# Supplementary material for: Probing the binding hypothesis of Smad3 modulators by molecular dynamic simulations for Atherosclerosis Cardiovascular Disease (ASCVD)
Source: PLoS One. 2025 Jun 4;20(6):e0324677. doi: 10.1371/journal.pone.0324677 (PMC12136405; doi:10.1371/journal.pone.0324677)
Supplement: S1 MD — (ZIP) [file pone.0324677.s014.zip]

Archive with 442 entries (406 files):
- MD Supplementary data/
- MD Supplementary data/Smad3 MD/
- MD Supplementary data/Smad3 MD/ions.mdp
- MD Supplementary data/Smad3 MD/md.mdp
- MD Supplementary data/Smad3 MD/mdout.mdp
- MD Supplementary data/Smad3 MD/minim.mdp
- MD Supplementary data/Smad3 MD/npt.mdp
- MD Supplementary data/Smad3 MD/nvt.mdp
- MD Supplementary data/Smad3 MD/posre.itp
- MD Supplementary data/Smad3 MD/README.txt
- MD Supplementary data/Smad3 MD/smad3.pdb
- MD Supplementary data/Smad3 MD/topol.top
- MD Supplementary data/Smad3-Ligand Complexes/
- MD Supplementary data/Smad3-Ligand Complexes/README.txt
- MD Supplementary data/Smad3-Ligand Complexes/SM1/
- MD Supplementary data/Smad3-Ligand Complexes/SM1/complex.gro
- MD Supplementary data/Smad3-Ligand Complexes/SM1/em.mdp
- MD Supplementary data/Smad3-Ligand Complexes/SM1/ions.mdp
- MD Supplementary data/Smad3-Ligand Complexes/SM1/md.mdp
- MD Supplementary data/Smad3-Ligand Complexes/SM1/mdout.mdp
- MD Supplementary data/Smad3-Ligand Complexes/SM1/npt.mdp
- MD Supplementary data/Smad3-Ligand Complexes/SM1/nvt.mdp
- MD Supplementary data/Smad3-Ligand Complexes/SM1/S01.gro
- MD Supplementary data/Smad3-Ligand Complexes/SM1/S01.itp
- MD Supplementary data/Smad3-Ligand Complexes/SM1/S01.top
- MD Supplementary data/Smad3-Ligand Complexes/SM1/smad3_50nsTR.pdb
- MD Supplementary data/Smad3-Ligand Complexes/SM1/SMD3_processed.gro
- MD Supplementary data/Smad3-Ligand Complexes/SM10/
- MD Supplementary data/Smad3-Ligand Complexes/SM10/complex.gro
- MD Supplementary data/Smad3-Ligand Complexes/SM10/em.mdp
- MD Supplementary data/Smad3-Ligand Complexes/SM10/ions.mdp
- MD Supplementary data/Smad3-Ligand Complexes/SM10/md.mdp
- MD Supplementary data/Smad3-Ligand Complexes/SM10/mdout.mdp
- MD Supplementary data/Smad3-Ligand Complexes/SM10/npt.mdp
- MD Supplementary data/Smad3-Ligand Complexes/SM10/nvt.mdp
- MD Supplementary data/Smad3-Ligand Complexes/SM10/S10.gro
- MD Supplementary data/Smad3-Ligand Complexes/SM10/S10.itp
- MD Supplementary data/Smad3-Ligand Complexes/SM10/S10.top
- MD Supplementary data/Smad3-Ligand Complexes/SM10/smad3_50nsTR.pdb
- MD Supplementary data/Smad3-Ligand Complexes/SM10/SMD3_processed.gro
- MD Supplementary data/Smad3-Ligand Complexes/SM11/
- MD Supplementary data/Smad3-Ligand Complexes/SM11/complex.gro
- MD Supplementary data/Smad3-Ligand Complexes/SM11/em.mdp
- MD Supplementary data/Smad3-Ligand Complexes/SM11/ions.mdp
- MD Supplementary data/Smad3-Ligand Complexes/SM11/md.mdp
- MD Supplementary data/Smad3-Ligand Complexes/SM11/mdout.mdp
- MD Supplementary data/Smad3-Ligand Complexes/SM11/npt.mdp
- MD Supplementary data/Smad3-Ligand Complexes/SM11/nvt.mdp
- MD Supplementary data/Smad3-Ligand Complexes/SM11/sm11.gro
- MD Supplementary data/Smad3-Ligand Complexes/SM11/sm11.itp
- MD Supplementary data/Smad3-Ligand Complexes/SM11/sm11.top
- MD Supplementary data/Smad3-Ligand Complexes/SM11/smad3_50nsTR.pdb
- MD Supplementary data/Smad3-Ligand Complexes/SM11/SMD3_processed.gro
- MD Supplementary data/Smad3-Ligand Complexes/SM12/
- MD Supplementary data/Smad3-Ligand Complexes/SM12/complex.gro
- MD Supplementary data/Smad3-Ligand Complexes/SM12/em.mdp
- MD Supplementary data/Smad3-Ligand Complexes/SM12/ions.mdp
- MD Supplementary data/Smad3-Ligand Complexes/SM12/md.mdp
- MD Supplementary data/Smad3-Ligand Complexes/SM12/mdout.mdp
- MD Supplementary data/Smad3-Ligand Complexes/SM12/npt.mdp
- MD Supplementary data/Smad3-Ligand Complexes/SM12/nvt.mdp
- MD Supplementary data/Smad3-Ligand Complexes/SM12/S12.gro
- MD Supplementary data/Smad3-Ligand Complexes/SM12/S12.itp
- MD Supplementary data/Smad3-Ligand Complexes/SM12/S12.top
- MD Supplementary data/Smad3-Ligand Complexes/SM12/smad3_50nsTR.pdb
- MD Supplementary data/Smad3-Ligand Complexes/SM12/SMD3_processed.gro
- MD Supplementary data/Smad3-Ligand Complexes/SM13/
- MD Supplementary data/Smad3-Ligand Complexes/SM13/complex.gro
- MD Supplementary data/Smad3-Ligand Complexes/SM13/em.mdp
- MD Supplementary data/Smad3-Ligand Complexes/SM13/ions.mdp
- MD Supplementary data/Smad3-Ligand Complexes/SM13/md.mdp
- MD Supplementary data/Smad3-Ligand Complexes/SM13/mdout.mdp
- MD Supplementary data/Smad3-Ligand Complexes/SM13/npt.mdp
- MD Supplementary data/Smad3-Ligand Complexes/SM13/nvt.mdp
- MD Supplementary data/Smad3-Ligand Complexes/SM13/S13.gro
- MD Supplementary data/Smad3-Ligand Complexes/SM13/S13.itp
- MD Supplementary data/Smad3-Ligand Complexes/SM13/S13.top
- MD Supplementary data/Smad3-Ligand Complexes/SM13/smad3_50nsTR.pdb
- MD Supplementary data/Smad3-Ligand Complexes/SM13/SMD3_processed.gro
- MD Supplementary data/Smad3-Ligand Complexes/SM14/
- MD Supplementary data/Smad3-Ligand Complexes/SM14/complex.gro
- MD Supplementary data/Smad3-Ligand Complexes/SM14/em.mdp
- MD Supplementary data/Smad3-Ligand Complexes/SM14/ions.mdp
- MD Supplementary data/Smad3-Ligand Complexes/SM14/md.mdp
- MD Supplementary data/Smad3-Ligand Complexes/SM14/mdout.mdp
- MD Supplementary data/Smad3-Ligand Complexes/SM14/npt.mdp
- MD Supplementary data/Smad3-Ligand Complexes/SM14/nvt.mdp
- MD Supplementary data/Smad3-Ligand Complexes/SM14/sm14.gro
- MD Supplementary data/Smad3-Ligand Complexes/SM14/sm14.itp
- MD Supplementary data/Smad3-Ligand Complexes/SM14/sm14.top
- MD Supplementary data/Smad3-Ligand Complexes/SM14/smad3_50nsTR.pdb
- MD Supplementary data/Smad3-Ligand Complexes/SM14/SMD3_processed.gro
- MD Supplementary data/Smad3-Ligand Complexes/SM15/
- MD Supplementary data/Smad3-Ligand Complexes/SM15/complex.gro
- MD Supplementary data/Smad3-Ligand Complexes/SM15/em.mdp
- MD Supplementary data/Smad3-Ligand Complexes/SM15/ions.mdp
- MD Supplementary data/Smad3-Ligand Complexes/SM15/md.mdp
- MD Supplementary data/Smad3-Ligand Complexes/SM15/mdout.mdp
- MD Supplementary data/Smad3-Ligand Complexes/SM15/npt.mdp
- MD Supplementary data/Smad3-Ligand Complexes/SM15/nvt.mdp
- MD Supplementary data/Smad3-Ligand Complexes/SM15/S15.gro
- MD Supplementary data/Smad3-Ligand Complexes/SM15/S15.itp
- MD Supplementary data/Smad3-Ligand Complexes/SM15/S15.top
- MD Supplementary data/Smad3-Ligand Complexes/SM15/smad3_50nsTR.pdb
- MD Supplementary data/Smad3-Ligand Complexes/SM15/SMD3_processed.gro
- MD Supplementary data/Smad3-Ligand Complexes/SM16/
- MD Supplementary data/Smad3-Ligand Complexes/SM16/complex.gro
- MD Supplementary data/Smad3-Ligand Complexes/SM16/em.mdp
- MD Supplementary data/Smad3-Ligand Complexes/SM16/ions.mdp
- MD Supplementary data/Smad3-Ligand Complexes/SM16/md.mdp
- MD Supplementary data/Smad3-Ligand Complexes/SM16/mdout.mdp
- MD Supplementary data/Smad3-Ligand Complexes/SM16/npt.mdp
- MD Supplementary data/Smad3-Ligand Complexes/SM16/nvt.mdp
- MD Supplementary data/Smad3-Ligand Complexes/SM16/S16.gro
- MD Supplementary data/Smad3-Ligand Complexes/SM16/S16.itp
- MD Supplementary data/Smad3-Ligand Complexes/SM16/S16.top
- MD Supplementary data/Smad3-Ligand Complexes/SM16/smad3_50nsTR.pdb
- MD Supplementary data/Smad3-Ligand Complexes/SM16/SMD3_processed.gro
- MD Supplementary data/Smad3-Ligand Complexes/SM17/
- MD Supplementary data/Smad3-Ligand Complexes/SM17/complex.gro
- MD Supplementary data/Smad3-Ligand Complexes/SM17/em.mdp
- MD Supplementary data/Smad3-Ligand Complexes/SM17/ions.mdp
- MD Supplementary data/Smad3-Ligand Complexes/SM17/md.mdp
- MD Supplementary data/Smad3-Ligand Complexes/SM17/mdout.mdp
- MD Supplementary data/Smad3-Ligand Complexes/SM17/npt.mdp
- MD Supplementary data/Smad3-Ligand Complexes/SM17/nvt.mdp
- MD Supplementary data/Smad3-Ligand Complexes/SM17/sm17.gro
- MD Supplementary data/Smad3-Ligand Complexes/SM17/sm17.itp
- MD Supplementary data/Smad3-Ligand Complexes/SM17/sm17.top
- MD Supplementary data/Smad3-Ligand Complexes/SM17/smad3_50nsTR.pdb
- MD Supplementary data/Smad3-Ligand Complexes/SM17/SMD3_processed.gro
- MD Supplementary data/Smad3-Ligand Complexes/SM18/
- MD Supplementary data/Smad3-Ligand Complexes/SM18/complex.gro
- MD Supplementary data/Smad3-Ligand Complexes/SM18/em.mdp
- MD Supplementary data/Smad3-Ligand Complexes/SM18/ions.mdp
- MD Supplementary data/Smad3-Ligand Complexes/SM18/md.mdp
- MD Supplementary data/Smad3-Ligand Complexes/SM18/mdout.mdp
- MD Supplementary data/Smad3-Ligand Complexes/SM18/npt.mdp
- MD Supplementary data/Smad3-Ligand Complexes/SM18/nvt.mdp
- MD Supplementary data/Smad3-Ligand Complexes/SM18/S18.gro
- MD Supplementary data/Smad3-Ligand Complexes/SM18/S18.itp
- MD Supplementary data/Smad3-Ligand Complexes/SM18/smad3_50nsTR.pdb
- MD Supplementary data/Smad3-Ligand Complexes/SM18/SMD3_processed.gro
- MD Supplementary data/Smad3-Ligand Complexes/SM19/
- MD Supplementary data/Smad3-Ligand Complexes/SM19/complex.gro
- MD Supplementary data/Smad3-Ligand Complexes/SM19/em.mdp
- MD Supplementary data/Smad3-Ligand Complexes/SM19/ions.mdp
- MD Supplementary data/Smad3-Ligand Complexes/SM19/md.mdp
- MD Supplementary data/Smad3-Ligand Complexes/SM19/mdout.mdp
- MD Supplementary data/Smad3-Ligand Complexes/SM19/npt.mdp
- MD Supplementary data/Smad3-Ligand Complexes/SM19/nvt.mdp
- MD Supplementary data/Smad3-Ligand Complexes/SM19/s19.gro
- MD Supplementary data/Smad3-Ligand Complexes/SM19/s19.itp
- MD Supplementary data/Smad3-Ligand Complexes/SM19/s19.top
- MD Supplementary data/Smad3-Ligand Complexes/SM19/smad3_50nsTR.pdb
- MD Supplementary data/Smad3-Ligand Complexes/SM19/SMD3_processed.gro
- MD Supplementary data/Smad3-Ligand Complexes/SM2/
- MD Supplementary data/Smad3-Ligand Complexes/SM2/complex.gro
- MD Supplementary data/Smad3-Ligand Complexes/SM2/em.mdp
- MD Supplementary data/Smad3-Ligand Complexes/SM2/ions.mdp
- MD Supplementary data/Smad3-Ligand Complexes/SM2/md.mdp
- MD Supplementary data/Smad3-Ligand Complexes/SM2/mdout.mdp
- MD Supplementary data/Smad3-Ligand Complexes/SM2/npt.mdp
- MD Supplementary data/Smad3-Ligand Complexes/SM2/nvt.mdp
- MD Supplementary data/Smad3-Ligand Complexes/SM2/S02.gro
- MD Supplementary data/Smad3-Ligand Complexes/SM2/S02.itp
- MD Supplementary data/Smad3-Ligand Complexes/SM2/S02.top
- MD Supplementary data/Smad3-Ligand Complexes/SM2/smad3_50nsTR.pdb
- MD Supplementary data/Smad3-Ligand Complexes/SM2/SMD3_processed.gro
- MD Supplementary data/Smad3-Ligand Complexes/SM20/
- MD Supplementary data/Smad3-Ligand Complexes/SM20/complex.gro
- MD Supplementary data/Smad3-Ligand Complexes/SM20/em.mdp
- MD Supplementary data/Smad3-Ligand Complexes/SM20/ions.mdp
- MD Supplementary data/Smad3-Ligand Complexes/SM20/md.mdp
- MD Supplementary data/Smad3-Ligand Complexes/SM20/mdout.mdp
- MD Supplementary data/Smad3-Ligand Complexes/SM20/npt.mdp
- MD Supplementary data/Smad3-Ligand Complexes/SM20/nvt.mdp
- MD Supplementary data/Smad3-Ligand Complexes/SM20/S20.gro
- MD Supplementary data/Smad3-Ligand Complexes/SM20/S20.itp
- MD Supplementary data/Smad3-Ligand Complexes/SM20/S20.top
- MD Supplementary data/Smad3-Ligand Complexes/SM20/smad3_50nsTR.pdb
- MD Supplementary data/Smad3-Ligand Complexes/SM20/SMD3_processed.gro
- MD Supplementary data/Smad3-Ligand Complexes/SM21/
- MD Supplementary data/Smad3-Ligand Complexes/SM21/complex.gro
- MD Supplementary data/Smad3-Ligand Complexes/SM21/em.mdp
- MD Supplementary data/Smad3-Ligand Complexes/SM21/ions.mdp
- MD Supplementary data/Smad3-Ligand Complexes/SM21/md.mdp
- MD Supplementary data/Smad3-Ligand Complexes/SM21/mdout.mdp
- MD Supplementary data/Smad3-Ligand Complexes/SM21/npt.mdp
- MD Supplementary data/Smad3-Ligand Complexes/SM21/nvt.mdp
- MD Supplementary data/Smad3-Ligand Complexes/SM21/S21.gro
- MD Supplementary data/Smad3-Ligand Complexes/SM21/S21.itp
- MD Supplementary data/Smad3-Ligand Complexes/SM21/S21.top
- MD Supplementary data/Smad3-Ligand Complexes/SM21/smad3_50nsTR.pdb
- MD Supplementary data/Smad3-Ligand Complexes/SM21/SMD3_processed.gro
- MD Supplementary data/Smad3-Ligand Complexes/SM22/
- MD Supplementary data/Smad3-Ligand Complexes/SM22/complex.gro
- MD Supplementary data/Smad3-Ligand Complexes/SM22/em.mdp
- MD Supplementary data/Smad3-Ligand Complexes/SM22/ions.mdp
- MD Supplementary data/Smad3-Ligand Complexes/SM22/md.mdp
- MD Supplementary data/Smad3-Ligand Complexes/SM22/mdout.mdp
- MD Supplementary data/Smad3-Ligand Complexes/SM22/npt.mdp
- MD Supplementary data/Smad3-Ligand Complexes/SM22/nvt.mdp
- MD Supplementary data/Smad3-Ligand Complexes/SM22/S22.gro
- MD Supplementary data/Smad3-Ligand Complexes/SM22/S22.itp
- MD Supplementary data/Smad3-Ligand Complexes/SM22/S22.top
- MD Supplementary data/Smad3-Ligand Complexes/SM22/smad3_50nsTR.pdb
- MD Supplementary data/Smad3-Ligand Complexes/SM22/SMD3_processed.gro
- MD Supplementary data/Smad3-Ligand Complexes/SM23/
- MD Supplementary data/Smad3-Ligand Complexes/SM23/complex.gro
- MD Supplementary data/Smad3-Ligand Complexes/SM23/em.mdp
- MD Supplementary data/Smad3-Ligand Complexes/SM23/ions.mdp
- MD Supplementary data/Smad3-Ligand Complexes/SM23/md.mdp
- MD Supplementary data/Smad3-Ligand Complexes/SM23/mdout.mdp
- MD Supplementary data/Smad3-Ligand Complexes/SM23/npt.mdp
- MD Supplementary data/Smad3-Ligand Complexes/SM23/nvt.mdp
- MD Supplementary data/Smad3-Ligand Complexes/SM23/S23.gro
- MD Supplementary data/Smad3-Ligand Complexes/SM23/S23.itp
- MD Supplementary data/Smad3-Ligand Complexes/SM23/S23.top
- MD Supplementary data/Smad3-Ligand Complexes/SM23/smad3_50nsTR.pdb
- MD Supplementary data/Smad3-Ligand Complexes/SM23/SMD3_processed.gro
- MD Supplementary data/Smad3-Ligand Complexes/SM24/
- MD Supplementary data/Smad3-Ligand Complexes/SM24/complex.gro
- MD Supplementary data/Smad3-Ligand Complexes/SM24/em.mdp
- MD Supplementary data/Smad3-Ligand Complexes/SM24/ions.mdp
- MD Supplementary data/Smad3-Ligand Complexes/SM24/md.mdp
- MD Supplementary data/Smad3-Ligand Complexes/SM24/mdout.mdp
- MD Supplementary data/Smad3-Ligand Complexes/SM24/npt.mdp
- MD Supplementary data/Smad3-Ligand Complexes/SM24/nvt.mdp
- MD Supplementary data/Smad3-Ligand Complexes/SM24/S24.gro
- MD Supplementary data/Smad3-Ligand Complexes/SM24/S24.itp
- MD Supplementary data/Smad3-Ligand Complexes/SM24/S24.top
- MD Supplementary data/Smad3-Ligand Complexes/SM24/smad3_50nsTR.pdb
- MD Supplementary data/Smad3-Ligand Complexes/SM24/SMD3_processed.gro
- MD Supplementary data/Smad3-Ligand Complexes/SM25/
- MD Supplementary data/Smad3-Ligand Complexes/SM25/complex.gro
- MD Supplementary data/Smad3-Ligand Complexes/SM25/em.mdp
- MD Supplementary data/Smad3-Ligand Complexes/SM25/ions.mdp
- MD Supplementary data/Smad3-Ligand Complexes/SM25/md.mdp
- MD Supplementary data/Smad3-Ligand Complexes/SM25/mdout.mdp
- MD Supplementary data/Smad3-Ligand Complexes/SM25/npt.mdp
- MD Supplementary data/Smad3-Ligand Complexes/SM25/nvt.mdp
- MD Supplementary data/Smad3-Ligand Complexes/SM25/S25.gro
- MD Supplementary data/Smad3-Ligand Complexes/SM25/S25.itp
- MD Supplementary data/Smad3-Ligand Complexes/SM25/S25.top
- MD Supplementary data/Smad3-Ligand Complexes/SM25/smad3_50nsTR.pdb
- MD Supplementary data/Smad3-Ligand Complexes/SM25/SMD3_processed.gro
- MD Supplementary data/Smad3-Ligand Complexes/SM26/
- MD Supplementary data/Smad3-Ligand Complexes/SM26/complex.gro
- MD Supplementary data/Smad3-Ligand Complexes/SM26/em.mdp
- MD Supplementary data/Smad3-Ligand Complexes/SM26/ions.mdp
- MD Supplementary data/Smad3-Ligand Complexes/SM26/md.mdp
- MD Supplementary data/Smad3-Ligand Complexes/SM26/mdout.mdp
- MD Supplementary data/Smad3-Ligand Complexes/SM26/npt.mdp
- MD Supplementary data/Smad3-Ligand Complexes/SM26/nvt.mdp
- MD Supplementary data/Smad3-Ligand Complexes/SM26/S26.gro
- MD Supplementary data/Smad3-Ligand Complexes/SM26/S26.itp
- MD Supplementary data/Smad3-Ligand Complexes/SM26/S26.top
- MD Supplementary data/Smad3-Ligand Complexes/SM26/smad3_50nsTR.pdb
- MD Supplementary data/Smad3-Ligand Complexes/SM26/SMD3_processed.gro
- MD Supplementary data/Smad3-Ligand Complexes/SM27/
- MD Supplementary data/Smad3-Ligand Complexes/SM27/complex.gro
- MD Supplementary data/Smad3-Ligand Complexes/SM27/em.mdp
- MD Supplementary data/Smad3-Ligand Complexes/SM27/ions.mdp
- MD Supplementary data/Smad3-Ligand Complexes/SM27/md.mdp
- MD Supplementary data/Smad3-Ligand Complexes/SM27/mdout.mdp
- MD Supplementary data/Smad3-Ligand Complexes/SM27/npt.mdp
- MD Supplementary data/Smad3-Ligand Complexes/SM27/nvt.mdp
- MD Supplementary data/Smad3-Ligand Complexes/SM27/S27.gro
- MD Supplementary data/Smad3-Ligand Complexes/SM27/S27.itp
- MD Supplementary data/Smad3-Ligand Complexes/SM27/S27.top
- MD Supplementary data/Smad3-Ligand Complexes/SM27/smad3_50nsTR.pdb
- MD Supplementary data/Smad3-Ligand Complexes/SM27/SMD3_processed.gro
- MD Supplementary data/Smad3-Ligand Complexes/SM28/
- MD Supplementary data/Smad3-Ligand Complexes/SM28/complex.gro
- MD Supplementary data/Smad3-Ligand Complexes/SM28/em.mdp
- MD Supplementary data/Smad3-Ligand Complexes/SM28/ions.mdp
- MD Supplementary data/Smad3-Ligand Complexes/SM28/md.mdp
- MD Supplementary data/Smad3-Ligand Complexes/SM28/mdout.mdp
- MD Supplementary data/Smad3-Ligand Complexes/SM28/npt.mdp
- MD Supplementary data/Smad3-Ligand Complexes/SM28/nvt.mdp
- MD Supplementary data/Smad3-Ligand Complexes/SM28/S28.gro
- MD Supplementary data/Smad3-Ligand Complexes/SM28/S28.itp
- MD Supplementary data/Smad3-Ligand Complexes/SM28/S28.top
- MD Supplementary data/Smad3-Ligand Complexes/SM28/smad3_50nsTR.pdb
- MD Supplementary data/Smad3-Ligand Complexes/SM28/SMD3_processed.gro
- MD Supplementary data/Smad3-Ligand Complexes/SM29/
- MD Supplementary data/Smad3-Ligand Complexes/SM29/complex.gro
- MD Supplementary data/Smad3-Ligand Complexes/SM29/em.mdp
- MD Supplementary data/Smad3-Ligand Complexes/SM29/ions.mdp
- MD Supplementary data/Smad3-Ligand Complexes/SM29/md.mdp
- MD Supplementary data/Smad3-Ligand Complexes/SM29/mdout.mdp
- MD Supplementary data/Smad3-Ligand Complexes/SM29/npt.mdp
- MD Supplementary data/Smad3-Ligand Complexes/SM29/nvt.mdp
- MD Supplementary data/Smad3-Ligand Complexes/SM29/S29.gro
- MD Supplementary data/Smad3-Ligand Complexes/SM29/S29.itp
- MD Supplementary data/Smad3-Ligand Complexes/SM29/S29.top
- MD Supplementary data/Smad3-Ligand Complexes/SM29/smad3_50nsTR.pdb
- MD Supplementary data/Smad3-Ligand Complexes/SM29/SMD3_processed.gro
- MD Supplementary data/Smad3-Ligand Complexes/SM3/
[truncated: 142 more entries]
