# Supplementary material for: Probing the binding hypothesis of Smad3 modulators by molecular dynamic simulations for Atherosclerosis Cardiovascular Disease (ASCVD)
Source: PLoS One. 2025 Jun 4;20(6):e0324677. doi: 10.1371/journal.pone.0324677 (PMC12136405; doi:10.1371/journal.pone.0324677)
Supplement: S1 MD — (ZIP) [file pone.0324677.s014.zip › MD Supplementary data/Smad3 MD/posre.itp]

; In this topology include file, you will find position restraint
; entries for all the heavy atoms in your original pdb file.
; This means that all the protons which were added by pdb2gmx are
; not restrained.

[ position_restraints ]
; atom  type      fx      fy      fz
     1     1  1000  1000  1000
     4     1  1000  1000  1000
     7     1  1000  1000  1000
    10     1  1000  1000  1000
    13     1  1000  1000  1000
    15     1  1000  1000  1000
    16     1  1000  1000  1000
    17     1  1000  1000  1000
    19     1  1000  1000  1000
    21     1  1000  1000  1000
    25     1  1000  1000  1000
    26     1  1000  1000  1000
    27     1  1000  1000  1000
    29     1  1000  1000  1000
    31     1  1000  1000  1000
    34     1  1000  1000  1000
    35     1  1000  1000  1000
    37     1  1000  1000  1000
    39     1  1000  1000  1000
    41     1  1000  1000  1000
    43     1  1000  1000  1000
    45     1  1000  1000  1000
    46     1  1000  1000  1000
    47     1  1000  1000  1000
    49     1  1000  1000  1000
    51     1  1000  1000  1000
    54     1  1000  1000  1000
    55     1  1000  1000  1000
    57     1  1000  1000  1000
    59     1  1000  1000  1000
    60     1  1000  1000  1000
    62     1  1000  1000  1000
    64     1  1000  1000  1000
    66     1  1000  1000  1000
    68     1  1000  1000  1000
    69     1  1000  1000  1000
    70     1  1000  1000  1000
    71     1  1000  1000  1000
    73     1  1000  1000  1000
    75     1  1000  1000  1000
    78     1  1000  1000  1000
    80     1  1000  1000  1000
    81     1  1000  1000  1000
    82     1  1000  1000  1000
    84     1  1000  1000  1000
    86     1  1000  1000  1000
    89     1  1000  1000  1000
    91     1  1000  1000  1000
    92     1  1000  1000  1000
    93     1  1000  1000  1000
    95     1  1000  1000  1000
    97     1  1000  1000  1000
    99     1  1000  1000  1000
   103     1  1000  1000  1000
   106     1  1000  1000  1000
   110     1  1000  1000  1000
   111     1  1000  1000  1000
   112     1  1000  1000  1000
   114     1  1000  1000  1000
   116     1  1000  1000  1000
   119     1  1000  1000  1000
   121     1  1000  1000  1000
   122     1  1000  1000  1000
   123     1  1000  1000  1000
   125     1  1000  1000  1000
   127     1  1000  1000  1000
   130     1  1000  1000  1000
   131     1  1000  1000  1000
   133     1  1000  1000  1000
   135     1  1000  1000  1000
   136     1  1000  1000  1000
   138     1  1000  1000  1000
   140     1  1000  1000  1000
   142     1  1000  1000  1000
   143     1  1000  1000  1000
   144     1  1000  1000  1000
   146     1  1000  1000  1000
   148     1  1000  1000  1000
   151     1  1000  1000  1000
   152     1  1000  1000  1000
   154     1  1000  1000  1000
   156     1  1000  1000  1000
   157     1  1000  1000  1000
   159     1  1000  1000  1000
   161     1  1000  1000  1000
   163     1  1000  1000  1000
   164     1  1000  1000  1000
   165     1  1000  1000  1000
   167     1  1000  1000  1000
   169     1  1000  1000  1000
   172     1  1000  1000  1000
   175     1  1000  1000  1000
   176     1  1000  1000  1000
   177     1  1000  1000  1000
   178     1  1000  1000  1000
   179     1  1000  1000  1000
   180     1  1000  1000  1000
   182     1  1000  1000  1000
   184     1  1000  1000  1000
   187     1  1000  1000  1000
   189     1  1000  1000  1000
   193     1  1000  1000  1000
   197     1  1000  1000  1000
   198     1  1000  1000  1000
   199     1  1000  1000  1000
   201     1  1000  1000  1000
   203     1  1000  1000  1000
   206     1  1000  1000  1000
   207     1  1000  1000  1000
   208     1  1000  1000  1000
   211     1  1000  1000  1000
   212     1  1000  1000  1000
   213     1  1000  1000  1000
   215     1  1000  1000  1000
   217     1  1000  1000  1000
   220     1  1000  1000  1000
   223     1  1000  1000  1000
   224     1  1000  1000  1000
   225     1  1000  1000  1000
   228     1  1000  1000  1000
   229     1  1000  1000  1000
   230     1  1000  1000  1000
   232     1  1000  1000  1000
   234     1  1000  1000  1000
   237     1  1000  1000  1000
   240     1  1000  1000  1000
   243     1  1000  1000  1000
   245     1  1000  1000  1000
   246     1  1000  1000  1000
   249     1  1000  1000  1000
   252     1  1000  1000  1000
   253     1  1000  1000  1000
   254     1  1000  1000  1000
   256     1  1000  1000  1000
   258     1  1000  1000  1000
   260     1  1000  1000  1000
   264     1  1000  1000  1000
   268     1  1000  1000  1000
   269     1  1000  1000  1000
   270     1  1000  1000  1000
   272     1  1000  1000  1000
   275     1  1000  1000  1000
   276     1  1000  1000  1000
   277     1  1000  1000  1000
   279     1  1000  1000  1000
   281     1  1000  1000  1000
   284     1  1000  1000  1000
   287     1  1000  1000  1000
   288     1  1000  1000  1000
   289     1  1000  1000  1000
   290     1  1000  1000  1000
   291     1  1000  1000  1000
   292     1  1000  1000  1000
   294     1  1000  1000  1000
   296     1  1000  1000  1000
   298     1  1000  1000  1000
   302     1  1000  1000  1000
   304     1  1000  1000  1000
   305     1  1000  1000  1000
   306     1  1000  1000  1000
   308     1  1000  1000  1000
   310     1  1000  1000  1000
   313     1  1000  1000  1000
   314     1  1000  1000  1000
   316     1  1000  1000  1000
   318     1  1000  1000  1000
   320     1  1000  1000  1000
   322     1  1000  1000  1000
   324     1  1000  1000  1000
   325     1  1000  1000  1000
   326     1  1000  1000  1000
   328     1  1000  1000  1000
   330     1  1000  1000  1000
   333     1  1000  1000  1000
   334     1  1000  1000  1000
   335     1  1000  1000  1000
   337     1  1000  1000  1000
   339     1  1000  1000  1000
   341     1  1000  1000  1000
   342     1  1000  1000  1000
   343     1  1000  1000  1000
   345     1  1000  1000  1000
   347     1  1000  1000  1000
   351     1  1000  1000  1000
   352     1  1000  1000  1000
   353     1  1000  1000  1000
   355     1  1000  1000  1000
   357     1  1000  1000  1000
   360     1  1000  1000  1000
   362     1  1000  1000  1000
   363     1  1000  1000  1000
   364     1  1000  1000  1000
   366     1  1000  1000  1000
   368     1  1000  1000  1000
   371     1  1000  1000  1000
   374     1  1000  1000  1000
   375     1  1000  1000  1000
   376     1  1000  1000  1000
   379     1  1000  1000  1000
   380     1  1000  1000  1000
   381     1  1000  1000  1000
   382     1  1000  1000  1000
   385     1  1000  1000  1000
   388     1  1000  1000  1000
   391     1  1000  1000  1000
   393     1  1000  1000  1000
   394     1  1000  1000  1000
   395     1  1000  1000  1000
   397     1  1000  1000  1000
   399     1  1000  1000  1000
   402     1  1000  1000  1000
   404     1  1000  1000  1000
   405     1  1000  1000  1000
   406     1  1000  1000  1000
   408     1  1000  1000  1000
   410     1  1000  1000  1000
   413     1  1000  1000  1000
   416     1  1000  1000  1000
   417     1  1000  1000  1000
   421     1  1000  1000  1000
   422     1  1000  1000  1000
   423     1  1000  1000  1000
   425     1  1000  1000  1000
   427     1  1000  1000  1000
   429     1  1000  1000  1000
   433     1  1000  1000  1000
   435     1  1000  1000  1000
   436     1  1000  1000  1000
   437     1  1000  1000  1000
   439     1  1000  1000  1000
   441     1  1000  1000  1000
   443     1  1000  1000  1000
   447     1  1000  1000  1000
   451     1  1000  1000  1000
   452     1  1000  1000  1000
   453     1  1000  1000  1000
   455     1  1000  1000  1000
   457     1  1000  1000  1000
   460     1  1000  1000  1000
   461     1  1000  1000  1000
   462     1  1000  1000  1000
   463     1  1000  1000  1000
   464     1  1000  1000  1000
   465     1  1000  1000  1000
   467     1  1000  1000  1000
   470     1  1000  1000  1000
   471     1  1000  1000  1000
   472     1  1000  1000  1000
   474     1  1000  1000  1000
   476     1  1000  1000  1000
   479     1  1000  1000  1000
   480     1  1000  1000  1000
   482     1  1000  1000  1000
   484     1  1000  1000  1000
   486     1  1000  1000  1000
   488     1  1000  1000  1000
   490     1  1000  1000  1000
   491     1  1000  1000  1000
   492     1  1000  1000  1000
   494     1  1000  1000  1000
   496     1  1000  1000  1000
   498     1  1000  1000  1000
   502     1  1000  1000  1000
   504     1  1000  1000  1000
   505     1  1000  1000  1000
   506     1  1000  1000  1000
   508     1  1000  1000  1000
   510     1  1000  1000  1000
   513     1  1000  1000  1000
   514     1  1000  1000  1000
   515     1  1000  1000  1000
   516     1  1000  1000  1000
   517     1  1000  1000  1000
   518     1  1000  1000  1000
   519     1  1000  1000  1000
   522     1  1000  1000  1000
   525     1  1000  1000  1000
   528     1  1000  1000  1000
   530     1  1000  1000  1000
   531     1  1000  1000  1000
   532     1  1000  1000  1000
   534     1  1000  1000  1000
   536     1  1000  1000  1000
   539     1  1000  1000  1000
   541     1  1000  1000  1000
   542     1  1000  1000  1000
   543     1  1000  1000  1000
   545     1  1000  1000  1000
   547     1  1000  1000  1000
   550     1  1000  1000  1000
   551     1  1000  1000  1000
   552     1  1000  1000  1000
   555     1  1000  1000  1000
   556     1  1000  1000  1000
   557     1  1000  1000  1000
   559     1  1000  1000  1000
   561     1  1000  1000  1000
   564     1  1000  1000  1000
   566     1  1000  1000  1000
   567     1  1000  1000  1000
   568     1  1000  1000  1000
   570     1  1000  1000  1000
   572     1  1000  1000  1000
   575     1  1000  1000  1000
   578     1  1000  1000  1000
   579     1  1000  1000  1000
   580     1  1000  1000  1000
   581     1  1000  1000  1000
   582     1  1000  1000  1000
   583     1  1000  1000  1000
   585     1  1000  1000  1000
   587     1  1000  1000  1000
   590     1  1000  1000  1000
   593     1  1000  1000  1000
   596     1  1000  1000  1000
   598     1  1000  1000  1000
   599     1  1000  1000  1000
   602     1  1000  1000  1000
   605     1  1000  1000  1000
   606     1  1000  1000  1000
   607     1  1000  1000  1000
   609     1  1000  1000  1000
   611     1  1000  1000  1000
   614     1  1000  1000  1000
   615     1  1000  1000  1000
   617     1  1000  1000  1000
   619     1  1000  1000  1000
   621     1  1000  1000  1000
   623     1  1000  1000  1000
   625     1  1000  1000  1000
   626     1  1000  1000  1000
   627     1  1000  1000  1000
   629     1  1000  1000  1000
   631     1  1000  1000  1000
   634     1  1000  1000  1000
   636     1  1000  1000  1000
   637     1  1000  1000  1000
   638     1  1000  1000  1000
   640     1  1000  1000  1000
   642     1  1000  1000  1000
   645     1  1000  1000  1000
   647     1  1000  1000  1000
   651     1  1000  1000  1000
   655     1  1000  1000  1000
   656     1  1000  1000  1000
   657     1  1000  1000  1000
   659     1  1000  1000  1000
   662     1  1000  1000  1000
   663     1  1000  1000  1000
   664     1  1000  1000  1000
   666     1  1000  1000  1000
   668     1  1000  1000  1000
   671     1  1000  1000  1000
   673     1  1000  1000  1000
   677     1  1000  1000  1000
   681     1  1000  1000  1000
   682     1  1000  1000  1000
   683     1  1000  1000  1000
   685     1  1000  1000  1000
   687     1  1000  1000  1000
   690     1  1000  1000  1000
   692     1  1000  1000  1000
   696     1  1000  1000  1000
   700     1  1000  1000  1000
   701     1  1000  1000  1000
   702     1  1000  1000  1000
   704     1  1000  1000  1000
   706     1  1000  1000  1000
   709     1  1000  1000  1000
   711     1  1000  1000  1000
   712     1  1000  1000  1000
   713     1  1000  1000  1000
   715     1  1000  1000  1000
   717     1  1000  1000  1000
   720     1  1000  1000  1000
   721     1  1000  1000  1000
   722     1  1000  1000  1000
   725     1  1000  1000  1000
   726     1  1000  1000  1000
   727     1  1000  1000  1000
   729     1  1000  1000  1000
   731     1  1000  1000  1000
   733     1  1000  1000  1000
   737     1  1000  1000  1000
   741     1  1000  1000  1000
   742     1  1000  1000  1000
   743     1  1000  1000  1000
   745     1  1000  1000  1000
   747     1  1000  1000  1000
   750     1  1000  1000  1000
   751     1  1000  1000  1000
   752     1  1000  1000  1000
   755     1  1000  1000  1000
   756     1  1000  1000  1000
   757     1  1000  1000  1000
   759     1  1000  1000  1000
   761     1  1000  1000  1000
   764     1  1000  1000  1000
   767     1  1000  1000  1000
   770     1  1000  1000  1000
   772     1  1000  1000  1000
   773     1  1000  1000  1000
   776     1  1000  1000  1000
   779     1  1000  1000  1000
   780     1  1000  1000  1000
   781     1  1000  1000  1000
   783     1  1000  1000  1000
   785     1  1000  1000  1000
   788     1  1000  1000  1000
   789     1  1000  1000  1000
   790     1  1000  1000  1000
   793     1  1000  1000  1000
   794     1  1000  1000  1000
   795     1  1000  1000  1000
   797     1  1000  1000  1000
   799     1  1000  1000  1000
   803     1  1000  1000  1000
   804     1  1000  1000  1000
   805     1  1000  1000  1000
   807     1  1000  1000  1000
   809     1  1000  1000  1000
   813     1  1000  1000  1000
   814     1  1000  1000  1000
   815     1  1000  1000  1000
   817     1  1000  1000  1000
   819     1  1000  1000  1000
   821     1  1000  1000  1000
   825     1  1000  1000  1000
   829     1  1000  1000  1000
   830     1  1000  1000  1000
   831     1  1000  1000  1000
   833     1  1000  1000  1000
   835     1  1000  1000  1000
   838     1  1000  1000  1000
   841     1  1000  1000  1000
   842     1  1000  1000  1000
   843     1  1000  1000  1000
   844     1  1000  1000  1000
   845     1  1000  1000  1000
   846     1  1000  1000  1000
   848     1  1000  1000  1000
   850     1  1000  1000  1000
   853     1  1000  1000  1000
   855     1  1000  1000  1000
   859     1  1000  1000  1000
   863     1  1000  1000  1000
   864     1  1000  1000  1000
   865     1  1000  1000  1000
   867     1  1000  1000  1000
   869     1  1000  1000  1000
   871     1  1000  1000  1000
   875     1  1000  1000  1000
   877     1  1000  1000  1000
   878     1  1000  1000  1000
   879     1  1000  1000  1000
   881     1  1000  1000  1000
   883     1  1000  1000  1000
   886     1  1000  1000  1000
   889     1  1000  1000  1000
   892     1  1000  1000  1000
   894     1  1000  1000  1000
   895     1  1000  1000  1000
   898     1  1000  1000  1000
   901     1  1000  1000  1000
   902     1  1000  1000  1000
   903     1  1000  1000  1000
   905     1  1000  1000  1000
   907     1  1000  1000  1000
   910     1  1000  1000  1000
   913     1  1000  1000  1000
   916     1  1000  1000  1000
   918     1  1000  1000  1000
   919     1  1000  1000  1000
   922     1  1000  1000  1000
   925     1  1000  1000  1000
   926     1  1000  1000  1000
   927     1  1000  1000  1000
   929     1  1000  1000  1000
   931     1  1000  1000  1000
   934     1  1000  1000  1000
   935     1  1000  1000  1000
   937     1  1000  1000  1000
   939     1  1000  1000  1000
   940     1  1000  1000  1000
   942     1  1000  1000  1000
   943     1  1000  1000  1000
   944     1  1000  1000  1000
   946     1  1000  1000  1000
   948     1  1000  1000  1000
   950     1  1000  1000  1000
   954     1  1000  1000  1000
   957     1  1000  1000  1000
   961     1  1000  1000  1000
   962     1  1000  1000  1000
   963     1  1000  1000  1000
   965     1  1000  1000  1000
   968     1  1000  1000  1000
   969     1  1000  1000  1000
   970     1  1000  1000  1000
   972     1  1000  1000  1000
   974     1  1000  1000  1000
   977     1  1000  1000  1000
   980     1  1000  1000  1000
   983     1  1000  1000  1000
   985     1  1000  1000  1000
   986     1  1000  1000  1000
   989     1  1000  1000  1000
   992     1  1000  1000  1000
   993     1  1000  1000  1000
   994     1  1000  1000  1000
   996     1  1000  1000  1000
   999     1  1000  1000  1000
  1000     1  1000  1000  1000
  1001     1  1000  1000  1000
  1003     1  1000  1000  1000
  1005     1  1000  1000  1000
  1007     1  1000  1000  1000
  1011     1  1000  1000  1000
  1015     1  1000  1000  1000
  1016     1  1000  1000  1000
  1017     1  1000  1000  1000
  1019     1  1000  1000  1000
  1021     1  1000  1000  1000
  1024     1  1000  1000  1000
  1027     1  1000  1000  1000
  1030     1  1000  1000  1000
  1032     1  1000  1000  1000
  1033     1  1000  1000  1000
  1036     1  1000  1000  1000
  1039     1  1000  1000  1000
  1040     1  1000  1000  1000
  1041     1  1000  1000  1000
  1043     1  1000  1000  1000
  1045     1  1000  1000  1000
  1048     1  1000  1000  1000
  1050     1  1000  1000  1000
  1054     1  1000  1000  1000
  1058     1  1000  1000  1000
  1059     1  1000  1000  1000
  1060     1  1000  1000  1000
  1062     1  1000  1000  1000
  1064     1  1000  1000  1000
  1067     1  1000  1000  1000
  1068     1  1000  1000  1000
  1070     1  1000  1000  1000
  1072     1  1000  1000  1000
  1073     1  1000  1000  1000
  1075     1  1000  1000  1000
  1077     1  1000  1000  1000
  1079     1  1000  1000  1000
  1080     1  1000  1000  1000
  1081     1  1000  1000  1000
  1083     1  1000  1000  1000
  1085     1  1000  1000  1000
  1088     1  1000  1000  1000
  1089     1  1000  1000  1000
  1091     1  1000  1000  1000
  1093     1  1000  1000  1000
  1094     1  1000  1000  1000
  1096     1  1000  1000  1000
  1098     1  1000  1000  1000
  1100     1  1000  1000  1000
  1101     1  1000  1000  1000
  1102     1  1000  1000  1000
  1104     1  1000  1000  1000
  1106     1  1000  1000  1000
  1108     1  1000  1000  1000
  1112     1  1000  1000  1000
  1115     1  1000  1000  1000
  1119     1  1000  1000  1000
  1120     1  1000  1000  1000
  1121     1  1000  1000  1000
  1123     1  1000  1000  1000
  1126     1  1000  1000  1000
  1127     1  1000  1000  1000
  1128     1  1000  1000  1000
  1130     1  1000  1000  1000
  1133     1  1000  1000  1000
  1134     1  1000  1000  1000
  1135     1  1000  1000  1000
  1137     1  1000  1000  1000
  1139     1  1000  1000  1000
  1142     1  1000  1000  1000
  1145     1  1000  1000  1000
  1146     1  1000  1000  1000
  1147     1  1000  1000  1000
  1148     1  1000  1000  1000
  1149     1  1000  1000  1000
  1150     1  1000  1000  1000
  1152     1  1000  1000  1000
  1154     1  1000  1000  1000
  1156     1  1000  1000  1000
  1160     1  1000  1000  1000
  1164     1  1000  1000  1000
  1165     1  1000  1000  1000
  1166     1  1000  1000  1000
  1168     1  1000  1000  1000
  1170     1  1000  1000  1000
  1173     1  1000  1000  1000
  1174     1  1000  1000  1000
  1176     1  1000  1000  1000
  1178     1  1000  1000  1000
  1180     1  1000  1000  1000
  1182     1  1000  1000  1000
  1184     1  1000  1000  1000
  1185     1  1000  1000  1000
  1186     1  1000  1000  1000
  1188     1  1000  1000  1000
  1190     1  1000  1000  1000
  1194     1  1000  1000  1000
  1195     1  1000  1000  1000
  1196     1  1000  1000  1000
  1198     1  1000  1000  1000
  1200     1  1000  1000  1000
  1203     1  1000  1000  1000
  1206     1  1000  1000  1000
  1207     1  1000  1000  1000
  1208     1  1000  1000  1000
  1209     1  1000  1000  1000
  1210     1  1000  1000  1000
  1211     1  1000  1000  1000
  1213     1  1000  1000  1000
  1215     1  1000  1000  1000
  1218     1  1000  1000  1000
  1220     1  1000  1000  1000
  1221     1  1000  1000  1000
  1222     1  1000  1000  1000
  1224     1  1000  1000  1000
  1226     1  1000  1000  1000
  1229     1  1000  1000  1000
  1231     1  1000  1000  1000
  1235     1  1000  1000  1000
  1239     1  1000  1000  1000
  1240     1  1000  1000  1000
  1241     1  1000  1000  1000
  1243     1  1000  1000  1000
  1245     1  1000  1000  1000
  1248     1  1000  1000  1000
  1250     1  1000  1000  1000
  1251     1  1000  1000  1000
  1252     1  1000  1000  1000
  1254     1  1000  1000  1000
  1256     1  1000  1000  1000
  1259     1  1000  1000  1000
  1260     1  1000  1000  1000
  1261     1  1000  1000  1000
  1262     1  1000  1000  1000
  1263     1  1000  1000  1000
  1264     1  1000  1000  1000
  1266     1  1000  1000  1000
  1268     1  1000  1000  1000
  1271     1  1000  1000  1000
  1273     1  1000  1000  1000
  1274     1  1000  1000  1000
  1275     1  1000  1000  1000
  1277     1  1000  1000  1000
  1279     1  1000  1000  1000
  1283     1  1000  1000  1000
  1284     1  1000  1000  1000
  1285     1  1000  1000  1000
  1287     1  1000  1000  1000
  1289     1  1000  1000  1000
  1291     1  1000  1000  1000
  1295     1  1000  1000  1000
  1298     1  1000  1000  1000
  1302     1  1000  1000  1000
  1303     1  1000  1000  1000
  1304     1  1000  1000  1000
  1306     1  1000  1000  1000
  1308     1  1000  1000  1000
  1311     1  1000  1000  1000
  1312     1  1000  1000  1000
  1314     1  1000  1000  1000
  1316     1  1000  1000  1000
  1318     1  1000  1000  1000
  1320     1  1000  1000  1000
  1322     1  1000  1000  1000
  1323     1  1000  1000  1000
  1324     1  1000  1000  1000
  1326     1  1000  1000  1000
  1328     1  1000  1000  1000
  1330     1  1000  1000  1000
  1334     1  1000  1000  1000
  1338     1  1000  1000  1000
  1339     1  1000  1000  1000
  1340     1  1000  1000  1000
  1342     1  1000  1000  1000
  1344     1  1000  1000  1000
  1347     1  1000  1000  1000
  1350     1  1000  1000  1000
  1351     1  1000  1000  1000
  1352     1  1000  1000  1000
  1355     1  1000  1000  1000
  1356     1  1000  1000  1000
  1357     1  1000  1000  1000
  1359     1  1000  1000  1000
  1361     1  1000  1000  1000
  1364     1  1000  1000  1000
  1366     1  1000  1000  1000
  1367     1  1000  1000  1000
  1368     1  1000  1000  1000
  1369     1  1000  1000  1000
  1372     1  1000  1000  1000
  1375     1  1000  1000  1000
  1378     1  1000  1000  1000
  1380     1  1000  1000  1000
  1381     1  1000  1000  1000
  1382     1  1000  1000  1000
  1384     1  1000  1000  1000
  1386     1  1000  1000  1000
  1389     1  1000  1000  1000
  1390     1  1000  1000  1000
  1391     1  1000  1000  1000
  1394     1  1000  1000  1000
  1395     1  1000  1000  1000
  1396     1  1000  1000  1000
  1398     1  1000  1000  1000
  1400     1  1000  1000  1000
  1403     1  1000  1000  1000
  1405     1  1000  1000  1000
  1406     1  1000  1000  1000
  1407     1  1000  1000  1000
  1409     1  1000  1000  1000
  1411     1  1000  1000  1000
  1414     1  1000  1000  1000
  1415     1  1000  1000  1000
  1416     1  1000  1000  1000
  1419     1  1000  1000  1000
  1420     1  1000  1000  1000
  1421     1  1000  1000  1000
  1423     1  1000  1000  1000
  1425     1  1000  1000  1000
  1428     1  1000  1000  1000
  1431     1  1000  1000  1000
  1432     1  1000  1000  1000
  1433     1  1000  1000  1000
  1436     1  1000  1000  1000
  1437     1  1000  1000  1000
  1438     1  1000  1000  1000
  1440     1  1000  1000  1000
  1442     1  1000  1000  1000
  1445     1  1000  1000  1000
  1448     1  1000  1000  1000
  1451     1  1000  1000  1000
  1453     1  1000  1000  1000
  1454     1  1000  1000  1000
  1457     1  1000  1000  1000
  1460     1  1000  1000  1000
  1461     1  1000  1000  1000
  1462     1  1000  1000  1000
  1464     1  1000  1000  1000
  1466     1  1000  1000  1000
  1469     1  1000  1000  1000
  1470     1  1000  1000  1000
  1472     1  1000  1000  1000
  1474     1  1000  1000  1000
  1475     1  1000  1000  1000
  1477     1  1000  1000  1000
  1479     1  1000  1000  1000
  1481     1  1000  1000  1000
  1482     1  1000  1000  1000
  1483     1  1000  1000  1000
  1485     1  1000  1000  1000
  1488     1  1000  1000  1000
  1489     1  1000  1000  1000
  1490     1  1000  1000  1000
  1492     1  1000  1000  1000
  1494     1  1000  1000  1000
  1497     1  1000  1000  1000
  1498     1  1000  1000  1000
  1500     1  1000  1000  1000
  1502     1  1000  1000  1000
  1503     1  1000  1000  1000
  1505     1  1000  1000  1000
  1507     1  1000  1000  1000
  1509     1  1000  1000  1000
  1511     1  1000  1000  1000
  1512     1  1000  1000  1000
  1513     1  1000  1000  1000
  1514     1  1000  1000  1000
  1516     1  1000  1000  1000
  1518     1  1000  1000  1000
  1521     1  1000  1000  1000
  1522     1  1000  1000  1000
  1523     1  1000  1000  1000
  1525     1  1000  1000  1000
  1527     1  1000  1000  1000
  1529     1  1000  1000  1000
  1530     1  1000  1000  1000
  1531     1  1000  1000  1000
  1532     1  1000  1000  1000
  1535     1  1000  1000  1000
  1538     1  1000  1000  1000
  1541     1  1000  1000  1000
  1543     1  1000  1000  1000
  1544     1  1000  1000  1000
  1545     1  1000  1000  1000
  1547     1  1000  1000  1000
  1549     1  1000  1000  1000
  1553     1  1000  1000  1000
  1554     1  1000  1000  1000
  1555     1  1000  1000  1000
  1557     1  1000  1000  1000
  1559     1  1000  1000  1000
  1561     1  1000  1000  1000
  1565     1  1000  1000  1000
  1567     1  1000  1000  1000
  1568     1  1000  1000  1000
  1569     1  1000  1000  1000
  1571     1  1000  1000  1000
  1573     1  1000  1000  1000
  1575     1  1000  1000  1000
  1579     1  1000  1000  1000
  1583     1  1000  1000  1000
  1584     1  1000  1000  1000
  1585     1  1000  1000  1000
  1587     1  1000  1000  1000
  1589     1  1000  1000  1000
  1592     1  1000  1000  1000
  1594     1  1000  1000  1000
  1595     1  1000  1000  1000
  1596     1  1000  1000  1000
  1598     1  1000  1000  1000
  1600     1  1000  1000  1000
  1603     1  1000  1000  1000
  1606     1  1000  1000  1000
  1609     1  1000  1000  1000
  1612     1  1000  1000  1000
  1616     1  1000  1000  1000
  1617     1  1000  1000  1000
  1618     1  1000  1000  1000
  1620     1  1000  1000  1000
  1622     1  1000  1000  1000
  1624     1  1000  1000  1000
  1628     1  1000  1000  1000
  1631     1  1000  1000  1000
  1635     1  1000  1000  1000
  1636     1  1000  1000  1000
  1637     1  1000  1000  1000
  1638     1  1000  1000  1000
  1641     1  1000  1000  1000
  1644     1  1000  1000  1000
  1647     1  1000  1000  1000
  1649     1  1000  1000  1000
  1650     1  1000  1000  1000
  1651     1  1000  1000  1000
  1652     1  1000  1000  1000
  1655     1  1000  1000  1000
  1658     1  1000  1000  1000
  1661     1  1000  1000  1000
  1663     1  1000  1000  1000
  1664     1  1000  1000  1000
  1665     1  1000  1000  1000
  1667     1  1000  1000  1000
  1670     1  1000  1000  1000
  1671     1  1000  1000  1000
  1672     1  1000  1000  1000
  1674     1  1000  1000  1000
  1676     1  1000  1000  1000
  1679     1  1000  1000  1000
  1681     1  1000  1000  1000
  1682     1  1000  1000  1000
  1683     1  1000  1000  1000
  1685     1  1000  1000  1000
  1687     1  1000  1000  1000
  1690     1  1000  1000  1000
  1691     1  1000  1000  1000
  1692     1  1000  1000  1000
  1695     1  1000  1000  1000
  1696     1  1000  1000  1000
  1697     1  1000  1000  1000
  1699     1  1000  1000  1000
  1701     1  1000  1000  1000
  1704     1  1000  1000  1000
  1706     1  1000  1000  1000
  1710     1  1000  1000  1000
  1714     1  1000  1000  1000
  1715     1  1000  1000  1000
  1716     1  1000  1000  1000
  1718     1  1000  1000  1000
  1720     1  1000  1000  1000
  1723     1  1000  1000  1000
  1726     1  1000  1000  1000
  1729     1  1000  1000  1000
  1732     1  1000  1000  1000
  1736     1  1000  1000  1000
  1737     1  1000  1000  1000
  1738     1  1000  1000  1000
  1740     1  1000  1000  1000
  1742     1  1000  1000  1000
  1744     1  1000  1000  1000
  1748     1  1000  1000  1000
  1751     1  1000  1000  1000
  1755     1  1000  1000  1000
  1756     1  1000  1000  1000
  1757     1  1000  1000  1000
  1759     1  1000  1000  1000
  1761     1  1000  1000  1000
  1764     1  1000  1000  1000
  1765     1  1000  1000  1000
  1767     1  1000  1000  1000
  1769     1  1000  1000  1000
  1771     1  1000  1000  1000
  1773     1  1000  1000  1000
  1775     1  1000  1000  1000
  1776     1  1000  1000  1000
  1777     1  1000  1000  1000
  1779     1  1000  1000  1000
  1781     1  1000  1000  1000
  1784     1  1000  1000  1000
  1785     1  1000  1000  1000
  1786     1  1000  1000  1000
  1789     1  1000  1000  1000
  1790     1  1000  1000  1000
  1791     1  1000  1000  1000
  1793     1  1000  1000  1000
  1795     1  1000  1000  1000
  1798     1  1000  1000  1000
  1799     1  1000  1000  1000
  1800     1  1000  1000  1000
  1803     1  1000  1000  1000
  1804     1  1000  1000  1000
  1805     1  1000  1000  1000
  1807     1  1000  1000  1000
  1809     1  1000  1000  1000
  1812     1  1000  1000  1000
  1815     1  1000  1000  1000
  1816     1  1000  1000  1000
  1817     1  1000  1000  1000
  1820     1  1000  1000  1000
  1821     1  1000  1000  1000
  1822     1  1000  1000  1000
  1824     1  1000  1000  1000
  1826     1  1000  1000  1000
  1829     1  1000  1000  1000
  1832     1  1000  1000  1000
  1833     1  1000  1000  1000
  1834     1  1000  1000  1000
  1835     1  1000  1000  1000
  1836     1  1000  1000  1000
  1837     1  1000  1000  1000
  1839     1  1000  1000  1000
  1841     1  1000  1000  1000
  1844     1  1000  1000  1000
  1845     1  1000  1000  1000
  1847     1  1000  1000  1000
  1849     1  1000  1000  1000
  1851     1  1000  1000  1000
  1853     1  1000  1000  1000
  1855     1  1000  1000  1000
  1856     1  1000  1000  1000
  1857     1  1000  1000  1000
  1859     1  1000  1000  1000
  1861     1  1000  1000  1000
  1865     1  1000  1000  1000
  1866     1  1000  1000  1000
  1867     1  1000  1000  1000
  1869     1  1000  1000  1000
  1871     1  1000  1000  1000
  1875     1  1000  1000  1000
  1876     1  1000  1000  1000
  1877     1  1000  1000  1000
  1879     1  1000  1000  1000
  1881     1  1000  1000  1000
  1884     1  1000  1000  1000
  1886     1  1000  1000  1000
  1890     1  1000  1000  1000
  1894     1  1000  1000  1000
  1895     1  1000  1000  1000
  1896     1  1000  1000  1000
  1898     1  1000  1000  1000
  1900     1  1000  1000  1000
  1903     1  1000  1000  1000
  1905     1  1000  1000  1000
  1909     1  1000  1000  1000
  1913     1  1000  1000  1000
  1914     1  1000  1000  1000
  1915     1  1000  1000  1000
  1917     1  1000  1000  1000
  1919     1  1000  1000  1000
  1923     1  1000  1000  1000
  1924     1  1000  1000  1000
  1925     1  1000  1000  1000
  1927     1  1000  1000  1000
  1929     1  1000  1000  1000
  1932     1  1000  1000  1000
  1935     1  1000  1000  1000
  1936     1  1000  1000  1000
  1937     1  1000  1000  1000
  1940     1  1000  1000  1000
  1941     1  1000  1000  1000
  1942     1  1000  1000  1000
  1944     1  1000  1000  1000
  1946     1  1000  1000  1000
  1949     1  1000  1000  1000
  1951     1  1000  1000  1000
  1952     1  1000  1000  1000
  1953     1  1000  1000  1000
  1955     1  1000  1000  1000
  1957     1  1000  1000  1000
  1959     1  1000  1000  1000
  1963     1  1000  1000  1000
  1967     1  1000  1000  1000
  1968     1  1000  1000  1000
  1969     1  1000  1000  1000
  1971     1  1000  1000  1000
  1973     1  1000  1000  1000
  1976     1  1000  1000  1000
  1977     1  1000  1000  1000
  1978     1  1000  1000  1000
  1981     1  1000  1000  1000
  1982     1  1000  1000  1000
  1983     1  1000  1000  1000
  1985     1  1000  1000  1000
  1987     1  1000  1000  1000
  1990     1  1000  1000  1000
  1993     1  1000  1000  1000
  1994     1  1000  1000  1000
  1995     1  1000  1000  1000
  1998     1  1000  1000  1000
  1999     1  1000  1000  1000
  2000     1  1000  1000  1000
  2002     1  1000  1000  1000
  2005     1  1000  1000  1000
  2006     1  1000  1000  1000
  2007     1  1000  1000  1000
  2009     1  1000  1000  1000
  2011     1  1000  1000  1000
  2014     1  1000  1000  1000
  2015     1  1000  1000  1000
  2017     1  1000  1000  1000
  2019     1  1000  1000  1000
  2021     1  1000  1000  1000
  2023     1  1000  1000  1000
  2025     1  1000  1000  1000
  2026     1  1000  1000  1000
  2027     1  1000  1000  1000
  2029     1  1000  1000  1000
  2031     1  1000  1000  1000
  2034     1  1000  1000  1000
  2037     1  1000  1000  1000
  2038     1  1000  1000  1000
  2039     1  1000  1000  1000
  2040     1  1000  1000  1000
  2041     1  1000  1000  1000
  2042     1  1000  1000  1000
  2044     1  1000  1000  1000
  2046     1  1000  1000  1000
  2050     1  1000  1000  1000
  2051     1  1000  1000  1000
  2052     1  1000  1000  1000
  2054     1  1000  1000  1000
  2056     1  1000  1000  1000
  2058     1  1000  1000  1000
  2062     1  1000  1000  1000
  2066     1  1000  1000  1000
  2067     1  1000  1000  1000
  2068     1  1000  1000  1000
  2070     1  1000  1000  1000
  2072     1  1000  1000  1000
  2075     1  1000  1000  1000
  2076     1  1000  1000  1000
  2078     1  1000  1000  1000
  2080     1  1000  1000  1000
  2081     1  1000  1000  1000
  2083     1  1000  1000  1000
  2085     1  1000  1000  1000
  2087     1  1000  1000  1000
  2088     1  1000  1000  1000
  2089     1  1000  1000  1000
  2091     1  1000  1000  1000
  2093     1  1000  1000  1000
  2096     1  1000  1000  1000
  2099     1  1000  1000  1000
  2100     1  1000  1000  1000
  2101     1  1000  1000  1000
  2104     1  1000  1000  1000
  2105     1  1000  1000  1000
  2106     1  1000  1000  1000
  2108     1  1000  1000  1000
  2110     1  1000  1000  1000
  2113     1  1000  1000  1000
  2115     1  1000  1000  1000
  2119     1  1000  1000  1000
  2123     1  1000  1000  1000
  2124     1  1000  1000  1000
  2125     1  1000  1000  1000
  2127     1  1000  1000  1000
  2129     1  1000  1000  1000
  2131     1  1000  1000  1000
  2135     1  1000  1000  1000
  2137     1  1000  1000  1000
  2138     1  1000  1000  1000
  2139     1  1000  1000  1000
  2141     1  1000  1000  1000
  2143     1  1000  1000  1000
  2146     1  1000  1000  1000
  2149     1  1000  1000  1000
  2152     1  1000  1000  1000
  2154     1  1000  1000  1000
  2155     1  1000  1000  1000
  2158     1  1000  1000  1000
  2161     1  1000  1000  1000
  2162     1  1000  1000  1000
  2163     1  1000  1000  1000
  2165     1  1000  1000  1000
  2167     1  1000  1000  1000
  2170     1  1000  1000  1000
  2173     1  1000  1000  1000
  2174     1  1000  1000  1000
  2178     1  1000  1000  1000
  2179     1  1000  1000  1000
  2180     1  1000  1000  1000
  2182     1  1000  1000  1000
  2184     1  1000  1000  1000
  2187     1  1000  1000  1000
  2189     1  1000  1000  1000
  2190     1  1000  1000  1000
  2191     1  1000  1000  1000
  2193     1  1000  1000  1000
  2195     1  1000  1000  1000
  2197     1  1000  1000  1000
  2201     1  1000  1000  1000
  2203     1  1000  1000  1000
  2204     1  1000  1000  1000
  2205     1  1000  1000  1000
  2207     1  1000  1000  1000
  2209     1  1000  1000  1000
  2211     1  1000  1000  1000
  2215     1  1000  1000  1000
  2218     1  1000  1000  1000
  2222     1  1000  1000  1000
  2223     1  1000  1000  1000
  2224     1  1000  1000  1000
  2226     1  1000  1000  1000
  2228     1  1000  1000  1000
  2231     1  1000  1000  1000
  2234     1  1000  1000  1000
  2237     1  1000  1000  1000
  2239     1  1000  1000  1000
  2240     1  1000  1000  1000
  2243     1  1000  1000  1000
  2246     1  1000  1000  1000
  2247     1  1000  1000  1000
  2248     1  1000  1000  1000
  2250     1  1000  1000  1000
  2252     1  1000  1000  1000
  2255     1  1000  1000  1000
  2258     1  1000  1000  1000
  2259     1  1000  1000  1000
  2263     1  1000  1000  1000
  2264     1  1000  1000  1000
  2265     1  1000  1000  1000
  2267     1  1000  1000  1000
  2269     1  1000  1000  1000
  2272     1  1000  1000  1000
  2274     1  1000  1000  1000
  2275     1  1000  1000  1000
  2276     1  1000  1000  1000
  2278     1  1000  1000  1000
  2280     1  1000  1000  1000
  2283     1  1000  1000  1000
  2284     1  1000  1000  1000
  2286     1  1000  1000  1000
  2288     1  1000  1000  1000
  2290     1  1000  1000  1000
  2292     1  1000  1000  1000
  2294     1  1000  1000  1000
  2295     1  1000  1000  1000
  2296     1  1000  1000  1000
  2298     1  1000  1000  1000
  2300     1  1000  1000  1000
  2302     1  1000  1000  1000
  2306     1  1000  1000  1000
  2310     1  1000  1000  1000
  2311     1  1000  1000  1000
  2312     1  1000  1000  1000
  2314     1  1000  1000  1000
  2316     1  1000  1000  1000
  2319     1  1000  1000  1000
  2322     1  1000  1000  1000
  2325     1  1000  1000  1000
  2328     1  1000  1000  1000
  2332     1  1000  1000  1000
  2333     1  1000  1000  1000
  2334     1  1000  1000  1000
  2336     1  1000  1000  1000
  2339     1  1000  1000  1000
  2340     1  1000  1000  1000
  2341     1  1000  1000  1000
  2343     1  1000  1000  1000
  2345     1  1000  1000  1000
  2348     1  1000  1000  1000
  2349     1  1000  1000  1000
  2351     1  1000  1000  1000
  2353     1  1000  1000  1000
  2354     1  1000  1000  1000
  2356     1  1000  1000  1000
  2358     1  1000  1000  1000
  2360     1  1000  1000  1000
  2362     1  1000  1000  1000
  2363     1  1000  1000  1000
  2364     1  1000  1000  1000
  2365     1  1000  1000  1000
  2367     1  1000  1000  1000
  2370     1  1000  1000  1000
  2371     1  1000  1000  1000
  2372     1  1000  1000  1000
  2374     1  1000  1000  1000
  2376     1  1000  1000  1000
  2380     1  1000  1000  1000
  2381     1  1000  1000  1000
  2382     1  1000  1000  1000
  2384     1  1000  1000  1000
  2386     1  1000  1000  1000
  2389     1  1000  1000  1000
  2392     1  1000  1000  1000
  2393     1  1000  1000  1000
  2394     1  1000  1000  1000
  2395     1  1000  1000  1000
  2396     1  1000  1000  1000
  2397     1  1000  1000  1000
  2399     1  1000  1000  1000
  2401     1  1000  1000  1000
  2404     1  1000  1000  1000
  2405     1  1000  1000  1000
  2407     1  1000  1000  1000
  2409     1  1000  1000  1000
  2410     1  1000  1000  1000
  2412     1  1000  1000  1000
  2414     1  1000  1000  1000
  2416     1  1000  1000  1000
  2417     1  1000  1000  1000
  2418     1  1000  1000  1000
  2420     1  1000  1000  1000
  2422     1  1000  1000  1000
  2425     1  1000  1000  1000
  2428     1  1000  1000  1000
  2431     1  1000  1000  1000
  2433     1  1000  1000  1000
  2434     1  1000  1000  1000
  2437     1  1000  1000  1000
  2440     1  1000  1000  1000
  2441     1  1000  1000  1000
  2442     1  1000  1000  1000
  2444     1  1000  1000  1000
  2446     1  1000  1000  1000
  2449     1  1000  1000  1000
  2452     1  1000  1000  1000
  2455     1  1000  1000  1000
  2457     1  1000  1000  1000
  2458     1  1000  1000  1000
  2461     1  1000  1000  1000
  2464     1  1000  1000  1000
  2465     1  1000  1000  1000
  2466     1  1000  1000  1000
  2468     1  1000  1000  1000
  2470     1  1000  1000  1000
  2473     1  1000  1000  1000
  2476     1  1000  1000  1000
  2477     1  1000  1000  1000
  2478     1  1000  1000  1000
  2481     1  1000  1000  1000
  2482     1  1000  1000  1000
  2483     1  1000  1000  1000
  2485     1  1000  1000  1000
  2487     1  1000  1000  1000
  2489     1  1000  1000  1000
  2493     1  1000  1000  1000
  2495     1  1000  1000  1000
  2496     1  1000  1000  1000
  2497     1  1000  1000  1000
  2499     1  1000  1000  1000
  2501     1  1000  1000  1000
  2503     1  1000  1000  1000
  2507     1  1000  1000  1000
  2511     1  1000  1000  1000
  2512     1  1000  1000  1000
  2513     1  1000  1000  1000
  2515     1  1000  1000  1000
  2517     1  1000  1000  1000
  2519     1  1000  1000  1000
  2523     1  1000  1000  1000
  2525     1  1000  1000  1000
  2526     1  1000  1000  1000
  2527     1  1000  1000  1000
  2529     1  1000  1000  1000
  2531     1  1000  1000  1000
  2534     1  1000  1000  1000
  2536     1  1000  1000  1000
  2537     1  1000  1000  1000
  2538     1  1000  1000  1000
  2540     1  1000  1000  1000
  2542     1  1000  1000  1000
  2544     1  1000  1000  1000
  2548     1  1000  1000  1000
  2550     1  1000  1000  1000
  2551     1  1000  1000  1000
  2552     1  1000  1000  1000
  2553     1  1000  1000  1000
  2556     1  1000  1000  1000
  2559     1  1000  1000  1000
  2562     1  1000  1000  1000
  2564     1  1000  1000  1000
  2565     1  1000  1000  1000
  2566     1  1000  1000  1000
  2568     1  1000  1000  1000
  2570     1  1000  1000  1000
  2573     1  1000  1000  1000
  2575     1  1000  1000  1000
  2576     1  1000  1000  1000
  2577     1  1000  1000  1000
  2579     1  1000  1000  1000
  2581     1  1000  1000  1000
  2584     1  1000  1000  1000
  2585     1  1000  1000  1000
  2587     1  1000  1000  1000
  2589     1  1000  1000  1000
  2590     1  1000  1000  1000
  2592     1  1000  1000  1000
  2594     1  1000  1000  1000
  2596     1  1000  1000  1000
  2598     1  1000  1000  1000
  2599     1  1000  1000  1000
  2600     1  1000  1000  1000
  2601     1  1000  1000  1000
  2603     1  1000  1000  1000
  2605     1  1000  1000  1000
  2607     1  1000  1000  1000
  2611     1  1000  1000  1000
  2614     1  1000  1000  1000
  2618     1  1000  1000  1000
  2619     1  1000  1000  1000
  2620     1  1000  1000  1000
  2622     1  1000  1000  1000
  2624     1  1000  1000  1000
  2627     1  1000  1000  1000
  2630     1  1000  1000  1000
  2631     1  1000  1000  1000
  2632     1  1000  1000  1000
  2633     1  1000  1000  1000
  2634     1  1000  1000  1000
  2635     1  1000  1000  1000
  2637     1  1000  1000  1000
  2639     1  1000  1000  1000
  2642     1  1000  1000  1000
  2644     1  1000  1000  1000
  2648     1  1000  1000  1000
  2652     1  1000  1000  1000
  2653     1  1000  1000  1000
  2654     1  1000  1000  1000
  2656     1  1000  1000  1000
  2658     1  1000  1000  1000
  2661     1  1000  1000  1000
  2662     1  1000  1000  1000
  2663     1  1000  1000  1000
  2665     1  1000  1000  1000
  2667     1  1000  1000  1000
  2669     1  1000  1000  1000
  2670     1  1000  1000  1000
  2671     1  1000  1000  1000
  2673     1  1000  1000  1000
  2675     1  1000  1000  1000
  2678     1  1000  1000  1000
  2680     1  1000  1000  1000
  2684     1  1000  1000  1000
  2688     1  1000  1000  1000
  2689     1  1000  1000  1000
  2690     1  1000  1000  1000
  2692     1  1000  1000  1000
  2694     1  1000  1000  1000
  2697     1  1000  1000  1000
  2698     1  1000  1000  1000
  2699     1  1000  1000  1000
  2702     1  1000  1000  1000
  2703     1  1000  1000  1000
  2704     1  1000  1000  1000
  2706     1  1000  1000  1000
  2709     1  1000  1000  1000
  2710     1  1000  1000  1000
  2711     1  1000  1000  1000
  2712     1  1000  1000  1000
  2715     1  1000  1000  1000
  2718     1  1000  1000  1000
  2721     1  1000  1000  1000
  2723     1  1000  1000  1000
  2724     1  1000  1000  1000
  2725     1  1000  1000  1000
  2727     1  1000  1000  1000
  2729     1  1000  1000  1000
  2732     1  1000  1000  1000
  2734     1  1000  1000  1000
  2738     1  1000  1000  1000
  2742     1  1000  1000  1000
  2743     1  1000  1000  1000
  2744     1  1000  1000  1000
  2746     1  1000  1000  1000
  2748     1  1000  1000  1000
  2751     1  1000  1000  1000
  2754     1  1000  1000  1000
  2755     1  1000  1000  1000
  2756     1  1000  1000  1000
  2759     1  1000  1000  1000
  2760     1  1000  1000  1000
  2761     1  1000  1000  1000
  2763     1  1000  1000  1000
  2765     1  1000  1000  1000
  2768     1  1000  1000  1000
  2769     1  1000  1000  1000
  2771     1  1000  1000  1000
  2773     1  1000  1000  1000
  2774     1  1000  1000  1000
  2776     1  1000  1000  1000
  2778     1  1000  1000  1000
  2780     1  1000  1000  1000
  2782     1  1000  1000  1000
  2783     1  1000  1000  1000
  2784     1  1000  1000  1000
  2785     1  1000  1000  1000
  2787     1  1000  1000  1000
  2789     1  1000  1000  1000
  2792     1  1000  1000  1000
  2794     1  1000  1000  1000
  2798     1  1000  1000  1000
  2802     1  1000  1000  1000
  2803     1  1000  1000  1000
  2804     1  1000  1000  1000
  2806     1  1000  1000  1000
  2808     1  1000  1000  1000
  2811     1  1000  1000  1000
  2812     1  1000  1000  1000
  2813     1  1000  1000  1000
  2814     1  1000  1000  1000
  2815     1  1000  1000  1000
  2816     1  1000  1000  1000
  2818     1  1000  1000  1000
  2820     1  1000  1000  1000
  2823     1  1000  1000  1000
  2826     1  1000  1000  1000
  2829     1  1000  1000  1000
  2832     1  1000  1000  1000
  2836     1  1000  1000  1000
  2837     1  1000  1000  1000
  2838     1  1000  1000  1000
  2840     1  1000  1000  1000
  2842     1  1000  1000  1000
  2844     1  1000  1000  1000
  2848     1  1000  1000  1000
  2852     1  1000  1000  1000
  2853     1  1000  1000  1000
  2854     1  1000  1000  1000
  2856     1  1000  1000  1000
  2858     1  1000  1000  1000
  2861     1  1000  1000  1000
  2863     1  1000  1000  1000
  2867     1  1000  1000  1000
  2871     1  1000  1000  1000
  2872     1  1000  1000  1000
  2873     1  1000  1000  1000
  2875     1  1000  1000  1000
  2877     1  1000  1000  1000
  2879     1  1000  1000  1000
  2883     1  1000  1000  1000
  2885     1  1000  1000  1000
  2886     1  1000  1000  1000
  2887     1  1000  1000  1000
  2889     1  1000  1000  1000
  2891     1  1000  1000  1000
  2894     1  1000  1000  1000
  2897     1  1000  1000  1000
  2898     1  1000  1000  1000
  2899     1  1000  1000  1000
  2902     1  1000  1000  1000
  2903     1  1000  1000  1000
  2904     1  1000  1000  1000
  2906     1  1000  1000  1000
  2908     1  1000  1000  1000
  2911     1  1000  1000  1000
  2914     1  1000  1000  1000
  2915     1  1000  1000  1000
  2919     1  1000  1000  1000
  2920     1  1000  1000  1000
  2921     1  1000  1000  1000
  2923     1  1000  1000  1000
  2926     1  1000  1000  1000
  2927     1  1000  1000  1000
  2928     1  1000  1000  1000
  2930     1  1000  1000  1000
  2932     1  1000  1000  1000
  2935     1  1000  1000  1000
  2937     1  1000  1000  1000
  2938     1  1000  1000  1000
  2939     1  1000  1000  1000
  2940     1  1000  1000  1000
  2943     1  1000  1000  1000
  2946     1  1000  1000  1000
  2949     1  1000  1000  1000
  2951     1  1000  1000  1000
  2952     1  1000  1000  1000
  2953     1  1000  1000  1000
  2955     1  1000  1000  1000
  2957     1  1000  1000  1000
  2960     1  1000  1000  1000
  2962     1  1000  1000  1000
  2963     1  1000  1000  1000
  2964     1  1000  1000  1000
  2966     1  1000  1000  1000
  2968     1  1000  1000  1000
  2970     1  1000  1000  1000
  2974     1  1000  1000  1000
  2977     1  1000  1000  1000
  2981     1  1000  1000  1000
  2982     1  1000  1000  1000
  2983     1  1000  1000  1000
  2985     1  1000  1000  1000
  2987     1  1000  1000  1000
  2990     1  1000  1000  1000
  2993     1  1000  1000  1000
  2996     1  1000  1000  1000
  2998     1  1000  1000  1000
  2999     1  1000  1000  1000
  3002     1  1000  1000  1000
  3005     1  1000  1000  1000
  3006     1  1000  1000  1000
  3007     1  1000  1000  1000
  3009     1  1000  1000  1000
  3011     1  1000  1000  1000
  3014     1  1000  1000  1000
  3016     1  1000  1000  1000
  3017     1  1000  1000  1000
  3018     1  1000  1000  1000
  3020     1  1000  1000  1000
  3022     1  1000  1000  1000
  3025     1  1000  1000  1000
  3027     1  1000  1000  1000
  3028     1  1000  1000  1000
  3029     1  1000  1000  1000
  3031     1  1000  1000  1000
  3033     1  1000  1000  1000
  3036     1  1000  1000  1000
  3038     1  1000  1000  1000
  3039     1  1000  1000  1000
  3040     1  1000  1000  1000
  3042     1  1000  1000  1000
  3044     1  1000  1000  1000
  3046     1  1000  1000  1000
  3050     1  1000  1000  1000
  3054     1  1000  1000  1000
  3055     1  1000  1000  1000
  3056     1  1000  1000  1000
  3058     1  1000  1000  1000
  3060     1  1000  1000  1000
  3063     1  1000  1000  1000
  3065     1  1000  1000  1000
  3066     1  1000  1000  1000
  3067     1  1000  1000  1000
