# Supplementary material for: Probing the binding hypothesis of Smad3 modulators by molecular dynamic simulations for Atherosclerosis Cardiovascular Disease (ASCVD)
Source: PLoS One. 2025 Jun 4;20(6):e0324677. doi: 10.1371/journal.pone.0324677 (PMC12136405; doi:10.1371/journal.pone.0324677)
Supplement: S1 MD — (ZIP) [file pone.0324677.s014.zip › MD Supplementary data/Smad3 MD/smad3.pdb]

EXPDTA    THEORETICAL MODEL, MODELLER 10.1 2021/12/07 14:05:23
REMARK   6 MODELLER OBJECTIVE FUNCTION:       188.3092
REMARK   6 MODELLER BEST TEMPLATE % SEQ ID: 100.000
REMARK   6 SEQUENCE: smad3
REMARK   6 ALIGNMENT: SMAD3_Qseq.ali
REMARK   6 SCRIPT: Specific_region.py
REMARK   6 TEMPLATE: 1mk2A 228:A - 415:A MODELS 228:A - 415:A AT 95.4%
REMARK   6 TEMPLATE: 1mjsA 228:A - 417:A MODELS 228:A - 424:A AT 100.0%
ATOM      1  N   PRO A 228      25.388 -18.250  -4.544  1.00  0.00           N
ATOM      2  CA  PRO A 228      24.924 -18.517  -3.229  1.00  0.00           C
ATOM      3  CD  PRO A 228      25.687 -16.861  -4.712  1.00  0.00           C
ATOM      4  CB  PRO A 228      25.208 -17.284  -2.466  1.00  0.00           C
ATOM      5  CG  PRO A 228      25.118 -16.248  -3.494  1.00  0.00           C
ATOM      6  C   PRO A 228      23.447 -18.876  -3.194  1.00  0.00           C
ATOM      7  O   PRO A 228      22.685 -18.445  -4.049  1.00  0.00           O
ATOM      8  N   ALA A 229      23.057 -19.684  -2.217  1.00  0.00           N
ATOM      9  CA  ALA A 229      21.673 -20.087  -2.073  1.00  0.00           C
ATOM     10  CB  ALA A 229      21.527 -20.985  -0.876  1.00  0.00           C
ATOM     11  C   ALA A 229      20.817 -18.837  -1.899  1.00  0.00           C
ATOM     12  O   ALA A 229      19.864 -18.608  -2.617  1.00  0.00           O
ATOM     13  N   PHE A 230      21.167 -18.040  -0.929  1.00  0.00           N
ATOM     14  CA  PHE A 230      20.486 -16.789  -0.653  1.00  0.00           C
ATOM     15  CB  PHE A 230      20.170 -16.663   0.835  1.00  0.00           C
ATOM     16  CG  PHE A 230      19.247 -17.717   1.368  1.00  0.00           C
ATOM     17  CD1 PHE A 230      19.732 -18.963   1.737  1.00  0.00           C
ATOM     18  CD2 PHE A 230      17.894 -17.458   1.520  1.00  0.00           C
ATOM     19  CE1 PHE A 230      18.882 -19.936   2.253  1.00  0.00           C
ATOM     20  CE2 PHE A 230      17.037 -18.419   2.033  1.00  0.00           C
ATOM     21  CZ  PHE A 230      17.530 -19.660   2.401  1.00  0.00           C
ATOM     22  C   PHE A 230      21.492 -15.720  -1.062  1.00  0.00           C
ATOM     23  O   PHE A 230      22.525 -15.566  -0.418  1.00  0.00           O
ATOM     24  N   TRP A 231      21.204 -14.982  -2.124  1.00  0.00           N
ATOM     25  CA  TRP A 231      22.147 -13.978  -2.599  1.00  0.00           C
ATOM     26  CB  TRP A 231      21.785 -13.530  -4.017  1.00  0.00           C
ATOM     27  CG  TRP A 231      20.451 -12.869  -4.140  1.00  0.00           C
ATOM     28  CD2 TRP A 231      20.196 -11.465  -4.202  1.00  0.00           C
ATOM     29  CD1 TRP A 231      19.239 -13.485  -4.255  1.00  0.00           C
ATOM     30  NE1 TRP A 231      18.244 -12.551  -4.391  1.00  0.00           N
ATOM     31  CE2 TRP A 231      18.803 -11.299  -4.359  1.00  0.00           C
ATOM     32  CE3 TRP A 231      21.009 -10.325  -4.138  1.00  0.00           C
ATOM     33  CZ2 TRP A 231      18.199 -10.042  -4.460  1.00  0.00           C
ATOM     34  CZ3 TRP A 231      20.409  -9.069  -4.237  1.00  0.00           C
ATOM     35  CH2 TRP A 231      19.016  -8.942  -4.396  1.00  0.00           C
ATOM     36  C   TRP A 231      22.338 -12.755  -1.712  1.00  0.00           C
ATOM     37  O   TRP A 231      23.299 -12.009  -1.886  1.00  0.00           O
ATOM     38  N   CYS A 232      21.430 -12.531  -0.772  1.00  0.00           N
ATOM     39  CA  CYS A 232      21.578 -11.392   0.122  1.00  0.00           C
ATOM     40  CB  CYS A 232      21.308 -10.069  -0.608  1.00  0.00           C
ATOM     41  SG  CYS A 232      19.568  -9.594  -0.698  1.00  0.00           S
ATOM     42  C   CYS A 232      20.631 -11.504   1.291  1.00  0.00           C
ATOM     43  O   CYS A 232      19.659 -12.258   1.252  1.00  0.00           O
ATOM     44  N   SER A 233      20.938 -10.762   2.343  1.00  0.00           N
ATOM     45  CA  SER A 233      20.093 -10.736   3.517  1.00  0.00           C
ATOM     46  CB  SER A 233      20.828 -11.301   4.729  1.00  0.00           C
ATOM     47  OG  SER A 233      21.928 -10.501   5.081  1.00  0.00           O
ATOM     48  C   SER A 233      19.767  -9.267   3.711  1.00  0.00           C
ATOM     49  O   SER A 233      20.605  -8.395   3.461  1.00  0.00           O
ATOM     50  N   ILE A 234      18.547  -8.992   4.145  1.00  0.00           N
ATOM     51  CA  ILE A 234      18.110  -7.625   4.331  1.00  0.00           C
ATOM     52  CB  ILE A 234      16.973  -7.292   3.350  1.00  0.00           C
ATOM     53  CG1 ILE A 234      17.372  -7.727   1.939  1.00  0.00           C
ATOM     54  CG2 ILE A 234      16.680  -5.801   3.381  1.00  0.00           C
ATOM     55  CD1 ILE A 234      16.284  -7.584   0.912  1.00  0.00           C
ATOM     56  C   ILE A 234      17.627  -7.357   5.744  1.00  0.00           C
ATOM     57  O   ILE A 234      16.822  -8.104   6.289  1.00  0.00           O
ATOM     58  N   SER A 235      18.127  -6.274   6.323  1.00  0.00           N
ATOM     59  CA  SER A 235      17.747  -5.868   7.666  1.00  0.00           C
ATOM     60  CB  SER A 235      18.979  -5.785   8.560  1.00  0.00           C
ATOM     61  OG  SER A 235      19.584  -7.053   8.677  1.00  0.00           O
ATOM     62  C   SER A 235      17.086  -4.503   7.577  1.00  0.00           C
ATOM     63  O   SER A 235      17.587  -3.608   6.892  1.00  0.00           O
ATOM     64  N   TYR A 236      15.964  -4.353   8.272  1.00  0.00           N
ATOM     65  CA  TYR A 236      15.206  -3.109   8.279  1.00  0.00           C
ATOM     66  CB  TYR A 236      13.716  -3.429   8.175  1.00  0.00           C
ATOM     67  CG  TYR A 236      12.787  -2.261   8.385  1.00  0.00           C
ATOM     68  CD1 TYR A 236      12.860  -1.128   7.579  1.00  0.00           C
ATOM     69  CD2 TYR A 236      11.796  -2.311   9.366  1.00  0.00           C
ATOM     70  CE1 TYR A 236      11.962  -0.070   7.741  1.00  0.00           C
ATOM     71  CE2 TYR A 236      10.900  -1.268   9.539  1.00  0.00           C
ATOM     72  CZ  TYR A 236      10.986  -0.147   8.723  1.00  0.00           C
ATOM     73  OH  TYR A 236      10.091   0.891   8.894  1.00  0.00           O
ATOM     74  C   TYR A 236      15.493  -2.298   9.539  1.00  0.00           C
ATOM     75  O   TYR A 236      15.732  -2.854  10.613  1.00  0.00           O
ATOM     76  N   TYR A 237      15.472  -0.979   9.396  1.00  0.00           N
ATOM     77  CA  TYR A 237      15.745  -0.075  10.507  1.00  0.00           C
ATOM     78  CB  TYR A 237      17.191   0.427  10.445  1.00  0.00           C
ATOM     79  CG  TYR A 237      18.256  -0.630  10.566  1.00  0.00           C
ATOM     80  CD1 TYR A 237      18.747  -1.011  11.811  1.00  0.00           C
ATOM     81  CD2 TYR A 237      18.785  -1.239   9.433  1.00  0.00           C
ATOM     82  CE1 TYR A 237      19.744  -1.976  11.926  1.00  0.00           C
ATOM     83  CE2 TYR A 237      19.780  -2.205   9.538  1.00  0.00           C
ATOM     84  CZ  TYR A 237      20.254  -2.566  10.787  1.00  0.00           C
ATOM     85  OH  TYR A 237      21.233  -3.522  10.891  1.00  0.00           O
ATOM     86  C   TYR A 237      14.844   1.151  10.496  1.00  0.00           C
ATOM     87  O   TYR A 237      14.422   1.640   9.443  1.00  0.00           O
ATOM     88  N   GLU A 238      14.556   1.639  11.691  1.00  0.33           N
ATOM     89  CA  GLU A 238      13.775   2.848  11.859  1.00  0.33           C
ATOM     90  CB  GLU A 238      12.445   2.539  12.558  1.00  0.33           C
ATOM     91  CG  GLU A 238      11.451   1.909  11.657  1.00  0.33           C
ATOM     92  CD  GLU A 238      10.113   1.536  12.242  1.00  0.33           C
ATOM     93  OE1 GLU A 238       9.848   1.760  13.434  1.00  0.33           O
ATOM     94  OE2 GLU A 238       9.309   1.011  11.498  1.00  0.33           O
ATOM     95  C   GLU A 238      14.726   3.686  12.714  1.00  0.33           C
ATOM     96  O   GLU A 238      14.936   3.410  13.896  1.00  0.33           O
ATOM     97  N   LEU A 239      15.339   4.679  12.079  1.00  0.88           N
ATOM     98  CA  LEU A 239      16.323   5.533  12.732  1.00  0.88           C
ATOM     99  CB  LEU A 239      15.707   6.259  13.930  1.00  0.88           C
ATOM    100  CG  LEU A 239      14.657   7.297  13.525  1.00  0.88           C
ATOM    101  CD1 LEU A 239      14.107   7.964  14.761  1.00  0.88           C
ATOM    102  CD2 LEU A 239      15.273   8.328  12.585  1.00  0.88           C
ATOM    103  C   LEU A 239      17.518   4.679  13.152  1.00  0.88           C
ATOM    104  O   LEU A 239      18.204   4.123  12.302  1.00  0.88           O
ATOM    105  N   ASN A 240      17.769   4.558  14.449  1.00  0.20           N
ATOM    106  CA  ASN A 240      18.899   3.757  14.926  1.00  0.20           C
ATOM    107  CB  ASN A 240      19.681   4.533  15.986  1.00  0.20           C
ATOM    108  CG  ASN A 240      18.815   4.942  17.156  1.00  0.20           C
ATOM    109  OD1 ASN A 240      18.172   4.123  17.788  1.00  0.20           O
ATOM    110  ND2 ASN A 240      18.791   6.213  17.455  1.00  0.20           N
ATOM    111  C   ASN A 240      18.435   2.431  15.517  1.00  0.20           C
ATOM    112  O   ASN A 240      19.230   1.659  16.046  1.00  0.20           O
ATOM    113  N   GLN A 241      17.140   2.177  15.413  1.00  0.00           N
ATOM    114  CA  GLN A 241      16.530   0.971  15.945  1.00  0.00           C
ATOM    115  CB  GLN A 241      15.175   1.337  16.554  1.00  0.00           C
ATOM    116  CG  GLN A 241      14.343   0.170  17.038  1.00  0.00           C
ATOM    117  CD  GLN A 241      14.792  -0.346  18.371  1.00  0.00           C
ATOM    118  OE1 GLN A 241      15.888  -0.873  18.508  1.00  0.00           O
ATOM    119  NE2 GLN A 241      13.946  -0.189  19.368  1.00  0.00           N
ATOM    120  C   GLN A 241      16.336  -0.089  14.869  1.00  0.00           C
ATOM    121  O   GLN A 241      15.763   0.182  13.811  1.00  0.00           O
ATOM    122  N   ARG A 242      16.823  -1.294  15.126  1.00  0.00           N
ATOM    123  CA  ARG A 242      16.622  -2.366  14.170  1.00  0.00           C
ATOM    124  CB  ARG A 242      17.580  -3.517  14.412  1.00  0.00           C
ATOM    125  CG  ARG A 242      17.240  -4.716  13.577  1.00  0.00           C
ATOM    126  CD  ARG A 242      17.867  -5.064  12.603  1.00  0.00           C
ATOM    127  NE  ARG A 242      17.440  -6.052  11.670  1.00  0.00           N
ATOM    128  CZ  ARG A 242      17.314  -7.125  11.702  1.00  0.00           C
ATOM    129  NH1 ARG A 242      16.787  -7.815  11.942  1.00  0.00           N
ATOM    130  NH2 ARG A 242      17.717  -7.517  11.493  1.00  0.00           N
ATOM    131  C   ARG A 242      15.194  -2.838  14.374  1.00  0.00           C
ATOM    132  O   ARG A 242      14.732  -2.966  15.508  1.00  0.00           O
ATOM    133  N   VAL A 243      14.490  -3.092  13.278  1.00  0.00           N
ATOM    134  CA  VAL A 243      13.104  -3.526  13.368  1.00  0.00           C
ATOM    135  CB  VAL A 243      12.156  -2.411  12.885  1.00  0.00           C
ATOM    136  CG1 VAL A 243      10.718  -2.869  12.986  1.00  0.00           C
ATOM    137  CG2 VAL A 243      12.379  -1.154  13.701  1.00  0.00           C
ATOM    138  C   VAL A 243      12.839  -4.783  12.548  1.00  0.00           C
ATOM    139  O   VAL A 243      13.207  -4.866  11.379  1.00  0.00           O
ATOM    140  N   GLY A 244      12.193  -5.754  13.172  1.00  0.00           N
ATOM    141  CA  GLY A 244      11.869  -6.994  12.492  1.00  0.00           C
ATOM    142  C   GLY A 244      13.042  -7.940  12.398  1.00  0.00           C
ATOM    143  O   GLY A 244      14.124  -7.633  12.877  1.00  0.00           O
ATOM    144  N   GLU A 245      12.820  -9.095  11.784  1.00  0.00           N
ATOM    145  CA  GLU A 245      13.871 -10.087  11.620  1.00  0.00           C
ATOM    146  CB  GLU A 245      13.291 -11.500  11.653  1.00  0.00           C
ATOM    147  CG  GLU A 245      12.390 -11.796  12.774  1.00  0.00           C
ATOM    148  CD  GLU A 245      11.780 -13.180  12.711  1.00  0.00           C
ATOM    149  OE1 GLU A 245      12.159 -13.947  11.964  1.00  0.00           O
ATOM    150  OE2 GLU A 245      10.921 -13.505  13.409  1.00  0.00           O
ATOM    151  C   GLU A 245      14.570  -9.878  10.285  1.00  0.00           C
ATOM    152  O   GLU A 245      14.086  -9.145   9.418  1.00  0.00           O
ATOM    153  N   THR A 246      15.707 -10.535  10.122  1.00  0.00           N
ATOM    154  CA  THR A 246      16.467 -10.423   8.891  1.00  0.00           C
ATOM    155  CB  THR A 246      17.897 -10.933   9.077  1.00  0.00           C
ATOM    156  OG1 THR A 246      18.564 -10.121  10.043  1.00  0.00           O
ATOM    157  CG2 THR A 246      18.662 -10.878   7.766  1.00  0.00           C
ATOM    158  C   THR A 246      15.812 -11.213   7.770  1.00  0.00           C
ATOM    159  O   THR A 246      15.516 -12.396   7.918  1.00  0.00           O
ATOM    160  N   PHE A 247      15.582 -10.542   6.653  1.00  0.00           N
ATOM    161  CA  PHE A 247      14.981 -11.168   5.489  1.00  0.00           C
ATOM    162  CB  PHE A 247      14.195 -10.141   4.684  1.00  0.00           C
ATOM    163  CG  PHE A 247      13.483 -10.726   3.509  1.00  0.00           C
ATOM    164  CD1 PHE A 247      14.137 -10.870   2.288  1.00  0.00           C
ATOM    165  CD2 PHE A 247      12.173 -11.189   3.634  1.00  0.00           C
ATOM    166  CE1 PHE A 247      13.496 -11.472   1.204  1.00  0.00           C
ATOM    167  CE2 PHE A 247      11.521 -11.793   2.555  1.00  0.00           C
ATOM    168  CZ  PHE A 247      12.183 -11.936   1.338  1.00  0.00           C
ATOM    169  C   PHE A 247      16.081 -11.757   4.612  1.00  0.00           C
ATOM    170  O   PHE A 247      17.056 -11.081   4.299  1.00  0.00           O
ATOM    171  N   HIS A 248      15.922 -13.013   4.211  1.00  0.00           N
ATOM    172  CA  HIS A 248      16.910 -13.678   3.367  1.00  0.00           C
ATOM    173  ND1 HIS A 248      19.122 -14.434   5.617  1.00  0.00           N
ATOM    174  CG  HIS A 248      17.846 -14.886   5.371  1.00  0.00           C
ATOM    175  CB  HIS A 248      17.291 -15.015   3.991  1.00  0.00           C
ATOM    176  NE2 HIS A 248      18.196 -14.705   7.527  1.00  0.00           N
ATOM    177  CD2 HIS A 248      17.268 -15.061   6.580  1.00  0.00           C
ATOM    178  CE1 HIS A 248      19.307 -14.333   6.920  1.00  0.00           C
ATOM    179  C   HIS A 248      16.362 -13.869   1.957  1.00  0.00           C
ATOM    180  O   HIS A 248      15.336 -14.512   1.755  1.00  0.00           O
ATOM    181  N   ALA A 249      17.051 -13.296   0.985  1.00  0.00           N
ATOM    182  CA  ALA A 249      16.612 -13.374  -0.395  1.00  0.00           C
ATOM    183  CB  ALA A 249      17.107 -12.155  -1.161  1.00  0.00           C
ATOM    184  C   ALA A 249      17.071 -14.647  -1.078  1.00  0.00           C
ATOM    185  O   ALA A 249      18.261 -14.921  -1.169  1.00  0.00           O
ATOM    186  N   SER A 250      16.105 -15.416  -1.564  1.00  0.00           N
ATOM    187  CA  SER A 250      16.376 -16.668  -2.252  1.00  0.00           C
ATOM    188  CB  SER A 250      15.565 -17.797  -1.639  1.00  0.00           C
ATOM    189  OG  SER A 250      14.181 -17.506  -1.702  1.00  0.00           O
ATOM    190  C   SER A 250      16.033 -16.547  -3.729  1.00  0.00           C
ATOM    191  O   SER A 250      16.579 -17.271  -4.541  1.00  0.00           O
ATOM    192  N   GLN A 251      15.130 -15.648  -4.076  1.00  0.00           N
ATOM    193  CA  GLN A 251      14.735 -15.448  -5.463  1.00  0.00           C
ATOM    194  CB  GLN A 251      13.217 -15.200  -5.572  1.00  0.00           C
ATOM    195  CG  GLN A 251      12.447 -16.354  -5.672  1.00  0.00           C
ATOM    196  CD  GLN A 251      12.373 -17.504  -5.699  1.00  0.00           C
ATOM    197  OE1 GLN A 251      12.556 -17.516  -5.791  1.00  0.00           O
ATOM    198  NE2 GLN A 251      12.084 -18.482  -5.604  1.00  0.00           N
ATOM    199  C   GLN A 251      15.478 -14.321  -6.140  1.00  0.00           C
ATOM    200  O   GLN A 251      15.920 -13.380  -5.504  1.00  0.00           O
ATOM    201  N   PRO A 252      15.647 -14.433  -7.455  1.00  0.00           N
ATOM    202  CA  PRO A 252      16.329 -13.435  -8.257  1.00  0.00           C
ATOM    203  CD  PRO A 252      15.088 -15.488  -8.296  1.00  0.00           C
ATOM    204  CB  PRO A 252      16.368 -14.089  -9.622  1.00  0.00           C
ATOM    205  CG  PRO A 252      15.088 -14.840  -9.637  1.00  0.00           C
ATOM    206  C   PRO A 252      15.704 -12.047  -8.279  1.00  0.00           C
ATOM    207  O   PRO A 252      16.408 -11.055  -8.439  1.00  0.00           O
ATOM    208  N   SER A 253      14.390 -11.974  -8.133  1.00  0.00           N
ATOM    209  CA  SER A 253      13.714 -10.681  -8.148  1.00  0.00           C
ATOM    210  CB  SER A 253      13.019 -10.435  -9.491  1.00  0.00           C
ATOM    211  OG  SER A 253      12.408  -9.166  -9.528  1.00  0.00           O
ATOM    212  C   SER A 253      12.686 -10.617  -7.036  1.00  0.00           C
ATOM    213  O   SER A 253      11.838 -11.463  -6.937  1.00  0.00           O
ATOM    214  N   MET A 254      12.763  -9.610  -6.201  1.00  0.00           N
ATOM    215  CA  MET A 254      11.850  -9.458  -5.080  1.00  0.00           C
ATOM    216  CB  MET A 254      12.442 -10.109  -3.852  1.00  0.00           C
ATOM    217  CG  MET A 254      13.732  -9.445  -3.491  1.00  0.00           C
ATOM    218  SD  MET A 254      14.447 -10.011  -2.030  1.00  0.00           S
ATOM    219  CE  MET A 254      13.724  -8.839  -0.867  1.00  0.00           C
ATOM    220  C   MET A 254      11.689  -7.991  -4.769  1.00  0.00           C
ATOM    221  O   MET A 254      12.383  -7.148  -5.320  1.00  0.00           O
ATOM    222  N   THR A 255      10.791  -7.695  -3.854  1.00  0.00           N
ATOM    223  CA  THR A 255      10.570  -6.321  -3.459  1.00  0.00           C
ATOM    224  CB  THR A 255       9.193  -5.788  -3.927  1.00  0.00           C
ATOM    225  OG1 THR A 255       8.151  -6.549  -3.315  1.00  0.00           O
ATOM    226  CG2 THR A 255       9.067  -5.881  -5.432  1.00  0.00           C
ATOM    227  C   THR A 255      10.610  -6.186  -1.956  1.00  0.00           C
ATOM    228  O   THR A 255      10.494  -7.162  -1.227  1.00  0.00           O
ATOM    229  N   VAL A 256      10.823  -4.960  -1.509  1.00  0.00           N
ATOM    230  CA  VAL A 256      10.797  -4.625  -0.099  1.00  0.00           C
ATOM    231  CB  VAL A 256      12.152  -4.118   0.419  1.00  0.00           C
ATOM    232  CG1 VAL A 256      12.011  -3.699   1.875  1.00  0.00           C
ATOM    233  CG2 VAL A 256      13.208  -5.208   0.278  1.00  0.00           C
ATOM    234  C   VAL A 256       9.799  -3.473  -0.135  1.00  0.00           C
ATOM    235  O   VAL A 256      10.077  -2.415  -0.704  1.00  0.00           O
ATOM    236  N   ASP A 257       8.623  -3.700   0.430  1.00  0.00           N
ATOM    237  CA  ASP A 257       7.580  -2.695   0.419  1.00  0.00           C
ATOM    238  CB  ASP A 257       6.456  -3.144  -0.515  1.00  0.00           C
ATOM    239  CG  ASP A 257       5.821  -4.453  -0.082  1.00  0.00           C
ATOM    240  OD1 ASP A 257       5.616  -4.647   1.130  1.00  0.00           O
ATOM    241  OD2 ASP A 257       5.511  -5.287  -0.958  1.00  0.00           O
ATOM    242  C   ASP A 257       7.040  -2.421   1.819  1.00  0.00           C
ATOM    243  O   ASP A 257       7.483  -3.008   2.796  1.00  0.00           O
ATOM    244  N   GLY A 258       6.082  -1.521   1.909  1.00  0.00           N
ATOM    245  CA  GLY A 258       5.525  -1.191   3.203  1.00  0.00           C
ATOM    246  C   GLY A 258       4.147  -1.772   3.416  1.00  0.00           C
ATOM    247  O   GLY A 258       3.417  -1.343   4.309  1.00  0.00           O
ATOM    248  N   PHE A 259       3.782  -2.757   2.611  1.00  0.00           N
ATOM    249  CA  PHE A 259       2.467  -3.350   2.750  1.00  0.00           C
ATOM    250  CB  PHE A 259       2.090  -4.123   1.491  1.00  0.00           C
ATOM    251  CG  PHE A 259       2.007  -3.259   0.275  1.00  0.00           C
ATOM    252  CD1 PHE A 259       1.342  -2.039   0.327  1.00  0.00           C
ATOM    253  CD2 PHE A 259       2.627  -3.633  -0.907  1.00  0.00           C
ATOM    254  CE1 PHE A 259       1.291  -1.201  -0.782  1.00  0.00           C
ATOM    255  CE2 PHE A 259       2.581  -2.802  -2.024  1.00  0.00           C
ATOM    256  CZ  PHE A 259       1.915  -1.582  -1.959  1.00  0.00           C
ATOM    257  C   PHE A 259       2.322  -4.230   3.973  1.00  0.00           C
ATOM    258  O   PHE A 259       3.284  -4.826   4.464  1.00  0.00           O
ATOM    259  N   THR A 260       1.092  -4.288   4.461  1.00  0.00           N
ATOM    260  CA  THR A 260       0.751  -5.062   5.641  1.00  0.00           C
ATOM    261  CB  THR A 260      -0.442  -4.432   6.352  1.00  0.00           C
ATOM    262  OG1 THR A 260      -1.495  -4.268   5.419  1.00  0.00           O
ATOM    263  CG2 THR A 260      -0.074  -3.087   6.927  1.00  0.00           C
ATOM    264  C   THR A 260       0.424  -6.512   5.313  1.00  0.00           C
ATOM    265  O   THR A 260      -0.441  -7.118   5.927  1.00  0.00           O
ATOM    266  N   ASP A 261       1.115  -7.066   4.339  1.00  0.00           N
ATOM    267  CA  ASP A 261       0.901  -8.449   3.949  1.00  0.00           C
ATOM    268  CB  ASP A 261       0.903  -8.580   2.426  1.00  0.00           C
ATOM    269  CG  ASP A 261      -0.099  -7.661   1.761  1.00  0.00           C
ATOM    270  OD1 ASP A 261      -1.299  -7.792   2.041  1.00  0.00           O
ATOM    271  OD2 ASP A 261       0.315  -6.807   0.961  1.00  0.00           O
ATOM    272  C   ASP A 261       2.043  -9.266   4.524  1.00  0.00           C
ATOM    273  O   ASP A 261       3.106  -8.725   4.828  1.00  0.00           O
ATOM    274  N   PRO A 262       1.838 -10.577   4.702  1.00  0.00           N
ATOM    275  CA  PRO A 262       2.908 -11.417   5.246  1.00  0.00           C
ATOM    276  CD  PRO A 262       0.600 -11.349   4.516  1.00  0.00           C
ATOM    277  CB  PRO A 262       2.199 -12.734   5.534  1.00  0.00           C
ATOM    278  CG  PRO A 262       1.113 -12.766   4.513  1.00  0.00           C
ATOM    279  C   PRO A 262       4.025 -11.566   4.218  1.00  0.00           C
ATOM    280  O   PRO A 262       3.779 -11.807   3.073  1.00  0.00           O
ATOM    281  N   SER A 263       5.252 -11.401   4.618  1.00  0.00           N
ATOM    282  CA  SER A 263       6.377 -11.527   3.701  1.00  0.00           C
ATOM    283  CB  SER A 263       7.683 -11.139   4.394  1.00  0.00           C
ATOM    284  OG  SER A 263       7.672  -9.785   4.798  1.00  0.00           O
ATOM    285  C   SER A 263       6.491 -12.959   3.205  1.00  0.00           C
ATOM    286  O   SER A 263       5.911 -13.881   3.786  1.00  0.00           O
ATOM    287  N   ASN A 264       7.230 -13.137   2.120  1.00  0.00           N
ATOM    288  CA  ASN A 264       7.471 -14.457   1.561  1.00  0.00           C
ATOM    289  CB  ASN A 264       6.304 -14.921   0.678  1.00  0.00           C
ATOM    290  CG  ASN A 264       6.060 -14.019  -0.509  1.00  0.00           C
ATOM    291  OD1 ASN A 264       5.965 -13.610  -0.957  1.00  0.00           O
ATOM    292  ND2 ASN A 264       5.945 -13.721  -1.035  1.00  0.00           N
ATOM    293  C   ASN A 264       8.770 -14.404   0.769  1.00  0.00           C
ATOM    294  O   ASN A 264       9.441 -13.382   0.737  1.00  0.00           O
ATOM    295  N   SER A 265       9.125 -15.503   0.135  1.00  0.00           N
ATOM    296  CA  SER A 265      10.363 -15.585  -0.627  1.00  0.00           C
ATOM    297  CB  SER A 265      10.423 -16.914  -1.364  1.00  0.00           C
ATOM    298  OG  SER A 265       9.400 -16.998  -2.323  1.00  0.00           O
ATOM    299  C   SER A 265      10.560 -14.452  -1.628  1.00  0.00           C
ATOM    300  O   SER A 265      11.696 -14.103  -1.956  1.00  0.00           O
ATOM    301  N   GLU A 266       9.454 -13.888  -2.111  1.00  0.00           N
ATOM    302  CA  GLU A 266       9.484 -12.816  -3.111  1.00  0.00           C
ATOM    303  CB  GLU A 266       8.586 -13.176  -4.298  1.00  0.00           C
ATOM    304  CG  GLU A 266       9.151 -14.297  -5.135  1.00  0.00           C
ATOM    305  CD  GLU A 266       9.464 -14.262  -5.755  1.00  0.00           C
ATOM    306  OE1 GLU A 266       9.460 -14.142  -5.530  1.00  0.00           O
ATOM    307  OE2 GLU A 266       9.734 -14.312  -6.473  1.00  0.00           O
ATOM    308  C   GLU A 266       9.113 -11.419  -2.665  1.00  0.00           C
ATOM    309  O   GLU A 266       9.062 -10.510  -3.488  1.00  0.00           O
ATOM    310  N   ARG A 267       8.848 -11.235  -1.382  1.00  0.00           N
ATOM    311  CA  ARG A 267       8.471  -9.922  -0.912  1.00  0.00           C
ATOM    312  CB  ARG A 267       7.011  -9.649  -1.280  1.00  0.00           C
ATOM    313  CG  ARG A 267       5.991  -9.949  -0.373  1.00  0.00           C
ATOM    314  CD  ARG A 267       4.563  -9.843  -0.861  1.00  0.00           C
ATOM    315  NE  ARG A 267       3.765 -10.855  -0.256  1.00  0.00           N
ATOM    316  CZ  ARG A 267       2.813 -11.069   0.184  1.00  0.00           C
ATOM    317  NH1 ARG A 267       2.527 -10.341   0.081  1.00  0.00           N
ATOM    318  NH2 ARG A 267       2.149 -12.013   0.733  1.00  0.00           N
ATOM    319  C   ARG A 267       8.697  -9.759   0.582  1.00  0.00           C
ATOM    320  O   ARG A 267       8.255 -10.562   1.389  1.00  0.00           O
ATOM    321  N   PHE A 268       9.413  -8.704   0.927  1.00  0.00           N
ATOM    322  CA  PHE A 268       9.734  -8.371   2.304  1.00  0.00           C
ATOM    323  CB  PHE A 268      11.226  -8.009   2.387  1.00  0.00           C
ATOM    324  CG  PHE A 268      11.703  -7.638   3.767  1.00  0.00           C
ATOM    325  CD1 PHE A 268      11.013  -8.052   4.903  1.00  0.00           C
ATOM    326  CD2 PHE A 268      12.870  -6.899   3.925  1.00  0.00           C
ATOM    327  CE1 PHE A 268      11.480  -7.724   6.179  1.00  0.00           C
ATOM    328  CE2 PHE A 268      13.346  -6.567   5.196  1.00  0.00           C
ATOM    329  CZ  PHE A 268      12.653  -6.981   6.322  1.00  0.00           C
ATOM    330  C   PHE A 268       8.844  -7.186   2.667  1.00  0.00           C
ATOM    331  O   PHE A 268       9.186  -6.048   2.407  1.00  0.00           O
ATOM    332  N   CYS A 269       7.686  -7.472   3.240  1.00  0.00           N
ATOM    333  CA  CYS A 269       6.720  -6.449   3.619  1.00  0.00           C
ATOM    334  CB  CYS A 269       5.316  -7.043   3.629  1.00  0.00           C
ATOM    335  SG  CYS A 269       4.819  -7.689   2.011  1.00  0.00           S
ATOM    336  C   CYS A 269       7.047  -5.843   4.971  1.00  0.00           C
ATOM    337  O   CYS A 269       7.306  -6.534   5.920  1.00  0.00           O
ATOM    338  N   LEU A 270       7.022  -4.545   5.052  1.00  0.00           N
ATOM    339  CA  LEU A 270       7.368  -3.835   6.270  1.00  0.00           C
ATOM    340  CB  LEU A 270       8.340  -2.706   5.922  1.00  0.00           C
ATOM    341  CG  LEU A 270       9.548  -3.083   5.059  1.00  0.00           C
ATOM    342  CD1 LEU A 270      10.366  -1.829   4.742  1.00  0.00           C
ATOM    343  CD2 LEU A 270      10.391  -4.126   5.788  1.00  0.00           C
ATOM    344  C   LEU A 270       6.168  -3.273   7.032  1.00  0.00           C
ATOM    345  O   LEU A 270       6.310  -2.794   8.163  1.00  0.00           O
ATOM    346  N   GLY A 271       4.994  -3.339   6.415  1.00  0.00           N
ATOM    347  CA  GLY A 271       3.791  -2.818   7.041  1.00  0.00           C
ATOM    348  C   GLY A 271       3.390  -3.475   8.345  1.00  0.00           C
ATOM    349  O   GLY A 271       2.832  -2.819   9.217  1.00  0.00           O
ATOM    350  N   LEU A 272       3.676  -4.765   8.475  1.00  0.00           N
ATOM    351  CA  LEU A 272       3.335  -5.526   9.673  1.00  0.00           C
ATOM    352  CB  LEU A 272       3.214  -7.012   9.334  1.00  0.00           C
ATOM    353  CG  LEU A 272       2.061  -7.436   8.433  1.00  0.00           C
ATOM    354  CD1 LEU A 272       2.216  -8.906   8.065  1.00  0.00           C
ATOM    355  CD2 LEU A 272       0.742  -7.189   9.151  1.00  0.00           C
ATOM    356  C   LEU A 272       4.331  -5.366  10.814  1.00  0.00           C
ATOM    357  O   LEU A 272       4.041  -5.694  11.924  1.00  0.00           O
ATOM    358  N   LEU A 273       5.507  -4.879  10.542  1.00  0.00           N
ATOM    359  CA  LEU A 273       6.536  -4.707  11.556  1.00  0.00           C
ATOM    360  CB  LEU A 273       7.871  -4.335  10.904  1.00  0.00           C
ATOM    361  CG  LEU A 273       8.778  -5.475  10.436  1.00  0.00           C
ATOM    362  CD1 LEU A 273       8.197  -6.761  10.623  1.00  0.00           C
ATOM    363  CD2 LEU A 273       9.114  -5.309   9.090  1.00  0.00           C
ATOM    364  C   LEU A 273       6.168  -3.660  12.592  1.00  0.00           C
ATOM    365  O   LEU A 273       5.824  -2.527  12.258  1.00  0.00           O
ATOM    366  N   SER A 274       6.245  -4.041  13.857  1.00  0.00           N
ATOM    367  CA  SER A 274       5.921  -3.107  14.916  1.00  0.00           C
ATOM    368  CB  SER A 274       5.005  -3.770  15.942  1.00  0.00           C
ATOM    369  OG  SER A 274       5.498  -4.945  16.345  1.00  0.00           O
ATOM    370  C   SER A 274       7.191  -2.610  15.582  1.00  0.00           C
ATOM    371  O   SER A 274       8.218  -3.283  15.569  1.00  0.00           O
ATOM    372  N   ASN A 275       7.109  -1.413  16.142  1.00  0.00           N
ATOM    373  CA  ASN A 275       8.224  -0.786  16.833  1.00  0.00           C
ATOM    374  CB  ASN A 275       9.010   0.106  15.880  1.00  0.00           C
ATOM    375  CG  ASN A 275      10.131   0.857  16.573  1.00  0.00           C
ATOM    376  OD1 ASN A 275      10.768   1.718  15.977  1.00  0.00           O
ATOM    377  ND2 ASN A 275      10.377   0.535  17.836  1.00  0.00           N
ATOM    378  C   ASN A 275       7.596   0.054  17.927  1.00  0.00           C
ATOM    379  O   ASN A 275       7.073   1.134  17.666  1.00  0.00           O
ATOM    380  N   VAL A 276       7.631  -0.455  19.151  1.00  0.00           N
ATOM    381  CA  VAL A 276       7.045   0.245  20.288  1.00  0.00           C
ATOM    382  CB  VAL A 276       7.320  -0.522  21.603  1.00  0.00           C
ATOM    383  CG1 VAL A 276       6.790   0.222  22.766  1.00  0.00           C
ATOM    384  CG2 VAL A 276       6.710  -1.865  21.543  1.00  0.00           C
ATOM    385  C   VAL A 276       7.541   1.683  20.436  1.00  0.00           C
ATOM    386  O   VAL A 276       6.826   2.542  20.945  1.00  0.00           O
ATOM    387  N   ASN A 277       8.757   1.950  19.986  1.00  0.00           N
ATOM    388  CA  ASN A 277       9.317   3.288  20.099  1.00  0.00           C
ATOM    389  CB  ASN A 277      10.807   3.215  20.413  1.00  0.00           C
ATOM    390  CG  ASN A 277      11.104   2.543  21.701  1.00  0.00           C
ATOM    391  OD1 ASN A 277      10.908   1.386  21.828  1.00  0.00           O
ATOM    392  ND2 ASN A 277      11.576   3.267  22.667  1.00  0.00           N
ATOM    393  C   ASN A 277       9.113   4.114  18.847  1.00  0.00           C
ATOM    394  O   ASN A 277       9.674   5.186  18.719  1.00  0.00           O
ATOM    395  N   ARG A 278       8.309   3.619  17.925  1.00  0.00           N
ATOM    396  CA  ARG A 278       8.043   4.326  16.681  1.00  0.00           C
ATOM    397  CB  ARG A 278       7.151   3.480  15.770  1.00  0.00           C
ATOM    398  CG  ARG A 278       7.064   3.990  14.343  1.00  0.00           C
ATOM    399  CD  ARG A 278       7.190   2.843  13.351  1.00  0.00           C
ATOM    400  NE  ARG A 278       6.032   1.969  13.364  1.00  0.00           N
ATOM    401  CZ  ARG A 278       6.066   0.659  13.148  1.00  0.00           C
ATOM    402  NH1 ARG A 278       7.211   0.051  12.902  1.00  0.00           N
ATOM    403  NH2 ARG A 278       4.947  -0.047  13.184  1.00  0.00           N
ATOM    404  C   ARG A 278       7.377   5.658  16.965  1.00  0.00           C
ATOM    405  O   ARG A 278       6.446   5.735  17.748  1.00  0.00           O
ATOM    406  N   ASN A 279       7.867   6.711  16.336  1.00  0.00           N
ATOM    407  CA  ASN A 279       7.310   8.036  16.513  1.00  0.00           C
ATOM    408  CB  ASN A 279       8.436   9.032  16.742  1.00  0.00           C
ATOM    409  CG  ASN A 279       9.465   9.005  15.633  1.00  0.00           C
ATOM    410  OD1 ASN A 279       9.186   9.260  14.492  1.00  0.00           O
ATOM    411  ND2 ASN A 279      10.663   8.690  15.958  1.00  0.00           N
ATOM    412  C   ASN A 279       6.500   8.428  15.277  1.00  0.00           C
ATOM    413  O   ASN A 279       6.455   7.692  14.294  1.00  0.00           O
ATOM    414  N   ALA A 280       5.866   9.592  15.328  1.00  0.00           N
ATOM    415  CA  ALA A 280       5.044  10.057  14.215  1.00  0.00           C
ATOM    416  CB  ALA A 280       4.409  11.405  14.550  1.00  0.00           C
ATOM    417  C   ALA A 280       5.811  10.164  12.907  1.00  0.00           C
ATOM    418  O   ALA A 280       5.295   9.806  11.847  1.00  0.00           O
ATOM    419  N   ALA A 281       7.035  10.665  12.979  1.00  0.28           N
ATOM    420  CA  ALA A 281       7.862  10.829  11.787  1.00  0.28           C
ATOM    421  CB  ALA A 281       9.187  11.446  12.163  1.00  0.28           C
ATOM    422  C   ALA A 281       8.084   9.501  11.073  1.00  0.28           C
ATOM    423  O   ALA A 281       7.926   9.410   9.861  1.00  0.28           O
ATOM    424  N   VAL A 282       8.451   8.472  11.826  1.00  0.33           N
ATOM    425  CA  VAL A 282       8.682   7.165  11.236  1.00  0.33           C
ATOM    426  CB  VAL A 282       9.233   6.152  12.271  1.00  0.33           C
ATOM    427  CG1 VAL A 282       9.361   4.770  11.641  1.00  0.33           C
ATOM    428  CG2 VAL A 282      10.589   6.608  12.755  1.00  0.33           C
ATOM    429  C   VAL A 282       7.404   6.612  10.631  1.00  0.33           C
ATOM    430  O   VAL A 282       7.386   6.213   9.483  1.00  0.33           O
ATOM    431  N   GLU A 283       6.328   6.595  11.386  1.00  0.00           N
ATOM    432  CA  GLU A 283       5.081   6.073  10.848  1.00  0.00           C
ATOM    433  CB  GLU A 283       3.992   6.068  11.918  1.00  0.00           C
ATOM    434  CG  GLU A 283       3.755   6.269  12.577  1.00  0.00           C
ATOM    435  CD  GLU A 283       2.546   6.082  13.426  1.00  0.00           C
ATOM    436  OE1 GLU A 283       2.000   5.485  13.854  1.00  0.00           O
ATOM    437  OE2 GLU A 283       2.144   6.532  13.672  1.00  0.00           O
ATOM    438  C   GLU A 283       4.620   6.854   9.618  1.00  0.00           C
ATOM    439  O   GLU A 283       4.112   6.279   8.667  1.00  0.00           O
ATOM    440  N   LEU A 284       4.807   8.152   9.624  1.00  0.00           N
ATOM    441  CA  LEU A 284       4.412   8.973   8.483  1.00  0.00           C
ATOM    442  CB  LEU A 284       4.682  10.448   8.770  1.00  0.00           C
ATOM    443  CG  LEU A 284       3.846  11.285   8.756  1.00  0.00           C
ATOM    444  CD1 LEU A 284       4.090  12.728   9.012  1.00  0.00           C
ATOM    445  CD2 LEU A 284       3.415  11.010   7.814  1.00  0.00           C
ATOM    446  C   LEU A 284       5.174   8.529   7.233  1.00  0.00           C
ATOM    447  O   LEU A 284       4.594   8.350   6.164  1.00  0.00           O
ATOM    448  N   THR A 285       6.476   8.353   7.380  1.00  0.00           N
ATOM    449  CA  THR A 285       7.314   7.914   6.276  1.00  0.00           C
ATOM    450  CB  THR A 285       8.795   7.876   6.690  1.00  0.00           C
ATOM    451  OG1 THR A 285       9.218   9.181   7.097  1.00  0.00           O
ATOM    452  CG2 THR A 285       9.657   7.396   5.529  1.00  0.00           C
ATOM    453  C   THR A 285       6.904   6.507   5.848  1.00  0.00           C
ATOM    454  O   THR A 285       6.777   6.231   4.655  1.00  0.00           O
ATOM    455  N   ARG A 286       6.700   5.626   6.825  1.00  0.00           N
ATOM    456  CA  ARG A 286       6.311   4.254   6.547  1.00  0.00           C
ATOM    457  CB  ARG A 286       6.023   3.502   7.847  1.00  0.00           C
ATOM    458  CG  ARG A 286       7.270   3.040   8.585  1.00  0.00           C
ATOM    459  CD  ARG A 286       6.929   2.584   9.993  1.00  0.00           C
ATOM    460  NE  ARG A 286       5.878   1.572  10.005  1.00  0.00           N
ATOM    461  CZ  ARG A 286       6.034   0.329   9.579  1.00  0.00           C
ATOM    462  NH1 ARG A 286       7.204  -0.067   9.106  1.00  0.00           N
ATOM    463  NH2 ARG A 286       5.017  -0.517   9.623  1.00  0.00           N
ATOM    464  C   ARG A 286       5.100   4.185   5.640  1.00  0.00           C
ATOM    465  O   ARG A 286       4.928   3.225   4.899  1.00  0.00           O
ATOM    466  N   ARG A 287       4.263   5.209   5.692  1.00  0.00           N
ATOM    467  CA  ARG A 287       3.076   5.243   4.858  1.00  0.00           C
ATOM    468  CB  ARG A 287       2.103   6.306   5.362  1.00  0.00           C
ATOM    469  CG  ARG A 287       1.598   6.061   6.768  1.00  0.00           C
ATOM    470  CD  ARG A 287       0.536   7.077   7.152  1.00  0.00           C
ATOM    471  NE  ARG A 287       0.143   6.967   8.553  1.00  0.00           N
ATOM    472  CZ  ARG A 287      -0.454   5.909   9.089  1.00  0.00           C
ATOM    473  NH1 ARG A 287      -0.749   4.852   8.341  1.00  0.00           N
ATOM    474  NH2 ARG A 287      -0.766   5.911  10.379  1.00  0.00           N
ATOM    475  C   ARG A 287       3.423   5.524   3.401  1.00  0.00           C
ATOM    476  O   ARG A 287       2.661   5.175   2.507  1.00  0.00           O
ATOM    477  N   HIS A 288       4.575   6.142   3.164  1.00  0.00           N
ATOM    478  CA  HIS A 288       4.992   6.481   1.812  1.00  0.00           C
ATOM    479  ND1 HIS A 288       4.295   9.116   3.386  1.00  0.00           N
ATOM    480  CG  HIS A 288       4.851   8.968   2.150  1.00  0.00           C
ATOM    481  CB  HIS A 288       5.716   7.814   1.799  1.00  0.00           C
ATOM    482  NE2 HIS A 288       3.598  10.753   2.211  1.00  0.00           N
ATOM    483  CD2 HIS A 288       4.410  10.006   1.412  1.00  0.00           C
ATOM    484  CE1 HIS A 288       3.546  10.196   3.397  1.00  0.00           C
ATOM    485  C   HIS A 288       5.860   5.465   1.109  1.00  0.00           C
ATOM    486  O   HIS A 288       6.164   5.641  -0.071  1.00  0.00           O
ATOM    487  N   ILE A 289       6.280   4.420   1.813  1.00  0.00           N
ATOM    488  CA  ILE A 289       7.108   3.418   1.166  1.00  0.00           C
ATOM    489  CB  ILE A 289       7.517   2.286   2.140  1.00  0.00           C
ATOM    490  CG1 ILE A 289       8.456   2.831   3.214  1.00  0.00           C
ATOM    491  CG2 ILE A 289       8.256   1.171   1.378  1.00  0.00           C
ATOM    492  CD1 ILE A 289       8.412   2.878   4.188  1.00  0.00           C
ATOM    493  C   ILE A 289       6.286   2.851   0.010  1.00  0.00           C
ATOM    494  O   ILE A 289       6.707   2.893  -1.137  1.00  0.00           O
ATOM    495  N   GLY A 290       5.102   2.339   0.313  1.00  0.00           N
ATOM    496  CA  GLY A 290       4.245   1.788  -0.722  1.00  0.00           C
ATOM    497  C   GLY A 290       4.834   0.559  -1.385  1.00  0.00           C
ATOM    498  O   GLY A 290       5.246  -0.381  -0.699  1.00  0.00           O
ATOM    499  N   ARG A 291       4.864   0.565  -2.718  1.00  0.00           N
ATOM    500  CA  ARG A 291       5.409  -0.550  -3.491  1.00  0.00           C
ATOM    501  CB  ARG A 291       5.231  -0.299  -4.988  1.00  0.00           C
ATOM    502  CG  ARG A 291       3.855  -0.580  -5.496  1.00  0.00           C
ATOM    503  CD  ARG A 291       3.656  -0.037  -6.885  1.00  0.00           C
ATOM    504  NE  ARG A 291       3.170  -0.325  -7.432  1.00  0.00           N
ATOM    505  CZ  ARG A 291       3.308   0.251  -8.426  1.00  0.00           C
ATOM    506  NH1 ARG A 291       3.942   1.154  -8.984  1.00  0.00           N
ATOM    507  NH2 ARG A 291       2.823  -0.080  -8.853  1.00  0.00           N
ATOM    508  C   ARG A 291       6.886  -0.763  -3.174  1.00  0.00           C
ATOM    509  O   ARG A 291       7.442  -1.828  -3.444  1.00  0.00           O
ATOM    510  N   GLY A 292       7.506   0.265  -2.601  1.00  0.00           N
ATOM    511  CA  GLY A 292       8.901   0.188  -2.216  1.00  0.00           C
ATOM    512  C   GLY A 292       9.925   0.111  -3.332  1.00  0.00           C
ATOM    513  O   GLY A 292       9.947   0.941  -4.240  1.00  0.00           O
ATOM    514  N   VAL A 293      10.782  -0.900  -3.250  1.00  0.00           N
ATOM    515  CA  VAL A 293      11.839  -1.099  -4.228  1.00  0.00           C
ATOM    516  CB  VAL A 293      13.226  -0.774  -3.601  1.00  0.00           C
ATOM    517  CG1 VAL A 293      13.494  -1.702  -2.411  1.00  0.00           C
ATOM    518  CG2 VAL A 293      14.331  -0.912  -4.643  1.00  0.00           C
ATOM    519  C   VAL A 293      11.870  -2.541  -4.718  1.00  0.00           C
ATOM    520  O   VAL A 293      11.667  -3.467  -3.945  1.00  0.00           O
ATOM    521  N   ARG A 294      12.103  -2.737  -6.005  1.00  0.00           N
ATOM    522  CA  ARG A 294      12.221  -4.092  -6.515  1.00  0.00           C
ATOM    523  CB  ARG A 294      11.503  -4.287  -7.847  1.00  0.00           C
ATOM    524  CG  ARG A 294      11.693  -5.703  -8.404  1.00  0.00           C
ATOM    525  CD  ARG A 294      10.545  -6.174  -9.224  1.00  0.00           C
ATOM    526  NE  ARG A 294       9.589  -6.859  -8.510  1.00  0.00           N
ATOM    527  CZ  ARG A 294       8.820  -7.589  -8.188  1.00  0.00           C
ATOM    528  NH1 ARG A 294       8.895  -7.733  -8.508  1.00  0.00           N
ATOM    529  NH2 ARG A 294       7.970  -8.185  -7.556  1.00  0.00           N
ATOM    530  C   ARG A 294      13.711  -4.313  -6.697  1.00  0.00           C
ATOM    531  O   ARG A 294      14.406  -3.476  -7.273  1.00  0.00           O
ATOM    532  N   LEU A 295      14.196  -5.429  -6.172  1.00  0.00           N
ATOM    533  CA  LEU A 295      15.604  -5.773  -6.263  1.00  0.00           C
ATOM    534  CB  LEU A 295      16.137  -6.188  -4.892  1.00  0.00           C
ATOM    535  CG  LEU A 295      16.093  -5.142  -3.781  1.00  0.00           C
ATOM    536  CD1 LEU A 295      16.577  -5.773  -2.474  1.00  0.00           C
ATOM    537  CD2 LEU A 295      16.953  -3.944  -4.161  1.00  0.00           C
ATOM    538  C   LEU A 295      15.775  -6.923  -7.236  1.00  0.00           C
ATOM    539  O   LEU A 295      14.987  -7.863  -7.232  1.00  0.00           O
ATOM    540  N   TYR A 296      16.811  -6.846  -8.062  1.00  0.00           N
ATOM    541  CA  TYR A 296      17.071  -7.882  -9.048  1.00  0.00           C
ATOM    542  CB  TYR A 296      16.882  -7.337 -10.460  1.00  0.00           C
ATOM    543  CG  TYR A 296      15.559  -6.689 -10.770  1.00  0.00           C
ATOM    544  CD1 TYR A 296      15.334  -5.345 -10.472  1.00  0.00           C
ATOM    545  CD2 TYR A 296      14.584  -7.376 -11.486  1.00  0.00           C
ATOM    546  CE1 TYR A 296      14.176  -4.694 -10.899  1.00  0.00           C
ATOM    547  CE2 TYR A 296      13.428  -6.736 -11.923  1.00  0.00           C
ATOM    548  CZ  TYR A 296      13.235  -5.394 -11.629  1.00  0.00           C
ATOM    549  OH  TYR A 296      12.125  -4.745 -12.117  1.00  0.00           O
ATOM    550  C   TYR A 296      18.507  -8.364  -8.946  1.00  0.00           C
ATOM    551  O   TYR A 296      19.432  -7.566  -8.807  1.00  0.00           O
ATOM    552  N   TYR A 297      18.688  -9.673  -9.027  1.00  0.00           N
ATOM    553  CA  TYR A 297      20.018 -10.252  -9.004  1.00  0.00           C
ATOM    554  CB  TYR A 297      20.181 -11.200  -7.820  1.00  0.00           C
ATOM    555  CG  TYR A 297      21.433 -12.044  -7.877  1.00  0.00           C
ATOM    556  CD1 TYR A 297      21.426 -13.275  -8.514  1.00  0.00           C
ATOM    557  CD2 TYR A 297      22.614 -11.632  -7.275  1.00  0.00           C
ATOM    558  CE1 TYR A 297      22.564 -14.084  -8.544  1.00  0.00           C
ATOM    559  CE2 TYR A 297      23.763 -12.431  -7.300  1.00  0.00           C
ATOM    560  CZ  TYR A 297      23.728 -13.658  -7.934  1.00  0.00           C
ATOM    561  OH  TYR A 297      24.839 -14.478  -7.954  1.00  0.00           O
ATOM    562  C   TYR A 297      20.141 -11.005 -10.317  1.00  0.00           C
ATOM    563  O   TYR A 297      19.262 -11.779 -10.671  1.00  0.00           O
ATOM    564  N   ILE A 298      21.219 -10.759 -11.048  1.00  0.00           N
ATOM    565  CA  ILE A 298      21.437 -11.409 -12.335  1.00  0.00           C
ATOM    566  CB  ILE A 298      20.556 -10.763 -13.433  1.00  0.00           C
ATOM    567  CG1 ILE A 298      20.717 -10.324 -14.002  1.00  0.00           C
ATOM    568  CG2 ILE A 298      19.949 -10.284 -13.409  1.00  0.00           C
ATOM    569  CD1 ILE A 298      19.900  -9.666 -15.086  1.00  0.00           C
ATOM    570  C   ILE A 298      22.900 -11.316 -12.755  1.00  0.00           C
ATOM    571  O   ILE A 298      23.464 -10.225 -12.843  1.00  0.00           O
ATOM    572  N   GLY A 299      23.507 -12.467 -13.016  1.00  0.00           N
ATOM    573  CA  GLY A 299      24.903 -12.499 -13.415  1.00  0.00           C
ATOM    574  C   GLY A 299      25.798 -11.856 -12.375  1.00  0.00           C
ATOM    575  O   GLY A 299      26.830 -11.266 -12.708  1.00  0.00           O
ATOM    576  N   GLY A 300      25.404 -11.976 -11.111  1.00  0.00           N
ATOM    577  CA  GLY A 300      26.175 -11.375 -10.038  1.00  0.00           C
ATOM    578  C   GLY A 300      25.948  -9.877  -9.951  1.00  0.00           C
ATOM    579  O   GLY A 300      26.528  -9.214  -9.103  1.00  0.00           O
ATOM    580  N   GLU A 301      25.108  -9.341 -10.831  1.00  0.00           N
ATOM    581  CA  GLU A 301      24.804  -7.917 -10.837  1.00  0.00           C
ATOM    582  CB  GLU A 301      24.576  -7.416 -12.253  1.00  0.00           C
ATOM    583  CG  GLU A 301      25.690  -7.738 -13.233  1.00  0.00           C
ATOM    584  CD  GLU A 301      26.687  -6.748 -13.372  1.00  0.00           C
ATOM    585  OE1 GLU A 301      27.598  -6.755 -12.680  1.00  0.00           O
ATOM    586  OE2 GLU A 301      26.553  -5.951 -14.171  1.00  0.00           O
ATOM    587  C   GLU A 301      23.543  -7.684 -10.031  1.00  0.00           C
ATOM    588  O   GLU A 301      22.661  -8.539  -9.991  1.00  0.00           O
ATOM    589  N   VAL A 302      23.452  -6.523  -9.397  1.00  0.00           N
ATOM    590  CA  VAL A 302      22.289  -6.200  -8.587  1.00  0.00           C
ATOM    591  CB  VAL A 302      22.653  -6.168  -7.091  1.00  0.00           C
ATOM    592  CG1 VAL A 302      21.405  -5.940  -6.254  1.00  0.00           C
ATOM    593  CG2 VAL A 302      23.330  -7.475  -6.701  1.00  0.00           C
ATOM    594  C   VAL A 302      21.717  -4.854  -8.982  1.00  0.00           C
ATOM    595  O   VAL A 302      22.431  -3.864  -9.012  1.00  0.00           O
ATOM    596  N   PHE A 303      20.430  -4.837  -9.309  1.00  0.00           N
ATOM    597  CA  PHE A 303      19.745  -3.609  -9.678  1.00  0.00           C
ATOM    598  CB  PHE A 303      19.029  -3.742 -11.023  1.00  0.00           C
ATOM    599  CG  PHE A 303      19.940  -3.959 -12.183  1.00  0.00           C
ATOM    600  CD1 PHE A 303      20.529  -5.192 -12.402  1.00  0.00           C
ATOM    601  CD2 PHE A 303      20.214  -2.925 -13.058  1.00  0.00           C
ATOM    602  CE1 PHE A 303      21.383  -5.397 -13.485  1.00  0.00           C
ATOM    603  CE2 PHE A 303      21.069  -3.116 -14.146  1.00  0.00           C
ATOM    604  CZ  PHE A 303      21.655  -4.360 -14.356  1.00  0.00           C
ATOM    605  C   PHE A 303      18.693  -3.320  -8.631  1.00  0.00           C
ATOM    606  O   PHE A 303      18.238  -4.222  -7.939  1.00  0.00           O
ATOM    607  N   ALA A 304      18.304  -2.057  -8.532  1.00  0.00           N
ATOM    608  CA  ALA A 304      17.268  -1.638  -7.607  1.00  0.00           C
ATOM    609  CB  ALA A 304      17.867  -0.852  -6.459  1.00  0.00           C
ATOM    610  C   ALA A 304      16.323  -0.755  -8.411  1.00  0.00           C
ATOM    611  O   ALA A 304      16.747   0.168  -9.066  1.00  0.00           O
ATOM    612  N   GLU A 305      15.047  -1.054  -8.389  1.00  0.00           N
ATOM    613  CA  GLU A 305      14.089  -0.242  -9.113  1.00  0.00           C
ATOM    614  CB  GLU A 305      13.326  -1.077 -10.136  1.00  0.00           C
ATOM    615  CG  GLU A 305      12.510  -0.241 -11.087  1.00  0.00           C
ATOM    616  CD  GLU A 305      11.794  -1.075 -12.124  1.00  0.00           C
ATOM    617  OE1 GLU A 305      11.641  -2.293 -11.905  1.00  0.00           O
ATOM    618  OE2 GLU A 305      11.378  -0.507 -13.157  1.00  0.00           O
ATOM    619  C   GLU A 305      13.117   0.370  -8.126  1.00  0.00           C
ATOM    620  O   GLU A 305      12.486  -0.334  -7.348  1.00  0.00           O
ATOM    621  N   CYS A 306      13.011   1.690  -8.158  1.00  0.00           N
ATOM    622  CA  CYS A 306      12.109   2.392  -7.267  1.00  0.00           C
ATOM    623  CB  CYS A 306      12.509   3.871  -7.172  1.00  0.00           C
ATOM    624  SG  CYS A 306      11.520   4.824  -5.986  1.00  0.00           S
ATOM    625  C   CYS A 306      10.680   2.266  -7.792  1.00  0.00           C
ATOM    626  O   CYS A 306      10.321   2.897  -8.783  1.00  0.00           O
ATOM    627  N   LEU A 307       9.875   1.438  -7.132  1.00  0.00           N
ATOM    628  CA  LEU A 307       8.486   1.242  -7.521  1.00  0.00           C
ATOM    629  CB  LEU A 307       8.008  -0.136  -7.106  1.00  0.00           C
ATOM    630  CG  LEU A 307       8.883  -1.283  -7.571  1.00  0.00           C
ATOM    631  CD1 LEU A 307       8.306  -2.587  -7.060  1.00  0.00           C
ATOM    632  CD2 LEU A 307       8.972  -1.268  -9.086  1.00  0.00           C
ATOM    633  C   LEU A 307       7.640   2.275  -6.810  1.00  0.00           C
ATOM    634  O   LEU A 307       6.604   2.699  -7.307  1.00  0.00           O
ATOM    635  N   SER A 308       8.094   2.656  -5.626  1.00  0.00           N
ATOM    636  CA  SER A 308       7.424   3.642  -4.781  1.00  0.00           C
ATOM    637  CB  SER A 308       8.255   3.878  -3.510  1.00  0.00           C
ATOM    638  OG  SER A 308       7.733   4.950  -2.742  1.00  0.00           O
ATOM    639  C   SER A 308       7.231   4.964  -5.506  1.00  0.00           C
ATOM    640  O   SER A 308       7.908   5.244  -6.481  1.00  0.00           O
ATOM    641  N   ASP A 309       6.303   5.777  -5.027  1.00  0.00           N
ATOM    642  CA  ASP A 309       6.066   7.075  -5.638  1.00  0.00           C
ATOM    643  CB  ASP A 309       4.600   7.452  -5.545  1.00  0.00           C
ATOM    644  CG  ASP A 309       3.828   7.053  -5.208  1.00  0.00           C
ATOM    645  OD1 ASP A 309       4.358   6.548  -5.203  1.00  0.00           O
ATOM    646  OD2 ASP A 309       2.688   7.247  -4.954  1.00  0.00           O
ATOM    647  C   ASP A 309       6.947   8.104  -4.943  1.00  0.00           C
ATOM    648  O   ASP A 309       6.966   9.278  -5.309  1.00  0.00           O
ATOM    649  N   SER A 310       7.672   7.646  -3.928  1.00  0.00           N
ATOM    650  CA  SER A 310       8.620   8.492  -3.208  1.00  0.00           C
ATOM    651  CB  SER A 310       8.435   8.379  -1.686  1.00  0.00           C
ATOM    652  OG  SER A 310       7.214   8.960  -1.249  1.00  0.00           O
ATOM    653  C   SER A 310       9.978   7.921  -3.603  1.00  0.00           C
ATOM    654  O   SER A 310      10.126   6.716  -3.738  1.00  0.00           O
ATOM    655  N   ALA A 311      10.965   8.768  -3.798  1.00  0.00           N
ATOM    656  CA  ALA A 311      12.286   8.298  -4.184  1.00  0.00           C
ATOM    657  CB  ALA A 311      13.186   9.486  -4.490  1.00  0.00           C
ATOM    658  C   ALA A 311      12.942   7.418  -3.118  1.00  0.00           C
ATOM    659  O   ALA A 311      12.507   7.358  -1.969  1.00  0.00           O
ATOM    660  N   ILE A 312      13.983   6.706  -3.520  1.00  0.15           N
ATOM    661  CA  ILE A 312      14.735   5.884  -2.592  1.00  0.15           C
ATOM    662  CB  ILE A 312      14.633   4.398  -2.927  1.00  0.15           C
ATOM    663  CG1 ILE A 312      14.989   4.179  -4.384  1.00  0.15           C
ATOM    664  CG2 ILE A 312      13.228   3.889  -2.633  1.00  0.15           C
ATOM    665  CD1 ILE A 312      15.074   2.729  -4.770  1.00  0.15           C
ATOM    666  C   ILE A 312      16.179   6.355  -2.742  1.00  0.15           C
ATOM    667  O   ILE A 312      16.566   6.888  -3.787  1.00  0.15           O
ATOM    668  N   PHE A 313      16.971   6.175  -1.698  1.00  4.02           N
ATOM    669  CA  PHE A 313      18.351   6.621  -1.731  1.00  4.02           C
ATOM    670  CB  PHE A 313      18.533   7.761  -0.738  1.00  4.02           C
ATOM    671  CG  PHE A 313      17.637   8.934  -1.017  1.00  4.02           C
ATOM    672  CD1 PHE A 313      16.270   8.847  -0.797  1.00  4.02           C
ATOM    673  CD2 PHE A 313      18.156  10.106  -1.553  1.00  4.02           C
ATOM    674  CE1 PHE A 313      15.434   9.904  -1.111  1.00  4.02           C
ATOM    675  CE2 PHE A 313      17.328  11.174  -1.873  1.00  4.02           C
ATOM    676  CZ  PHE A 313      15.965  11.073  -1.652  1.00  4.02           C
ATOM    677  C   PHE A 313      19.291   5.477  -1.425  1.00  4.02           C
ATOM    678  O   PHE A 313      19.087   4.735  -0.466  1.00  4.02           O
ATOM    679  N   VAL A 314      20.323   5.334  -2.242  1.00  3.21           N
ATOM    680  CA  VAL A 314      21.263   4.244  -2.059  1.00  3.21           C
ATOM    681  CB  VAL A 314      21.288   3.341  -3.297  1.00  3.21           C
ATOM    682  CG1 VAL A 314      22.150   2.112  -3.036  1.00  3.21           C
ATOM    683  CG2 VAL A 314      19.873   2.946  -3.665  1.00  3.21           C
ATOM    684  C   VAL A 314      22.690   4.660  -1.771  1.00  3.21           C
ATOM    685  O   VAL A 314      23.217   5.593  -2.374  1.00  3.21           O
ATOM    686  N   GLN A 315      23.305   3.955  -0.834  1.00  4.94           N
ATOM    687  CA  GLN A 315      24.694   4.193  -0.492  1.00  4.94           C
ATOM    688  CB  GLN A 315      24.858   4.545   0.987  1.00  4.94           C
ATOM    689  CG  GLN A 315      26.291   4.913   1.351  1.00  4.94           C
ATOM    690  CD  GLN A 315      26.452   5.300   2.808  1.00  4.94           C
ATOM    691  OE1 GLN A 315      26.207   4.496   3.713  1.00  4.94           O
ATOM    692  NE2 GLN A 315      26.866   6.541   3.046  1.00  4.94           N
ATOM    693  C   GLN A 315      25.386   2.873  -0.804  1.00  4.94           C
ATOM    694  O   GLN A 315      25.387   1.943   0.008  1.00  4.94           O
ATOM    695  N   SER A 316      25.936   2.797  -2.011  1.00  6.72           N
ATOM    696  CA  SER A 316      26.635   1.613  -2.486  1.00  6.72           C
ATOM    697  CB  SER A 316      25.940   1.060  -3.730  1.00  6.72           C
ATOM    698  OG  SER A 316      26.721   0.055  -4.349  1.00  6.72           O
ATOM    699  C   SER A 316      28.081   1.951  -2.827  1.00  6.72           C
ATOM    700  O   SER A 316      28.337   2.701  -3.748  1.00  6.72           O
ATOM    701  N   PRO A 317      29.042   1.407  -2.071  1.00  5.71           N
ATOM    702  CA  PRO A 317      30.470   1.642  -2.300  1.00  5.71           C
ATOM    703  CD  PRO A 317      28.829   0.647  -0.833  1.00  5.71           C
ATOM    704  CB  PRO A 317      31.134   0.749  -1.262  1.00  5.71           C
ATOM    705  CG  PRO A 317      30.157   0.796  -0.131  1.00  5.71           C
ATOM    706  C   PRO A 317      30.868   1.271  -3.729  1.00  5.71           C
ATOM    707  O   PRO A 317      31.633   1.977  -4.386  1.00  5.71           O
ATOM    708  N   ASN A 318      30.335   0.157  -4.203  1.00  8.10           N
ATOM    709  CA  ASN A 318      30.605  -0.310  -5.558  1.00  8.10           C
ATOM    710  CB  ASN A 318      29.892  -1.634  -5.803  1.00  8.10           C
ATOM    711  CG  ASN A 318      30.004  -2.104  -7.239  1.00  8.10           C
ATOM    712  OD1 ASN A 318      29.401  -1.534  -8.132  1.00  8.10           O
ATOM    713  ND2 ASN A 318      30.783  -3.145  -7.472  1.00  8.10           N
ATOM    714  C   ASN A 318      30.147   0.729  -6.568  1.00  8.10           C
ATOM    715  O   ASN A 318      30.863   1.030  -7.513  1.00  8.10           O
ATOM    716  N   CYS A 319      28.952   1.275  -6.363  1.00 13.76           N
ATOM    717  CA  CYS A 319      28.408   2.284  -7.249  1.00 13.76           C
ATOM    718  CB  CYS A 319      26.991   2.650  -6.825  1.00 13.76           C
ATOM    719  SG  CYS A 319      25.800   2.612  -7.738  1.00 13.76           S
ATOM    720  C   CYS A 319      29.268   3.528  -7.230  1.00 13.76           C
ATOM    721  O   CYS A 319      29.611   4.058  -8.275  1.00 13.76           O
ATOM    722  N   ASN A 320      29.611   3.994  -6.040  1.00 10.44           N
ATOM    723  CA  ASN A 320      30.431   5.173  -5.883  1.00 10.44           C
ATOM    724  CB  ASN A 320      30.496   5.567  -4.411  1.00 10.44           C
ATOM    725  CG  ASN A 320      29.121   5.681  -3.778  1.00 10.44           C
ATOM    726  OD1 ASN A 320      28.164   6.065  -4.435  1.00 10.44           O
ATOM    727  ND2 ASN A 320      29.013   5.352  -2.500  1.00 10.44           N
ATOM    728  C   ASN A 320      31.839   4.954  -6.439  1.00 10.44           C
ATOM    729  O   ASN A 320      32.540   5.922  -6.757  1.00 10.44           O
ATOM    730  N   GLN A 321      32.244   3.687  -6.554  1.00 30.08           N
ATOM    731  CA  GLN A 321      33.556   3.312  -7.084  1.00 30.08           C
ATOM    732  CB  GLN A 321      33.761   1.808  -6.953  1.00 30.08           C
ATOM    733  CG  GLN A 321      35.142   1.341  -7.357  1.00 30.08           C
ATOM    734  CD  GLN A 321      36.162   1.695  -6.408  1.00 30.08           C
ATOM    735  OE1 GLN A 321      36.128   2.562  -5.973  1.00 30.08           O
ATOM    736  NE2 GLN A 321      37.076   1.024  -6.077  1.00 30.08           N
ATOM    737  C   GLN A 321      33.650   3.713  -8.552  1.00 30.08           C
ATOM    738  O   GLN A 321      34.627   4.040  -9.041  1.00 30.08           O
ATOM    739  N   ARG A 322      32.642   3.673  -9.260  1.00154.21           N
ATOM    740  CA  ARG A 322      32.609   4.099 -10.646  1.00154.21           C
ATOM    741  CB  ARG A 322      31.638   3.239 -11.448  1.00154.21           C
ATOM    742  CG  ARG A 322      30.940   3.271 -11.881  1.00154.21           C
ATOM    743  CD  ARG A 322      31.172   2.683 -12.713  1.00154.21           C
ATOM    744  NE  ARG A 322      30.970   2.153 -13.176  1.00154.21           N
ATOM    745  CZ  ARG A 322      30.853   1.835 -13.360  1.00154.21           C
ATOM    746  NH1 ARG A 322      30.922   1.990 -13.121  1.00154.21           N
ATOM    747  NH2 ARG A 322      30.664   1.363 -13.783  1.00154.21           N
ATOM    748  C   ARG A 322      32.145   5.537 -10.632  1.00154.21           C
ATOM    749  O   ARG A 322      32.197   6.175  -9.605  1.00154.21           O
ATOM    750  N   TYR A 323      31.822   6.116 -11.784  1.00136.49           N
ATOM    751  CA  TYR A 323      31.197   7.409 -11.791  1.00136.49           C
ATOM    752  CB  TYR A 323      29.824   7.433 -11.084  1.00136.49           C
ATOM    753  CG  TYR A 323      28.938   6.400 -11.690  1.00136.49           C
ATOM    754  CD1 TYR A 323      28.586   6.467 -13.015  1.00136.49           C
ATOM    755  CD2 TYR A 323      28.429   5.387 -10.910  1.00136.49           C
ATOM    756  CE1 TYR A 323      27.760   5.513 -13.560  1.00136.49           C
ATOM    757  CE2 TYR A 323      27.603   4.431 -11.446  1.00136.49           C
ATOM    758  CZ  TYR A 323      27.271   4.494 -12.774  1.00136.49           C
ATOM    759  OH  TYR A 323      26.423   3.508 -13.318  1.00136.49           O
ATOM    760  C   TYR A 323      32.038   8.461 -11.095  1.00136.49           C
ATOM    761  O   TYR A 323      31.595   9.593 -10.946  1.00136.49           O
ATOM    762  N   GLY A 324      33.277   8.122 -10.671  1.00 63.23           N
ATOM    763  CA  GLY A 324      34.135   8.971  -9.912  1.00 63.23           C
ATOM    764  C   GLY A 324      33.389   9.628  -8.786  1.00 63.23           C
ATOM    765  O   GLY A 324      33.643  10.792  -8.492  1.00 63.23           O
ATOM    766  N   TRP A 325      32.457   8.935  -8.106  1.00 79.72           N
ATOM    767  CA  TRP A 325      31.748   9.625  -7.061  1.00 79.72           C
ATOM    768  CB  TRP A 325      30.413   8.967  -6.687  1.00 79.72           C
ATOM    769  CG  TRP A 325      29.350   9.106  -7.744  1.00 79.72           C
ATOM    770  CD2 TRP A 325      28.284   8.168  -7.905  1.00 79.72           C
ATOM    771  CD1 TRP A 325      29.186  10.057  -8.709  1.00 79.72           C
ATOM    772  NE1 TRP A 325      28.077   9.761  -9.469  1.00 79.72           N
ATOM    773  CE2 TRP A 325      27.514   8.596  -8.983  1.00 79.72           C
ATOM    774  CE3 TRP A 325      27.980   7.032  -7.213  1.00 79.72           C
ATOM    775  CZ2 TRP A 325      26.418   7.891  -9.389  1.00 79.72           C
ATOM    776  CZ3 TRP A 325      26.872   6.330  -7.618  1.00 79.72           C
ATOM    777  CH2 TRP A 325      26.106   6.748  -8.686  1.00 79.72           C
ATOM    778  C   TRP A 325      32.597   9.658  -5.832  1.00 79.72           C
ATOM    779  O   TRP A 325      33.411   8.766  -5.597  1.00 79.72           O
ATOM    780  N   HIS A 326      32.416  10.716  -5.015  1.00 58.91           N
ATOM    781  CA  HIS A 326      33.173  10.847  -3.808  1.00 58.91           C
ATOM    782  ND1 HIS A 326      33.281  12.096  -0.499  1.00 58.91           N
ATOM    783  CG  HIS A 326      33.760  12.273  -1.778  1.00 58.91           C
ATOM    784  CB  HIS A 326      32.918  12.151  -3.016  1.00 58.91           C
ATOM    785  NE2 HIS A 326      35.457  12.506  -0.301  1.00 58.91           N
ATOM    786  CD2 HIS A 326      35.095  12.525  -1.635  1.00 58.91           C
ATOM    787  CE1 HIS A 326      34.333  12.244   0.344  1.00 58.91           C
ATOM    788  C   HIS A 326      32.805   9.688  -2.966  1.00 58.91           C
ATOM    789  O   HIS A 326      31.713   9.132  -3.074  1.00 58.91           O
ATOM    790  N   PRO A 327      33.709   9.274  -2.144  1.00207.90           N
ATOM    791  CA  PRO A 327      33.356   8.134  -1.384  1.00207.90           C
ATOM    792  CD  PRO A 327      35.128   9.287  -2.471  1.00207.90           C
ATOM    793  CB  PRO A 327      34.655   7.605  -0.776  1.00207.90           C
ATOM    794  CG  PRO A 327      35.713   8.016  -1.820  1.00207.90           C
ATOM    795  C   PRO A 327      32.270   8.465  -0.434  1.00207.90           C
ATOM    796  O   PRO A 327      32.236   9.556   0.134  1.00207.90           O
ATOM    797  N   ALA A 328      31.407   7.467  -0.255  1.00208.54           N
ATOM    798  CA  ALA A 328      30.300   7.359   0.685  1.00208.54           C
ATOM    799  CB  ALA A 328      30.708   7.900   2.049  1.00208.54           C
ATOM    800  C   ALA A 328      29.058   8.074   0.198  1.00208.54           C
ATOM    801  O   ALA A 328      28.092   8.205   0.932  1.00208.54           O
ATOM    802  N   THR A 329      29.077   8.528  -1.046  1.00 38.22           N
ATOM    803  CA  THR A 329      27.944   9.245  -1.597  1.00 38.22           C
ATOM    804  CB  THR A 329      28.236   9.762  -3.024  1.00 38.22           C
ATOM    805  OG1 THR A 329      28.474   8.668  -3.898  1.00 38.22           O
ATOM    806  CG2 THR A 329      29.445  10.665  -3.025  1.00 38.22           C
ATOM    807  C   THR A 329      26.665   8.418  -1.624  1.00 38.22           C
ATOM    808  O   THR A 329      26.693   7.186  -1.683  1.00 38.22           O
ATOM    809  N   VAL A 330      25.543   9.119  -1.556  1.00  8.25           N
ATOM    810  CA  VAL A 330      24.240   8.486  -1.585  1.00  8.25           C
ATOM    811  CB  VAL A 330      23.413   8.866  -0.353  1.00  8.25           C
ATOM    812  CG1 VAL A 330      22.107   8.080  -0.335  1.00  8.25           C
ATOM    813  CG2 VAL A 330      24.217   8.612   0.896  1.00  8.25           C
ATOM    814  C   VAL A 330      23.524   8.968  -2.830  1.00  8.25           C
ATOM    815  O   VAL A 330      23.347  10.160  -3.022  1.00  8.25           O
ATOM    816  N   CYS A 331      23.131   8.041  -3.678  1.00  9.00           N
ATOM    817  CA  CYS A 331      22.437   8.383  -4.891  1.00  9.00           C
ATOM    818  CB  CYS A 331      22.890   7.515  -6.013  1.00  9.00           C
ATOM    819  SG  CYS A 331      23.839   6.625  -6.326  1.00  9.00           S
ATOM    820  C   CYS A 331      20.949   8.258  -4.728  1.00  9.00           C
ATOM    821  O   CYS A 331      20.461   7.452  -3.944  1.00  9.00           O
ATOM    822  N   LYS A 332      20.234   9.065  -5.484  1.00  1.28           N
ATOM    823  CA  LYS A 332      18.790   9.074  -5.437  1.00  1.28           C
ATOM    824  CB  LYS A 332      18.292  10.520  -5.466  1.00  1.28           C
ATOM    825  CG  LYS A 332      16.789  10.681  -5.549  1.00  1.28           C
ATOM    826  CD  LYS A 332      16.434  12.133  -5.740  1.00  1.28           C
ATOM    827  CE  LYS A 332      14.933  12.347  -5.772  1.00  1.28           C
ATOM    828  NZ  LYS A 332      14.558  13.784  -5.857  1.00  1.28           N
ATOM    829  C   LYS A 332      18.227   8.325  -6.627  1.00  1.28           C
ATOM    830  O   LYS A 332      18.585   8.609  -7.769  1.00  1.28           O
ATOM    831  N   ILE A 333      17.364   7.355  -6.360  1.00  0.00           N
ATOM    832  CA  ILE A 333      16.729   6.610  -7.434  1.00  0.00           C
ATOM    833  CB  ILE A 333      16.759   5.092  -7.193  1.00  0.00           C
ATOM    834  CG1 ILE A 333      18.180   4.637  -6.924  1.00  0.00           C
ATOM    835  CG2 ILE A 333      16.224   4.352  -8.408  1.00  0.00           C
ATOM    836  CD1 ILE A 333      18.276   3.151  -6.660  1.00  0.00           C
ATOM    837  C   ILE A 333      15.288   7.070  -7.390  1.00  0.00           C
ATOM    838  O   ILE A 333      14.508   6.606  -6.557  1.00  0.00           O
ATOM    839  N   PRO A 334      14.916   8.009  -8.269  1.00  0.00           N
ATOM    840  CA  PRO A 334      13.534   8.489  -8.264  1.00  0.00           C
ATOM    841  CD  PRO A 334      15.735   8.739  -9.253  1.00  0.00           C
ATOM    842  CB  PRO A 334      13.601   9.736  -9.145  1.00  0.00           C
ATOM    843  CG  PRO A 334      14.686   9.399 -10.115  1.00  0.00           C
ATOM    844  C   PRO A 334      12.527   7.446  -8.761  1.00  0.00           C
ATOM    845  O   PRO A 334      12.899   6.426  -9.346  1.00  0.00           O
ATOM    846  N   PRO A 335      11.232   7.679  -8.509  1.00  0.00           N
ATOM    847  CA  PRO A 335      10.188   6.748  -8.940  1.00  0.00           C
ATOM    848  CD  PRO A 335      10.665   8.752  -7.684  1.00  0.00           C
ATOM    849  CB  PRO A 335       8.915   7.499  -8.609  1.00  0.00           C
ATOM    850  CG  PRO A 335       9.300   8.219  -7.358  1.00  0.00           C
ATOM    851  C   PRO A 335      10.270   6.367 -10.420  1.00  0.00           C
ATOM    852  O   PRO A 335      10.523   7.201 -11.272  1.00  0.00           O
ATOM    853  N   GLY A 336      10.055   5.099 -10.709  1.00  0.00           N
ATOM    854  CA  GLY A 336      10.092   4.610 -12.072  1.00  0.00           C
ATOM    855  C   GLY A 336      11.482   4.339 -12.613  1.00  0.00           C
ATOM    856  O   GLY A 336      11.636   3.787 -13.698  1.00  0.00           O
ATOM    857  N   CYS A 337      12.498   4.717 -11.860  1.00  0.00           N
ATOM    858  CA  CYS A 337      13.865   4.520 -12.305  1.00  0.00           C
ATOM    859  CB  CYS A 337      14.672   5.792 -12.049  1.00  0.00           C
ATOM    860  SG  CYS A 337      13.958   7.248 -12.881  1.00  0.00           S
ATOM    861  C   CYS A 337      14.532   3.324 -11.643  1.00  0.00           C
ATOM    862  O   CYS A 337      14.033   2.780 -10.657  1.00  0.00           O
ATOM    863  N   ASN A 338      15.657   2.914 -12.206  1.00  0.00           N
ATOM    864  CA  ASN A 338      16.404   1.786 -11.684  1.00  0.00           C
ATOM    865  CB  ASN A 338      16.118   0.534 -12.507  1.00  0.00           C
ATOM    866  CG  ASN A 338      16.573   0.661 -13.944  1.00  0.00           C
ATOM    867  OD1 ASN A 338      17.766   0.633 -14.245  1.00  0.00           O
ATOM    868  ND2 ASN A 338      15.618   0.807 -14.841  1.00  0.00           N
ATOM    869  C   ASN A 338      17.880   2.113 -11.737  1.00  0.00           C
ATOM    870  O   ASN A 338      18.304   3.036 -12.442  1.00  0.00           O
ATOM    871  N   LEU A 339      18.666   1.347 -10.998  1.00  1.60           N
ATOM    872  CA  LEU A 339      20.097   1.569 -10.953  1.00  1.60           C
ATOM    873  CB  LEU A 339      20.401   2.623  -9.889  1.00  1.60           C
ATOM    874  CG  LEU A 339      21.858   2.909  -9.555  1.00  1.60           C
ATOM    875  CD1 LEU A 339      22.542   3.555 -10.752  1.00  1.60           C
ATOM    876  CD2 LEU A 339      21.916   3.820  -8.341  1.00  1.60           C
ATOM    877  C   LEU A 339      20.819   0.275 -10.612  1.00  1.60           C
ATOM    878  O   LEU A 339      20.359  -0.495  -9.770  1.00  1.60           O
ATOM    879  N   LYS A 340      21.941   0.026 -11.272  1.00  0.89           N
ATOM    880  CA  LYS A 340      22.716  -1.166 -10.967  1.00  0.89           C
ATOM    881  CB  LYS A 340      23.667  -1.515 -12.107  1.00  0.89           C
ATOM    882  CG  LYS A 340      24.559  -2.708 -11.794  1.00  0.89           C
ATOM    883  CD  LYS A 340      25.668  -2.866 -12.824  1.00  0.89           C
ATOM    884  CE  LYS A 340      25.127  -3.203 -14.203  1.00  0.89           C
ATOM    885  NZ  LYS A 340      26.222  -3.415 -15.202  1.00  0.89           N
ATOM    886  C   LYS A 340      23.510  -0.798  -9.719  1.00  0.89           C
ATOM    887  O   LYS A 340      24.460  -0.038  -9.778  1.00  0.89           O
ATOM    888  N   ILE A 341      23.109  -1.320  -8.579  1.00  2.22           N
ATOM    889  CA  ILE A 341      23.776  -1.005  -7.329  1.00  2.22           C
ATOM    890  CB  ILE A 341      22.789  -1.123  -6.162  1.00  2.22           C
ATOM    891  CG1 ILE A 341      22.062  -2.459  -6.220  1.00  2.22           C
ATOM    892  CG2 ILE A 341      21.774   0.000  -6.242  1.00  2.22           C
ATOM    893  CD1 ILE A 341      21.168  -2.726  -5.050  1.00  2.22           C
ATOM    894  C   ILE A 341      25.024  -1.852  -7.079  1.00  2.22           C
ATOM    895  O   ILE A 341      25.842  -1.527  -6.225  1.00  2.22           O
ATOM    896  N   PHE A 342      25.171  -2.942  -7.822  1.00  0.79           N
ATOM    897  CA  PHE A 342      26.359  -3.764  -7.678  1.00  0.79           C
ATOM    898  CB  PHE A 342      26.148  -4.918  -6.704  1.00  0.79           C
ATOM    899  CG  PHE A 342      27.429  -5.631  -6.340  1.00  0.79           C
ATOM    900  CD1 PHE A 342      28.328  -5.059  -5.436  1.00  0.79           C
ATOM    901  CD2 PHE A 342      27.766  -6.842  -6.943  1.00  0.79           C
ATOM    902  CE1 PHE A 342      29.543  -5.684  -5.133  1.00  0.79           C
ATOM    903  CE2 PHE A 342      28.981  -7.478  -6.648  1.00  0.79           C
ATOM    904  CZ  PHE A 342      29.874  -6.893  -5.742  1.00  0.79           C
ATOM    905  C   PHE A 342      26.810  -4.327  -9.010  1.00  0.79           C
ATOM    906  O   PHE A 342      26.077  -5.059  -9.669  1.00  0.79           O
ATOM    907  N   ASN A 343      28.024  -3.969  -9.402  1.00  0.15           N
ATOM    908  CA  ASN A 343      28.604  -4.434 -10.647  1.00  0.15           C
ATOM    909  CB  ASN A 343      29.312  -3.287 -11.346  1.00  0.15           C
ATOM    910  CG  ASN A 343      29.765  -3.653 -12.728  1.00  0.15           C
ATOM    911  OD1 ASN A 343      30.338  -4.713 -12.943  1.00  0.15           O
ATOM    912  ND2 ASN A 343      29.512  -2.776 -13.681  1.00  0.15           N
ATOM    913  C   ASN A 343      29.614  -5.511 -10.283  1.00  0.15           C
ATOM    914  O   ASN A 343      30.687  -5.221  -9.757  1.00  0.15           O
ATOM    915  N   ASN A 344      29.271  -6.750 -10.560  1.00  0.00           N
ATOM    916  CA  ASN A 344      30.152  -7.851 -10.221  1.00  0.00           C
ATOM    917  CB  ASN A 344      29.402  -9.176 -10.348  1.00  0.00           C
ATOM    918  CG  ASN A 344      30.059 -10.294  -9.551  1.00  0.00           C
ATOM    919  OD1 ASN A 344      30.464 -10.104  -8.406  1.00  0.00           O
ATOM    920  ND2 ASN A 344      30.155 -11.472 -10.150  1.00  0.00           N
ATOM    921  C   ASN A 344      31.438  -7.875 -11.045  1.00  0.00           C
ATOM    922  O   ASN A 344      32.456  -8.359 -10.592  1.00  0.00           O
ATOM    923  N   GLN A 345      31.397  -7.348 -12.249  1.00  0.00           N
ATOM    924  CA  GLN A 345      32.582  -7.308 -13.103  1.00  0.00           C
ATOM    925  CB  GLN A 345      32.221  -6.833 -14.506  1.00  0.00           C
ATOM    926  CG  GLN A 345      32.204  -7.116 -15.269  1.00  0.00           C
ATOM    927  CD  GLN A 345      31.655  -6.541 -16.525  1.00  0.00           C
ATOM    928  OE1 GLN A 345      30.731  -7.037 -17.015  1.00  0.00           O
ATOM    929  NE2 GLN A 345      32.219  -5.486 -17.057  1.00  0.00           N
ATOM    930  C   GLN A 345      33.560  -6.328 -12.482  1.00  0.00           C
ATOM    931  O   GLN A 345      34.707  -6.617 -12.263  1.00  0.00           O
ATOM    932  N   GLU A 346      33.082  -5.164 -12.200  1.00  1.45           N
ATOM    933  CA  GLU A 346      33.883  -4.127 -11.577  1.00  1.45           C
ATOM    934  CB  GLU A 346      32.997  -2.928 -11.255  1.00  1.45           C
ATOM    935  CG  GLU A 346      33.730  -1.747 -10.656  1.00  1.45           C
ATOM    936  CD  GLU A 346      33.066  -1.097  -9.531  1.00  1.45           C
ATOM    937  OE1 GLU A 346      32.939  -1.722  -8.497  1.00  1.45           O
ATOM    938  OE2 GLU A 346      32.672   0.036  -9.681  1.00  1.45           O
ATOM    939  C   GLU A 346      34.475  -4.700 -10.294  1.00  1.45           C
ATOM    940  O   GLU A 346      35.638  -4.459  -9.973  1.00  1.45           O
ATOM    941  N   PHE A 347      33.664  -5.467  -9.569  1.00  0.78           N
ATOM    942  CA  PHE A 347      34.095  -6.081  -8.324  1.00  0.78           C
ATOM    943  CB  PHE A 347      32.933  -6.822  -7.654  1.00  0.78           C
ATOM    944  CG  PHE A 347      33.287  -7.408  -6.320  1.00  0.78           C
ATOM    945  CD1 PHE A 347      33.511  -6.588  -5.226  1.00  0.78           C
ATOM    946  CD2 PHE A 347      33.436  -8.782  -6.162  1.00  0.78           C
ATOM    947  CE1 PHE A 347      33.887  -7.126  -3.990  1.00  0.78           C
ATOM    948  CE2 PHE A 347      33.810  -9.328  -4.932  1.00  0.78           C
ATOM    949  CZ  PHE A 347      34.035  -8.496  -3.847  1.00  0.78           C
ATOM    950  C   PHE A 347      35.246  -7.053  -8.568  1.00  0.78           C
ATOM    951  O   PHE A 347      36.259  -7.016  -7.871  1.00  0.78           O
ATOM    952  N   ALA A 348      35.084  -7.920  -9.557  1.00  0.00           N
ATOM    953  CA  ALA A 348      36.105  -8.909  -9.890  1.00  0.00           C
ATOM    954  CB  ALA A 348      35.641  -9.775 -11.065  1.00  0.00           C
ATOM    955  C   ALA A 348      37.418  -8.227 -10.238  1.00  0.00           C
ATOM    956  O   ALA A 348      38.486  -8.668  -9.825  1.00  0.00           O
ATOM    957  N   ALA A 349      37.332  -7.144 -10.994  1.00  0.00           N
ATOM    958  CA  ALA A 349      38.521  -6.405 -11.399  1.00  0.00           C
ATOM    959  CB  ALA A 349      38.135  -5.278 -12.344  1.00  0.00           C
ATOM    960  C   ALA A 349      39.259  -5.850 -10.187  1.00  0.00           C
ATOM    961  O   ALA A 349      40.487  -5.920 -10.117  1.00  0.00           O
ATOM    962  N   LEU A 350      38.515  -5.295  -9.234  1.00  0.00           N
ATOM    963  CA  LEU A 350      39.126  -4.748  -8.027  1.00  0.00           C
ATOM    964  CB  LEU A 350      38.098  -4.000  -7.185  1.00  0.00           C
ATOM    965  CG  LEU A 350      37.445  -2.816  -7.854  1.00  0.00           C
ATOM    966  CD1 LEU A 350      36.419  -2.199  -6.922  1.00  0.00           C
ATOM    967  CD2 LEU A 350      38.499  -1.815  -8.235  1.00  0.00           C
ATOM    968  C   LEU A 350      39.698  -5.886  -7.203  1.00  0.00           C
ATOM    969  O   LEU A 350      40.773  -5.770  -6.639  1.00  0.00           O
ATOM    970  N   LEU A 351      38.962  -6.981  -7.133  1.00  0.00           N
ATOM    971  CA  LEU A 351      39.386  -8.155  -6.383  1.00  0.00           C
ATOM    972  CB  LEU A 351      38.308  -9.241  -6.456  1.00  0.00           C
ATOM    973  CG  LEU A 351      38.602 -10.583  -5.776  1.00  0.00           C
ATOM    974  CD1 LEU A 351      39.076 -10.367  -4.346  1.00  0.00           C
ATOM    975  CD2 LEU A 351      37.345 -11.437  -5.801  1.00  0.00           C
ATOM    976  C   LEU A 351      40.702  -8.673  -6.956  1.00  0.00           C
ATOM    977  O   LEU A 351      41.655  -8.924  -6.216  1.00  0.00           O
ATOM    978  N   ALA A 352      40.751  -8.821  -8.275  1.00  0.00           N
ATOM    979  CA  ALA A 352      41.958  -9.296  -8.935  1.00  0.00           C
ATOM    980  CB  ALA A 352      41.756  -9.312 -10.445  1.00  0.00           C
ATOM    981  C   ALA A 352      43.120  -8.381  -8.569  1.00  0.00           C
ATOM    982  O   ALA A 352      44.150  -8.827  -8.097  1.00  0.00           O
ATOM    983  N   GLN A 353      42.940  -7.095  -8.784  1.00  0.00           N
ATOM    984  CA  GLN A 353      43.961  -6.111  -8.476  1.00  0.00           C
ATOM    985  CB  GLN A 353      43.454  -4.721  -8.843  1.00  0.00           C
ATOM    986  CG  GLN A 353      44.270  -3.617  -8.304  1.00  0.00           C
ATOM    987  CD  GLN A 353      44.565  -3.038  -8.794  1.00  0.00           C
ATOM    988  OE1 GLN A 353      43.935  -3.138  -9.367  1.00  0.00           O
ATOM    989  NE2 GLN A 353      45.523  -2.419  -8.569  1.00  0.00           N
ATOM    990  C   GLN A 353      44.355  -6.140  -7.000  1.00  0.00           C
ATOM    991  O   GLN A 353      45.535  -6.131  -6.669  1.00  0.00           O
ATOM    992  N   SER A 354      43.361  -6.175  -6.123  1.00  0.00           N
ATOM    993  CA  SER A 354      43.581  -6.188  -4.678  1.00  0.00           C
ATOM    994  CB  SER A 354      42.240  -6.242  -3.949  1.00  0.00           C
ATOM    995  OG  SER A 354      41.461  -5.112  -4.266  1.00  0.00           O
ATOM    996  C   SER A 354      44.450  -7.343  -4.204  1.00  0.00           C
ATOM    997  O   SER A 354      45.284  -7.176  -3.339  1.00  0.00           O
ATOM    998  N   VAL A 355      44.240  -8.517  -4.750  1.00  0.00           N
ATOM    999  CA  VAL A 355      45.019  -9.683  -4.370  1.00  0.00           C
ATOM   1000  CB  VAL A 355      44.806 -10.835  -5.369  1.00  0.00           C
ATOM   1001  CG1 VAL A 355      45.727 -11.997  -5.029  1.00  0.00           C
ATOM   1002  CG2 VAL A 355      43.356 -11.282  -5.333  1.00  0.00           C
ATOM   1003  C   VAL A 355      46.506  -9.328  -4.323  1.00  0.00           C
ATOM   1004  O   VAL A 355      47.213  -9.675  -3.371  1.00  0.00           O
ATOM   1005  N   ASN A 356      46.960  -8.612  -5.350  1.00  0.00           N
ATOM   1006  CA  ASN A 356      48.353  -8.198  -5.459  1.00  0.00           C
ATOM   1007  CB  ASN A 356      48.628  -7.680  -6.850  1.00  0.00           C
ATOM   1008  CG  ASN A 356      48.301  -8.681  -7.895  1.00  0.00           C
ATOM   1009  OD1 ASN A 356      48.671  -9.824  -7.794  1.00  0.00           O
ATOM   1010  ND2 ASN A 356      47.609  -8.258  -8.910  1.00  0.00           N
ATOM   1011  C   ASN A 356      48.761  -7.150  -4.452  1.00  0.00           C
ATOM   1012  O   ASN A 356      49.815  -6.740  -4.446  1.00  0.00           O
ATOM   1013  N   GLN A 357      47.929  -6.718  -3.601  1.00  0.00           N
ATOM   1014  CA  GLN A 357      48.226  -5.719  -2.598  1.00  0.00           C
ATOM   1015  CB  GLN A 357      47.250  -4.557  -2.716  1.00  0.00           C
ATOM   1016  CG  GLN A 357      47.457  -3.712  -3.954  1.00  0.00           C
ATOM   1017  CD  GLN A 357      46.475  -2.576  -4.047  1.00  0.00           C
ATOM   1018  OE1 GLN A 357      46.361  -1.769  -3.126  1.00  0.00           O
ATOM   1019  NE2 GLN A 357      45.760  -2.502  -5.163  1.00  0.00           N
ATOM   1020  C   GLN A 357      48.178  -6.310  -1.199  1.00  0.00           C
ATOM   1021  O   GLN A 357      48.390  -5.611  -0.220  1.00  0.00           O
ATOM   1022  N   GLY A 358      47.894  -7.600  -1.112  1.00  1.75           N
ATOM   1023  CA  GLY A 358      47.856  -8.266   0.175  1.00  1.75           C
ATOM   1024  C   GLY A 358      46.489  -8.516   0.763  1.00  1.75           C
ATOM   1025  O   GLY A 358      45.462  -8.166   0.183  1.00  1.75           O
ATOM   1026  N   PHE A 359      46.499  -9.116   1.937  1.00  1.07           N
ATOM   1027  CA  PHE A 359      45.288  -9.457   2.666  1.00  1.07           C
ATOM   1028  CB  PHE A 359      45.669 -10.179   3.966  1.00  1.07           C
ATOM   1029  CG  PHE A 359      44.571 -10.504   4.812  1.00  1.07           C
ATOM   1030  CD1 PHE A 359      43.848 -11.374   4.574  1.00  1.07           C
ATOM   1031  CD2 PHE A 359      44.267  -9.933   5.857  1.00  1.07           C
ATOM   1032  CE1 PHE A 359      42.843 -11.679   5.367  1.00  1.07           C
ATOM   1033  CE2 PHE A 359      43.261 -10.232   6.655  1.00  1.07           C
ATOM   1034  CZ  PHE A 359      42.550 -11.106   6.407  1.00  1.07           C
ATOM   1035  C   PHE A 359      44.407  -8.253   2.976  1.00  1.07           C
ATOM   1036  O   PHE A 359      43.257  -8.206   2.557  1.00  1.07           O
ATOM   1037  N   GLU A 360      44.944  -7.288   3.713  1.00  0.00           N
ATOM   1038  CA  GLU A 360      44.190  -6.101   4.085  1.00  0.00           C
ATOM   1039  CB  GLU A 360      45.118  -5.082   4.737  1.00  0.00           C
ATOM   1040  CG  GLU A 360      44.418  -3.841   5.252  1.00  0.00           C
ATOM   1041  CD  GLU A 360      44.416  -3.458   6.146  1.00  0.00           C
ATOM   1042  OE1 GLU A 360      44.537  -4.079   6.225  1.00  0.00           O
ATOM   1043  OE2 GLU A 360      44.289  -2.533   6.781  1.00  0.00           O
ATOM   1044  C   GLU A 360      43.481  -5.464   2.894  1.00  0.00           C
ATOM   1045  O   GLU A 360      42.302  -5.126   2.978  1.00  0.00           O
ATOM   1046  N   ALA A 361      44.205  -5.302   1.790  1.00  0.00           N
ATOM   1047  CA  ALA A 361      43.645  -4.708   0.582  1.00  0.00           C
ATOM   1048  CB  ALA A 361      44.677  -4.730  -0.526  1.00  0.00           C
ATOM   1049  C   ALA A 361      42.393  -5.454   0.146  1.00  0.00           C
ATOM   1050  O   ALA A 361      41.381  -4.850  -0.208  1.00  0.00           O
ATOM   1051  N   VAL A 362      42.467  -6.776   0.170  1.00  0.00           N
ATOM   1052  CA  VAL A 362      41.326  -7.586  -0.218  1.00  0.00           C
ATOM   1053  CB  VAL A 362      41.732  -9.061  -0.399  1.00  0.00           C
ATOM   1054  CG1 VAL A 362      40.496  -9.938  -0.517  1.00  0.00           C
ATOM   1055  CG2 VAL A 362      42.597  -9.203  -1.645  1.00  0.00           C
ATOM   1056  C   VAL A 362      40.198  -7.492   0.810  1.00  0.00           C
ATOM   1057  O   VAL A 362      39.044  -7.269   0.452  1.00  0.00           O
ATOM   1058  N   TYR A 363      40.529  -7.649   2.087  1.00  0.00           N
ATOM   1059  CA  TYR A 363      39.512  -7.582   3.129  1.00  0.00           C
ATOM   1060  CB  TYR A 363      40.143  -7.743   4.511  1.00  0.00           C
ATOM   1061  CG  TYR A 363      39.107  -7.842   5.601  1.00  0.00           C
ATOM   1062  CD1 TYR A 363      38.424  -9.034   5.823  1.00  0.00           C
ATOM   1063  CD2 TYR A 363      38.752  -6.731   6.360  1.00  0.00           C
ATOM   1064  CE1 TYR A 363      37.410  -9.119   6.766  1.00  0.00           C
ATOM   1065  CE2 TYR A 363      37.733  -6.803   7.312  1.00  0.00           C
ATOM   1066  CZ  TYR A 363      37.069  -8.001   7.506  1.00  0.00           C
ATOM   1067  OH  TYR A 363      36.058  -8.094   8.432  1.00  0.00           O
ATOM   1068  C   TYR A 363      38.739  -6.268   3.072  1.00  0.00           C
ATOM   1069  O   TYR A 363      37.601  -6.177   3.517  1.00  0.00           O
ATOM   1070  N   GLN A 364      39.364  -5.253   2.516  1.00  1.14           N
ATOM   1071  CA  GLN A 364      38.743  -3.946   2.398  1.00  1.14           C
ATOM   1072  CB  GLN A 364      39.756  -2.943   1.863  1.00  1.14           C
ATOM   1073  CG  GLN A 364      39.432  -1.587   2.146  1.00  1.14           C
ATOM   1074  CD  GLN A 364      40.042  -1.202   2.596  1.00  1.14           C
ATOM   1075  OE1 GLN A 364      39.819  -0.134   2.933  1.00  1.14           O
ATOM   1076  NE2 GLN A 364      40.817  -2.075   2.602  1.00  1.14           N
ATOM   1077  C   GLN A 364      37.524  -3.973   1.488  1.00  1.14           C
ATOM   1078  O   GLN A 364      36.602  -3.179   1.655  1.00  1.14           O
ATOM   1079  N   LEU A 365      37.522  -4.888   0.526  1.00  1.01           N
ATOM   1080  CA  LEU A 365      36.402  -5.003  -0.406  1.00  1.01           C
ATOM   1081  CB  LEU A 365      36.779  -5.915  -1.574  1.00  1.01           C
ATOM   1082  CG  LEU A 365      37.564  -5.288  -2.727  1.00  1.01           C
ATOM   1083  CD1 LEU A 365      38.648  -4.459  -2.217  1.00  1.01           C
ATOM   1084  CD2 LEU A 365      38.102  -6.326  -3.642  1.00  1.01           C
ATOM   1085  C   LEU A 365      35.116  -5.505   0.253  1.00  1.01           C
ATOM   1086  O   LEU A 365      34.041  -5.414  -0.334  1.00  1.01           O
ATOM   1087  N   THR A 366      35.222  -6.030   1.466  1.00  0.00           N
ATOM   1088  CA  THR A 366      34.040  -6.508   2.170  1.00  0.00           C
ATOM   1089  CB  THR A 366      34.374  -7.014   3.585  1.00  0.00           C
ATOM   1090  OG1 THR A 366      35.092  -6.003   4.291  1.00  0.00           O
ATOM   1091  CG2 THR A 366      35.210  -8.278   3.530  1.00  0.00           C
ATOM   1092  C   THR A 366      33.049  -5.365   2.308  1.00  0.00           C
ATOM   1093  O   THR A 366      31.838  -5.578   2.302  1.00  0.00           O
ATOM   1094  N   ARG A 367      33.576  -4.148   2.428  1.00  0.88           N
ATOM   1095  CA  ARG A 367      32.747  -2.952   2.578  1.00  0.88           C
ATOM   1096  CB  ARG A 367      33.621  -1.709   2.747  1.00  0.88           C
ATOM   1097  CG  ARG A 367      34.229  -1.453   2.794  1.00  0.88           C
ATOM   1098  CD  ARG A 367      34.852  -0.095   3.017  1.00  0.88           C
ATOM   1099  NE  ARG A 367      35.290   0.209   3.105  1.00  0.88           N
ATOM   1100  CZ  ARG A 367      35.762   1.354   3.329  1.00  0.88           C
ATOM   1101  NH1 ARG A 367      36.032   2.071   2.378  1.00  0.88           N
ATOM   1102  NH2 ARG A 367      35.964   1.782   4.508  1.00  0.88           N
ATOM   1103  C   ARG A 367      31.814  -2.743   1.396  1.00  0.88           C
ATOM   1104  O   ARG A 367      30.747  -2.145   1.536  1.00  0.88           O
ATOM   1105  N   MET A 368      32.222  -3.234   0.232  1.00  0.61           N
ATOM   1106  CA  MET A 368      31.419  -3.101  -0.970  1.00  0.61           C
ATOM   1107  CB  MET A 368      32.296  -3.282  -2.198  1.00  0.61           C
ATOM   1108  CG  MET A 368      33.225  -2.121  -2.440  1.00  0.61           C
ATOM   1109  SD  MET A 368      34.102  -2.313  -3.976  1.00  0.61           S
ATOM   1110  CE  MET A 368      32.865  -3.004  -4.997  1.00  0.61           C
ATOM   1111  C   MET A 368      30.269  -4.089  -1.029  1.00  0.61           C
ATOM   1112  O   MET A 368      29.387  -3.969  -1.870  1.00  0.61           O
ATOM   1113  N   CYS A 369      30.279  -5.066  -0.138  1.00  0.00           N
ATOM   1114  CA  CYS A 369      29.234  -6.078  -0.116  1.00  0.00           C
ATOM   1115  CB  CYS A 369      29.818  -7.403   0.363  1.00  0.00           C
ATOM   1116  SG  CYS A 369      31.269  -7.924  -0.577  1.00  0.00           S
ATOM   1117  C   CYS A 369      28.063  -5.664   0.766  1.00  0.00           C
ATOM   1118  O   CYS A 369      27.106  -6.419   0.931  1.00  0.00           O
ATOM   1119  N   THR A 370      28.148  -4.462   1.329  1.00  0.62           N
ATOM   1120  CA  THR A 370      27.094  -3.923   2.180  1.00  0.62           C
ATOM   1121  CB  THR A 370      27.620  -3.547   3.575  1.00  0.62           C
ATOM   1122  OG1 THR A 370      27.930  -4.741   4.306  1.00  0.62           O
ATOM   1123  CG2 THR A 370      26.575  -2.735   4.340  1.00  0.62           C
ATOM   1124  C   THR A 370      26.540  -2.666   1.536  1.00  0.62           C
ATOM   1125  O   THR A 370      27.274  -1.714   1.284  1.00  0.62           O
ATOM   1126  N   ILE A 371      25.241  -2.668   1.274  1.00  0.70           N
ATOM   1127  CA  ILE A 371      24.591  -1.522   0.659  1.00  0.70           C
ATOM   1128  CB  ILE A 371      24.051  -1.879  -0.730  1.00  0.70           C
ATOM   1129  CG1 ILE A 371      25.194  -2.401  -1.600  1.00  0.70           C
ATOM   1130  CG2 ILE A 371      23.396  -0.652  -1.371  1.00  0.70           C
ATOM   1131  CD1 ILE A 371      24.734  -2.956  -2.922  1.00  0.70           C
ATOM   1132  C   ILE A 371      23.437  -1.078   1.534  1.00  0.70           C
ATOM   1133  O   ILE A 371      22.689  -1.904   2.048  1.00  0.70           O
ATOM   1134  N   ARG A 372      23.302   0.228   1.714  1.00  1.13           N
ATOM   1135  CA  ARG A 372      22.226   0.758   2.531  1.00  1.13           C
ATOM   1136  CB  ARG A 372      22.789   1.618   3.660  1.00  1.13           C
ATOM   1137  CG  ARG A 372      23.644   0.849   4.642  1.00  1.13           C
ATOM   1138  CD  ARG A 372      24.093   1.741   5.772  1.00  1.13           C
ATOM   1139  NE  ARG A 372      24.831   1.008   6.796  1.00  1.13           N
ATOM   1140  CZ  ARG A 372      25.365   1.556   7.875  1.00  1.13           C
ATOM   1141  NH1 ARG A 372      25.248   2.851   8.078  1.00  1.13           N
ATOM   1142  NH2 ARG A 372      26.014   0.811   8.758  1.00  1.13           N
ATOM   1143  C   ARG A 372      21.293   1.574   1.659  1.00  1.13           C
ATOM   1144  O   ARG A 372      21.725   2.233   0.710  1.00  1.13           O
ATOM   1145  N   MET A 373      20.006   1.513   1.987  1.00  0.22           N
ATOM   1146  CA  MET A 373      18.977   2.212   1.238  1.00  0.22           C
ATOM   1147  CB  MET A 373      18.342   1.264   0.228  1.00  0.22           C
ATOM   1148  CG  MET A 373      19.302   0.643  -0.752  1.00  0.22           C
ATOM   1149  SD  MET A 373      18.443  -0.498  -1.870  1.00  0.22           S
ATOM   1150  CE  MET A 373      16.903   0.329  -2.137  1.00  0.22           C
ATOM   1151  C   MET A 373      17.888   2.733   2.160  1.00  0.22           C
ATOM   1152  O   MET A 373      17.450   2.037   3.078  1.00  0.22           O
ATOM   1153  N   SER A 374      17.438   3.956   1.907  1.00  1.12           N
ATOM   1154  CA  SER A 374      16.384   4.531   2.721  1.00  1.12           C
ATOM   1155  CB  SER A 374      16.900   5.745   3.497  1.00  1.12           C
ATOM   1156  OG  SER A 374      17.130   6.840   2.637  1.00  1.12           O
ATOM   1157  C   SER A 374      15.217   4.938   1.836  1.00  1.12           C
ATOM   1158  O   SER A 374      15.395   5.364   0.709  1.00  1.12           O
ATOM   1159  N   PHE A 375      14.020   4.792   2.358  1.00  0.16           N
ATOM   1160  CA  PHE A 375      12.812   5.145   1.634  1.00  0.16           C
ATOM   1161  CB  PHE A 375      11.661   4.224   2.045  1.00  0.16           C
ATOM   1162  CG  PHE A 375      11.929   2.765   1.840  1.00  0.16           C
ATOM   1163  CD1 PHE A 375      11.688   2.165   0.613  1.00  0.16           C
ATOM   1164  CD2 PHE A 375      12.446   1.997   2.874  1.00  0.16           C
ATOM   1165  CE1 PHE A 375      11.956   0.821   0.416  1.00  0.16           C
ATOM   1166  CE2 PHE A 375      12.719   0.650   2.693  1.00  0.16           C
ATOM   1167  CZ  PHE A 375      12.474   0.060   1.461  1.00  0.16           C
ATOM   1168  C   PHE A 375      12.413   6.588   1.917  1.00  0.16           C
ATOM   1169  O   PHE A 375      12.589   7.089   3.026  1.00  0.16           O
ATOM   1170  N   VAL A 376      11.885   7.244   0.889  1.00  1.01           N
ATOM   1171  CA  VAL A 376      11.386   8.612   0.972  1.00  1.01           C
ATOM   1172  CB  VAL A 376      10.234   8.697   1.998  1.00  1.01           C
ATOM   1173  CG1 VAL A 376       9.584  10.062   1.941  1.00  1.01           C
ATOM   1174  CG2 VAL A 376       9.217   7.602   1.729  1.00  1.01           C
ATOM   1175  C   VAL A 376      12.403   9.705   1.289  1.00  1.01           C
ATOM   1176  O   VAL A 376      12.538  10.667   0.531  1.00  1.01           O
ATOM   1177  N   LYS A 377      13.101   9.568   2.411  1.00  5.21           N
ATOM   1178  CA  LYS A 377      14.084  10.564   2.828  1.00  5.21           C
ATOM   1179  CB  LYS A 377      13.854  10.945   4.291  1.00  5.21           C
ATOM   1180  CG  LYS A 377      12.508  11.584   4.569  1.00  5.21           C
ATOM   1181  CD  LYS A 377      12.366  12.438   5.009  1.00  5.21           C
ATOM   1182  CE  LYS A 377      10.989  13.049   5.215  1.00  5.21           C
ATOM   1183  NZ  LYS A 377      10.861  13.847   5.600  1.00  5.21           N
ATOM   1184  C   LYS A 377      15.509  10.053   2.664  1.00  5.21           C
ATOM   1185  O   LYS A 377      15.793   8.894   2.965  1.00  5.21           O
ATOM   1186  N   GLY A 378      16.400  10.928   2.197  1.00  9.18           N
ATOM   1187  CA  GLY A 378      17.788  10.548   2.011  1.00  9.18           C
ATOM   1188  C   GLY A 378      18.671  11.026   3.138  1.00  9.18           C
ATOM   1189  O   GLY A 378      18.186  11.528   4.091  1.00  9.18           O
ATOM   1190  N   TRP A 379      19.965  10.870   3.028  1.00 29.45           N
ATOM   1191  CA  TRP A 379      20.921  11.288   4.037  1.00 29.45           C
ATOM   1192  CB  TRP A 379      21.071  10.207   5.100  1.00 29.45           C
ATOM   1193  CG  TRP A 379      21.908   9.029   4.699  1.00 29.45           C
ATOM   1194  CD2 TRP A 379      21.501   7.907   3.915  1.00 29.45           C
ATOM   1195  CD1 TRP A 379      23.207   8.808   5.024  1.00 29.45           C
ATOM   1196  NE1 TRP A 379      23.635   7.614   4.492  1.00 29.45           N
ATOM   1197  CE2 TRP A 379      22.609   7.040   3.807  1.00 29.45           C
ATOM   1198  CE3 TRP A 379      20.312   7.546   3.295  1.00 29.45           C
ATOM   1199  CZ2 TRP A 379      22.560   5.835   3.101  1.00 29.45           C
ATOM   1200  CZ3 TRP A 379      20.263   6.346   2.591  1.00 29.45           C
ATOM   1201  CH2 TRP A 379      21.383   5.505   2.502  1.00 29.45           C
ATOM   1202  C   TRP A 379      22.267  11.570   3.400  1.00 29.45           C
ATOM   1203  O   TRP A 379      22.409  11.505   2.185  1.00 29.45           O
ATOM   1204  N   GLY A 380      23.346  11.841   4.152  1.00 45.89           N
ATOM   1205  CA  GLY A 380      24.589  12.077   3.452  1.00 45.89           C
ATOM   1206  C   GLY A 380      24.938  13.532   3.454  1.00 45.89           C
ATOM   1207  O   GLY A 380      24.215  14.360   4.005  1.00 45.89           O
ATOM   1208  N   ALA A 381      26.093  13.869   2.843  1.00 47.34           N
ATOM   1209  CA  ALA A 381      26.565  15.221   2.804  1.00 47.34           C
ATOM   1210  CB  ALA A 381      27.963  15.368   2.185  1.00 47.34           C
ATOM   1211  C   ALA A 381      25.611  15.998   1.969  1.00 47.34           C
ATOM   1212  O   ALA A 381      24.875  15.438   1.158  1.00 47.34           O
ATOM   1213  N   GLU A 382      25.588  17.325   2.181  1.00128.19           N
ATOM   1214  CA  GLU A 382      24.676  18.162   1.473  1.00128.19           C
ATOM   1215  CB  GLU A 382      24.763  17.935  -0.043  1.00128.19           C
ATOM   1216  CG  GLU A 382      23.794  18.790  -0.851  1.00128.19           C
ATOM   1217  CD  GLU A 382      24.072  18.570  -2.330  1.00128.19           C
ATOM   1218  OE1 GLU A 382      25.196  18.116  -2.673  1.00128.19           O
ATOM   1219  OE2 GLU A 382      23.157  18.864  -3.142  1.00128.19           O
ATOM   1220  C   GLU A 382      23.302  17.807   1.946  1.00128.19           C
ATOM   1221  O   GLU A 382      22.300  18.243   1.381  1.00128.19           O
ATOM   1222  N   TYR A 383      23.230  17.053   3.060  1.00113.71           N
ATOM   1223  CA  TYR A 383      21.966  16.662   3.607  1.00113.71           C
ATOM   1224  CB  TYR A 383      21.634  15.159   3.542  1.00113.71           C
ATOM   1225  CG  TYR A 383      21.198  14.862   2.155  1.00113.71           C
ATOM   1226  CD1 TYR A 383      19.976  15.327   1.733  1.00113.71           C
ATOM   1227  CD2 TYR A 383      21.970  14.118   1.292  1.00113.71           C
ATOM   1228  CE1 TYR A 383      19.533  15.070   0.459  1.00113.71           C
ATOM   1229  CE2 TYR A 383      21.528  13.858   0.015  1.00113.71           C
ATOM   1230  CZ  TYR A 383      20.311  14.340  -0.407  1.00113.71           C
ATOM   1231  OH  TYR A 383      19.852  14.079  -1.717  1.00113.71           O
ATOM   1232  C   TYR A 383      21.886  17.038   5.045  1.00113.71           C
ATOM   1233  O   TYR A 383      22.890  17.284   5.716  1.00113.71           O
ATOM   1234  N   ARG A 384      20.631  17.161   5.516  1.00134.27           N
ATOM   1235  CA  ARG A 384      20.335  17.461   6.883  1.00134.27           C
ATOM   1236  CB  ARG A 384      18.835  17.675   7.139  1.00134.27           C
ATOM   1237  CG  ARG A 384      18.319  18.938   6.466  1.00134.27           C
ATOM   1238  CD  ARG A 384      18.470  18.887   4.947  1.00134.27           C
ATOM   1239  NE  ARG A 384      18.208  20.260   4.441  1.00134.27           N
ATOM   1240  CZ  ARG A 384      18.959  20.768   3.424  1.00134.27           C
ATOM   1241  NH1 ARG A 384      19.899  19.994   2.807  1.00134.27           N
ATOM   1242  NH2 ARG A 384      18.771  22.064   3.035  1.00134.27           N
ATOM   1243  C   ARG A 384      20.737  16.284   7.701  1.00134.27           C
ATOM   1244  O   ARG A 384      21.345  16.429   8.760  1.00134.27           O
ATOM   1245  N   ARG A 385      20.402  15.078   7.203  1.00105.08           N
ATOM   1246  CA  ARG A 385      20.700  13.864   7.905  1.00105.08           C
ATOM   1247  CB  ARG A 385      19.671  12.759   7.620  1.00105.08           C
ATOM   1248  CG  ARG A 385      18.271  13.063   8.159  1.00105.08           C
ATOM   1249  CD  ARG A 385      17.243  11.991   7.789  1.00105.08           C
ATOM   1250  NE  ARG A 385      15.947  12.351   8.431  1.00105.08           N
ATOM   1251  CZ  ARG A 385      15.076  13.185   7.793  1.00105.08           C
ATOM   1252  NH1 ARG A 385      15.397  13.694   6.569  1.00105.08           N
ATOM   1253  NH2 ARG A 385      13.890  13.517   8.381  1.00105.08           N
ATOM   1254  C   ARG A 385      22.034  13.388   7.409  1.00105.08           C
ATOM   1255  O   ARG A 385      22.175  13.009   6.249  1.00105.08           O
ATOM   1256  N   GLN A 386      23.063  13.453   8.281  1.00 66.18           N
ATOM   1257  CA  GLN A 386      24.413  13.074   7.949  1.00 66.18           C
ATOM   1258  CB  GLN A 386      25.411  13.548   9.020  1.00 66.18           C
ATOM   1259  CG  GLN A 386      25.397  15.064   9.251  1.00 66.18           C
ATOM   1260  CD  GLN A 386      26.114  15.760   8.100  1.00 66.18           C
ATOM   1261  OE1 GLN A 386      26.930  15.161   7.401  1.00 66.18           O
ATOM   1262  NE2 GLN A 386      25.809  17.069   7.904  1.00 66.18           N
ATOM   1263  C   GLN A 386      24.591  11.582   7.830  1.00 66.18           C
ATOM   1264  O   GLN A 386      25.158  11.085   6.859  1.00 66.18           O
ATOM   1265  N   THR A 387      24.107  10.838   8.838  1.00 28.53           N
ATOM   1266  CA  THR A 387      24.206   9.401   8.961  1.00 28.53           C
ATOM   1267  CB  THR A 387      24.514   9.037  10.395  1.00 28.53           C
ATOM   1268  OG1 THR A 387      23.588   9.687  11.249  1.00 28.53           O
ATOM   1269  CG2 THR A 387      25.905   9.473  10.761  1.00 28.53           C
ATOM   1270  C   THR A 387      22.951   8.680   8.522  1.00 28.53           C
ATOM   1271  O   THR A 387      21.930   9.275   8.430  1.00 28.53           O
ATOM   1272  N   VAL A 388      23.032   7.401   8.253  1.00  5.96           N
ATOM   1273  CA  VAL A 388      21.903   6.588   7.825  1.00  5.96           C
ATOM   1274  CB  VAL A 388      22.342   5.192   7.341  1.00  5.96           C
ATOM   1275  CG1 VAL A 388      21.218   4.552   6.558  1.00  5.96           C
ATOM   1276  CG2 VAL A 388      23.593   5.281   6.507  1.00  5.96           C
ATOM   1277  C   VAL A 388      20.974   6.360   9.000  1.00  5.96           C
ATOM   1278  O   VAL A 388      19.778   6.136   8.842  1.00  5.96           O
ATOM   1279  N   THR A 389      21.553   6.407  10.184  1.00  2.85           N
ATOM   1280  CA  THR A 389      20.819   6.190  11.404  1.00  2.85           C
ATOM   1281  CB  THR A 389      21.792   6.013  12.560  1.00  2.85           C
ATOM   1282  OG1 THR A 389      21.105   5.596  13.699  1.00  2.85           O
ATOM   1283  CG2 THR A 389      22.514   7.291  12.880  1.00  2.85           C
ATOM   1284  C   THR A 389      19.859   7.334  11.704  1.00  2.85           C
ATOM   1285  O   THR A 389      19.029   7.232  12.603  1.00  2.85           O
ATOM   1286  N   SER A 390      19.968   8.420  10.950  1.00  5.09           N
ATOM   1287  CA  SER A 390      19.092   9.572  11.145  1.00  5.09           C
ATOM   1288  CB  SER A 390      19.872  10.862  10.958  1.00  5.09           C
ATOM   1289  OG  SER A 390      20.335  10.963   9.640  1.00  5.09           O
ATOM   1290  C   SER A 390      17.905   9.561  10.181  1.00  5.09           C
ATOM   1291  O   SER A 390      17.090  10.478  10.182  1.00  5.09           O
ATOM   1292  N   THR A 391      17.808   8.524   9.360  1.00  3.47           N
ATOM   1293  CA  THR A 391      16.713   8.426   8.410  1.00  3.47           C
ATOM   1294  CB  THR A 391      17.212   7.868   7.058  1.00  3.47           C
ATOM   1295  OG1 THR A 391      16.254   8.150   6.039  1.00  3.47           O
ATOM   1296  CG2 THR A 391      17.428   6.374   7.135  1.00  3.47           C
ATOM   1297  C   THR A 391      15.602   7.546   8.994  1.00  3.47           C
ATOM   1298  O   THR A 391      15.871   6.526   9.637  1.00  3.47           O
ATOM   1299  N   PRO A 392      14.337   7.941   8.781  1.00  2.03           N
ATOM   1300  CA  PRO A 392      13.147   7.241   9.267  1.00  2.03           C
ATOM   1301  CD  PRO A 392      13.957   9.150   8.037  1.00  2.03           C
ATOM   1302  CB  PRO A 392      12.011   8.032   8.645  1.00  2.03           C
ATOM   1303  CG  PRO A 392      12.579   9.410   8.549  1.00  2.03           C
ATOM   1304  C   PRO A 392      13.036   5.757   8.951  1.00  2.03           C
ATOM   1305  O   PRO A 392      12.766   4.948   9.842  1.00  2.03           O
ATOM   1306  N   CYS A 393      13.235   5.407   7.684  1.00  0.21           N
ATOM   1307  CA  CYS A 393      13.112   4.018   7.244  1.00  0.21           C
ATOM   1308  CB  CYS A 393      11.757   3.802   6.565  1.00  0.21           C
ATOM   1309  SG  CYS A 393      10.325   4.262   7.558  1.00  0.21           S
ATOM   1310  C   CYS A 393      14.200   3.596   6.275  1.00  0.21           C
ATOM   1311  O   CYS A 393      14.261   4.081   5.148  1.00  0.21           O
ATOM   1312  N   TRP A 394      15.054   2.681   6.700  1.00  0.21           N
ATOM   1313  CA  TRP A 394      16.103   2.218   5.813  1.00  0.21           C
ATOM   1314  CB  TRP A 394      17.391   3.017   6.031  1.00  0.21           C
ATOM   1315  CG  TRP A 394      17.975   2.939   7.407  1.00  0.21           C
ATOM   1316  CD2 TRP A 394      19.150   2.215   7.798  1.00  0.21           C
ATOM   1317  CD1 TRP A 394      17.541   3.596   8.523  1.00  0.21           C
ATOM   1318  NE1 TRP A 394      18.379   3.334   9.584  1.00  0.21           N
ATOM   1319  CE2 TRP A 394      19.373   2.489   9.168  1.00  0.21           C
ATOM   1320  CE3 TRP A 394      20.036   1.365   7.125  1.00  0.21           C
ATOM   1321  CZ2 TRP A 394      20.451   1.945   9.877  1.00  0.21           C
ATOM   1322  CZ3 TRP A 394      21.113   0.820   7.833  1.00  0.21           C
ATOM   1323  CH2 TRP A 394      21.307   1.115   9.195  1.00  0.21           C
ATOM   1324  C   TRP A 394      16.386   0.734   5.955  1.00  0.21           C
ATOM   1325  O   TRP A 394      15.895   0.082   6.871  1.00  0.21           O
ATOM   1326  N   ILE A 395      17.163   0.200   5.022  1.00  0.00           N
ATOM   1327  CA  ILE A 395      17.523  -1.206   5.051  1.00  0.00           C
ATOM   1328  CB  ILE A 395      16.676  -2.046   4.065  1.00  0.00           C
ATOM   1329  CG1 ILE A 395      16.950  -1.595   2.627  1.00  0.00           C
ATOM   1330  CG2 ILE A 395      15.197  -1.930   4.412  1.00  0.00           C
ATOM   1331  CD1 ILE A 395      16.282  -2.467   1.572  1.00  0.00           C
ATOM   1332  C   ILE A 395      18.984  -1.383   4.688  1.00  0.00           C
ATOM   1333  O   ILE A 395      19.601  -0.521   4.066  1.00  0.00           O
ATOM   1334  N   GLU A 396      19.543  -2.506   5.104  1.00  0.00           N
ATOM   1335  CA  GLU A 396      20.922  -2.810   4.790  1.00  0.00           C
ATOM   1336  CB  GLU A 396      21.781  -2.809   6.048  1.00  0.00           C
ATOM   1337  CG  GLU A 396      23.267  -2.810   5.750  1.00  0.00           C
ATOM   1338  CD  GLU A 396      24.101  -2.655   7.000  1.00  0.00           C
ATOM   1339  OE1 GLU A 396      24.174  -3.567   7.789  1.00  0.00           O
ATOM   1340  OE2 GLU A 396      24.673  -1.619   7.199  1.00  0.00           O
ATOM   1341  C   GLU A 396      20.950  -4.189   4.156  1.00  0.00           C
ATOM   1342  O   GLU A 396      20.367  -5.138   4.682  1.00  0.00           O
ATOM   1343  N   LEU A 397      21.609  -4.287   3.011  1.00  0.00           N
ATOM   1344  CA  LEU A 397      21.716  -5.554   2.313  1.00  0.00           C
ATOM   1345  CB  LEU A 397      21.405  -5.403   0.828  1.00  0.00           C
ATOM   1346  CG  LEU A 397      20.095  -4.825   0.359  1.00  0.00           C
ATOM   1347  CD1 LEU A 397      19.954  -3.426   0.844  1.00  0.00           C
ATOM   1348  CD2 LEU A 397      20.041  -4.859  -1.160  1.00  0.00           C
ATOM   1349  C   LEU A 397      23.132  -6.054   2.431  1.00  0.00           C
ATOM   1350  O   LEU A 397      24.072  -5.283   2.542  1.00  0.00           O
ATOM   1351  N   HIS A 398      23.279  -7.354   2.416  1.00  0.00           N
ATOM   1352  CA  HIS A 398      24.591  -7.958   2.459  1.00  0.00           C
ATOM   1353  ND1 HIS A 398      24.303  -7.910   6.093  1.00  0.00           N
ATOM   1354  CG  HIS A 398      24.896  -7.724   4.951  1.00  0.00           C
ATOM   1355  CB  HIS A 398      24.807  -8.664   3.792  1.00  0.00           C
ATOM   1356  NE2 HIS A 398      25.244  -6.073   6.356  1.00  0.00           N
ATOM   1357  CD2 HIS A 398      25.490  -6.562   5.125  1.00  0.00           C
ATOM   1358  CE1 HIS A 398      24.527  -6.906   6.918  1.00  0.00           C
ATOM   1359  C   HIS A 398      24.625  -8.924   1.297  1.00  0.00           C
ATOM   1360  O   HIS A 398      23.849  -9.869   1.248  1.00  0.00           O
ATOM   1361  N   LEU A 399      25.496  -8.644   0.336  1.00  0.00           N
ATOM   1362  CA  LEU A 399      25.634  -9.477  -0.845  1.00  0.00           C
ATOM   1363  CB  LEU A 399      26.228  -8.656  -1.985  1.00  0.00           C
ATOM   1364  CG  LEU A 399      25.450  -7.358  -2.195  1.00  0.00           C
ATOM   1365  CD1 LEU A 399      26.092  -6.549  -3.291  1.00  0.00           C
ATOM   1366  CD2 LEU A 399      23.997  -7.675  -2.525  1.00  0.00           C
ATOM   1367  C   LEU A 399      26.515 -10.674  -0.516  1.00  0.00           C
ATOM   1368  O   LEU A 399      27.740 -10.563  -0.404  1.00  0.00           O
ATOM   1369  N   ASN A 400      25.867 -11.820  -0.361  1.00  0.00           N
ATOM   1370  CA  ASN A 400      26.541 -13.060  -0.011  1.00  0.00           C
ATOM   1371  CB  ASN A 400      25.492 -14.099   0.375  1.00  0.00           C
ATOM   1372  CG  ASN A 400      24.596 -13.622   1.475  1.00  0.00           C
ATOM   1373  OD1 ASN A 400      23.420 -13.887   1.459  1.00  0.00           O
ATOM   1374  ND2 ASN A 400      25.151 -12.912   2.438  1.00  0.00           N
ATOM   1375  C   ASN A 400      27.454 -13.599  -1.104  1.00  0.00           C
ATOM   1376  O   ASN A 400      28.502 -14.160  -0.810  1.00  0.00           O
ATOM   1377  N   GLY A 401      27.054 -13.438  -2.358  1.00  0.00           N
ATOM   1378  CA  GLY A 401      27.876 -13.914  -3.455  1.00  0.00           C
ATOM   1379  C   GLY A 401      29.282 -13.355  -3.332  1.00  0.00           C
ATOM   1380  O   GLY A 401      30.247 -14.113  -3.206  1.00  0.00           O
ATOM   1381  N   PRO A 402      29.429 -12.021  -3.368  1.00  0.00           N
ATOM   1382  CA  PRO A 402      30.720 -11.334  -3.259  1.00  0.00           C
ATOM   1383  CD  PRO A 402      28.351 -11.056  -3.649  1.00  0.00           C
ATOM   1384  CB  PRO A 402      30.326  -9.859  -3.301  1.00  0.00           C
ATOM   1385  CG  PRO A 402      29.119  -9.864  -4.162  1.00  0.00           C
ATOM   1386  C   PRO A 402      31.475 -11.687  -1.975  1.00  0.00           C
ATOM   1387  O   PRO A 402      32.688 -11.894  -1.992  1.00  0.00           O
ATOM   1388  N   LEU A 403      30.749 -11.741  -0.861  1.00  0.00           N
ATOM   1389  CA  LEU A 403      31.344 -12.064   0.430  1.00  0.00           C
ATOM   1390  CB  LEU A 403      30.308 -11.907   1.546  1.00  0.00           C
ATOM   1391  CG  LEU A 403      30.042 -10.445   1.901  1.00  0.00           C
ATOM   1392  CD1 LEU A 403      28.876 -10.332   2.872  1.00  0.00           C
ATOM   1393  CD2 LEU A 403      31.312  -9.844   2.495  1.00  0.00           C
ATOM   1394  C   LEU A 403      31.928 -13.465   0.443  1.00  0.00           C
ATOM   1395  O   LEU A 403      33.038 -13.673   0.930  1.00  0.00           O
ATOM   1396  N   GLN A 404      31.183 -14.428  -0.086  1.00  0.00           N
ATOM   1397  CA  GLN A 404      31.683 -15.791  -0.143  1.00  0.00           C
ATOM   1398  CB  GLN A 404      30.644 -16.726  -0.756  1.00  0.00           C
ATOM   1399  CG  GLN A 404      29.531 -17.131   0.180  1.00  0.00           C
ATOM   1400  CD  GLN A 404      28.549 -18.094  -0.464  1.00  0.00           C
ATOM   1401  OE1 GLN A 404      28.952 -19.075  -1.080  1.00  0.00           O
ATOM   1402  NE2 GLN A 404      27.255 -17.822  -0.317  1.00  0.00           N
ATOM   1403  C   GLN A 404      32.941 -15.785  -1.003  1.00  0.00           C
ATOM   1404  O   GLN A 404      33.956 -16.337  -0.635  1.00  0.00           O
ATOM   1405  N   TRP A 405      32.870 -15.141  -2.146  1.00  0.00           N
ATOM   1406  CA  TRP A 405      34.003 -15.059  -3.061  1.00  0.00           C
ATOM   1407  CB  TRP A 405      33.623 -14.250  -4.294  1.00  0.00           C
ATOM   1408  CG  TRP A 405      34.612 -14.349  -5.412  1.00  0.00           C
ATOM   1409  CD2 TRP A 405      34.674 -13.519  -6.573  1.00  0.00           C
ATOM   1410  CD1 TRP A 405      35.593 -15.288  -5.562  1.00  0.00           C
ATOM   1411  NE1 TRP A 405      36.260 -15.095  -6.747  1.00  0.00           N
ATOM   1412  CE2 TRP A 405      35.716 -14.015  -7.389  1.00  0.00           C
ATOM   1413  CE3 TRP A 405      33.948 -12.402  -7.008  1.00  0.00           C
ATOM   1414  CZ2 TRP A 405      36.050 -13.435  -8.616  1.00  0.00           C
ATOM   1415  CZ3 TRP A 405      34.279 -11.825  -8.229  1.00  0.00           C
ATOM   1416  CH2 TRP A 405      35.323 -12.345  -9.018  1.00  0.00           C
ATOM   1417  C   TRP A 405      35.204 -14.427  -2.365  1.00  0.00           C
ATOM   1418  O   TRP A 405      36.327 -14.874  -2.541  1.00  0.00           O
ATOM   1419  N   LEU A 406      34.961 -13.391  -1.570  1.00  0.00           N
ATOM   1420  CA  LEU A 406      36.031 -12.721  -0.841  1.00  0.00           C
ATOM   1421  CB  LEU A 406      35.493 -11.463  -0.164  1.00  0.00           C
ATOM   1422  CG  LEU A 406      36.080 -10.131  -0.621  1.00  0.00           C
ATOM   1423  CD1 LEU A 406      36.425 -10.174  -2.098  1.00  0.00           C
ATOM   1424  CD2 LEU A 406      35.091  -9.022  -0.330  1.00  0.00           C
ATOM   1425  C   LEU A 406      36.623 -13.667   0.197  1.00  0.00           C
ATOM   1426  O   LEU A 406      37.830 -13.666   0.435  1.00  0.00           O
ATOM   1427  N   ASP A 407      35.771 -14.474   0.814  1.00  0.00           N
ATOM   1428  CA  ASP A 407      36.237 -15.426   1.804  1.00  0.00           C
ATOM   1429  CB  ASP A 407      35.067 -16.173   2.425  1.00  0.00           C
ATOM   1430  CG  ASP A 407      34.963 -16.377   3.501  1.00  0.00           C
ATOM   1431  OD1 ASP A 407      35.179 -15.606   4.105  1.00  0.00           O
ATOM   1432  OD2 ASP A 407      34.668 -17.310   3.741  1.00  0.00           O
ATOM   1433  C   ASP A 407      37.153 -16.413   1.110  1.00  0.00           C
ATOM   1434  O   ASP A 407      38.265 -16.605   1.488  1.00  0.00           O
ATOM   1435  N   LYS A 408      36.673 -17.034   0.087  1.00  0.00           N
ATOM   1436  CA  LYS A 408      37.440 -18.003  -0.677  1.00  0.00           C
ATOM   1437  CB  LYS A 408      36.685 -18.366  -1.956  1.00  0.00           C
ATOM   1438  CG  LYS A 408      36.414 -19.261  -2.343  1.00  0.00           C
ATOM   1439  CD  LYS A 408      35.739 -19.823  -3.536  1.00  0.00           C
ATOM   1440  CE  LYS A 408      35.500 -20.569  -4.064  1.00  0.00           C
ATOM   1441  NZ  LYS A 408      35.791 -20.463  -5.049  1.00  0.00           N
ATOM   1442  C   LYS A 408      38.821 -17.458  -1.028  1.00  0.00           C
ATOM   1443  O   LYS A 408      39.831 -18.129  -0.827  1.00  0.00           O
ATOM   1444  N   VAL A 409      38.864 -16.238  -1.543  1.00  0.00           N
ATOM   1445  CA  VAL A 409      40.129 -15.620  -1.924  1.00  0.00           C
ATOM   1446  CB  VAL A 409      39.909 -14.232  -2.559  1.00  0.00           C
ATOM   1447  CG1 VAL A 409      41.245 -13.538  -2.776  1.00  0.00           C
ATOM   1448  CG2 VAL A 409      39.181 -14.380  -3.890  1.00  0.00           C
ATOM   1449  C   VAL A 409      41.072 -15.477  -0.736  1.00  0.00           C
ATOM   1450  O   VAL A 409      42.230 -15.889  -0.805  1.00  0.00           O
ATOM   1451  N   LEU A 410      40.581 -14.890   0.348  1.00  3.18           N
ATOM   1452  CA  LEU A 410      41.392 -14.711   1.547  1.00  3.18           C
ATOM   1453  CB  LEU A 410      40.573 -14.057   2.655  1.00  3.18           C
ATOM   1454  CG  LEU A 410      40.158 -12.614   2.383  1.00  3.18           C
ATOM   1455  CD1 LEU A 410      39.173 -12.169   3.441  1.00  3.18           C
ATOM   1456  CD2 LEU A 410      41.386 -11.717   2.373  1.00  3.18           C
ATOM   1457  C   LEU A 410      41.912 -16.056   2.029  1.00  3.18           C
ATOM   1458  O   LEU A 410      43.031 -16.160   2.517  1.00  3.18           O
ATOM   1459  N   THR A 411      41.083 -17.083   1.901  1.00  3.44           N
ATOM   1460  CA  THR A 411      41.480 -18.422   2.302  1.00  3.44           C
ATOM   1461  CB  THR A 411      40.349 -19.432   2.069  1.00  3.44           C
ATOM   1462  OG1 THR A 411      39.235 -19.098   2.905  1.00  3.44           O
ATOM   1463  CG2 THR A 411      40.822 -20.849   2.391  1.00  3.44           C
ATOM   1464  C   THR A 411      42.693 -18.828   1.469  1.00  3.44           C
ATOM   1465  O   THR A 411      43.710 -19.205   2.001  1.00  3.44           O
ATOM   1466  N   GLN A 412      42.584 -18.737   0.163  1.00  6.67           N
ATOM   1467  CA  GLN A 412      43.684 -19.094  -0.730  1.00  6.67           C
ATOM   1468  CB  GLN A 412      43.296 -18.843  -2.183  1.00  6.67           C
ATOM   1469  CG  GLN A 412      43.086 -19.993  -2.987  1.00  6.67           C
ATOM   1470  CD  GLN A 412      42.592 -20.457  -3.541  1.00  6.67           C
ATOM   1471  OE1 GLN A 412      42.292 -20.505  -4.057  1.00  6.67           O
ATOM   1472  NE2 GLN A 412      42.509 -20.799  -3.436  1.00  6.67           N
ATOM   1473  C   GLN A 412      44.946 -18.308  -0.413  1.00  6.67           C
ATOM   1474  O   GLN A 412      46.054 -18.787  -0.642  1.00  6.67           O
ATOM   1475  N   MET A 413      44.777 -17.097   0.104  1.00  1.84           N
ATOM   1476  CA  MET A 413      45.910 -16.252   0.462  1.00  1.84           C
ATOM   1477  CB  MET A 413      45.484 -14.785   0.529  1.00  1.84           C
ATOM   1478  CG  MET A 413      44.959 -14.240  -0.792  1.00  1.84           C
ATOM   1479  SD  MET A 413      44.601 -12.499  -0.741  1.00  1.84           S
ATOM   1480  CE  MET A 413      46.179 -11.828  -1.099  1.00  1.84           C
ATOM   1481  C   MET A 413      46.476 -16.684   1.803  1.00  1.84           C
ATOM   1482  O   MET A 413      47.503 -16.259   2.250  1.00  1.84           O
ATOM   1483  N   GLY A 414      45.786 -17.520   2.440  1.00  6.68           N
ATOM   1484  CA  GLY A 414      46.224 -18.020   3.714  1.00  6.68           C
ATOM   1485  C   GLY A 414      46.963 -18.822   3.629  1.00  6.68           C
ATOM   1486  O   GLY A 414      46.702 -19.400   3.337  1.00  6.68           O
ATOM   1487  N   SER A 415      47.885 -18.854   3.862  1.00 68.76           N
ATOM   1488  CA  SER A 415      48.677 -19.571   3.813  1.00 68.76           C
ATOM   1489  CB  SER A 415      49.088 -19.408   3.670  1.00 68.76           C
ATOM   1490  OG  SER A 415      48.338 -18.490   3.202  1.00 68.76           O
ATOM   1491  C   SER A 415      49.594 -20.429   4.257  1.00 68.76           C
ATOM   1492  O   SER A 415      49.957 -20.461   4.657  1.00 68.76           O
ATOM   1493  N   PRO A 416      49.174 -21.599   3.788  1.00179.62           N
ATOM   1494  CA  PRO A 416      50.079 -22.699   3.981  1.00179.62           C
ATOM   1495  CD  PRO A 416      47.794 -22.046   4.056  1.00179.62           C
ATOM   1496  CB  PRO A 416      49.237 -23.973   4.081  1.00179.62           C
ATOM   1497  CG  PRO A 416      47.889 -23.472   4.613  1.00179.62           C
ATOM   1498  C   PRO A 416      51.027 -22.678   2.833  1.00179.62           C
ATOM   1499  O   PRO A 416      50.779 -21.933   1.885  1.00179.62           O
ATOM   1500  N   SER A 417      52.110 -23.475   2.885  1.00139.26           N
ATOM   1501  CA  SER A 417      53.046 -23.464   1.804  1.00139.26           C
ATOM   1502  CB  SER A 417      54.340 -24.246   2.086  1.00139.26           C
ATOM   1503  OG  SER A 417      55.238 -24.096   0.997  1.00139.26           O
ATOM   1504  C   SER A 417      52.361 -24.078   0.628  1.00139.26           C
ATOM   1505  O   SER A 417      51.283 -24.653   0.762  1.00139.26           O
ATOM   1506  N   ILE A 418      52.978 -23.947  -0.566  1.00136.69           N
ATOM   1507  CA  ILE A 418      52.375 -24.427  -1.775  1.00136.69           C
ATOM   1508  CB  ILE A 418      53.208 -24.100  -2.989  1.00136.69           C
ATOM   1509  CG1 ILE A 418      54.610 -24.742  -2.903  1.00136.69           C
ATOM   1510  CG2 ILE A 418      53.246 -22.569  -3.108  1.00136.69           C
ATOM   1511  CD1 ILE A 418      55.490 -24.514  -4.133  1.00136.69           C
ATOM   1512  C   ILE A 418      52.221 -25.904  -1.672  1.00136.69           C
ATOM   1513  O   ILE A 418      53.196 -26.636  -1.511  1.00136.69           O
ATOM   1514  N   ARG A 419      50.966 -26.389  -1.745  1.00218.19           N
ATOM   1515  CA  ARG A 419      50.771 -27.802  -1.646  1.00218.19           C
ATOM   1516  CB  ARG A 419      50.789 -28.292  -0.184  1.00218.19           C
ATOM   1517  CG  ARG A 419      50.423 -29.766   0.017  1.00218.19           C
ATOM   1518  CD  ARG A 419      50.471 -30.181   1.490  1.00218.19           C
ATOM   1519  NE  ARG A 419      49.938 -31.564   1.622  1.00218.19           N
ATOM   1520  CZ  ARG A 419      48.640 -31.745   2.002  1.00218.19           C
ATOM   1521  NH1 ARG A 419      47.839 -30.665   2.232  1.00218.19           N
ATOM   1522  NH2 ARG A 419      48.144 -33.003   2.179  1.00218.19           N
ATOM   1523  C   ARG A 419      49.433 -28.135  -2.221  1.00218.19           C
ATOM   1524  O   ARG A 419      48.456 -27.420  -2.009  1.00218.19           O
ATOM   1525  N   CYS A 420      49.364 -29.233  -2.997  1.00 94.09           N
ATOM   1526  CA  CYS A 420      48.097 -29.702  -3.480  1.00 94.09           C
ATOM   1527  CB  CYS A 420      47.031 -29.852  -2.382  1.00 94.09           C
ATOM   1528  SG  CYS A 420      47.376 -31.269  -1.302  1.00 94.09           S
ATOM   1529  C   CYS A 420      47.528 -28.802  -4.516  1.00 94.09           C
ATOM   1530  O   CYS A 420      48.234 -28.097  -5.236  1.00 94.09           O
ATOM   1531  N   SER A 421      46.182 -28.858  -4.582  1.00 76.89           N
ATOM   1532  CA  SER A 421      45.324 -28.129  -5.464  1.00 76.89           C
ATOM   1533  CB  SER A 421      43.900 -28.723  -5.544  1.00 76.89           C
ATOM   1534  OG  SER A 421      43.274 -28.654  -4.272  1.00 76.89           O
ATOM   1535  C   SER A 421      45.222 -26.749  -4.904  1.00 76.89           C
ATOM   1536  O   SER A 421      46.109 -26.309  -4.174  1.00 76.89           O
ATOM   1537  N   SER A 422      44.150 -26.015  -5.259  1.00 69.18           N
ATOM   1538  CA  SER A 422      44.031 -24.678  -4.760  1.00 69.18           C
ATOM   1539  CB  SER A 422      42.758 -23.960  -5.232  1.00 69.18           C
ATOM   1540  OG  SER A 422      42.840 -23.712  -6.627  1.00 69.18           O
ATOM   1541  C   SER A 422      43.988 -24.759  -3.273  1.00 69.18           C
ATOM   1542  O   SER A 422      44.574 -23.927  -2.582  1.00 69.18           O
ATOM   1543  N   VAL A 423      43.290 -25.773  -2.733  1.00 83.10           N
ATOM   1544  CA  VAL A 423      43.304 -25.930  -1.312  1.00 83.10           C
ATOM   1545  CB  VAL A 423      42.319 -26.947  -0.811  1.00 83.10           C
ATOM   1546  CG1 VAL A 423      42.652 -28.306  -1.452  1.00 83.10           C
ATOM   1547  CG2 VAL A 423      42.367 -26.967   0.727  1.00 83.10           C
ATOM   1548  C   VAL A 423      44.669 -26.433  -0.982  1.00 83.10           C
ATOM   1549  O   VAL A 423      45.209 -27.295  -1.676  1.00 83.10           O
ATOM   1550  N   SER A 424      45.281 -25.887   0.083  1.00 67.99           N
ATOM   1551  CA  SER A 424      46.595 -26.319   0.447  1.00 67.99           C
ATOM   1552  CB  SER A 424      47.546 -25.155   0.754  1.00 67.99           C
ATOM   1553  OG  SER A 424      47.148 -24.499   1.949  1.00 67.99           O
ATOM   1554  C   SER A 424      46.481 -27.117   1.736  1.00 67.99           C
ATOM   1555  O   SER A 424      47.276 -28.077   1.907  1.00 67.99           O
ATOM   1556  OXT SER A 424      45.614 -26.757   2.577  1.00 67.99           O
TER    1557      SER A 424
END
