# Supplementary material for: Probing the binding hypothesis of Smad3 modulators by molecular dynamic simulations for Atherosclerosis Cardiovascular Disease (ASCVD)
Source: PLoS One. 2025 Jun 4;20(6):e0324677. doi: 10.1371/journal.pone.0324677 (PMC12136405; doi:10.1371/journal.pone.0324677)
Supplement: S1 MD — (ZIP) [file pone.0324677.s014.zip › MD Supplementary data/Smad3 MD/topol.top]

;
;	File 'topol.top' was generated
;	By user: 3u2112029 (1032)
;	On host: compute-0-1.local
;	At date: Thu Dec 16 11:46:02 2021
;
;	This is a standalone topology file
;
;	Created by:
;	                    :-) GROMACS - gmx pdb2gmx, 2019.6 (-:
;	
;	Executable:   /share/apps/packages/gromacs/installation/bin/gmx
;	Data prefix:  /share/apps/packages/gromacs/installation
;	Working dir:  /export/home2/3u2112029/SMAD3
;	Command line:
;	  gmx pdb2gmx -f smad3.pdb -o 1AKI_processed.gro -water spce
;	Force field was read from the standard GROMACS share directory.
;

; Include forcefield parameters
#include "amber99sb-ildn.ff/forcefield.itp"

[ moleculetype ]
; Name            nrexcl
Protein_chain_A     3

[ atoms ]
;   nr       type  resnr residue  atom   cgnr     charge       mass  typeB    chargeB      massB
; residue 228 PRO rtp NPRO q +1.0
     1         N3    228    PRO      N      1     -0.202      14.01
     2          H    228    PRO     H1      2      0.312      1.008
     3          H    228    PRO     H2      3      0.312      1.008
     4         CT    228    PRO     CD      4     -0.012      12.01
     5         HP    228    PRO    HD1      5        0.1      1.008
     6         HP    228    PRO    HD2      6        0.1      1.008
     7         CT    228    PRO     CG      7     -0.121      12.01
     8         HC    228    PRO    HG1      8        0.1      1.008
     9         HC    228    PRO    HG2      9        0.1      1.008
    10         CT    228    PRO     CB     10     -0.115      12.01
    11         HC    228    PRO    HB1     11        0.1      1.008
    12         HC    228    PRO    HB2     12        0.1      1.008
    13         CT    228    PRO     CA     13        0.1      12.01
    14         HP    228    PRO     HA     14        0.1      1.008
    15          C    228    PRO      C     15      0.526      12.01
    16          O    228    PRO      O     16       -0.5         16   ; qtot 1
; residue 229 ALA rtp ALA  q  0.0
    17          N    229    ALA      N     17    -0.4157      14.01
    18          H    229    ALA      H     18     0.2719      1.008
    19         CT    229    ALA     CA     19     0.0337      12.01
    20         H1    229    ALA     HA     20     0.0823      1.008
    21         CT    229    ALA     CB     21    -0.1825      12.01
    22         HC    229    ALA    HB1     22     0.0603      1.008
    23         HC    229    ALA    HB2     23     0.0603      1.008
    24         HC    229    ALA    HB3     24     0.0603      1.008
    25          C    229    ALA      C     25     0.5973      12.01
    26          O    229    ALA      O     26    -0.5679         16   ; qtot 1
; residue 230 PHE rtp PHE  q  0.0
    27          N    230    PHE      N     27    -0.4157      14.01
    28          H    230    PHE      H     28     0.2719      1.008
    29         CT    230    PHE     CA     29    -0.0024      12.01
    30         H1    230    PHE     HA     30     0.0978      1.008
    31         CT    230    PHE     CB     31    -0.0343      12.01
    32         HC    230    PHE    HB1     32     0.0295      1.008
    33         HC    230    PHE    HB2     33     0.0295      1.008
    34         CA    230    PHE     CG     34     0.0118      12.01
    35         CA    230    PHE    CD1     35    -0.1256      12.01
    36         HA    230    PHE    HD1     36      0.133      1.008
    37         CA    230    PHE    CE1     37    -0.1704      12.01
    38         HA    230    PHE    HE1     38      0.143      1.008
    39         CA    230    PHE     CZ     39    -0.1072      12.01
    40         HA    230    PHE     HZ     40     0.1297      1.008
    41         CA    230    PHE    CE2     41    -0.1704      12.01
    42         HA    230    PHE    HE2     42      0.143      1.008
    43         CA    230    PHE    CD2     43    -0.1256      12.01
    44         HA    230    PHE    HD2     44      0.133      1.008
    45          C    230    PHE      C     45     0.5973      12.01
    46          O    230    PHE      O     46    -0.5679         16   ; qtot 1
; residue 231 TRP rtp TRP  q  0.0
    47          N    231    TRP      N     47    -0.4157      14.01
    48          H    231    TRP      H     48     0.2719      1.008
    49         CT    231    TRP     CA     49    -0.0275      12.01
    50         H1    231    TRP     HA     50     0.1123      1.008
    51         CT    231    TRP     CB     51     -0.005      12.01
    52         HC    231    TRP    HB1     52     0.0339      1.008
    53         HC    231    TRP    HB2     53     0.0339      1.008
    54         C*    231    TRP     CG     54    -0.1415      12.01
    55         CW    231    TRP    CD1     55    -0.1638      12.01
    56         H4    231    TRP    HD1     56     0.2062      1.008
    57         NA    231    TRP    NE1     57    -0.3418      14.01
    58          H    231    TRP    HE1     58     0.3412      1.008
    59         CN    231    TRP    CE2     59      0.138      12.01
    60         CA    231    TRP    CZ2     60    -0.2601      12.01
    61         HA    231    TRP    HZ2     61     0.1572      1.008
    62         CA    231    TRP    CH2     62    -0.1134      12.01
    63         HA    231    TRP    HH2     63     0.1417      1.008
    64         CA    231    TRP    CZ3     64    -0.1972      12.01
    65         HA    231    TRP    HZ3     65     0.1447      1.008
    66         CA    231    TRP    CE3     66    -0.2387      12.01
    67         HA    231    TRP    HE3     67       0.17      1.008
    68         CB    231    TRP    CD2     68     0.1243      12.01
    69          C    231    TRP      C     69     0.5973      12.01
    70          O    231    TRP      O     70    -0.5679         16   ; qtot 1
; residue 232 CYS rtp CYS  q  0.0
    71          N    232    CYS      N     71    -0.4157      14.01
    72          H    232    CYS      H     72     0.2719      1.008
    73         CT    232    CYS     CA     73     0.0213      12.01
    74         H1    232    CYS     HA     74     0.1124      1.008
    75         CT    232    CYS     CB     75    -0.1231      12.01
    76         H1    232    CYS    HB1     76     0.1112      1.008
    77         H1    232    CYS    HB2     77     0.1112      1.008
    78         SH    232    CYS     SG     78    -0.3119      32.06
    79         HS    232    CYS     HG     79     0.1933      1.008
    80          C    232    CYS      C     80     0.5973      12.01
    81          O    232    CYS      O     81    -0.5679         16   ; qtot 1
; residue 233 SER rtp SER  q  0.0
    82          N    233    SER      N     82    -0.4157      14.01
    83          H    233    SER      H     83     0.2719      1.008
    84         CT    233    SER     CA     84    -0.0249      12.01
    85         H1    233    SER     HA     85     0.0843      1.008
    86         CT    233    SER     CB     86     0.2117      12.01
    87         H1    233    SER    HB1     87     0.0352      1.008
    88         H1    233    SER    HB2     88     0.0352      1.008
    89         OH    233    SER     OG     89    -0.6546         16
    90         HO    233    SER     HG     90     0.4275      1.008
    91          C    233    SER      C     91     0.5973      12.01
    92          O    233    SER      O     92    -0.5679         16   ; qtot 1
; residue 234 ILE rtp ILE  q  0.0
    93          N    234    ILE      N     93    -0.4157      14.01
    94          H    234    ILE      H     94     0.2719      1.008
    95         CT    234    ILE     CA     95    -0.0597      12.01
    96         H1    234    ILE     HA     96     0.0869      1.008
    97         CT    234    ILE     CB     97     0.1303      12.01
    98         HC    234    ILE     HB     98     0.0187      1.008
    99         CT    234    ILE    CG2     99    -0.3204      12.01
   100         HC    234    ILE   HG21    100     0.0882      1.008
   101         HC    234    ILE   HG22    101     0.0882      1.008
   102         HC    234    ILE   HG23    102     0.0882      1.008
   103         CT    234    ILE    CG1    103     -0.043      12.01
   104         HC    234    ILE   HG11    104     0.0236      1.008
   105         HC    234    ILE   HG12    105     0.0236      1.008
   106         CT    234    ILE     CD    106     -0.066      12.01
   107         HC    234    ILE    HD1    107     0.0186      1.008
   108         HC    234    ILE    HD2    108     0.0186      1.008
   109         HC    234    ILE    HD3    109     0.0186      1.008
   110          C    234    ILE      C    110     0.5973      12.01
   111          O    234    ILE      O    111    -0.5679         16   ; qtot 1
; residue 235 SER rtp SER  q  0.0
   112          N    235    SER      N    112    -0.4157      14.01
   113          H    235    SER      H    113     0.2719      1.008
   114         CT    235    SER     CA    114    -0.0249      12.01
   115         H1    235    SER     HA    115     0.0843      1.008
   116         CT    235    SER     CB    116     0.2117      12.01
   117         H1    235    SER    HB1    117     0.0352      1.008
   118         H1    235    SER    HB2    118     0.0352      1.008
   119         OH    235    SER     OG    119    -0.6546         16
   120         HO    235    SER     HG    120     0.4275      1.008
   121          C    235    SER      C    121     0.5973      12.01
   122          O    235    SER      O    122    -0.5679         16   ; qtot 1
; residue 236 TYR rtp TYR  q  0.0
   123          N    236    TYR      N    123    -0.4157      14.01
   124          H    236    TYR      H    124     0.2719      1.008
   125         CT    236    TYR     CA    125    -0.0014      12.01
   126         H1    236    TYR     HA    126     0.0876      1.008
   127         CT    236    TYR     CB    127    -0.0152      12.01
   128         HC    236    TYR    HB1    128     0.0295      1.008
   129         HC    236    TYR    HB2    129     0.0295      1.008
   130         CA    236    TYR     CG    130    -0.0011      12.01
   131         CA    236    TYR    CD1    131    -0.1906      12.01
   132         HA    236    TYR    HD1    132     0.1699      1.008
   133         CA    236    TYR    CE1    133    -0.2341      12.01
   134         HA    236    TYR    HE1    134     0.1656      1.008
   135          C    236    TYR     CZ    135     0.3226      12.01
   136         OH    236    TYR     OH    136    -0.5579         16
   137         HO    236    TYR     HH    137     0.3992      1.008
   138         CA    236    TYR    CE2    138    -0.2341      12.01
   139         HA    236    TYR    HE2    139     0.1656      1.008
   140         CA    236    TYR    CD2    140    -0.1906      12.01
   141         HA    236    TYR    HD2    141     0.1699      1.008
   142          C    236    TYR      C    142     0.5973      12.01
   143          O    236    TYR      O    143    -0.5679         16   ; qtot 1
; residue 237 TYR rtp TYR  q  0.0
   144          N    237    TYR      N    144    -0.4157      14.01
   145          H    237    TYR      H    145     0.2719      1.008
   146         CT    237    TYR     CA    146    -0.0014      12.01
   147         H1    237    TYR     HA    147     0.0876      1.008
   148         CT    237    TYR     CB    148    -0.0152      12.01
   149         HC    237    TYR    HB1    149     0.0295      1.008
   150         HC    237    TYR    HB2    150     0.0295      1.008
   151         CA    237    TYR     CG    151    -0.0011      12.01
   152         CA    237    TYR    CD1    152    -0.1906      12.01
   153         HA    237    TYR    HD1    153     0.1699      1.008
   154         CA    237    TYR    CE1    154    -0.2341      12.01
   155         HA    237    TYR    HE1    155     0.1656      1.008
   156          C    237    TYR     CZ    156     0.3226      12.01
   157         OH    237    TYR     OH    157    -0.5579         16
   158         HO    237    TYR     HH    158     0.3992      1.008
   159         CA    237    TYR    CE2    159    -0.2341      12.01
   160         HA    237    TYR    HE2    160     0.1656      1.008
   161         CA    237    TYR    CD2    161    -0.1906      12.01
   162         HA    237    TYR    HD2    162     0.1699      1.008
   163          C    237    TYR      C    163     0.5973      12.01
   164          O    237    TYR      O    164    -0.5679         16   ; qtot 1
; residue 238 GLU rtp GLU  q -1.0
   165          N    238    GLU      N    165    -0.5163      14.01
   166          H    238    GLU      H    166     0.2936      1.008
   167         CT    238    GLU     CA    167     0.0397      12.01
   168         H1    238    GLU     HA    168     0.1105      1.008
   169         CT    238    GLU     CB    169      0.056      12.01
   170         HC    238    GLU    HB1    170    -0.0173      1.008
   171         HC    238    GLU    HB2    171    -0.0173      1.008
   172         CT    238    GLU     CG    172     0.0136      12.01
   173         HC    238    GLU    HG1    173    -0.0425      1.008
   174         HC    238    GLU    HG2    174    -0.0425      1.008
   175          C    238    GLU     CD    175     0.8054      12.01
   176         O2    238    GLU    OE1    176    -0.8188         16
   177         O2    238    GLU    OE2    177    -0.8188         16
   178          C    238    GLU      C    178     0.5366      12.01
   179          O    238    GLU      O    179    -0.5819         16   ; qtot 0
; residue 239 LEU rtp LEU  q  0.0
   180          N    239    LEU      N    180    -0.4157      14.01
   181          H    239    LEU      H    181     0.2719      1.008
   182         CT    239    LEU     CA    182    -0.0518      12.01
   183         H1    239    LEU     HA    183     0.0922      1.008
   184         CT    239    LEU     CB    184    -0.1102      12.01
   185         HC    239    LEU    HB1    185     0.0457      1.008
   186         HC    239    LEU    HB2    186     0.0457      1.008
   187         CT    239    LEU     CG    187     0.3531      12.01
   188         HC    239    LEU     HG    188    -0.0361      1.008
   189         CT    239    LEU    CD1    189    -0.4121      12.01
   190         HC    239    LEU   HD11    190        0.1      1.008
   191         HC    239    LEU   HD12    191        0.1      1.008
   192         HC    239    LEU   HD13    192        0.1      1.008
   193         CT    239    LEU    CD2    193    -0.4121      12.01
   194         HC    239    LEU   HD21    194        0.1      1.008
   195         HC    239    LEU   HD22    195        0.1      1.008
   196         HC    239    LEU   HD23    196        0.1      1.008
   197          C    239    LEU      C    197     0.5973      12.01
   198          O    239    LEU      O    198    -0.5679         16   ; qtot 0
; residue 240 ASN rtp ASN  q  0.0
   199          N    240    ASN      N    199    -0.4157      14.01
   200          H    240    ASN      H    200     0.2719      1.008
   201         CT    240    ASN     CA    201     0.0143      12.01
   202         H1    240    ASN     HA    202     0.1048      1.008
   203         CT    240    ASN     CB    203    -0.2041      12.01
   204         HC    240    ASN    HB1    204     0.0797      1.008
   205         HC    240    ASN    HB2    205     0.0797      1.008
   206          C    240    ASN     CG    206      0.713      12.01
   207          O    240    ASN    OD1    207    -0.5931         16
   208          N    240    ASN    ND2    208    -0.9191      14.01
   209          H    240    ASN   HD21    209     0.4196      1.008
   210          H    240    ASN   HD22    210     0.4196      1.008
   211          C    240    ASN      C    211     0.5973      12.01
   212          O    240    ASN      O    212    -0.5679         16   ; qtot 0
; residue 241 GLN rtp GLN  q  0.0
   213          N    241    GLN      N    213    -0.4157      14.01
   214          H    241    GLN      H    214     0.2719      1.008
   215         CT    241    GLN     CA    215    -0.0031      12.01
   216         H1    241    GLN     HA    216      0.085      1.008
   217         CT    241    GLN     CB    217    -0.0036      12.01
   218         HC    241    GLN    HB1    218     0.0171      1.008
   219         HC    241    GLN    HB2    219     0.0171      1.008
   220         CT    241    GLN     CG    220    -0.0645      12.01
   221         HC    241    GLN    HG1    221     0.0352      1.008
   222         HC    241    GLN    HG2    222     0.0352      1.008
   223          C    241    GLN     CD    223     0.6951      12.01
   224          O    241    GLN    OE1    224    -0.6086         16
   225          N    241    GLN    NE2    225    -0.9407      14.01
   226          H    241    GLN   HE21    226     0.4251      1.008
   227          H    241    GLN   HE22    227     0.4251      1.008
   228          C    241    GLN      C    228     0.5973      12.01
   229          O    241    GLN      O    229    -0.5679         16   ; qtot 0
; residue 242 ARG rtp ARG  q +1.0
   230          N    242    ARG      N    230    -0.3479      14.01
   231          H    242    ARG      H    231     0.2747      1.008
   232         CT    242    ARG     CA    232    -0.2637      12.01
   233         H1    242    ARG     HA    233      0.156      1.008
   234         CT    242    ARG     CB    234    -0.0007      12.01
   235         HC    242    ARG    HB1    235     0.0327      1.008
   236         HC    242    ARG    HB2    236     0.0327      1.008
   237         CT    242    ARG     CG    237      0.039      12.01
   238         HC    242    ARG    HG1    238     0.0285      1.008
   239         HC    242    ARG    HG2    239     0.0285      1.008
   240         CT    242    ARG     CD    240     0.0486      12.01
   241         H1    242    ARG    HD1    241     0.0687      1.008
   242         H1    242    ARG    HD2    242     0.0687      1.008
   243         N2    242    ARG     NE    243    -0.5295      14.01
   244          H    242    ARG     HE    244     0.3456      1.008
   245         CA    242    ARG     CZ    245     0.8076      12.01
   246         N2    242    ARG    NH1    246    -0.8627      14.01
   247          H    242    ARG   HH11    247     0.4478      1.008
   248          H    242    ARG   HH12    248     0.4478      1.008
   249         N2    242    ARG    NH2    249    -0.8627      14.01
   250          H    242    ARG   HH21    250     0.4478      1.008
   251          H    242    ARG   HH22    251     0.4478      1.008
   252          C    242    ARG      C    252     0.7341      12.01
   253          O    242    ARG      O    253    -0.5894         16   ; qtot 1
; residue 243 VAL rtp VAL  q  0.0
   254          N    243    VAL      N    254    -0.4157      14.01
   255          H    243    VAL      H    255     0.2719      1.008
   256         CT    243    VAL     CA    256    -0.0875      12.01
   257         H1    243    VAL     HA    257     0.0969      1.008
   258         CT    243    VAL     CB    258     0.2985      12.01
   259         HC    243    VAL     HB    259    -0.0297      1.008
   260         CT    243    VAL    CG1    260    -0.3192      12.01
   261         HC    243    VAL   HG11    261     0.0791      1.008
   262         HC    243    VAL   HG12    262     0.0791      1.008
   263         HC    243    VAL   HG13    263     0.0791      1.008
   264         CT    243    VAL    CG2    264    -0.3192      12.01
   265         HC    243    VAL   HG21    265     0.0791      1.008
   266         HC    243    VAL   HG22    266     0.0791      1.008
   267         HC    243    VAL   HG23    267     0.0791      1.008
   268          C    243    VAL      C    268     0.5973      12.01
   269          O    243    VAL      O    269    -0.5679         16   ; qtot 1
; residue 244 GLY rtp GLY  q  0.0
   270          N    244    GLY      N    270    -0.4157      14.01
   271          H    244    GLY      H    271     0.2719      1.008
   272         CT    244    GLY     CA    272    -0.0252      12.01
   273         H1    244    GLY    HA1    273     0.0698      1.008
   274         H1    244    GLY    HA2    274     0.0698      1.008
   275          C    244    GLY      C    275     0.5973      12.01
   276          O    244    GLY      O    276    -0.5679         16   ; qtot 1
; residue 245 GLU rtp GLU  q -1.0
   277          N    245    GLU      N    277    -0.5163      14.01
   278          H    245    GLU      H    278     0.2936      1.008
   279         CT    245    GLU     CA    279     0.0397      12.01
   280         H1    245    GLU     HA    280     0.1105      1.008
   281         CT    245    GLU     CB    281      0.056      12.01
   282         HC    245    GLU    HB1    282    -0.0173      1.008
   283         HC    245    GLU    HB2    283    -0.0173      1.008
   284         CT    245    GLU     CG    284     0.0136      12.01
   285         HC    245    GLU    HG1    285    -0.0425      1.008
   286         HC    245    GLU    HG2    286    -0.0425      1.008
   287          C    245    GLU     CD    287     0.8054      12.01
   288         O2    245    GLU    OE1    288    -0.8188         16
   289         O2    245    GLU    OE2    289    -0.8188         16
   290          C    245    GLU      C    290     0.5366      12.01
   291          O    245    GLU      O    291    -0.5819         16   ; qtot 0
; residue 246 THR rtp THR  q  0.0
   292          N    246    THR      N    292    -0.4157      14.01
   293          H    246    THR      H    293     0.2719      1.008
   294         CT    246    THR     CA    294    -0.0389      12.01
   295         H1    246    THR     HA    295     0.1007      1.008
   296         CT    246    THR     CB    296     0.3654      12.01
   297         H1    246    THR     HB    297     0.0043      1.008
   298         CT    246    THR    CG2    298    -0.2438      12.01
   299         HC    246    THR   HG21    299     0.0642      1.008
   300         HC    246    THR   HG22    300     0.0642      1.008
   301         HC    246    THR   HG23    301     0.0642      1.008
   302         OH    246    THR    OG1    302    -0.6761         16
   303         HO    246    THR    HG1    303     0.4102      1.008
   304          C    246    THR      C    304     0.5973      12.01
   305          O    246    THR      O    305    -0.5679         16   ; qtot 0
; residue 247 PHE rtp PHE  q  0.0
   306          N    247    PHE      N    306    -0.4157      14.01
   307          H    247    PHE      H    307     0.2719      1.008
   308         CT    247    PHE     CA    308    -0.0024      12.01
   309         H1    247    PHE     HA    309     0.0978      1.008
   310         CT    247    PHE     CB    310    -0.0343      12.01
   311         HC    247    PHE    HB1    311     0.0295      1.008
   312         HC    247    PHE    HB2    312     0.0295      1.008
   313         CA    247    PHE     CG    313     0.0118      12.01
   314         CA    247    PHE    CD1    314    -0.1256      12.01
   315         HA    247    PHE    HD1    315      0.133      1.008
   316         CA    247    PHE    CE1    316    -0.1704      12.01
   317         HA    247    PHE    HE1    317      0.143      1.008
   318         CA    247    PHE     CZ    318    -0.1072      12.01
   319         HA    247    PHE     HZ    319     0.1297      1.008
   320         CA    247    PHE    CE2    320    -0.1704      12.01
   321         HA    247    PHE    HE2    321      0.143      1.008
   322         CA    247    PHE    CD2    322    -0.1256      12.01
   323         HA    247    PHE    HD2    323      0.133      1.008
   324          C    247    PHE      C    324     0.5973      12.01
   325          O    247    PHE      O    325    -0.5679         16   ; qtot 0
; residue 248 HIS rtp HIE  q  0.0
   326          N    248    HIS      N    326    -0.4157      14.01
   327          H    248    HIS      H    327     0.2719      1.008
   328         CT    248    HIS     CA    328    -0.0581      12.01
   329         H1    248    HIS     HA    329      0.136      1.008
   330         CT    248    HIS     CB    330    -0.0074      12.01
   331         HC    248    HIS    HB1    331     0.0367      1.008
   332         HC    248    HIS    HB2    332     0.0367      1.008
   333         CC    248    HIS     CG    333     0.1868      12.01
   334         NB    248    HIS    ND1    334    -0.5432      14.01
   335         CR    248    HIS    CE1    335     0.1635      12.01
   336         H5    248    HIS    HE1    336     0.1435      1.008
   337         NA    248    HIS    NE2    337    -0.2795      14.01
   338          H    248    HIS    HE2    338     0.3339      1.008
   339         CW    248    HIS    CD2    339    -0.2207      12.01
   340         H4    248    HIS    HD2    340     0.1862      1.008
   341          C    248    HIS      C    341     0.5973      12.01
   342          O    248    HIS      O    342    -0.5679         16   ; qtot 0
; residue 249 ALA rtp ALA  q  0.0
   343          N    249    ALA      N    343    -0.4157      14.01
   344          H    249    ALA      H    344     0.2719      1.008
   345         CT    249    ALA     CA    345     0.0337      12.01
   346         H1    249    ALA     HA    346     0.0823      1.008
   347         CT    249    ALA     CB    347    -0.1825      12.01
   348         HC    249    ALA    HB1    348     0.0603      1.008
   349         HC    249    ALA    HB2    349     0.0603      1.008
   350         HC    249    ALA    HB3    350     0.0603      1.008
   351          C    249    ALA      C    351     0.5973      12.01
   352          O    249    ALA      O    352    -0.5679         16   ; qtot 0
; residue 250 SER rtp SER  q  0.0
   353          N    250    SER      N    353    -0.4157      14.01
   354          H    250    SER      H    354     0.2719      1.008
   355         CT    250    SER     CA    355    -0.0249      12.01
   356         H1    250    SER     HA    356     0.0843      1.008
   357         CT    250    SER     CB    357     0.2117      12.01
   358         H1    250    SER    HB1    358     0.0352      1.008
   359         H1    250    SER    HB2    359     0.0352      1.008
   360         OH    250    SER     OG    360    -0.6546         16
   361         HO    250    SER     HG    361     0.4275      1.008
   362          C    250    SER      C    362     0.5973      12.01
   363          O    250    SER      O    363    -0.5679         16   ; qtot 0
; residue 251 GLN rtp GLN  q  0.0
   364          N    251    GLN      N    364    -0.4157      14.01
   365          H    251    GLN      H    365     0.2719      1.008
   366         CT    251    GLN     CA    366    -0.0031      12.01
   367         H1    251    GLN     HA    367      0.085      1.008
   368         CT    251    GLN     CB    368    -0.0036      12.01
   369         HC    251    GLN    HB1    369     0.0171      1.008
   370         HC    251    GLN    HB2    370     0.0171      1.008
   371         CT    251    GLN     CG    371    -0.0645      12.01
   372         HC    251    GLN    HG1    372     0.0352      1.008
   373         HC    251    GLN    HG2    373     0.0352      1.008
   374          C    251    GLN     CD    374     0.6951      12.01
   375          O    251    GLN    OE1    375    -0.6086         16
   376          N    251    GLN    NE2    376    -0.9407      14.01
   377          H    251    GLN   HE21    377     0.4251      1.008
   378          H    251    GLN   HE22    378     0.4251      1.008
   379          C    251    GLN      C    379     0.5973      12.01
   380          O    251    GLN      O    380    -0.5679         16   ; qtot 0
; residue 252 PRO rtp PRO  q  0.0
   381          N    252    PRO      N    381    -0.2548      14.01
   382         CT    252    PRO     CD    382     0.0192      12.01
   383         H1    252    PRO    HD1    383     0.0391      1.008
   384         H1    252    PRO    HD2    384     0.0391      1.008
   385         CT    252    PRO     CG    385     0.0189      12.01
   386         HC    252    PRO    HG1    386     0.0213      1.008
   387         HC    252    PRO    HG2    387     0.0213      1.008
   388         CT    252    PRO     CB    388     -0.007      12.01
   389         HC    252    PRO    HB1    389     0.0253      1.008
   390         HC    252    PRO    HB2    390     0.0253      1.008
   391         CT    252    PRO     CA    391    -0.0266      12.01
   392         H1    252    PRO     HA    392     0.0641      1.008
   393          C    252    PRO      C    393     0.5896      12.01
   394          O    252    PRO      O    394    -0.5748         16   ; qtot 0
; residue 253 SER rtp SER  q  0.0
   395          N    253    SER      N    395    -0.4157      14.01
   396          H    253    SER      H    396     0.2719      1.008
   397         CT    253    SER     CA    397    -0.0249      12.01
   398         H1    253    SER     HA    398     0.0843      1.008
   399         CT    253    SER     CB    399     0.2117      12.01
   400         H1    253    SER    HB1    400     0.0352      1.008
   401         H1    253    SER    HB2    401     0.0352      1.008
   402         OH    253    SER     OG    402    -0.6546         16
   403         HO    253    SER     HG    403     0.4275      1.008
   404          C    253    SER      C    404     0.5973      12.01
   405          O    253    SER      O    405    -0.5679         16   ; qtot 0
; residue 254 MET rtp MET  q  0.0
   406          N    254    MET      N    406    -0.4157      14.01
   407          H    254    MET      H    407     0.2719      1.008
   408         CT    254    MET     CA    408    -0.0237      12.01
   409         H1    254    MET     HA    409      0.088      1.008
   410         CT    254    MET     CB    410     0.0342      12.01
   411         HC    254    MET    HB1    411     0.0241      1.008
   412         HC    254    MET    HB2    412     0.0241      1.008
   413         CT    254    MET     CG    413     0.0018      12.01
   414         H1    254    MET    HG1    414      0.044      1.008
   415         H1    254    MET    HG2    415      0.044      1.008
   416          S    254    MET     SD    416    -0.2737      32.06
   417         CT    254    MET     CE    417    -0.0536      12.01
   418         H1    254    MET    HE1    418     0.0684      1.008
   419         H1    254    MET    HE2    419     0.0684      1.008
   420         H1    254    MET    HE3    420     0.0684      1.008
   421          C    254    MET      C    421     0.5973      12.01
   422          O    254    MET      O    422    -0.5679         16   ; qtot 0
; residue 255 THR rtp THR  q  0.0
   423          N    255    THR      N    423    -0.4157      14.01
   424          H    255    THR      H    424     0.2719      1.008
   425         CT    255    THR     CA    425    -0.0389      12.01
   426         H1    255    THR     HA    426     0.1007      1.008
   427         CT    255    THR     CB    427     0.3654      12.01
   428         H1    255    THR     HB    428     0.0043      1.008
   429         CT    255    THR    CG2    429    -0.2438      12.01
   430         HC    255    THR   HG21    430     0.0642      1.008
   431         HC    255    THR   HG22    431     0.0642      1.008
   432         HC    255    THR   HG23    432     0.0642      1.008
   433         OH    255    THR    OG1    433    -0.6761         16
   434         HO    255    THR    HG1    434     0.4102      1.008
   435          C    255    THR      C    435     0.5973      12.01
   436          O    255    THR      O    436    -0.5679         16   ; qtot 0
; residue 256 VAL rtp VAL  q  0.0
   437          N    256    VAL      N    437    -0.4157      14.01
   438          H    256    VAL      H    438     0.2719      1.008
   439         CT    256    VAL     CA    439    -0.0875      12.01
   440         H1    256    VAL     HA    440     0.0969      1.008
   441         CT    256    VAL     CB    441     0.2985      12.01
   442         HC    256    VAL     HB    442    -0.0297      1.008
   443         CT    256    VAL    CG1    443    -0.3192      12.01
   444         HC    256    VAL   HG11    444     0.0791      1.008
   445         HC    256    VAL   HG12    445     0.0791      1.008
   446         HC    256    VAL   HG13    446     0.0791      1.008
   447         CT    256    VAL    CG2    447    -0.3192      12.01
   448         HC    256    VAL   HG21    448     0.0791      1.008
   449         HC    256    VAL   HG22    449     0.0791      1.008
   450         HC    256    VAL   HG23    450     0.0791      1.008
   451          C    256    VAL      C    451     0.5973      12.01
   452          O    256    VAL      O    452    -0.5679         16   ; qtot 0
; residue 257 ASP rtp ASP  q -1.0
   453          N    257    ASP      N    453    -0.5163      14.01
   454          H    257    ASP      H    454     0.2936      1.008
   455         CT    257    ASP     CA    455     0.0381      12.01
   456         H1    257    ASP     HA    456      0.088      1.008
   457         CT    257    ASP     CB    457    -0.0303      12.01
   458         HC    257    ASP    HB1    458    -0.0122      1.008
   459         HC    257    ASP    HB2    459    -0.0122      1.008
   460          C    257    ASP     CG    460     0.7994      12.01
   461         O2    257    ASP    OD1    461    -0.8014         16
   462         O2    257    ASP    OD2    462    -0.8014         16
   463          C    257    ASP      C    463     0.5366      12.01
   464          O    257    ASP      O    464    -0.5819         16   ; qtot -1
; residue 258 GLY rtp GLY  q  0.0
   465          N    258    GLY      N    465    -0.4157      14.01
   466          H    258    GLY      H    466     0.2719      1.008
   467         CT    258    GLY     CA    467    -0.0252      12.01
   468         H1    258    GLY    HA1    468     0.0698      1.008
   469         H1    258    GLY    HA2    469     0.0698      1.008
   470          C    258    GLY      C    470     0.5973      12.01
   471          O    258    GLY      O    471    -0.5679         16   ; qtot -1
; residue 259 PHE rtp PHE  q  0.0
   472          N    259    PHE      N    472    -0.4157      14.01
   473          H    259    PHE      H    473     0.2719      1.008
   474         CT    259    PHE     CA    474    -0.0024      12.01
   475         H1    259    PHE     HA    475     0.0978      1.008
   476         CT    259    PHE     CB    476    -0.0343      12.01
   477         HC    259    PHE    HB1    477     0.0295      1.008
   478         HC    259    PHE    HB2    478     0.0295      1.008
   479         CA    259    PHE     CG    479     0.0118      12.01
   480         CA    259    PHE    CD1    480    -0.1256      12.01
   481         HA    259    PHE    HD1    481      0.133      1.008
   482         CA    259    PHE    CE1    482    -0.1704      12.01
   483         HA    259    PHE    HE1    483      0.143      1.008
   484         CA    259    PHE     CZ    484    -0.1072      12.01
   485         HA    259    PHE     HZ    485     0.1297      1.008
   486         CA    259    PHE    CE2    486    -0.1704      12.01
   487         HA    259    PHE    HE2    487      0.143      1.008
   488         CA    259    PHE    CD2    488    -0.1256      12.01
   489         HA    259    PHE    HD2    489      0.133      1.008
   490          C    259    PHE      C    490     0.5973      12.01
   491          O    259    PHE      O    491    -0.5679         16   ; qtot -1
; residue 260 THR rtp THR  q  0.0
   492          N    260    THR      N    492    -0.4157      14.01
   493          H    260    THR      H    493     0.2719      1.008
   494         CT    260    THR     CA    494    -0.0389      12.01
   495         H1    260    THR     HA    495     0.1007      1.008
   496         CT    260    THR     CB    496     0.3654      12.01
   497         H1    260    THR     HB    497     0.0043      1.008
   498         CT    260    THR    CG2    498    -0.2438      12.01
   499         HC    260    THR   HG21    499     0.0642      1.008
   500         HC    260    THR   HG22    500     0.0642      1.008
   501         HC    260    THR   HG23    501     0.0642      1.008
   502         OH    260    THR    OG1    502    -0.6761         16
   503         HO    260    THR    HG1    503     0.4102      1.008
   504          C    260    THR      C    504     0.5973      12.01
   505          O    260    THR      O    505    -0.5679         16   ; qtot -1
; residue 261 ASP rtp ASP  q -1.0
   506          N    261    ASP      N    506    -0.5163      14.01
   507          H    261    ASP      H    507     0.2936      1.008
   508         CT    261    ASP     CA    508     0.0381      12.01
   509         H1    261    ASP     HA    509      0.088      1.008
   510         CT    261    ASP     CB    510    -0.0303      12.01
   511         HC    261    ASP    HB1    511    -0.0122      1.008
   512         HC    261    ASP    HB2    512    -0.0122      1.008
   513          C    261    ASP     CG    513     0.7994      12.01
   514         O2    261    ASP    OD1    514    -0.8014         16
   515         O2    261    ASP    OD2    515    -0.8014         16
   516          C    261    ASP      C    516     0.5366      12.01
   517          O    261    ASP      O    517    -0.5819         16   ; qtot -2
; residue 262 PRO rtp PRO  q  0.0
   518          N    262    PRO      N    518    -0.2548      14.01
   519         CT    262    PRO     CD    519     0.0192      12.01
   520         H1    262    PRO    HD1    520     0.0391      1.008
   521         H1    262    PRO    HD2    521     0.0391      1.008
   522         CT    262    PRO     CG    522     0.0189      12.01
   523         HC    262    PRO    HG1    523     0.0213      1.008
   524         HC    262    PRO    HG2    524     0.0213      1.008
   525         CT    262    PRO     CB    525     -0.007      12.01
   526         HC    262    PRO    HB1    526     0.0253      1.008
   527         HC    262    PRO    HB2    527     0.0253      1.008
   528         CT    262    PRO     CA    528    -0.0266      12.01
   529         H1    262    PRO     HA    529     0.0641      1.008
   530          C    262    PRO      C    530     0.5896      12.01
   531          O    262    PRO      O    531    -0.5748         16   ; qtot -2
; residue 263 SER rtp SER  q  0.0
   532          N    263    SER      N    532    -0.4157      14.01
   533          H    263    SER      H    533     0.2719      1.008
   534         CT    263    SER     CA    534    -0.0249      12.01
   535         H1    263    SER     HA    535     0.0843      1.008
   536         CT    263    SER     CB    536     0.2117      12.01
   537         H1    263    SER    HB1    537     0.0352      1.008
   538         H1    263    SER    HB2    538     0.0352      1.008
   539         OH    263    SER     OG    539    -0.6546         16
   540         HO    263    SER     HG    540     0.4275      1.008
   541          C    263    SER      C    541     0.5973      12.01
   542          O    263    SER      O    542    -0.5679         16   ; qtot -2
; residue 264 ASN rtp ASN  q  0.0
   543          N    264    ASN      N    543    -0.4157      14.01
   544          H    264    ASN      H    544     0.2719      1.008
   545         CT    264    ASN     CA    545     0.0143      12.01
   546         H1    264    ASN     HA    546     0.1048      1.008
   547         CT    264    ASN     CB    547    -0.2041      12.01
   548         HC    264    ASN    HB1    548     0.0797      1.008
   549         HC    264    ASN    HB2    549     0.0797      1.008
   550          C    264    ASN     CG    550      0.713      12.01
   551          O    264    ASN    OD1    551    -0.5931         16
   552          N    264    ASN    ND2    552    -0.9191      14.01
   553          H    264    ASN   HD21    553     0.4196      1.008
   554          H    264    ASN   HD22    554     0.4196      1.008
   555          C    264    ASN      C    555     0.5973      12.01
   556          O    264    ASN      O    556    -0.5679         16   ; qtot -2
; residue 265 SER rtp SER  q  0.0
   557          N    265    SER      N    557    -0.4157      14.01
   558          H    265    SER      H    558     0.2719      1.008
   559         CT    265    SER     CA    559    -0.0249      12.01
   560         H1    265    SER     HA    560     0.0843      1.008
   561         CT    265    SER     CB    561     0.2117      12.01
   562         H1    265    SER    HB1    562     0.0352      1.008
   563         H1    265    SER    HB2    563     0.0352      1.008
   564         OH    265    SER     OG    564    -0.6546         16
   565         HO    265    SER     HG    565     0.4275      1.008
   566          C    265    SER      C    566     0.5973      12.01
   567          O    265    SER      O    567    -0.5679         16   ; qtot -2
; residue 266 GLU rtp GLU  q -1.0
   568          N    266    GLU      N    568    -0.5163      14.01
   569          H    266    GLU      H    569     0.2936      1.008
   570         CT    266    GLU     CA    570     0.0397      12.01
   571         H1    266    GLU     HA    571     0.1105      1.008
   572         CT    266    GLU     CB    572      0.056      12.01
   573         HC    266    GLU    HB1    573    -0.0173      1.008
   574         HC    266    GLU    HB2    574    -0.0173      1.008
   575         CT    266    GLU     CG    575     0.0136      12.01
   576         HC    266    GLU    HG1    576    -0.0425      1.008
   577         HC    266    GLU    HG2    577    -0.0425      1.008
   578          C    266    GLU     CD    578     0.8054      12.01
   579         O2    266    GLU    OE1    579    -0.8188         16
   580         O2    266    GLU    OE2    580    -0.8188         16
   581          C    266    GLU      C    581     0.5366      12.01
   582          O    266    GLU      O    582    -0.5819         16   ; qtot -3
; residue 267 ARG rtp ARG  q +1.0
   583          N    267    ARG      N    583    -0.3479      14.01
   584          H    267    ARG      H    584     0.2747      1.008
   585         CT    267    ARG     CA    585    -0.2637      12.01
   586         H1    267    ARG     HA    586      0.156      1.008
   587         CT    267    ARG     CB    587    -0.0007      12.01
   588         HC    267    ARG    HB1    588     0.0327      1.008
   589         HC    267    ARG    HB2    589     0.0327      1.008
   590         CT    267    ARG     CG    590      0.039      12.01
   591         HC    267    ARG    HG1    591     0.0285      1.008
   592         HC    267    ARG    HG2    592     0.0285      1.008
   593         CT    267    ARG     CD    593     0.0486      12.01
   594         H1    267    ARG    HD1    594     0.0687      1.008
   595         H1    267    ARG    HD2    595     0.0687      1.008
   596         N2    267    ARG     NE    596    -0.5295      14.01
   597          H    267    ARG     HE    597     0.3456      1.008
   598         CA    267    ARG     CZ    598     0.8076      12.01
   599         N2    267    ARG    NH1    599    -0.8627      14.01
   600          H    267    ARG   HH11    600     0.4478      1.008
   601          H    267    ARG   HH12    601     0.4478      1.008
   602         N2    267    ARG    NH2    602    -0.8627      14.01
   603          H    267    ARG   HH21    603     0.4478      1.008
   604          H    267    ARG   HH22    604     0.4478      1.008
   605          C    267    ARG      C    605     0.7341      12.01
   606          O    267    ARG      O    606    -0.5894         16   ; qtot -2
; residue 268 PHE rtp PHE  q  0.0
   607          N    268    PHE      N    607    -0.4157      14.01
   608          H    268    PHE      H    608     0.2719      1.008
   609         CT    268    PHE     CA    609    -0.0024      12.01
   610         H1    268    PHE     HA    610     0.0978      1.008
   611         CT    268    PHE     CB    611    -0.0343      12.01
   612         HC    268    PHE    HB1    612     0.0295      1.008
   613         HC    268    PHE    HB2    613     0.0295      1.008
   614         CA    268    PHE     CG    614     0.0118      12.01
   615         CA    268    PHE    CD1    615    -0.1256      12.01
   616         HA    268    PHE    HD1    616      0.133      1.008
   617         CA    268    PHE    CE1    617    -0.1704      12.01
   618         HA    268    PHE    HE1    618      0.143      1.008
   619         CA    268    PHE     CZ    619    -0.1072      12.01
   620         HA    268    PHE     HZ    620     0.1297      1.008
   621         CA    268    PHE    CE2    621    -0.1704      12.01
   622         HA    268    PHE    HE2    622      0.143      1.008
   623         CA    268    PHE    CD2    623    -0.1256      12.01
   624         HA    268    PHE    HD2    624      0.133      1.008
   625          C    268    PHE      C    625     0.5973      12.01
   626          O    268    PHE      O    626    -0.5679         16   ; qtot -2
; residue 269 CYS rtp CYS  q  0.0
   627          N    269    CYS      N    627    -0.4157      14.01
   628          H    269    CYS      H    628     0.2719      1.008
   629         CT    269    CYS     CA    629     0.0213      12.01
   630         H1    269    CYS     HA    630     0.1124      1.008
   631         CT    269    CYS     CB    631    -0.1231      12.01
   632         H1    269    CYS    HB1    632     0.1112      1.008
   633         H1    269    CYS    HB2    633     0.1112      1.008
   634         SH    269    CYS     SG    634    -0.3119      32.06
   635         HS    269    CYS     HG    635     0.1933      1.008
   636          C    269    CYS      C    636     0.5973      12.01
   637          O    269    CYS      O    637    -0.5679         16   ; qtot -2
; residue 270 LEU rtp LEU  q  0.0
   638          N    270    LEU      N    638    -0.4157      14.01
   639          H    270    LEU      H    639     0.2719      1.008
   640         CT    270    LEU     CA    640    -0.0518      12.01
   641         H1    270    LEU     HA    641     0.0922      1.008
   642         CT    270    LEU     CB    642    -0.1102      12.01
   643         HC    270    LEU    HB1    643     0.0457      1.008
   644         HC    270    LEU    HB2    644     0.0457      1.008
   645         CT    270    LEU     CG    645     0.3531      12.01
   646         HC    270    LEU     HG    646    -0.0361      1.008
   647         CT    270    LEU    CD1    647    -0.4121      12.01
   648         HC    270    LEU   HD11    648        0.1      1.008
   649         HC    270    LEU   HD12    649        0.1      1.008
   650         HC    270    LEU   HD13    650        0.1      1.008
   651         CT    270    LEU    CD2    651    -0.4121      12.01
   652         HC    270    LEU   HD21    652        0.1      1.008
   653         HC    270    LEU   HD22    653        0.1      1.008
   654         HC    270    LEU   HD23    654        0.1      1.008
   655          C    270    LEU      C    655     0.5973      12.01
   656          O    270    LEU      O    656    -0.5679         16   ; qtot -2
; residue 271 GLY rtp GLY  q  0.0
   657          N    271    GLY      N    657    -0.4157      14.01
   658          H    271    GLY      H    658     0.2719      1.008
   659         CT    271    GLY     CA    659    -0.0252      12.01
   660         H1    271    GLY    HA1    660     0.0698      1.008
   661         H1    271    GLY    HA2    661     0.0698      1.008
   662          C    271    GLY      C    662     0.5973      12.01
   663          O    271    GLY      O    663    -0.5679         16   ; qtot -2
; residue 272 LEU rtp LEU  q  0.0
   664          N    272    LEU      N    664    -0.4157      14.01
   665          H    272    LEU      H    665     0.2719      1.008
   666         CT    272    LEU     CA    666    -0.0518      12.01
   667         H1    272    LEU     HA    667     0.0922      1.008
   668         CT    272    LEU     CB    668    -0.1102      12.01
   669         HC    272    LEU    HB1    669     0.0457      1.008
   670         HC    272    LEU    HB2    670     0.0457      1.008
   671         CT    272    LEU     CG    671     0.3531      12.01
   672         HC    272    LEU     HG    672    -0.0361      1.008
   673         CT    272    LEU    CD1    673    -0.4121      12.01
   674         HC    272    LEU   HD11    674        0.1      1.008
   675         HC    272    LEU   HD12    675        0.1      1.008
   676         HC    272    LEU   HD13    676        0.1      1.008
   677         CT    272    LEU    CD2    677    -0.4121      12.01
   678         HC    272    LEU   HD21    678        0.1      1.008
   679         HC    272    LEU   HD22    679        0.1      1.008
   680         HC    272    LEU   HD23    680        0.1      1.008
   681          C    272    LEU      C    681     0.5973      12.01
   682          O    272    LEU      O    682    -0.5679         16   ; qtot -2
; residue 273 LEU rtp LEU  q  0.0
   683          N    273    LEU      N    683    -0.4157      14.01
   684          H    273    LEU      H    684     0.2719      1.008
   685         CT    273    LEU     CA    685    -0.0518      12.01
   686         H1    273    LEU     HA    686     0.0922      1.008
   687         CT    273    LEU     CB    687    -0.1102      12.01
   688         HC    273    LEU    HB1    688     0.0457      1.008
   689         HC    273    LEU    HB2    689     0.0457      1.008
   690         CT    273    LEU     CG    690     0.3531      12.01
   691         HC    273    LEU     HG    691    -0.0361      1.008
   692         CT    273    LEU    CD1    692    -0.4121      12.01
   693         HC    273    LEU   HD11    693        0.1      1.008
   694         HC    273    LEU   HD12    694        0.1      1.008
   695         HC    273    LEU   HD13    695        0.1      1.008
   696         CT    273    LEU    CD2    696    -0.4121      12.01
   697         HC    273    LEU   HD21    697        0.1      1.008
   698         HC    273    LEU   HD22    698        0.1      1.008
   699         HC    273    LEU   HD23    699        0.1      1.008
   700          C    273    LEU      C    700     0.5973      12.01
   701          O    273    LEU      O    701    -0.5679         16   ; qtot -2
; residue 274 SER rtp SER  q  0.0
   702          N    274    SER      N    702    -0.4157      14.01
   703          H    274    SER      H    703     0.2719      1.008
   704         CT    274    SER     CA    704    -0.0249      12.01
   705         H1    274    SER     HA    705     0.0843      1.008
   706         CT    274    SER     CB    706     0.2117      12.01
   707         H1    274    SER    HB1    707     0.0352      1.008
   708         H1    274    SER    HB2    708     0.0352      1.008
   709         OH    274    SER     OG    709    -0.6546         16
   710         HO    274    SER     HG    710     0.4275      1.008
   711          C    274    SER      C    711     0.5973      12.01
   712          O    274    SER      O    712    -0.5679         16   ; qtot -2
; residue 275 ASN rtp ASN  q  0.0
   713          N    275    ASN      N    713    -0.4157      14.01
   714          H    275    ASN      H    714     0.2719      1.008
   715         CT    275    ASN     CA    715     0.0143      12.01
   716         H1    275    ASN     HA    716     0.1048      1.008
   717         CT    275    ASN     CB    717    -0.2041      12.01
   718         HC    275    ASN    HB1    718     0.0797      1.008
   719         HC    275    ASN    HB2    719     0.0797      1.008
   720          C    275    ASN     CG    720      0.713      12.01
   721          O    275    ASN    OD1    721    -0.5931         16
   722          N    275    ASN    ND2    722    -0.9191      14.01
   723          H    275    ASN   HD21    723     0.4196      1.008
   724          H    275    ASN   HD22    724     0.4196      1.008
   725          C    275    ASN      C    725     0.5973      12.01
   726          O    275    ASN      O    726    -0.5679         16   ; qtot -2
; residue 276 VAL rtp VAL  q  0.0
   727          N    276    VAL      N    727    -0.4157      14.01
   728          H    276    VAL      H    728     0.2719      1.008
   729         CT    276    VAL     CA    729    -0.0875      12.01
   730         H1    276    VAL     HA    730     0.0969      1.008
   731         CT    276    VAL     CB    731     0.2985      12.01
   732         HC    276    VAL     HB    732    -0.0297      1.008
   733         CT    276    VAL    CG1    733    -0.3192      12.01
   734         HC    276    VAL   HG11    734     0.0791      1.008
   735         HC    276    VAL   HG12    735     0.0791      1.008
   736         HC    276    VAL   HG13    736     0.0791      1.008
   737         CT    276    VAL    CG2    737    -0.3192      12.01
   738         HC    276    VAL   HG21    738     0.0791      1.008
   739         HC    276    VAL   HG22    739     0.0791      1.008
   740         HC    276    VAL   HG23    740     0.0791      1.008
   741          C    276    VAL      C    741     0.5973      12.01
   742          O    276    VAL      O    742    -0.5679         16   ; qtot -2
; residue 277 ASN rtp ASN  q  0.0
   743          N    277    ASN      N    743    -0.4157      14.01
   744          H    277    ASN      H    744     0.2719      1.008
   745         CT    277    ASN     CA    745     0.0143      12.01
   746         H1    277    ASN     HA    746     0.1048      1.008
   747         CT    277    ASN     CB    747    -0.2041      12.01
   748         HC    277    ASN    HB1    748     0.0797      1.008
   749         HC    277    ASN    HB2    749     0.0797      1.008
   750          C    277    ASN     CG    750      0.713      12.01
   751          O    277    ASN    OD1    751    -0.5931         16
   752          N    277    ASN    ND2    752    -0.9191      14.01
   753          H    277    ASN   HD21    753     0.4196      1.008
   754          H    277    ASN   HD22    754     0.4196      1.008
   755          C    277    ASN      C    755     0.5973      12.01
   756          O    277    ASN      O    756    -0.5679         16   ; qtot -2
; residue 278 ARG rtp ARG  q +1.0
   757          N    278    ARG      N    757    -0.3479      14.01
   758          H    278    ARG      H    758     0.2747      1.008
   759         CT    278    ARG     CA    759    -0.2637      12.01
   760         H1    278    ARG     HA    760      0.156      1.008
   761         CT    278    ARG     CB    761    -0.0007      12.01
   762         HC    278    ARG    HB1    762     0.0327      1.008
   763         HC    278    ARG    HB2    763     0.0327      1.008
   764         CT    278    ARG     CG    764      0.039      12.01
   765         HC    278    ARG    HG1    765     0.0285      1.008
   766         HC    278    ARG    HG2    766     0.0285      1.008
   767         CT    278    ARG     CD    767     0.0486      12.01
   768         H1    278    ARG    HD1    768     0.0687      1.008
   769         H1    278    ARG    HD2    769     0.0687      1.008
   770         N2    278    ARG     NE    770    -0.5295      14.01
   771          H    278    ARG     HE    771     0.3456      1.008
   772         CA    278    ARG     CZ    772     0.8076      12.01
   773         N2    278    ARG    NH1    773    -0.8627      14.01
   774          H    278    ARG   HH11    774     0.4478      1.008
   775          H    278    ARG   HH12    775     0.4478      1.008
   776         N2    278    ARG    NH2    776    -0.8627      14.01
   777          H    278    ARG   HH21    777     0.4478      1.008
   778          H    278    ARG   HH22    778     0.4478      1.008
   779          C    278    ARG      C    779     0.7341      12.01
   780          O    278    ARG      O    780    -0.5894         16   ; qtot -1
; residue 279 ASN rtp ASN  q  0.0
   781          N    279    ASN      N    781    -0.4157      14.01
   782          H    279    ASN      H    782     0.2719      1.008
   783         CT    279    ASN     CA    783     0.0143      12.01
   784         H1    279    ASN     HA    784     0.1048      1.008
   785         CT    279    ASN     CB    785    -0.2041      12.01
   786         HC    279    ASN    HB1    786     0.0797      1.008
   787         HC    279    ASN    HB2    787     0.0797      1.008
   788          C    279    ASN     CG    788      0.713      12.01
   789          O    279    ASN    OD1    789    -0.5931         16
   790          N    279    ASN    ND2    790    -0.9191      14.01
   791          H    279    ASN   HD21    791     0.4196      1.008
   792          H    279    ASN   HD22    792     0.4196      1.008
   793          C    279    ASN      C    793     0.5973      12.01
   794          O    279    ASN      O    794    -0.5679         16   ; qtot -1
; residue 280 ALA rtp ALA  q  0.0
   795          N    280    ALA      N    795    -0.4157      14.01
   796          H    280    ALA      H    796     0.2719      1.008
   797         CT    280    ALA     CA    797     0.0337      12.01
   798         H1    280    ALA     HA    798     0.0823      1.008
   799         CT    280    ALA     CB    799    -0.1825      12.01
   800         HC    280    ALA    HB1    800     0.0603      1.008
   801         HC    280    ALA    HB2    801     0.0603      1.008
   802         HC    280    ALA    HB3    802     0.0603      1.008
   803          C    280    ALA      C    803     0.5973      12.01
   804          O    280    ALA      O    804    -0.5679         16   ; qtot -1
; residue 281 ALA rtp ALA  q  0.0
   805          N    281    ALA      N    805    -0.4157      14.01
   806          H    281    ALA      H    806     0.2719      1.008
   807         CT    281    ALA     CA    807     0.0337      12.01
   808         H1    281    ALA     HA    808     0.0823      1.008
   809         CT    281    ALA     CB    809    -0.1825      12.01
   810         HC    281    ALA    HB1    810     0.0603      1.008
   811         HC    281    ALA    HB2    811     0.0603      1.008
   812         HC    281    ALA    HB3    812     0.0603      1.008
   813          C    281    ALA      C    813     0.5973      12.01
   814          O    281    ALA      O    814    -0.5679         16   ; qtot -1
; residue 282 VAL rtp VAL  q  0.0
   815          N    282    VAL      N    815    -0.4157      14.01
   816          H    282    VAL      H    816     0.2719      1.008
   817         CT    282    VAL     CA    817    -0.0875      12.01
   818         H1    282    VAL     HA    818     0.0969      1.008
   819         CT    282    VAL     CB    819     0.2985      12.01
   820         HC    282    VAL     HB    820    -0.0297      1.008
   821         CT    282    VAL    CG1    821    -0.3192      12.01
   822         HC    282    VAL   HG11    822     0.0791      1.008
   823         HC    282    VAL   HG12    823     0.0791      1.008
   824         HC    282    VAL   HG13    824     0.0791      1.008
   825         CT    282    VAL    CG2    825    -0.3192      12.01
   826         HC    282    VAL   HG21    826     0.0791      1.008
   827         HC    282    VAL   HG22    827     0.0791      1.008
   828         HC    282    VAL   HG23    828     0.0791      1.008
   829          C    282    VAL      C    829     0.5973      12.01
   830          O    282    VAL      O    830    -0.5679         16   ; qtot -1
; residue 283 GLU rtp GLU  q -1.0
   831          N    283    GLU      N    831    -0.5163      14.01
   832          H    283    GLU      H    832     0.2936      1.008
   833         CT    283    GLU     CA    833     0.0397      12.01
   834         H1    283    GLU     HA    834     0.1105      1.008
   835         CT    283    GLU     CB    835      0.056      12.01
   836         HC    283    GLU    HB1    836    -0.0173      1.008
   837         HC    283    GLU    HB2    837    -0.0173      1.008
   838         CT    283    GLU     CG    838     0.0136      12.01
   839         HC    283    GLU    HG1    839    -0.0425      1.008
   840         HC    283    GLU    HG2    840    -0.0425      1.008
   841          C    283    GLU     CD    841     0.8054      12.01
   842         O2    283    GLU    OE1    842    -0.8188         16
   843         O2    283    GLU    OE2    843    -0.8188         16
   844          C    283    GLU      C    844     0.5366      12.01
   845          O    283    GLU      O    845    -0.5819         16   ; qtot -2
; residue 284 LEU rtp LEU  q  0.0
   846          N    284    LEU      N    846    -0.4157      14.01
   847          H    284    LEU      H    847     0.2719      1.008
   848         CT    284    LEU     CA    848    -0.0518      12.01
   849         H1    284    LEU     HA    849     0.0922      1.008
   850         CT    284    LEU     CB    850    -0.1102      12.01
   851         HC    284    LEU    HB1    851     0.0457      1.008
   852         HC    284    LEU    HB2    852     0.0457      1.008
   853         CT    284    LEU     CG    853     0.3531      12.01
   854         HC    284    LEU     HG    854    -0.0361      1.008
   855         CT    284    LEU    CD1    855    -0.4121      12.01
   856         HC    284    LEU   HD11    856        0.1      1.008
   857         HC    284    LEU   HD12    857        0.1      1.008
   858         HC    284    LEU   HD13    858        0.1      1.008
   859         CT    284    LEU    CD2    859    -0.4121      12.01
   860         HC    284    LEU   HD21    860        0.1      1.008
   861         HC    284    LEU   HD22    861        0.1      1.008
   862         HC    284    LEU   HD23    862        0.1      1.008
   863          C    284    LEU      C    863     0.5973      12.01
   864          O    284    LEU      O    864    -0.5679         16   ; qtot -2
; residue 285 THR rtp THR  q  0.0
   865          N    285    THR      N    865    -0.4157      14.01
   866          H    285    THR      H    866     0.2719      1.008
   867         CT    285    THR     CA    867    -0.0389      12.01
   868         H1    285    THR     HA    868     0.1007      1.008
   869         CT    285    THR     CB    869     0.3654      12.01
   870         H1    285    THR     HB    870     0.0043      1.008
   871         CT    285    THR    CG2    871    -0.2438      12.01
   872         HC    285    THR   HG21    872     0.0642      1.008
   873         HC    285    THR   HG22    873     0.0642      1.008
   874         HC    285    THR   HG23    874     0.0642      1.008
   875         OH    285    THR    OG1    875    -0.6761         16
   876         HO    285    THR    HG1    876     0.4102      1.008
   877          C    285    THR      C    877     0.5973      12.01
   878          O    285    THR      O    878    -0.5679         16   ; qtot -2
; residue 286 ARG rtp ARG  q +1.0
   879          N    286    ARG      N    879    -0.3479      14.01
   880          H    286    ARG      H    880     0.2747      1.008
   881         CT    286    ARG     CA    881    -0.2637      12.01
   882         H1    286    ARG     HA    882      0.156      1.008
   883         CT    286    ARG     CB    883    -0.0007      12.01
   884         HC    286    ARG    HB1    884     0.0327      1.008
   885         HC    286    ARG    HB2    885     0.0327      1.008
   886         CT    286    ARG     CG    886      0.039      12.01
   887         HC    286    ARG    HG1    887     0.0285      1.008
   888         HC    286    ARG    HG2    888     0.0285      1.008
   889         CT    286    ARG     CD    889     0.0486      12.01
   890         H1    286    ARG    HD1    890     0.0687      1.008
   891         H1    286    ARG    HD2    891     0.0687      1.008
   892         N2    286    ARG     NE    892    -0.5295      14.01
   893          H    286    ARG     HE    893     0.3456      1.008
   894         CA    286    ARG     CZ    894     0.8076      12.01
   895         N2    286    ARG    NH1    895    -0.8627      14.01
   896          H    286    ARG   HH11    896     0.4478      1.008
   897          H    286    ARG   HH12    897     0.4478      1.008
   898         N2    286    ARG    NH2    898    -0.8627      14.01
   899          H    286    ARG   HH21    899     0.4478      1.008
   900          H    286    ARG   HH22    900     0.4478      1.008
   901          C    286    ARG      C    901     0.7341      12.01
   902          O    286    ARG      O    902    -0.5894         16   ; qtot -1
; residue 287 ARG rtp ARG  q +1.0
   903          N    287    ARG      N    903    -0.3479      14.01
   904          H    287    ARG      H    904     0.2747      1.008
   905         CT    287    ARG     CA    905    -0.2637      12.01
   906         H1    287    ARG     HA    906      0.156      1.008
   907         CT    287    ARG     CB    907    -0.0007      12.01
   908         HC    287    ARG    HB1    908     0.0327      1.008
   909         HC    287    ARG    HB2    909     0.0327      1.008
   910         CT    287    ARG     CG    910      0.039      12.01
   911         HC    287    ARG    HG1    911     0.0285      1.008
   912         HC    287    ARG    HG2    912     0.0285      1.008
   913         CT    287    ARG     CD    913     0.0486      12.01
   914         H1    287    ARG    HD1    914     0.0687      1.008
   915         H1    287    ARG    HD2    915     0.0687      1.008
   916         N2    287    ARG     NE    916    -0.5295      14.01
   917          H    287    ARG     HE    917     0.3456      1.008
   918         CA    287    ARG     CZ    918     0.8076      12.01
   919         N2    287    ARG    NH1    919    -0.8627      14.01
   920          H    287    ARG   HH11    920     0.4478      1.008
   921          H    287    ARG   HH12    921     0.4478      1.008
   922         N2    287    ARG    NH2    922    -0.8627      14.01
   923          H    287    ARG   HH21    923     0.4478      1.008
   924          H    287    ARG   HH22    924     0.4478      1.008
   925          C    287    ARG      C    925     0.7341      12.01
   926          O    287    ARG      O    926    -0.5894         16   ; qtot 0
; residue 288 HIS rtp HID  q  0.0
   927          N    288    HIS      N    927    -0.4157      14.01
   928          H    288    HIS      H    928     0.2719      1.008
   929         CT    288    HIS     CA    929     0.0188      12.01
   930         H1    288    HIS     HA    930     0.0881      1.008
   931         CT    288    HIS     CB    931    -0.0462      12.01
   932         HC    288    HIS    HB1    932     0.0402      1.008
   933         HC    288    HIS    HB2    933     0.0402      1.008
   934         CC    288    HIS     CG    934    -0.0266      12.01
   935         NA    288    HIS    ND1    935    -0.3811      14.01
   936          H    288    HIS    HD1    936     0.3649      1.008
   937         CR    288    HIS    CE1    937     0.2057      12.01
   938         H5    288    HIS    HE1    938     0.1392      1.008
   939         NB    288    HIS    NE2    939    -0.5727      14.01
   940         CV    288    HIS    CD2    940     0.1292      12.01
   941         H4    288    HIS    HD2    941     0.1147      1.008
   942          C    288    HIS      C    942     0.5973      12.01
   943          O    288    HIS      O    943    -0.5679         16   ; qtot 0
; residue 289 ILE rtp ILE  q  0.0
   944          N    289    ILE      N    944    -0.4157      14.01
   945          H    289    ILE      H    945     0.2719      1.008
   946         CT    289    ILE     CA    946    -0.0597      12.01
   947         H1    289    ILE     HA    947     0.0869      1.008
   948         CT    289    ILE     CB    948     0.1303      12.01
   949         HC    289    ILE     HB    949     0.0187      1.008
   950         CT    289    ILE    CG2    950    -0.3204      12.01
   951         HC    289    ILE   HG21    951     0.0882      1.008
   952         HC    289    ILE   HG22    952     0.0882      1.008
   953         HC    289    ILE   HG23    953     0.0882      1.008
   954         CT    289    ILE    CG1    954     -0.043      12.01
   955         HC    289    ILE   HG11    955     0.0236      1.008
   956         HC    289    ILE   HG12    956     0.0236      1.008
   957         CT    289    ILE     CD    957     -0.066      12.01
   958         HC    289    ILE    HD1    958     0.0186      1.008
   959         HC    289    ILE    HD2    959     0.0186      1.008
   960         HC    289    ILE    HD3    960     0.0186      1.008
   961          C    289    ILE      C    961     0.5973      12.01
   962          O    289    ILE      O    962    -0.5679         16   ; qtot 0
; residue 290 GLY rtp GLY  q  0.0
   963          N    290    GLY      N    963    -0.4157      14.01
   964          H    290    GLY      H    964     0.2719      1.008
   965         CT    290    GLY     CA    965    -0.0252      12.01
   966         H1    290    GLY    HA1    966     0.0698      1.008
   967         H1    290    GLY    HA2    967     0.0698      1.008
   968          C    290    GLY      C    968     0.5973      12.01
   969          O    290    GLY      O    969    -0.5679         16   ; qtot 0
; residue 291 ARG rtp ARG  q +1.0
   970          N    291    ARG      N    970    -0.3479      14.01
   971          H    291    ARG      H    971     0.2747      1.008
   972         CT    291    ARG     CA    972    -0.2637      12.01
   973         H1    291    ARG     HA    973      0.156      1.008
   974         CT    291    ARG     CB    974    -0.0007      12.01
   975         HC    291    ARG    HB1    975     0.0327      1.008
   976         HC    291    ARG    HB2    976     0.0327      1.008
   977         CT    291    ARG     CG    977      0.039      12.01
   978         HC    291    ARG    HG1    978     0.0285      1.008
   979         HC    291    ARG    HG2    979     0.0285      1.008
   980         CT    291    ARG     CD    980     0.0486      12.01
   981         H1    291    ARG    HD1    981     0.0687      1.008
   982         H1    291    ARG    HD2    982     0.0687      1.008
   983         N2    291    ARG     NE    983    -0.5295      14.01
   984          H    291    ARG     HE    984     0.3456      1.008
   985         CA    291    ARG     CZ    985     0.8076      12.01
   986         N2    291    ARG    NH1    986    -0.8627      14.01
   987          H    291    ARG   HH11    987     0.4478      1.008
   988          H    291    ARG   HH12    988     0.4478      1.008
   989         N2    291    ARG    NH2    989    -0.8627      14.01
   990          H    291    ARG   HH21    990     0.4478      1.008
   991          H    291    ARG   HH22    991     0.4478      1.008
   992          C    291    ARG      C    992     0.7341      12.01
   993          O    291    ARG      O    993    -0.5894         16   ; qtot 1
; residue 292 GLY rtp GLY  q  0.0
   994          N    292    GLY      N    994    -0.4157      14.01
   995          H    292    GLY      H    995     0.2719      1.008
   996         CT    292    GLY     CA    996    -0.0252      12.01
   997         H1    292    GLY    HA1    997     0.0698      1.008
   998         H1    292    GLY    HA2    998     0.0698      1.008
   999          C    292    GLY      C    999     0.5973      12.01
  1000          O    292    GLY      O   1000    -0.5679         16   ; qtot 1
; residue 293 VAL rtp VAL  q  0.0
  1001          N    293    VAL      N   1001    -0.4157      14.01
  1002          H    293    VAL      H   1002     0.2719      1.008
  1003         CT    293    VAL     CA   1003    -0.0875      12.01
  1004         H1    293    VAL     HA   1004     0.0969      1.008
  1005         CT    293    VAL     CB   1005     0.2985      12.01
  1006         HC    293    VAL     HB   1006    -0.0297      1.008
  1007         CT    293    VAL    CG1   1007    -0.3192      12.01
  1008         HC    293    VAL   HG11   1008     0.0791      1.008
  1009         HC    293    VAL   HG12   1009     0.0791      1.008
  1010         HC    293    VAL   HG13   1010     0.0791      1.008
  1011         CT    293    VAL    CG2   1011    -0.3192      12.01
  1012         HC    293    VAL   HG21   1012     0.0791      1.008
  1013         HC    293    VAL   HG22   1013     0.0791      1.008
  1014         HC    293    VAL   HG23   1014     0.0791      1.008
  1015          C    293    VAL      C   1015     0.5973      12.01
  1016          O    293    VAL      O   1016    -0.5679         16   ; qtot 1
; residue 294 ARG rtp ARG  q +1.0
  1017          N    294    ARG      N   1017    -0.3479      14.01
  1018          H    294    ARG      H   1018     0.2747      1.008
  1019         CT    294    ARG     CA   1019    -0.2637      12.01
  1020         H1    294    ARG     HA   1020      0.156      1.008
  1021         CT    294    ARG     CB   1021    -0.0007      12.01
  1022         HC    294    ARG    HB1   1022     0.0327      1.008
  1023         HC    294    ARG    HB2   1023     0.0327      1.008
  1024         CT    294    ARG     CG   1024      0.039      12.01
  1025         HC    294    ARG    HG1   1025     0.0285      1.008
  1026         HC    294    ARG    HG2   1026     0.0285      1.008
  1027         CT    294    ARG     CD   1027     0.0486      12.01
  1028         H1    294    ARG    HD1   1028     0.0687      1.008
  1029         H1    294    ARG    HD2   1029     0.0687      1.008
  1030         N2    294    ARG     NE   1030    -0.5295      14.01
  1031          H    294    ARG     HE   1031     0.3456      1.008
  1032         CA    294    ARG     CZ   1032     0.8076      12.01
  1033         N2    294    ARG    NH1   1033    -0.8627      14.01
  1034          H    294    ARG   HH11   1034     0.4478      1.008
  1035          H    294    ARG   HH12   1035     0.4478      1.008
  1036         N2    294    ARG    NH2   1036    -0.8627      14.01
  1037          H    294    ARG   HH21   1037     0.4478      1.008
  1038          H    294    ARG   HH22   1038     0.4478      1.008
  1039          C    294    ARG      C   1039     0.7341      12.01
  1040          O    294    ARG      O   1040    -0.5894         16   ; qtot 2
; residue 295 LEU rtp LEU  q  0.0
  1041          N    295    LEU      N   1041    -0.4157      14.01
  1042          H    295    LEU      H   1042     0.2719      1.008
  1043         CT    295    LEU     CA   1043    -0.0518      12.01
  1044         H1    295    LEU     HA   1044     0.0922      1.008
  1045         CT    295    LEU     CB   1045    -0.1102      12.01
  1046         HC    295    LEU    HB1   1046     0.0457      1.008
  1047         HC    295    LEU    HB2   1047     0.0457      1.008
  1048         CT    295    LEU     CG   1048     0.3531      12.01
  1049         HC    295    LEU     HG   1049    -0.0361      1.008
  1050         CT    295    LEU    CD1   1050    -0.4121      12.01
  1051         HC    295    LEU   HD11   1051        0.1      1.008
  1052         HC    295    LEU   HD12   1052        0.1      1.008
  1053         HC    295    LEU   HD13   1053        0.1      1.008
  1054         CT    295    LEU    CD2   1054    -0.4121      12.01
  1055         HC    295    LEU   HD21   1055        0.1      1.008
  1056         HC    295    LEU   HD22   1056        0.1      1.008
  1057         HC    295    LEU   HD23   1057        0.1      1.008
  1058          C    295    LEU      C   1058     0.5973      12.01
  1059          O    295    LEU      O   1059    -0.5679         16   ; qtot 2
; residue 296 TYR rtp TYR  q  0.0
  1060          N    296    TYR      N   1060    -0.4157      14.01
  1061          H    296    TYR      H   1061     0.2719      1.008
  1062         CT    296    TYR     CA   1062    -0.0014      12.01
  1063         H1    296    TYR     HA   1063     0.0876      1.008
  1064         CT    296    TYR     CB   1064    -0.0152      12.01
  1065         HC    296    TYR    HB1   1065     0.0295      1.008
  1066         HC    296    TYR    HB2   1066     0.0295      1.008
  1067         CA    296    TYR     CG   1067    -0.0011      12.01
  1068         CA    296    TYR    CD1   1068    -0.1906      12.01
  1069         HA    296    TYR    HD1   1069     0.1699      1.008
  1070         CA    296    TYR    CE1   1070    -0.2341      12.01
  1071         HA    296    TYR    HE1   1071     0.1656      1.008
  1072          C    296    TYR     CZ   1072     0.3226      12.01
  1073         OH    296    TYR     OH   1073    -0.5579         16
  1074         HO    296    TYR     HH   1074     0.3992      1.008
  1075         CA    296    TYR    CE2   1075    -0.2341      12.01
  1076         HA    296    TYR    HE2   1076     0.1656      1.008
  1077         CA    296    TYR    CD2   1077    -0.1906      12.01
  1078         HA    296    TYR    HD2   1078     0.1699      1.008
  1079          C    296    TYR      C   1079     0.5973      12.01
  1080          O    296    TYR      O   1080    -0.5679         16   ; qtot 2
; residue 297 TYR rtp TYR  q  0.0
  1081          N    297    TYR      N   1081    -0.4157      14.01
  1082          H    297    TYR      H   1082     0.2719      1.008
  1083         CT    297    TYR     CA   1083    -0.0014      12.01
  1084         H1    297    TYR     HA   1084     0.0876      1.008
  1085         CT    297    TYR     CB   1085    -0.0152      12.01
  1086         HC    297    TYR    HB1   1086     0.0295      1.008
  1087         HC    297    TYR    HB2   1087     0.0295      1.008
  1088         CA    297    TYR     CG   1088    -0.0011      12.01
  1089         CA    297    TYR    CD1   1089    -0.1906      12.01
  1090         HA    297    TYR    HD1   1090     0.1699      1.008
  1091         CA    297    TYR    CE1   1091    -0.2341      12.01
  1092         HA    297    TYR    HE1   1092     0.1656      1.008
  1093          C    297    TYR     CZ   1093     0.3226      12.01
  1094         OH    297    TYR     OH   1094    -0.5579         16
  1095         HO    297    TYR     HH   1095     0.3992      1.008
  1096         CA    297    TYR    CE2   1096    -0.2341      12.01
  1097         HA    297    TYR    HE2   1097     0.1656      1.008
  1098         CA    297    TYR    CD2   1098    -0.1906      12.01
  1099         HA    297    TYR    HD2   1099     0.1699      1.008
  1100          C    297    TYR      C   1100     0.5973      12.01
  1101          O    297    TYR      O   1101    -0.5679         16   ; qtot 2
; residue 298 ILE rtp ILE  q  0.0
  1102          N    298    ILE      N   1102    -0.4157      14.01
  1103          H    298    ILE      H   1103     0.2719      1.008
  1104         CT    298    ILE     CA   1104    -0.0597      12.01
  1105         H1    298    ILE     HA   1105     0.0869      1.008
  1106         CT    298    ILE     CB   1106     0.1303      12.01
  1107         HC    298    ILE     HB   1107     0.0187      1.008
  1108         CT    298    ILE    CG2   1108    -0.3204      12.01
  1109         HC    298    ILE   HG21   1109     0.0882      1.008
  1110         HC    298    ILE   HG22   1110     0.0882      1.008
  1111         HC    298    ILE   HG23   1111     0.0882      1.008
  1112         CT    298    ILE    CG1   1112     -0.043      12.01
  1113         HC    298    ILE   HG11   1113     0.0236      1.008
  1114         HC    298    ILE   HG12   1114     0.0236      1.008
  1115         CT    298    ILE     CD   1115     -0.066      12.01
  1116         HC    298    ILE    HD1   1116     0.0186      1.008
  1117         HC    298    ILE    HD2   1117     0.0186      1.008
  1118         HC    298    ILE    HD3   1118     0.0186      1.008
  1119          C    298    ILE      C   1119     0.5973      12.01
  1120          O    298    ILE      O   1120    -0.5679         16   ; qtot 2
; residue 299 GLY rtp GLY  q  0.0
  1121          N    299    GLY      N   1121    -0.4157      14.01
  1122          H    299    GLY      H   1122     0.2719      1.008
  1123         CT    299    GLY     CA   1123    -0.0252      12.01
  1124         H1    299    GLY    HA1   1124     0.0698      1.008
  1125         H1    299    GLY    HA2   1125     0.0698      1.008
  1126          C    299    GLY      C   1126     0.5973      12.01
  1127          O    299    GLY      O   1127    -0.5679         16   ; qtot 2
; residue 300 GLY rtp GLY  q  0.0
  1128          N    300    GLY      N   1128    -0.4157      14.01
  1129          H    300    GLY      H   1129     0.2719      1.008
  1130         CT    300    GLY     CA   1130    -0.0252      12.01
  1131         H1    300    GLY    HA1   1131     0.0698      1.008
  1132         H1    300    GLY    HA2   1132     0.0698      1.008
  1133          C    300    GLY      C   1133     0.5973      12.01
  1134          O    300    GLY      O   1134    -0.5679         16   ; qtot 2
; residue 301 GLU rtp GLU  q -1.0
  1135          N    301    GLU      N   1135    -0.5163      14.01
  1136          H    301    GLU      H   1136     0.2936      1.008
  1137         CT    301    GLU     CA   1137     0.0397      12.01
  1138         H1    301    GLU     HA   1138     0.1105      1.008
  1139         CT    301    GLU     CB   1139      0.056      12.01
  1140         HC    301    GLU    HB1   1140    -0.0173      1.008
  1141         HC    301    GLU    HB2   1141    -0.0173      1.008
  1142         CT    301    GLU     CG   1142     0.0136      12.01
  1143         HC    301    GLU    HG1   1143    -0.0425      1.008
  1144         HC    301    GLU    HG2   1144    -0.0425      1.008
  1145          C    301    GLU     CD   1145     0.8054      12.01
  1146         O2    301    GLU    OE1   1146    -0.8188         16
  1147         O2    301    GLU    OE2   1147    -0.8188         16
  1148          C    301    GLU      C   1148     0.5366      12.01
  1149          O    301    GLU      O   1149    -0.5819         16   ; qtot 1
; residue 302 VAL rtp VAL  q  0.0
  1150          N    302    VAL      N   1150    -0.4157      14.01
  1151          H    302    VAL      H   1151     0.2719      1.008
  1152         CT    302    VAL     CA   1152    -0.0875      12.01
  1153         H1    302    VAL     HA   1153     0.0969      1.008
  1154         CT    302    VAL     CB   1154     0.2985      12.01
  1155         HC    302    VAL     HB   1155    -0.0297      1.008
  1156         CT    302    VAL    CG1   1156    -0.3192      12.01
  1157         HC    302    VAL   HG11   1157     0.0791      1.008
  1158         HC    302    VAL   HG12   1158     0.0791      1.008
  1159         HC    302    VAL   HG13   1159     0.0791      1.008
  1160         CT    302    VAL    CG2   1160    -0.3192      12.01
  1161         HC    302    VAL   HG21   1161     0.0791      1.008
  1162         HC    302    VAL   HG22   1162     0.0791      1.008
  1163         HC    302    VAL   HG23   1163     0.0791      1.008
  1164          C    302    VAL      C   1164     0.5973      12.01
  1165          O    302    VAL      O   1165    -0.5679         16   ; qtot 1
; residue 303 PHE rtp PHE  q  0.0
  1166          N    303    PHE      N   1166    -0.4157      14.01
  1167          H    303    PHE      H   1167     0.2719      1.008
  1168         CT    303    PHE     CA   1168    -0.0024      12.01
  1169         H1    303    PHE     HA   1169     0.0978      1.008
  1170         CT    303    PHE     CB   1170    -0.0343      12.01
  1171         HC    303    PHE    HB1   1171     0.0295      1.008
  1172         HC    303    PHE    HB2   1172     0.0295      1.008
  1173         CA    303    PHE     CG   1173     0.0118      12.01
  1174         CA    303    PHE    CD1   1174    -0.1256      12.01
  1175         HA    303    PHE    HD1   1175      0.133      1.008
  1176         CA    303    PHE    CE1   1176    -0.1704      12.01
  1177         HA    303    PHE    HE1   1177      0.143      1.008
  1178         CA    303    PHE     CZ   1178    -0.1072      12.01
  1179         HA    303    PHE     HZ   1179     0.1297      1.008
  1180         CA    303    PHE    CE2   1180    -0.1704      12.01
  1181         HA    303    PHE    HE2   1181      0.143      1.008
  1182         CA    303    PHE    CD2   1182    -0.1256      12.01
  1183         HA    303    PHE    HD2   1183      0.133      1.008
  1184          C    303    PHE      C   1184     0.5973      12.01
  1185          O    303    PHE      O   1185    -0.5679         16   ; qtot 1
; residue 304 ALA rtp ALA  q  0.0
  1186          N    304    ALA      N   1186    -0.4157      14.01
  1187          H    304    ALA      H   1187     0.2719      1.008
  1188         CT    304    ALA     CA   1188     0.0337      12.01
  1189         H1    304    ALA     HA   1189     0.0823      1.008
  1190         CT    304    ALA     CB   1190    -0.1825      12.01
  1191         HC    304    ALA    HB1   1191     0.0603      1.008
  1192         HC    304    ALA    HB2   1192     0.0603      1.008
  1193         HC    304    ALA    HB3   1193     0.0603      1.008
  1194          C    304    ALA      C   1194     0.5973      12.01
  1195          O    304    ALA      O   1195    -0.5679         16   ; qtot 1
; residue 305 GLU rtp GLU  q -1.0
  1196          N    305    GLU      N   1196    -0.5163      14.01
  1197          H    305    GLU      H   1197     0.2936      1.008
  1198         CT    305    GLU     CA   1198     0.0397      12.01
  1199         H1    305    GLU     HA   1199     0.1105      1.008
  1200         CT    305    GLU     CB   1200      0.056      12.01
  1201         HC    305    GLU    HB1   1201    -0.0173      1.008
  1202         HC    305    GLU    HB2   1202    -0.0173      1.008
  1203         CT    305    GLU     CG   1203     0.0136      12.01
  1204         HC    305    GLU    HG1   1204    -0.0425      1.008
  1205         HC    305    GLU    HG2   1205    -0.0425      1.008
  1206          C    305    GLU     CD   1206     0.8054      12.01
  1207         O2    305    GLU    OE1   1207    -0.8188         16
  1208         O2    305    GLU    OE2   1208    -0.8188         16
  1209          C    305    GLU      C   1209     0.5366      12.01
  1210          O    305    GLU      O   1210    -0.5819         16   ; qtot 0
; residue 306 CYS rtp CYS  q  0.0
  1211          N    306    CYS      N   1211    -0.4157      14.01
  1212          H    306    CYS      H   1212     0.2719      1.008
  1213         CT    306    CYS     CA   1213     0.0213      12.01
  1214         H1    306    CYS     HA   1214     0.1124      1.008
  1215         CT    306    CYS     CB   1215    -0.1231      12.01
  1216         H1    306    CYS    HB1   1216     0.1112      1.008
  1217         H1    306    CYS    HB2   1217     0.1112      1.008
  1218         SH    306    CYS     SG   1218    -0.3119      32.06
  1219         HS    306    CYS     HG   1219     0.1933      1.008
  1220          C    306    CYS      C   1220     0.5973      12.01
  1221          O    306    CYS      O   1221    -0.5679         16   ; qtot 0
; residue 307 LEU rtp LEU  q  0.0
  1222          N    307    LEU      N   1222    -0.4157      14.01
  1223          H    307    LEU      H   1223     0.2719      1.008
  1224         CT    307    LEU     CA   1224    -0.0518      12.01
  1225         H1    307    LEU     HA   1225     0.0922      1.008
  1226         CT    307    LEU     CB   1226    -0.1102      12.01
  1227         HC    307    LEU    HB1   1227     0.0457      1.008
  1228         HC    307    LEU    HB2   1228     0.0457      1.008
  1229         CT    307    LEU     CG   1229     0.3531      12.01
  1230         HC    307    LEU     HG   1230    -0.0361      1.008
  1231         CT    307    LEU    CD1   1231    -0.4121      12.01
  1232         HC    307    LEU   HD11   1232        0.1      1.008
  1233         HC    307    LEU   HD12   1233        0.1      1.008
  1234         HC    307    LEU   HD13   1234        0.1      1.008
  1235         CT    307    LEU    CD2   1235    -0.4121      12.01
  1236         HC    307    LEU   HD21   1236        0.1      1.008
  1237         HC    307    LEU   HD22   1237        0.1      1.008
  1238         HC    307    LEU   HD23   1238        0.1      1.008
  1239          C    307    LEU      C   1239     0.5973      12.01
  1240          O    307    LEU      O   1240    -0.5679         16   ; qtot 0
; residue 308 SER rtp SER  q  0.0
  1241          N    308    SER      N   1241    -0.4157      14.01
  1242          H    308    SER      H   1242     0.2719      1.008
  1243         CT    308    SER     CA   1243    -0.0249      12.01
  1244         H1    308    SER     HA   1244     0.0843      1.008
  1245         CT    308    SER     CB   1245     0.2117      12.01
  1246         H1    308    SER    HB1   1246     0.0352      1.008
  1247         H1    308    SER    HB2   1247     0.0352      1.008
  1248         OH    308    SER     OG   1248    -0.6546         16
  1249         HO    308    SER     HG   1249     0.4275      1.008
  1250          C    308    SER      C   1250     0.5973      12.01
  1251          O    308    SER      O   1251    -0.5679         16   ; qtot 0
; residue 309 ASP rtp ASP  q -1.0
  1252          N    309    ASP      N   1252    -0.5163      14.01
  1253          H    309    ASP      H   1253     0.2936      1.008
  1254         CT    309    ASP     CA   1254     0.0381      12.01
  1255         H1    309    ASP     HA   1255      0.088      1.008
  1256         CT    309    ASP     CB   1256    -0.0303      12.01
  1257         HC    309    ASP    HB1   1257    -0.0122      1.008
  1258         HC    309    ASP    HB2   1258    -0.0122      1.008
  1259          C    309    ASP     CG   1259     0.7994      12.01
  1260         O2    309    ASP    OD1   1260    -0.8014         16
  1261         O2    309    ASP    OD2   1261    -0.8014         16
  1262          C    309    ASP      C   1262     0.5366      12.01
  1263          O    309    ASP      O   1263    -0.5819         16   ; qtot -1
; residue 310 SER rtp SER  q  0.0
  1264          N    310    SER      N   1264    -0.4157      14.01
  1265          H    310    SER      H   1265     0.2719      1.008
  1266         CT    310    SER     CA   1266    -0.0249      12.01
  1267         H1    310    SER     HA   1267     0.0843      1.008
  1268         CT    310    SER     CB   1268     0.2117      12.01
  1269         H1    310    SER    HB1   1269     0.0352      1.008
  1270         H1    310    SER    HB2   1270     0.0352      1.008
  1271         OH    310    SER     OG   1271    -0.6546         16
  1272         HO    310    SER     HG   1272     0.4275      1.008
  1273          C    310    SER      C   1273     0.5973      12.01
  1274          O    310    SER      O   1274    -0.5679         16   ; qtot -1
; residue 311 ALA rtp ALA  q  0.0
  1275          N    311    ALA      N   1275    -0.4157      14.01
  1276          H    311    ALA      H   1276     0.2719      1.008
  1277         CT    311    ALA     CA   1277     0.0337      12.01
  1278         H1    311    ALA     HA   1278     0.0823      1.008
  1279         CT    311    ALA     CB   1279    -0.1825      12.01
  1280         HC    311    ALA    HB1   1280     0.0603      1.008
  1281         HC    311    ALA    HB2   1281     0.0603      1.008
  1282         HC    311    ALA    HB3   1282     0.0603      1.008
  1283          C    311    ALA      C   1283     0.5973      12.01
  1284          O    311    ALA      O   1284    -0.5679         16   ; qtot -1
; residue 312 ILE rtp ILE  q  0.0
  1285          N    312    ILE      N   1285    -0.4157      14.01
  1286          H    312    ILE      H   1286     0.2719      1.008
  1287         CT    312    ILE     CA   1287    -0.0597      12.01
  1288         H1    312    ILE     HA   1288     0.0869      1.008
  1289         CT    312    ILE     CB   1289     0.1303      12.01
  1290         HC    312    ILE     HB   1290     0.0187      1.008
  1291         CT    312    ILE    CG2   1291    -0.3204      12.01
  1292         HC    312    ILE   HG21   1292     0.0882      1.008
  1293         HC    312    ILE   HG22   1293     0.0882      1.008
  1294         HC    312    ILE   HG23   1294     0.0882      1.008
  1295         CT    312    ILE    CG1   1295     -0.043      12.01
  1296         HC    312    ILE   HG11   1296     0.0236      1.008
  1297         HC    312    ILE   HG12   1297     0.0236      1.008
  1298         CT    312    ILE     CD   1298     -0.066      12.01
  1299         HC    312    ILE    HD1   1299     0.0186      1.008
  1300         HC    312    ILE    HD2   1300     0.0186      1.008
  1301         HC    312    ILE    HD3   1301     0.0186      1.008
  1302          C    312    ILE      C   1302     0.5973      12.01
  1303          O    312    ILE      O   1303    -0.5679         16   ; qtot -1
; residue 313 PHE rtp PHE  q  0.0
  1304          N    313    PHE      N   1304    -0.4157      14.01
  1305          H    313    PHE      H   1305     0.2719      1.008
  1306         CT    313    PHE     CA   1306    -0.0024      12.01
  1307         H1    313    PHE     HA   1307     0.0978      1.008
  1308         CT    313    PHE     CB   1308    -0.0343      12.01
  1309         HC    313    PHE    HB1   1309     0.0295      1.008
  1310         HC    313    PHE    HB2   1310     0.0295      1.008
  1311         CA    313    PHE     CG   1311     0.0118      12.01
  1312         CA    313    PHE    CD1   1312    -0.1256      12.01
  1313         HA    313    PHE    HD1   1313      0.133      1.008
  1314         CA    313    PHE    CE1   1314    -0.1704      12.01
  1315         HA    313    PHE    HE1   1315      0.143      1.008
  1316         CA    313    PHE     CZ   1316    -0.1072      12.01
  1317         HA    313    PHE     HZ   1317     0.1297      1.008
  1318         CA    313    PHE    CE2   1318    -0.1704      12.01
  1319         HA    313    PHE    HE2   1319      0.143      1.008
  1320         CA    313    PHE    CD2   1320    -0.1256      12.01
  1321         HA    313    PHE    HD2   1321      0.133      1.008
  1322          C    313    PHE      C   1322     0.5973      12.01
  1323          O    313    PHE      O   1323    -0.5679         16   ; qtot -1
; residue 314 VAL rtp VAL  q  0.0
  1324          N    314    VAL      N   1324    -0.4157      14.01
  1325          H    314    VAL      H   1325     0.2719      1.008
  1326         CT    314    VAL     CA   1326    -0.0875      12.01
  1327         H1    314    VAL     HA   1327     0.0969      1.008
  1328         CT    314    VAL     CB   1328     0.2985      12.01
  1329         HC    314    VAL     HB   1329    -0.0297      1.008
  1330         CT    314    VAL    CG1   1330    -0.3192      12.01
  1331         HC    314    VAL   HG11   1331     0.0791      1.008
  1332         HC    314    VAL   HG12   1332     0.0791      1.008
  1333         HC    314    VAL   HG13   1333     0.0791      1.008
  1334         CT    314    VAL    CG2   1334    -0.3192      12.01
  1335         HC    314    VAL   HG21   1335     0.0791      1.008
  1336         HC    314    VAL   HG22   1336     0.0791      1.008
  1337         HC    314    VAL   HG23   1337     0.0791      1.008
  1338          C    314    VAL      C   1338     0.5973      12.01
  1339          O    314    VAL      O   1339    -0.5679         16   ; qtot -1
; residue 315 GLN rtp GLN  q  0.0
  1340          N    315    GLN      N   1340    -0.4157      14.01
  1341          H    315    GLN      H   1341     0.2719      1.008
  1342         CT    315    GLN     CA   1342    -0.0031      12.01
  1343         H1    315    GLN     HA   1343      0.085      1.008
  1344         CT    315    GLN     CB   1344    -0.0036      12.01
  1345         HC    315    GLN    HB1   1345     0.0171      1.008
  1346         HC    315    GLN    HB2   1346     0.0171      1.008
  1347         CT    315    GLN     CG   1347    -0.0645      12.01
  1348         HC    315    GLN    HG1   1348     0.0352      1.008
  1349         HC    315    GLN    HG2   1349     0.0352      1.008
  1350          C    315    GLN     CD   1350     0.6951      12.01
  1351          O    315    GLN    OE1   1351    -0.6086         16
  1352          N    315    GLN    NE2   1352    -0.9407      14.01
  1353          H    315    GLN   HE21   1353     0.4251      1.008
  1354          H    315    GLN   HE22   1354     0.4251      1.008
  1355          C    315    GLN      C   1355     0.5973      12.01
  1356          O    315    GLN      O   1356    -0.5679         16   ; qtot -1
; residue 316 SER rtp SER  q  0.0
  1357          N    316    SER      N   1357    -0.4157      14.01
  1358          H    316    SER      H   1358     0.2719      1.008
  1359         CT    316    SER     CA   1359    -0.0249      12.01
  1360         H1    316    SER     HA   1360     0.0843      1.008
  1361         CT    316    SER     CB   1361     0.2117      12.01
  1362         H1    316    SER    HB1   1362     0.0352      1.008
  1363         H1    316    SER    HB2   1363     0.0352      1.008
  1364         OH    316    SER     OG   1364    -0.6546         16
  1365         HO    316    SER     HG   1365     0.4275      1.008
  1366          C    316    SER      C   1366     0.5973      12.01
  1367          O    316    SER      O   1367    -0.5679         16   ; qtot -1
; residue 317 PRO rtp PRO  q  0.0
  1368          N    317    PRO      N   1368    -0.2548      14.01
  1369         CT    317    PRO     CD   1369     0.0192      12.01
  1370         H1    317    PRO    HD1   1370     0.0391      1.008
  1371         H1    317    PRO    HD2   1371     0.0391      1.008
  1372         CT    317    PRO     CG   1372     0.0189      12.01
  1373         HC    317    PRO    HG1   1373     0.0213      1.008
  1374         HC    317    PRO    HG2   1374     0.0213      1.008
  1375         CT    317    PRO     CB   1375     -0.007      12.01
  1376         HC    317    PRO    HB1   1376     0.0253      1.008
  1377         HC    317    PRO    HB2   1377     0.0253      1.008
  1378         CT    317    PRO     CA   1378    -0.0266      12.01
  1379         H1    317    PRO     HA   1379     0.0641      1.008
  1380          C    317    PRO      C   1380     0.5896      12.01
  1381          O    317    PRO      O   1381    -0.5748         16   ; qtot -1
; residue 318 ASN rtp ASN  q  0.0
  1382          N    318    ASN      N   1382    -0.4157      14.01
  1383          H    318    ASN      H   1383     0.2719      1.008
  1384         CT    318    ASN     CA   1384     0.0143      12.01
  1385         H1    318    ASN     HA   1385     0.1048      1.008
  1386         CT    318    ASN     CB   1386    -0.2041      12.01
  1387         HC    318    ASN    HB1   1387     0.0797      1.008
  1388         HC    318    ASN    HB2   1388     0.0797      1.008
  1389          C    318    ASN     CG   1389      0.713      12.01
  1390          O    318    ASN    OD1   1390    -0.5931         16
  1391          N    318    ASN    ND2   1391    -0.9191      14.01
  1392          H    318    ASN   HD21   1392     0.4196      1.008
  1393          H    318    ASN   HD22   1393     0.4196      1.008
  1394          C    318    ASN      C   1394     0.5973      12.01
  1395          O    318    ASN      O   1395    -0.5679         16   ; qtot -1
; residue 319 CYS rtp CYS  q  0.0
  1396          N    319    CYS      N   1396    -0.4157      14.01
  1397          H    319    CYS      H   1397     0.2719      1.008
  1398         CT    319    CYS     CA   1398     0.0213      12.01
  1399         H1    319    CYS     HA   1399     0.1124      1.008
  1400         CT    319    CYS     CB   1400    -0.1231      12.01
  1401         H1    319    CYS    HB1   1401     0.1112      1.008
  1402         H1    319    CYS    HB2   1402     0.1112      1.008
  1403         SH    319    CYS     SG   1403    -0.3119      32.06
  1404         HS    319    CYS     HG   1404     0.1933      1.008
  1405          C    319    CYS      C   1405     0.5973      12.01
  1406          O    319    CYS      O   1406    -0.5679         16   ; qtot -1
; residue 320 ASN rtp ASN  q  0.0
  1407          N    320    ASN      N   1407    -0.4157      14.01
  1408          H    320    ASN      H   1408     0.2719      1.008
  1409         CT    320    ASN     CA   1409     0.0143      12.01
  1410         H1    320    ASN     HA   1410     0.1048      1.008
  1411         CT    320    ASN     CB   1411    -0.2041      12.01
  1412         HC    320    ASN    HB1   1412     0.0797      1.008
  1413         HC    320    ASN    HB2   1413     0.0797      1.008
  1414          C    320    ASN     CG   1414      0.713      12.01
  1415          O    320    ASN    OD1   1415    -0.5931         16
  1416          N    320    ASN    ND2   1416    -0.9191      14.01
  1417          H    320    ASN   HD21   1417     0.4196      1.008
  1418          H    320    ASN   HD22   1418     0.4196      1.008
  1419          C    320    ASN      C   1419     0.5973      12.01
  1420          O    320    ASN      O   1420    -0.5679         16   ; qtot -1
; residue 321 GLN rtp GLN  q  0.0
  1421          N    321    GLN      N   1421    -0.4157      14.01
  1422          H    321    GLN      H   1422     0.2719      1.008
  1423         CT    321    GLN     CA   1423    -0.0031      12.01
  1424         H1    321    GLN     HA   1424      0.085      1.008
  1425         CT    321    GLN     CB   1425    -0.0036      12.01
  1426         HC    321    GLN    HB1   1426     0.0171      1.008
  1427         HC    321    GLN    HB2   1427     0.0171      1.008
  1428         CT    321    GLN     CG   1428    -0.0645      12.01
  1429         HC    321    GLN    HG1   1429     0.0352      1.008
  1430         HC    321    GLN    HG2   1430     0.0352      1.008
  1431          C    321    GLN     CD   1431     0.6951      12.01
  1432          O    321    GLN    OE1   1432    -0.6086         16
  1433          N    321    GLN    NE2   1433    -0.9407      14.01
  1434          H    321    GLN   HE21   1434     0.4251      1.008
  1435          H    321    GLN   HE22   1435     0.4251      1.008
  1436          C    321    GLN      C   1436     0.5973      12.01
  1437          O    321    GLN      O   1437    -0.5679         16   ; qtot -1
; residue 322 ARG rtp ARG  q +1.0
  1438          N    322    ARG      N   1438    -0.3479      14.01
  1439          H    322    ARG      H   1439     0.2747      1.008
  1440         CT    322    ARG     CA   1440    -0.2637      12.01
  1441         H1    322    ARG     HA   1441      0.156      1.008
  1442         CT    322    ARG     CB   1442    -0.0007      12.01
  1443         HC    322    ARG    HB1   1443     0.0327      1.008
  1444         HC    322    ARG    HB2   1444     0.0327      1.008
  1445         CT    322    ARG     CG   1445      0.039      12.01
  1446         HC    322    ARG    HG1   1446     0.0285      1.008
  1447         HC    322    ARG    HG2   1447     0.0285      1.008
  1448         CT    322    ARG     CD   1448     0.0486      12.01
  1449         H1    322    ARG    HD1   1449     0.0687      1.008
  1450         H1    322    ARG    HD2   1450     0.0687      1.008
  1451         N2    322    ARG     NE   1451    -0.5295      14.01
  1452          H    322    ARG     HE   1452     0.3456      1.008
  1453         CA    322    ARG     CZ   1453     0.8076      12.01
  1454         N2    322    ARG    NH1   1454    -0.8627      14.01
  1455          H    322    ARG   HH11   1455     0.4478      1.008
  1456          H    322    ARG   HH12   1456     0.4478      1.008
  1457         N2    322    ARG    NH2   1457    -0.8627      14.01
  1458          H    322    ARG   HH21   1458     0.4478      1.008
  1459          H    322    ARG   HH22   1459     0.4478      1.008
  1460          C    322    ARG      C   1460     0.7341      12.01
  1461          O    322    ARG      O   1461    -0.5894         16   ; qtot 0
; residue 323 TYR rtp TYR  q  0.0
  1462          N    323    TYR      N   1462    -0.4157      14.01
  1463          H    323    TYR      H   1463     0.2719      1.008
  1464         CT    323    TYR     CA   1464    -0.0014      12.01
  1465         H1    323    TYR     HA   1465     0.0876      1.008
  1466         CT    323    TYR     CB   1466    -0.0152      12.01
  1467         HC    323    TYR    HB1   1467     0.0295      1.008
  1468         HC    323    TYR    HB2   1468     0.0295      1.008
  1469         CA    323    TYR     CG   1469    -0.0011      12.01
  1470         CA    323    TYR    CD1   1470    -0.1906      12.01
  1471         HA    323    TYR    HD1   1471     0.1699      1.008
  1472         CA    323    TYR    CE1   1472    -0.2341      12.01
  1473         HA    323    TYR    HE1   1473     0.1656      1.008
  1474          C    323    TYR     CZ   1474     0.3226      12.01
  1475         OH    323    TYR     OH   1475    -0.5579         16
  1476         HO    323    TYR     HH   1476     0.3992      1.008
  1477         CA    323    TYR    CE2   1477    -0.2341      12.01
  1478         HA    323    TYR    HE2   1478     0.1656      1.008
  1479         CA    323    TYR    CD2   1479    -0.1906      12.01
  1480         HA    323    TYR    HD2   1480     0.1699      1.008
  1481          C    323    TYR      C   1481     0.5973      12.01
  1482          O    323    TYR      O   1482    -0.5679         16   ; qtot 0
; residue 324 GLY rtp GLY  q  0.0
  1483          N    324    GLY      N   1483    -0.4157      14.01
  1484          H    324    GLY      H   1484     0.2719      1.008
  1485         CT    324    GLY     CA   1485    -0.0252      12.01
  1486         H1    324    GLY    HA1   1486     0.0698      1.008
  1487         H1    324    GLY    HA2   1487     0.0698      1.008
  1488          C    324    GLY      C   1488     0.5973      12.01
  1489          O    324    GLY      O   1489    -0.5679         16   ; qtot 0
; residue 325 TRP rtp TRP  q  0.0
  1490          N    325    TRP      N   1490    -0.4157      14.01
  1491          H    325    TRP      H   1491     0.2719      1.008
  1492         CT    325    TRP     CA   1492    -0.0275      12.01
  1493         H1    325    TRP     HA   1493     0.1123      1.008
  1494         CT    325    TRP     CB   1494     -0.005      12.01
  1495         HC    325    TRP    HB1   1495     0.0339      1.008
  1496         HC    325    TRP    HB2   1496     0.0339      1.008
  1497         C*    325    TRP     CG   1497    -0.1415      12.01
  1498         CW    325    TRP    CD1   1498    -0.1638      12.01
  1499         H4    325    TRP    HD1   1499     0.2062      1.008
  1500         NA    325    TRP    NE1   1500    -0.3418      14.01
  1501          H    325    TRP    HE1   1501     0.3412      1.008
  1502         CN    325    TRP    CE2   1502      0.138      12.01
  1503         CA    325    TRP    CZ2   1503    -0.2601      12.01
  1504         HA    325    TRP    HZ2   1504     0.1572      1.008
  1505         CA    325    TRP    CH2   1505    -0.1134      12.01
  1506         HA    325    TRP    HH2   1506     0.1417      1.008
  1507         CA    325    TRP    CZ3   1507    -0.1972      12.01
  1508         HA    325    TRP    HZ3   1508     0.1447      1.008
  1509         CA    325    TRP    CE3   1509    -0.2387      12.01
  1510         HA    325    TRP    HE3   1510       0.17      1.008
  1511         CB    325    TRP    CD2   1511     0.1243      12.01
  1512          C    325    TRP      C   1512     0.5973      12.01
  1513          O    325    TRP      O   1513    -0.5679         16   ; qtot 0
; residue 326 HIS rtp HIE  q  0.0
  1514          N    326    HIS      N   1514    -0.4157      14.01
  1515          H    326    HIS      H   1515     0.2719      1.008
  1516         CT    326    HIS     CA   1516    -0.0581      12.01
  1517         H1    326    HIS     HA   1517      0.136      1.008
  1518         CT    326    HIS     CB   1518    -0.0074      12.01
  1519         HC    326    HIS    HB1   1519     0.0367      1.008
  1520         HC    326    HIS    HB2   1520     0.0367      1.008
  1521         CC    326    HIS     CG   1521     0.1868      12.01
  1522         NB    326    HIS    ND1   1522    -0.5432      14.01
  1523         CR    326    HIS    CE1   1523     0.1635      12.01
  1524         H5    326    HIS    HE1   1524     0.1435      1.008
  1525         NA    326    HIS    NE2   1525    -0.2795      14.01
  1526          H    326    HIS    HE2   1526     0.3339      1.008
  1527         CW    326    HIS    CD2   1527    -0.2207      12.01
  1528         H4    326    HIS    HD2   1528     0.1862      1.008
  1529          C    326    HIS      C   1529     0.5973      12.01
  1530          O    326    HIS      O   1530    -0.5679         16   ; qtot 0
; residue 327 PRO rtp PRO  q  0.0
  1531          N    327    PRO      N   1531    -0.2548      14.01
  1532         CT    327    PRO     CD   1532     0.0192      12.01
  1533         H1    327    PRO    HD1   1533     0.0391      1.008
  1534         H1    327    PRO    HD2   1534     0.0391      1.008
  1535         CT    327    PRO     CG   1535     0.0189      12.01
  1536         HC    327    PRO    HG1   1536     0.0213      1.008
  1537         HC    327    PRO    HG2   1537     0.0213      1.008
  1538         CT    327    PRO     CB   1538     -0.007      12.01
  1539         HC    327    PRO    HB1   1539     0.0253      1.008
  1540         HC    327    PRO    HB2   1540     0.0253      1.008
  1541         CT    327    PRO     CA   1541    -0.0266      12.01
  1542         H1    327    PRO     HA   1542     0.0641      1.008
  1543          C    327    PRO      C   1543     0.5896      12.01
  1544          O    327    PRO      O   1544    -0.5748         16   ; qtot 0
; residue 328 ALA rtp ALA  q  0.0
  1545          N    328    ALA      N   1545    -0.4157      14.01
  1546          H    328    ALA      H   1546     0.2719      1.008
  1547         CT    328    ALA     CA   1547     0.0337      12.01
  1548         H1    328    ALA     HA   1548     0.0823      1.008
  1549         CT    328    ALA     CB   1549    -0.1825      12.01
  1550         HC    328    ALA    HB1   1550     0.0603      1.008
  1551         HC    328    ALA    HB2   1551     0.0603      1.008
  1552         HC    328    ALA    HB3   1552     0.0603      1.008
  1553          C    328    ALA      C   1553     0.5973      12.01
  1554          O    328    ALA      O   1554    -0.5679         16   ; qtot 0
; residue 329 THR rtp THR  q  0.0
  1555          N    329    THR      N   1555    -0.4157      14.01
  1556          H    329    THR      H   1556     0.2719      1.008
  1557         CT    329    THR     CA   1557    -0.0389      12.01
  1558         H1    329    THR     HA   1558     0.1007      1.008
  1559         CT    329    THR     CB   1559     0.3654      12.01
  1560         H1    329    THR     HB   1560     0.0043      1.008
  1561         CT    329    THR    CG2   1561    -0.2438      12.01
  1562         HC    329    THR   HG21   1562     0.0642      1.008
  1563         HC    329    THR   HG22   1563     0.0642      1.008
  1564         HC    329    THR   HG23   1564     0.0642      1.008
  1565         OH    329    THR    OG1   1565    -0.6761         16
  1566         HO    329    THR    HG1   1566     0.4102      1.008
  1567          C    329    THR      C   1567     0.5973      12.01
  1568          O    329    THR      O   1568    -0.5679         16   ; qtot 0
; residue 330 VAL rtp VAL  q  0.0
  1569          N    330    VAL      N   1569    -0.4157      14.01
  1570          H    330    VAL      H   1570     0.2719      1.008
  1571         CT    330    VAL     CA   1571    -0.0875      12.01
  1572         H1    330    VAL     HA   1572     0.0969      1.008
  1573         CT    330    VAL     CB   1573     0.2985      12.01
  1574         HC    330    VAL     HB   1574    -0.0297      1.008
  1575         CT    330    VAL    CG1   1575    -0.3192      12.01
  1576         HC    330    VAL   HG11   1576     0.0791      1.008
  1577         HC    330    VAL   HG12   1577     0.0791      1.008
  1578         HC    330    VAL   HG13   1578     0.0791      1.008
  1579         CT    330    VAL    CG2   1579    -0.3192      12.01
  1580         HC    330    VAL   HG21   1580     0.0791      1.008
  1581         HC    330    VAL   HG22   1581     0.0791      1.008
  1582         HC    330    VAL   HG23   1582     0.0791      1.008
  1583          C    330    VAL      C   1583     0.5973      12.01
  1584          O    330    VAL      O   1584    -0.5679         16   ; qtot 0
; residue 331 CYS rtp CYS  q  0.0
  1585          N    331    CYS      N   1585    -0.4157      14.01
  1586          H    331    CYS      H   1586     0.2719      1.008
  1587         CT    331    CYS     CA   1587     0.0213      12.01
  1588         H1    331    CYS     HA   1588     0.1124      1.008
  1589         CT    331    CYS     CB   1589    -0.1231      12.01
  1590         H1    331    CYS    HB1   1590     0.1112      1.008
  1591         H1    331    CYS    HB2   1591     0.1112      1.008
  1592         SH    331    CYS     SG   1592    -0.3119      32.06
  1593         HS    331    CYS     HG   1593     0.1933      1.008
  1594          C    331    CYS      C   1594     0.5973      12.01
  1595          O    331    CYS      O   1595    -0.5679         16   ; qtot 0
; residue 332 LYS rtp LYS  q +1.0
  1596          N    332    LYS      N   1596    -0.3479      14.01
  1597          H    332    LYS      H   1597     0.2747      1.008
  1598         CT    332    LYS     CA   1598      -0.24      12.01
  1599         H1    332    LYS     HA   1599     0.1426      1.008
  1600         CT    332    LYS     CB   1600    -0.0094      12.01
  1601         HC    332    LYS    HB1   1601     0.0362      1.008
  1602         HC    332    LYS    HB2   1602     0.0362      1.008
  1603         CT    332    LYS     CG   1603     0.0187      12.01
  1604         HC    332    LYS    HG1   1604     0.0103      1.008
  1605         HC    332    LYS    HG2   1605     0.0103      1.008
  1606         CT    332    LYS     CD   1606    -0.0479      12.01
  1607         HC    332    LYS    HD1   1607     0.0621      1.008
  1608         HC    332    LYS    HD2   1608     0.0621      1.008
  1609         CT    332    LYS     CE   1609    -0.0143      12.01
  1610         HP    332    LYS    HE1   1610     0.1135      1.008
  1611         HP    332    LYS    HE2   1611     0.1135      1.008
  1612         N3    332    LYS     NZ   1612    -0.3854      14.01
  1613          H    332    LYS    HZ1   1613       0.34      1.008
  1614          H    332    LYS    HZ2   1614       0.34      1.008
  1615          H    332    LYS    HZ3   1615       0.34      1.008
  1616          C    332    LYS      C   1616     0.7341      12.01
  1617          O    332    LYS      O   1617    -0.5894         16   ; qtot 1
; residue 333 ILE rtp ILE  q  0.0
  1618          N    333    ILE      N   1618    -0.4157      14.01
  1619          H    333    ILE      H   1619     0.2719      1.008
  1620         CT    333    ILE     CA   1620    -0.0597      12.01
  1621         H1    333    ILE     HA   1621     0.0869      1.008
  1622         CT    333    ILE     CB   1622     0.1303      12.01
  1623         HC    333    ILE     HB   1623     0.0187      1.008
  1624         CT    333    ILE    CG2   1624    -0.3204      12.01
  1625         HC    333    ILE   HG21   1625     0.0882      1.008
  1626         HC    333    ILE   HG22   1626     0.0882      1.008
  1627         HC    333    ILE   HG23   1627     0.0882      1.008
  1628         CT    333    ILE    CG1   1628     -0.043      12.01
  1629         HC    333    ILE   HG11   1629     0.0236      1.008
  1630         HC    333    ILE   HG12   1630     0.0236      1.008
  1631         CT    333    ILE     CD   1631     -0.066      12.01
  1632         HC    333    ILE    HD1   1632     0.0186      1.008
  1633         HC    333    ILE    HD2   1633     0.0186      1.008
  1634         HC    333    ILE    HD3   1634     0.0186      1.008
  1635          C    333    ILE      C   1635     0.5973      12.01
  1636          O    333    ILE      O   1636    -0.5679         16   ; qtot 1
; residue 334 PRO rtp PRO  q  0.0
  1637          N    334    PRO      N   1637    -0.2548      14.01
  1638         CT    334    PRO     CD   1638     0.0192      12.01
  1639         H1    334    PRO    HD1   1639     0.0391      1.008
  1640         H1    334    PRO    HD2   1640     0.0391      1.008
  1641         CT    334    PRO     CG   1641     0.0189      12.01
  1642         HC    334    PRO    HG1   1642     0.0213      1.008
  1643         HC    334    PRO    HG2   1643     0.0213      1.008
  1644         CT    334    PRO     CB   1644     -0.007      12.01
  1645         HC    334    PRO    HB1   1645     0.0253      1.008
  1646         HC    334    PRO    HB2   1646     0.0253      1.008
  1647         CT    334    PRO     CA   1647    -0.0266      12.01
  1648         H1    334    PRO     HA   1648     0.0641      1.008
  1649          C    334    PRO      C   1649     0.5896      12.01
  1650          O    334    PRO      O   1650    -0.5748         16   ; qtot 1
; residue 335 PRO rtp PRO  q  0.0
  1651          N    335    PRO      N   1651    -0.2548      14.01
  1652         CT    335    PRO     CD   1652     0.0192      12.01
  1653         H1    335    PRO    HD1   1653     0.0391      1.008
  1654         H1    335    PRO    HD2   1654     0.0391      1.008
  1655         CT    335    PRO     CG   1655     0.0189      12.01
  1656         HC    335    PRO    HG1   1656     0.0213      1.008
  1657         HC    335    PRO    HG2   1657     0.0213      1.008
  1658         CT    335    PRO     CB   1658     -0.007      12.01
  1659         HC    335    PRO    HB1   1659     0.0253      1.008
  1660         HC    335    PRO    HB2   1660     0.0253      1.008
  1661         CT    335    PRO     CA   1661    -0.0266      12.01
  1662         H1    335    PRO     HA   1662     0.0641      1.008
  1663          C    335    PRO      C   1663     0.5896      12.01
  1664          O    335    PRO      O   1664    -0.5748         16   ; qtot 1
; residue 336 GLY rtp GLY  q  0.0
  1665          N    336    GLY      N   1665    -0.4157      14.01
  1666          H    336    GLY      H   1666     0.2719      1.008
  1667         CT    336    GLY     CA   1667    -0.0252      12.01
  1668         H1    336    GLY    HA1   1668     0.0698      1.008
  1669         H1    336    GLY    HA2   1669     0.0698      1.008
  1670          C    336    GLY      C   1670     0.5973      12.01
  1671          O    336    GLY      O   1671    -0.5679         16   ; qtot 1
; residue 337 CYS rtp CYS  q  0.0
  1672          N    337    CYS      N   1672    -0.4157      14.01
  1673          H    337    CYS      H   1673     0.2719      1.008
  1674         CT    337    CYS     CA   1674     0.0213      12.01
  1675         H1    337    CYS     HA   1675     0.1124      1.008
  1676         CT    337    CYS     CB   1676    -0.1231      12.01
  1677         H1    337    CYS    HB1   1677     0.1112      1.008
  1678         H1    337    CYS    HB2   1678     0.1112      1.008
  1679         SH    337    CYS     SG   1679    -0.3119      32.06
  1680         HS    337    CYS     HG   1680     0.1933      1.008
  1681          C    337    CYS      C   1681     0.5973      12.01
  1682          O    337    CYS      O   1682    -0.5679         16   ; qtot 1
; residue 338 ASN rtp ASN  q  0.0
  1683          N    338    ASN      N   1683    -0.4157      14.01
  1684          H    338    ASN      H   1684     0.2719      1.008
  1685         CT    338    ASN     CA   1685     0.0143      12.01
  1686         H1    338    ASN     HA   1686     0.1048      1.008
  1687         CT    338    ASN     CB   1687    -0.2041      12.01
  1688         HC    338    ASN    HB1   1688     0.0797      1.008
  1689         HC    338    ASN    HB2   1689     0.0797      1.008
  1690          C    338    ASN     CG   1690      0.713      12.01
  1691          O    338    ASN    OD1   1691    -0.5931         16
  1692          N    338    ASN    ND2   1692    -0.9191      14.01
  1693          H    338    ASN   HD21   1693     0.4196      1.008
  1694          H    338    ASN   HD22   1694     0.4196      1.008
  1695          C    338    ASN      C   1695     0.5973      12.01
  1696          O    338    ASN      O   1696    -0.5679         16   ; qtot 1
; residue 339 LEU rtp LEU  q  0.0
  1697          N    339    LEU      N   1697    -0.4157      14.01
  1698          H    339    LEU      H   1698     0.2719      1.008
  1699         CT    339    LEU     CA   1699    -0.0518      12.01
  1700         H1    339    LEU     HA   1700     0.0922      1.008
  1701         CT    339    LEU     CB   1701    -0.1102      12.01
  1702         HC    339    LEU    HB1   1702     0.0457      1.008
  1703         HC    339    LEU    HB2   1703     0.0457      1.008
  1704         CT    339    LEU     CG   1704     0.3531      12.01
  1705         HC    339    LEU     HG   1705    -0.0361      1.008
  1706         CT    339    LEU    CD1   1706    -0.4121      12.01
  1707         HC    339    LEU   HD11   1707        0.1      1.008
  1708         HC    339    LEU   HD12   1708        0.1      1.008
  1709         HC    339    LEU   HD13   1709        0.1      1.008
  1710         CT    339    LEU    CD2   1710    -0.4121      12.01
  1711         HC    339    LEU   HD21   1711        0.1      1.008
  1712         HC    339    LEU   HD22   1712        0.1      1.008
  1713         HC    339    LEU   HD23   1713        0.1      1.008
  1714          C    339    LEU      C   1714     0.5973      12.01
  1715          O    339    LEU      O   1715    -0.5679         16   ; qtot 1
; residue 340 LYS rtp LYS  q +1.0
  1716          N    340    LYS      N   1716    -0.3479      14.01
  1717          H    340    LYS      H   1717     0.2747      1.008
  1718         CT    340    LYS     CA   1718      -0.24      12.01
  1719         H1    340    LYS     HA   1719     0.1426      1.008
  1720         CT    340    LYS     CB   1720    -0.0094      12.01
  1721         HC    340    LYS    HB1   1721     0.0362      1.008
  1722         HC    340    LYS    HB2   1722     0.0362      1.008
  1723         CT    340    LYS     CG   1723     0.0187      12.01
  1724         HC    340    LYS    HG1   1724     0.0103      1.008
  1725         HC    340    LYS    HG2   1725     0.0103      1.008
  1726         CT    340    LYS     CD   1726    -0.0479      12.01
  1727         HC    340    LYS    HD1   1727     0.0621      1.008
  1728         HC    340    LYS    HD2   1728     0.0621      1.008
  1729         CT    340    LYS     CE   1729    -0.0143      12.01
  1730         HP    340    LYS    HE1   1730     0.1135      1.008
  1731         HP    340    LYS    HE2   1731     0.1135      1.008
  1732         N3    340    LYS     NZ   1732    -0.3854      14.01
  1733          H    340    LYS    HZ1   1733       0.34      1.008
  1734          H    340    LYS    HZ2   1734       0.34      1.008
  1735          H    340    LYS    HZ3   1735       0.34      1.008
  1736          C    340    LYS      C   1736     0.7341      12.01
  1737          O    340    LYS      O   1737    -0.5894         16   ; qtot 2
; residue 341 ILE rtp ILE  q  0.0
  1738          N    341    ILE      N   1738    -0.4157      14.01
  1739          H    341    ILE      H   1739     0.2719      1.008
  1740         CT    341    ILE     CA   1740    -0.0597      12.01
  1741         H1    341    ILE     HA   1741     0.0869      1.008
  1742         CT    341    ILE     CB   1742     0.1303      12.01
  1743         HC    341    ILE     HB   1743     0.0187      1.008
  1744         CT    341    ILE    CG2   1744    -0.3204      12.01
  1745         HC    341    ILE   HG21   1745     0.0882      1.008
  1746         HC    341    ILE   HG22   1746     0.0882      1.008
  1747         HC    341    ILE   HG23   1747     0.0882      1.008
  1748         CT    341    ILE    CG1   1748     -0.043      12.01
  1749         HC    341    ILE   HG11   1749     0.0236      1.008
  1750         HC    341    ILE   HG12   1750     0.0236      1.008
  1751         CT    341    ILE     CD   1751     -0.066      12.01
  1752         HC    341    ILE    HD1   1752     0.0186      1.008
  1753         HC    341    ILE    HD2   1753     0.0186      1.008
  1754         HC    341    ILE    HD3   1754     0.0186      1.008
  1755          C    341    ILE      C   1755     0.5973      12.01
  1756          O    341    ILE      O   1756    -0.5679         16   ; qtot 2
; residue 342 PHE rtp PHE  q  0.0
  1757          N    342    PHE      N   1757    -0.4157      14.01
  1758          H    342    PHE      H   1758     0.2719      1.008
  1759         CT    342    PHE     CA   1759    -0.0024      12.01
  1760         H1    342    PHE     HA   1760     0.0978      1.008
  1761         CT    342    PHE     CB   1761    -0.0343      12.01
  1762         HC    342    PHE    HB1   1762     0.0295      1.008
  1763         HC    342    PHE    HB2   1763     0.0295      1.008
  1764         CA    342    PHE     CG   1764     0.0118      12.01
  1765         CA    342    PHE    CD1   1765    -0.1256      12.01
  1766         HA    342    PHE    HD1   1766      0.133      1.008
  1767         CA    342    PHE    CE1   1767    -0.1704      12.01
  1768         HA    342    PHE    HE1   1768      0.143      1.008
  1769         CA    342    PHE     CZ   1769    -0.1072      12.01
  1770         HA    342    PHE     HZ   1770     0.1297      1.008
  1771         CA    342    PHE    CE2   1771    -0.1704      12.01
  1772         HA    342    PHE    HE2   1772      0.143      1.008
  1773         CA    342    PHE    CD2   1773    -0.1256      12.01
  1774         HA    342    PHE    HD2   1774      0.133      1.008
  1775          C    342    PHE      C   1775     0.5973      12.01
  1776          O    342    PHE      O   1776    -0.5679         16   ; qtot 2
; residue 343 ASN rtp ASN  q  0.0
  1777          N    343    ASN      N   1777    -0.4157      14.01
  1778          H    343    ASN      H   1778     0.2719      1.008
  1779         CT    343    ASN     CA   1779     0.0143      12.01
  1780         H1    343    ASN     HA   1780     0.1048      1.008
  1781         CT    343    ASN     CB   1781    -0.2041      12.01
  1782         HC    343    ASN    HB1   1782     0.0797      1.008
  1783         HC    343    ASN    HB2   1783     0.0797      1.008
  1784          C    343    ASN     CG   1784      0.713      12.01
  1785          O    343    ASN    OD1   1785    -0.5931         16
  1786          N    343    ASN    ND2   1786    -0.9191      14.01
  1787          H    343    ASN   HD21   1787     0.4196      1.008
  1788          H    343    ASN   HD22   1788     0.4196      1.008
  1789          C    343    ASN      C   1789     0.5973      12.01
  1790          O    343    ASN      O   1790    -0.5679         16   ; qtot 2
; residue 344 ASN rtp ASN  q  0.0
  1791          N    344    ASN      N   1791    -0.4157      14.01
  1792          H    344    ASN      H   1792     0.2719      1.008
  1793         CT    344    ASN     CA   1793     0.0143      12.01
  1794         H1    344    ASN     HA   1794     0.1048      1.008
  1795         CT    344    ASN     CB   1795    -0.2041      12.01
  1796         HC    344    ASN    HB1   1796     0.0797      1.008
  1797         HC    344    ASN    HB2   1797     0.0797      1.008
  1798          C    344    ASN     CG   1798      0.713      12.01
  1799          O    344    ASN    OD1   1799    -0.5931         16
  1800          N    344    ASN    ND2   1800    -0.9191      14.01
  1801          H    344    ASN   HD21   1801     0.4196      1.008
  1802          H    344    ASN   HD22   1802     0.4196      1.008
  1803          C    344    ASN      C   1803     0.5973      12.01
  1804          O    344    ASN      O   1804    -0.5679         16   ; qtot 2
; residue 345 GLN rtp GLN  q  0.0
  1805          N    345    GLN      N   1805    -0.4157      14.01
  1806          H    345    GLN      H   1806     0.2719      1.008
  1807         CT    345    GLN     CA   1807    -0.0031      12.01
  1808         H1    345    GLN     HA   1808      0.085      1.008
  1809         CT    345    GLN     CB   1809    -0.0036      12.01
  1810         HC    345    GLN    HB1   1810     0.0171      1.008
  1811         HC    345    GLN    HB2   1811     0.0171      1.008
  1812         CT    345    GLN     CG   1812    -0.0645      12.01
  1813         HC    345    GLN    HG1   1813     0.0352      1.008
  1814         HC    345    GLN    HG2   1814     0.0352      1.008
  1815          C    345    GLN     CD   1815     0.6951      12.01
  1816          O    345    GLN    OE1   1816    -0.6086         16
  1817          N    345    GLN    NE2   1817    -0.9407      14.01
  1818          H    345    GLN   HE21   1818     0.4251      1.008
  1819          H    345    GLN   HE22   1819     0.4251      1.008
  1820          C    345    GLN      C   1820     0.5973      12.01
  1821          O    345    GLN      O   1821    -0.5679         16   ; qtot 2
; residue 346 GLU rtp GLU  q -1.0
  1822          N    346    GLU      N   1822    -0.5163      14.01
  1823          H    346    GLU      H   1823     0.2936      1.008
  1824         CT    346    GLU     CA   1824     0.0397      12.01
  1825         H1    346    GLU     HA   1825     0.1105      1.008
  1826         CT    346    GLU     CB   1826      0.056      12.01
  1827         HC    346    GLU    HB1   1827    -0.0173      1.008
  1828         HC    346    GLU    HB2   1828    -0.0173      1.008
  1829         CT    346    GLU     CG   1829     0.0136      12.01
  1830         HC    346    GLU    HG1   1830    -0.0425      1.008
  1831         HC    346    GLU    HG2   1831    -0.0425      1.008
  1832          C    346    GLU     CD   1832     0.8054      12.01
  1833         O2    346    GLU    OE1   1833    -0.8188         16
  1834         O2    346    GLU    OE2   1834    -0.8188         16
  1835          C    346    GLU      C   1835     0.5366      12.01
  1836          O    346    GLU      O   1836    -0.5819         16   ; qtot 1
; residue 347 PHE rtp PHE  q  0.0
  1837          N    347    PHE      N   1837    -0.4157      14.01
  1838          H    347    PHE      H   1838     0.2719      1.008
  1839         CT    347    PHE     CA   1839    -0.0024      12.01
  1840         H1    347    PHE     HA   1840     0.0978      1.008
  1841         CT    347    PHE     CB   1841    -0.0343      12.01
  1842         HC    347    PHE    HB1   1842     0.0295      1.008
  1843         HC    347    PHE    HB2   1843     0.0295      1.008
  1844         CA    347    PHE     CG   1844     0.0118      12.01
  1845         CA    347    PHE    CD1   1845    -0.1256      12.01
  1846         HA    347    PHE    HD1   1846      0.133      1.008
  1847         CA    347    PHE    CE1   1847    -0.1704      12.01
  1848         HA    347    PHE    HE1   1848      0.143      1.008
  1849         CA    347    PHE     CZ   1849    -0.1072      12.01
  1850         HA    347    PHE     HZ   1850     0.1297      1.008
  1851         CA    347    PHE    CE2   1851    -0.1704      12.01
  1852         HA    347    PHE    HE2   1852      0.143      1.008
  1853         CA    347    PHE    CD2   1853    -0.1256      12.01
  1854         HA    347    PHE    HD2   1854      0.133      1.008
  1855          C    347    PHE      C   1855     0.5973      12.01
  1856          O    347    PHE      O   1856    -0.5679         16   ; qtot 1
; residue 348 ALA rtp ALA  q  0.0
  1857          N    348    ALA      N   1857    -0.4157      14.01
  1858          H    348    ALA      H   1858     0.2719      1.008
  1859         CT    348    ALA     CA   1859     0.0337      12.01
  1860         H1    348    ALA     HA   1860     0.0823      1.008
  1861         CT    348    ALA     CB   1861    -0.1825      12.01
  1862         HC    348    ALA    HB1   1862     0.0603      1.008
  1863         HC    348    ALA    HB2   1863     0.0603      1.008
  1864         HC    348    ALA    HB3   1864     0.0603      1.008
  1865          C    348    ALA      C   1865     0.5973      12.01
  1866          O    348    ALA      O   1866    -0.5679         16   ; qtot 1
; residue 349 ALA rtp ALA  q  0.0
  1867          N    349    ALA      N   1867    -0.4157      14.01
  1868          H    349    ALA      H   1868     0.2719      1.008
  1869         CT    349    ALA     CA   1869     0.0337      12.01
  1870         H1    349    ALA     HA   1870     0.0823      1.008
  1871         CT    349    ALA     CB   1871    -0.1825      12.01
  1872         HC    349    ALA    HB1   1872     0.0603      1.008
  1873         HC    349    ALA    HB2   1873     0.0603      1.008
  1874         HC    349    ALA    HB3   1874     0.0603      1.008
  1875          C    349    ALA      C   1875     0.5973      12.01
  1876          O    349    ALA      O   1876    -0.5679         16   ; qtot 1
; residue 350 LEU rtp LEU  q  0.0
  1877          N    350    LEU      N   1877    -0.4157      14.01
  1878          H    350    LEU      H   1878     0.2719      1.008
  1879         CT    350    LEU     CA   1879    -0.0518      12.01
  1880         H1    350    LEU     HA   1880     0.0922      1.008
  1881         CT    350    LEU     CB   1881    -0.1102      12.01
  1882         HC    350    LEU    HB1   1882     0.0457      1.008
  1883         HC    350    LEU    HB2   1883     0.0457      1.008
  1884         CT    350    LEU     CG   1884     0.3531      12.01
  1885         HC    350    LEU     HG   1885    -0.0361      1.008
  1886         CT    350    LEU    CD1   1886    -0.4121      12.01
  1887         HC    350    LEU   HD11   1887        0.1      1.008
  1888         HC    350    LEU   HD12   1888        0.1      1.008
  1889         HC    350    LEU   HD13   1889        0.1      1.008
  1890         CT    350    LEU    CD2   1890    -0.4121      12.01
  1891         HC    350    LEU   HD21   1891        0.1      1.008
  1892         HC    350    LEU   HD22   1892        0.1      1.008
  1893         HC    350    LEU   HD23   1893        0.1      1.008
  1894          C    350    LEU      C   1894     0.5973      12.01
  1895          O    350    LEU      O   1895    -0.5679         16   ; qtot 1
; residue 351 LEU rtp LEU  q  0.0
  1896          N    351    LEU      N   1896    -0.4157      14.01
  1897          H    351    LEU      H   1897     0.2719      1.008
  1898         CT    351    LEU     CA   1898    -0.0518      12.01
  1899         H1    351    LEU     HA   1899     0.0922      1.008
  1900         CT    351    LEU     CB   1900    -0.1102      12.01
  1901         HC    351    LEU    HB1   1901     0.0457      1.008
  1902         HC    351    LEU    HB2   1902     0.0457      1.008
  1903         CT    351    LEU     CG   1903     0.3531      12.01
  1904         HC    351    LEU     HG   1904    -0.0361      1.008
  1905         CT    351    LEU    CD1   1905    -0.4121      12.01
  1906         HC    351    LEU   HD11   1906        0.1      1.008
  1907         HC    351    LEU   HD12   1907        0.1      1.008
  1908         HC    351    LEU   HD13   1908        0.1      1.008
  1909         CT    351    LEU    CD2   1909    -0.4121      12.01
  1910         HC    351    LEU   HD21   1910        0.1      1.008
  1911         HC    351    LEU   HD22   1911        0.1      1.008
  1912         HC    351    LEU   HD23   1912        0.1      1.008
  1913          C    351    LEU      C   1913     0.5973      12.01
  1914          O    351    LEU      O   1914    -0.5679         16   ; qtot 1
; residue 352 ALA rtp ALA  q  0.0
  1915          N    352    ALA      N   1915    -0.4157      14.01
  1916          H    352    ALA      H   1916     0.2719      1.008
  1917         CT    352    ALA     CA   1917     0.0337      12.01
  1918         H1    352    ALA     HA   1918     0.0823      1.008
  1919         CT    352    ALA     CB   1919    -0.1825      12.01
  1920         HC    352    ALA    HB1   1920     0.0603      1.008
  1921         HC    352    ALA    HB2   1921     0.0603      1.008
  1922         HC    352    ALA    HB3   1922     0.0603      1.008
  1923          C    352    ALA      C   1923     0.5973      12.01
  1924          O    352    ALA      O   1924    -0.5679         16   ; qtot 1
; residue 353 GLN rtp GLN  q  0.0
  1925          N    353    GLN      N   1925    -0.4157      14.01
  1926          H    353    GLN      H   1926     0.2719      1.008
  1927         CT    353    GLN     CA   1927    -0.0031      12.01
  1928         H1    353    GLN     HA   1928      0.085      1.008
  1929         CT    353    GLN     CB   1929    -0.0036      12.01
  1930         HC    353    GLN    HB1   1930     0.0171      1.008
  1931         HC    353    GLN    HB2   1931     0.0171      1.008
  1932         CT    353    GLN     CG   1932    -0.0645      12.01
  1933         HC    353    GLN    HG1   1933     0.0352      1.008
  1934         HC    353    GLN    HG2   1934     0.0352      1.008
  1935          C    353    GLN     CD   1935     0.6951      12.01
  1936          O    353    GLN    OE1   1936    -0.6086         16
  1937          N    353    GLN    NE2   1937    -0.9407      14.01
  1938          H    353    GLN   HE21   1938     0.4251      1.008
  1939          H    353    GLN   HE22   1939     0.4251      1.008
  1940          C    353    GLN      C   1940     0.5973      12.01
  1941          O    353    GLN      O   1941    -0.5679         16   ; qtot 1
; residue 354 SER rtp SER  q  0.0
  1942          N    354    SER      N   1942    -0.4157      14.01
  1943          H    354    SER      H   1943     0.2719      1.008
  1944         CT    354    SER     CA   1944    -0.0249      12.01
  1945         H1    354    SER     HA   1945     0.0843      1.008
  1946         CT    354    SER     CB   1946     0.2117      12.01
  1947         H1    354    SER    HB1   1947     0.0352      1.008
  1948         H1    354    SER    HB2   1948     0.0352      1.008
  1949         OH    354    SER     OG   1949    -0.6546         16
  1950         HO    354    SER     HG   1950     0.4275      1.008
  1951          C    354    SER      C   1951     0.5973      12.01
  1952          O    354    SER      O   1952    -0.5679         16   ; qtot 1
; residue 355 VAL rtp VAL  q  0.0
  1953          N    355    VAL      N   1953    -0.4157      14.01
  1954          H    355    VAL      H   1954     0.2719      1.008
  1955         CT    355    VAL     CA   1955    -0.0875      12.01
  1956         H1    355    VAL     HA   1956     0.0969      1.008
  1957         CT    355    VAL     CB   1957     0.2985      12.01
  1958         HC    355    VAL     HB   1958    -0.0297      1.008
  1959         CT    355    VAL    CG1   1959    -0.3192      12.01
  1960         HC    355    VAL   HG11   1960     0.0791      1.008
  1961         HC    355    VAL   HG12   1961     0.0791      1.008
  1962         HC    355    VAL   HG13   1962     0.0791      1.008
  1963         CT    355    VAL    CG2   1963    -0.3192      12.01
  1964         HC    355    VAL   HG21   1964     0.0791      1.008
  1965         HC    355    VAL   HG22   1965     0.0791      1.008
  1966         HC    355    VAL   HG23   1966     0.0791      1.008
  1967          C    355    VAL      C   1967     0.5973      12.01
  1968          O    355    VAL      O   1968    -0.5679         16   ; qtot 1
; residue 356 ASN rtp ASN  q  0.0
  1969          N    356    ASN      N   1969    -0.4157      14.01
  1970          H    356    ASN      H   1970     0.2719      1.008
  1971         CT    356    ASN     CA   1971     0.0143      12.01
  1972         H1    356    ASN     HA   1972     0.1048      1.008
  1973         CT    356    ASN     CB   1973    -0.2041      12.01
  1974         HC    356    ASN    HB1   1974     0.0797      1.008
  1975         HC    356    ASN    HB2   1975     0.0797      1.008
  1976          C    356    ASN     CG   1976      0.713      12.01
  1977          O    356    ASN    OD1   1977    -0.5931         16
  1978          N    356    ASN    ND2   1978    -0.9191      14.01
  1979          H    356    ASN   HD21   1979     0.4196      1.008
  1980          H    356    ASN   HD22   1980     0.4196      1.008
  1981          C    356    ASN      C   1981     0.5973      12.01
  1982          O    356    ASN      O   1982    -0.5679         16   ; qtot 1
; residue 357 GLN rtp GLN  q  0.0
  1983          N    357    GLN      N   1983    -0.4157      14.01
  1984          H    357    GLN      H   1984     0.2719      1.008
  1985         CT    357    GLN     CA   1985    -0.0031      12.01
  1986         H1    357    GLN     HA   1986      0.085      1.008
  1987         CT    357    GLN     CB   1987    -0.0036      12.01
  1988         HC    357    GLN    HB1   1988     0.0171      1.008
  1989         HC    357    GLN    HB2   1989     0.0171      1.008
  1990         CT    357    GLN     CG   1990    -0.0645      12.01
  1991         HC    357    GLN    HG1   1991     0.0352      1.008
  1992         HC    357    GLN    HG2   1992     0.0352      1.008
  1993          C    357    GLN     CD   1993     0.6951      12.01
  1994          O    357    GLN    OE1   1994    -0.6086         16
  1995          N    357    GLN    NE2   1995    -0.9407      14.01
  1996          H    357    GLN   HE21   1996     0.4251      1.008
  1997          H    357    GLN   HE22   1997     0.4251      1.008
  1998          C    357    GLN      C   1998     0.5973      12.01
  1999          O    357    GLN      O   1999    -0.5679         16   ; qtot 1
; residue 358 GLY rtp GLY  q  0.0
  2000          N    358    GLY      N   2000    -0.4157      14.01
  2001          H    358    GLY      H   2001     0.2719      1.008
  2002         CT    358    GLY     CA   2002    -0.0252      12.01
  2003         H1    358    GLY    HA1   2003     0.0698      1.008
  2004         H1    358    GLY    HA2   2004     0.0698      1.008
  2005          C    358    GLY      C   2005     0.5973      12.01
  2006          O    358    GLY      O   2006    -0.5679         16   ; qtot 1
; residue 359 PHE rtp PHE  q  0.0
  2007          N    359    PHE      N   2007    -0.4157      14.01
  2008          H    359    PHE      H   2008     0.2719      1.008
  2009         CT    359    PHE     CA   2009    -0.0024      12.01
  2010         H1    359    PHE     HA   2010     0.0978      1.008
  2011         CT    359    PHE     CB   2011    -0.0343      12.01
  2012         HC    359    PHE    HB1   2012     0.0295      1.008
  2013         HC    359    PHE    HB2   2013     0.0295      1.008
  2014         CA    359    PHE     CG   2014     0.0118      12.01
  2015         CA    359    PHE    CD1   2015    -0.1256      12.01
  2016         HA    359    PHE    HD1   2016      0.133      1.008
  2017         CA    359    PHE    CE1   2017    -0.1704      12.01
  2018         HA    359    PHE    HE1   2018      0.143      1.008
  2019         CA    359    PHE     CZ   2019    -0.1072      12.01
  2020         HA    359    PHE     HZ   2020     0.1297      1.008
  2021         CA    359    PHE    CE2   2021    -0.1704      12.01
  2022         HA    359    PHE    HE2   2022      0.143      1.008
  2023         CA    359    PHE    CD2   2023    -0.1256      12.01
  2024         HA    359    PHE    HD2   2024      0.133      1.008
  2025          C    359    PHE      C   2025     0.5973      12.01
  2026          O    359    PHE      O   2026    -0.5679         16   ; qtot 1
; residue 360 GLU rtp GLU  q -1.0
  2027          N    360    GLU      N   2027    -0.5163      14.01
  2028          H    360    GLU      H   2028     0.2936      1.008
  2029         CT    360    GLU     CA   2029     0.0397      12.01
  2030         H1    360    GLU     HA   2030     0.1105      1.008
  2031         CT    360    GLU     CB   2031      0.056      12.01
  2032         HC    360    GLU    HB1   2032    -0.0173      1.008
  2033         HC    360    GLU    HB2   2033    -0.0173      1.008
  2034         CT    360    GLU     CG   2034     0.0136      12.01
  2035         HC    360    GLU    HG1   2035    -0.0425      1.008
  2036         HC    360    GLU    HG2   2036    -0.0425      1.008
  2037          C    360    GLU     CD   2037     0.8054      12.01
  2038         O2    360    GLU    OE1   2038    -0.8188         16
  2039         O2    360    GLU    OE2   2039    -0.8188         16
  2040          C    360    GLU      C   2040     0.5366      12.01
  2041          O    360    GLU      O   2041    -0.5819         16   ; qtot 0
; residue 361 ALA rtp ALA  q  0.0
  2042          N    361    ALA      N   2042    -0.4157      14.01
  2043          H    361    ALA      H   2043     0.2719      1.008
  2044         CT    361    ALA     CA   2044     0.0337      12.01
  2045         H1    361    ALA     HA   2045     0.0823      1.008
  2046         CT    361    ALA     CB   2046    -0.1825      12.01
  2047         HC    361    ALA    HB1   2047     0.0603      1.008
  2048         HC    361    ALA    HB2   2048     0.0603      1.008
  2049         HC    361    ALA    HB3   2049     0.0603      1.008
  2050          C    361    ALA      C   2050     0.5973      12.01
  2051          O    361    ALA      O   2051    -0.5679         16   ; qtot 0
; residue 362 VAL rtp VAL  q  0.0
  2052          N    362    VAL      N   2052    -0.4157      14.01
  2053          H    362    VAL      H   2053     0.2719      1.008
  2054         CT    362    VAL     CA   2054    -0.0875      12.01
  2055         H1    362    VAL     HA   2055     0.0969      1.008
  2056         CT    362    VAL     CB   2056     0.2985      12.01
  2057         HC    362    VAL     HB   2057    -0.0297      1.008
  2058         CT    362    VAL    CG1   2058    -0.3192      12.01
  2059         HC    362    VAL   HG11   2059     0.0791      1.008
  2060         HC    362    VAL   HG12   2060     0.0791      1.008
  2061         HC    362    VAL   HG13   2061     0.0791      1.008
  2062         CT    362    VAL    CG2   2062    -0.3192      12.01
  2063         HC    362    VAL   HG21   2063     0.0791      1.008
  2064         HC    362    VAL   HG22   2064     0.0791      1.008
  2065         HC    362    VAL   HG23   2065     0.0791      1.008
  2066          C    362    VAL      C   2066     0.5973      12.01
  2067          O    362    VAL      O   2067    -0.5679         16   ; qtot 0
; residue 363 TYR rtp TYR  q  0.0
  2068          N    363    TYR      N   2068    -0.4157      14.01
  2069          H    363    TYR      H   2069     0.2719      1.008
  2070         CT    363    TYR     CA   2070    -0.0014      12.01
  2071         H1    363    TYR     HA   2071     0.0876      1.008
  2072         CT    363    TYR     CB   2072    -0.0152      12.01
  2073         HC    363    TYR    HB1   2073     0.0295      1.008
  2074         HC    363    TYR    HB2   2074     0.0295      1.008
  2075         CA    363    TYR     CG   2075    -0.0011      12.01
  2076         CA    363    TYR    CD1   2076    -0.1906      12.01
  2077         HA    363    TYR    HD1   2077     0.1699      1.008
  2078         CA    363    TYR    CE1   2078    -0.2341      12.01
  2079         HA    363    TYR    HE1   2079     0.1656      1.008
  2080          C    363    TYR     CZ   2080     0.3226      12.01
  2081         OH    363    TYR     OH   2081    -0.5579         16
  2082         HO    363    TYR     HH   2082     0.3992      1.008
  2083         CA    363    TYR    CE2   2083    -0.2341      12.01
  2084         HA    363    TYR    HE2   2084     0.1656      1.008
  2085         CA    363    TYR    CD2   2085    -0.1906      12.01
  2086         HA    363    TYR    HD2   2086     0.1699      1.008
  2087          C    363    TYR      C   2087     0.5973      12.01
  2088          O    363    TYR      O   2088    -0.5679         16   ; qtot 0
; residue 364 GLN rtp GLN  q  0.0
  2089          N    364    GLN      N   2089    -0.4157      14.01
  2090          H    364    GLN      H   2090     0.2719      1.008
  2091         CT    364    GLN     CA   2091    -0.0031      12.01
  2092         H1    364    GLN     HA   2092      0.085      1.008
  2093         CT    364    GLN     CB   2093    -0.0036      12.01
  2094         HC    364    GLN    HB1   2094     0.0171      1.008
  2095         HC    364    GLN    HB2   2095     0.0171      1.008
  2096         CT    364    GLN     CG   2096    -0.0645      12.01
  2097         HC    364    GLN    HG1   2097     0.0352      1.008
  2098         HC    364    GLN    HG2   2098     0.0352      1.008
  2099          C    364    GLN     CD   2099     0.6951      12.01
  2100          O    364    GLN    OE1   2100    -0.6086         16
  2101          N    364    GLN    NE2   2101    -0.9407      14.01
  2102          H    364    GLN   HE21   2102     0.4251      1.008
  2103          H    364    GLN   HE22   2103     0.4251      1.008
  2104          C    364    GLN      C   2104     0.5973      12.01
  2105          O    364    GLN      O   2105    -0.5679         16   ; qtot 0
; residue 365 LEU rtp LEU  q  0.0
  2106          N    365    LEU      N   2106    -0.4157      14.01
  2107          H    365    LEU      H   2107     0.2719      1.008
  2108         CT    365    LEU     CA   2108    -0.0518      12.01
  2109         H1    365    LEU     HA   2109     0.0922      1.008
  2110         CT    365    LEU     CB   2110    -0.1102      12.01
  2111         HC    365    LEU    HB1   2111     0.0457      1.008
  2112         HC    365    LEU    HB2   2112     0.0457      1.008
  2113         CT    365    LEU     CG   2113     0.3531      12.01
  2114         HC    365    LEU     HG   2114    -0.0361      1.008
  2115         CT    365    LEU    CD1   2115    -0.4121      12.01
  2116         HC    365    LEU   HD11   2116        0.1      1.008
  2117         HC    365    LEU   HD12   2117        0.1      1.008
  2118         HC    365    LEU   HD13   2118        0.1      1.008
  2119         CT    365    LEU    CD2   2119    -0.4121      12.01
  2120         HC    365    LEU   HD21   2120        0.1      1.008
  2121         HC    365    LEU   HD22   2121        0.1      1.008
  2122         HC    365    LEU   HD23   2122        0.1      1.008
  2123          C    365    LEU      C   2123     0.5973      12.01
  2124          O    365    LEU      O   2124    -0.5679         16   ; qtot 0
; residue 366 THR rtp THR  q  0.0
  2125          N    366    THR      N   2125    -0.4157      14.01
  2126          H    366    THR      H   2126     0.2719      1.008
  2127         CT    366    THR     CA   2127    -0.0389      12.01
  2128         H1    366    THR     HA   2128     0.1007      1.008
  2129         CT    366    THR     CB   2129     0.3654      12.01
  2130         H1    366    THR     HB   2130     0.0043      1.008
  2131         CT    366    THR    CG2   2131    -0.2438      12.01
  2132         HC    366    THR   HG21   2132     0.0642      1.008
  2133         HC    366    THR   HG22   2133     0.0642      1.008
  2134         HC    366    THR   HG23   2134     0.0642      1.008
  2135         OH    366    THR    OG1   2135    -0.6761         16
  2136         HO    366    THR    HG1   2136     0.4102      1.008
  2137          C    366    THR      C   2137     0.5973      12.01
  2138          O    366    THR      O   2138    -0.5679         16   ; qtot 0
; residue 367 ARG rtp ARG  q +1.0
  2139          N    367    ARG      N   2139    -0.3479      14.01
  2140          H    367    ARG      H   2140     0.2747      1.008
  2141         CT    367    ARG     CA   2141    -0.2637      12.01
  2142         H1    367    ARG     HA   2142      0.156      1.008
  2143         CT    367    ARG     CB   2143    -0.0007      12.01
  2144         HC    367    ARG    HB1   2144     0.0327      1.008
  2145         HC    367    ARG    HB2   2145     0.0327      1.008
  2146         CT    367    ARG     CG   2146      0.039      12.01
  2147         HC    367    ARG    HG1   2147     0.0285      1.008
  2148         HC    367    ARG    HG2   2148     0.0285      1.008
  2149         CT    367    ARG     CD   2149     0.0486      12.01
  2150         H1    367    ARG    HD1   2150     0.0687      1.008
  2151         H1    367    ARG    HD2   2151     0.0687      1.008
  2152         N2    367    ARG     NE   2152    -0.5295      14.01
  2153          H    367    ARG     HE   2153     0.3456      1.008
  2154         CA    367    ARG     CZ   2154     0.8076      12.01
  2155         N2    367    ARG    NH1   2155    -0.8627      14.01
  2156          H    367    ARG   HH11   2156     0.4478      1.008
  2157          H    367    ARG   HH12   2157     0.4478      1.008
  2158         N2    367    ARG    NH2   2158    -0.8627      14.01
  2159          H    367    ARG   HH21   2159     0.4478      1.008
  2160          H    367    ARG   HH22   2160     0.4478      1.008
  2161          C    367    ARG      C   2161     0.7341      12.01
  2162          O    367    ARG      O   2162    -0.5894         16   ; qtot 1
; residue 368 MET rtp MET  q  0.0
  2163          N    368    MET      N   2163    -0.4157      14.01
  2164          H    368    MET      H   2164     0.2719      1.008
  2165         CT    368    MET     CA   2165    -0.0237      12.01
  2166         H1    368    MET     HA   2166      0.088      1.008
  2167         CT    368    MET     CB   2167     0.0342      12.01
  2168         HC    368    MET    HB1   2168     0.0241      1.008
  2169         HC    368    MET    HB2   2169     0.0241      1.008
  2170         CT    368    MET     CG   2170     0.0018      12.01
  2171         H1    368    MET    HG1   2171      0.044      1.008
  2172         H1    368    MET    HG2   2172      0.044      1.008
  2173          S    368    MET     SD   2173    -0.2737      32.06
  2174         CT    368    MET     CE   2174    -0.0536      12.01
  2175         H1    368    MET    HE1   2175     0.0684      1.008
  2176         H1    368    MET    HE2   2176     0.0684      1.008
  2177         H1    368    MET    HE3   2177     0.0684      1.008
  2178          C    368    MET      C   2178     0.5973      12.01
  2179          O    368    MET      O   2179    -0.5679         16   ; qtot 1
; residue 369 CYS rtp CYS  q  0.0
  2180          N    369    CYS      N   2180    -0.4157      14.01
  2181          H    369    CYS      H   2181     0.2719      1.008
  2182         CT    369    CYS     CA   2182     0.0213      12.01
  2183         H1    369    CYS     HA   2183     0.1124      1.008
  2184         CT    369    CYS     CB   2184    -0.1231      12.01
  2185         H1    369    CYS    HB1   2185     0.1112      1.008
  2186         H1    369    CYS    HB2   2186     0.1112      1.008
  2187         SH    369    CYS     SG   2187    -0.3119      32.06
  2188         HS    369    CYS     HG   2188     0.1933      1.008
  2189          C    369    CYS      C   2189     0.5973      12.01
  2190          O    369    CYS      O   2190    -0.5679         16   ; qtot 1
; residue 370 THR rtp THR  q  0.0
  2191          N    370    THR      N   2191    -0.4157      14.01
  2192          H    370    THR      H   2192     0.2719      1.008
  2193         CT    370    THR     CA   2193    -0.0389      12.01
  2194         H1    370    THR     HA   2194     0.1007      1.008
  2195         CT    370    THR     CB   2195     0.3654      12.01
  2196         H1    370    THR     HB   2196     0.0043      1.008
  2197         CT    370    THR    CG2   2197    -0.2438      12.01
  2198         HC    370    THR   HG21   2198     0.0642      1.008
  2199         HC    370    THR   HG22   2199     0.0642      1.008
  2200         HC    370    THR   HG23   2200     0.0642      1.008
  2201         OH    370    THR    OG1   2201    -0.6761         16
  2202         HO    370    THR    HG1   2202     0.4102      1.008
  2203          C    370    THR      C   2203     0.5973      12.01
  2204          O    370    THR      O   2204    -0.5679         16   ; qtot 1
; residue 371 ILE rtp ILE  q  0.0
  2205          N    371    ILE      N   2205    -0.4157      14.01
  2206          H    371    ILE      H   2206     0.2719      1.008
  2207         CT    371    ILE     CA   2207    -0.0597      12.01
  2208         H1    371    ILE     HA   2208     0.0869      1.008
  2209         CT    371    ILE     CB   2209     0.1303      12.01
  2210         HC    371    ILE     HB   2210     0.0187      1.008
  2211         CT    371    ILE    CG2   2211    -0.3204      12.01
  2212         HC    371    ILE   HG21   2212     0.0882      1.008
  2213         HC    371    ILE   HG22   2213     0.0882      1.008
  2214         HC    371    ILE   HG23   2214     0.0882      1.008
  2215         CT    371    ILE    CG1   2215     -0.043      12.01
  2216         HC    371    ILE   HG11   2216     0.0236      1.008
  2217         HC    371    ILE   HG12   2217     0.0236      1.008
  2218         CT    371    ILE     CD   2218     -0.066      12.01
  2219         HC    371    ILE    HD1   2219     0.0186      1.008
  2220         HC    371    ILE    HD2   2220     0.0186      1.008
  2221         HC    371    ILE    HD3   2221     0.0186      1.008
  2222          C    371    ILE      C   2222     0.5973      12.01
  2223          O    371    ILE      O   2223    -0.5679         16   ; qtot 1
; residue 372 ARG rtp ARG  q +1.0
  2224          N    372    ARG      N   2224    -0.3479      14.01
  2225          H    372    ARG      H   2225     0.2747      1.008
  2226         CT    372    ARG     CA   2226    -0.2637      12.01
  2227         H1    372    ARG     HA   2227      0.156      1.008
  2228         CT    372    ARG     CB   2228    -0.0007      12.01
  2229         HC    372    ARG    HB1   2229     0.0327      1.008
  2230         HC    372    ARG    HB2   2230     0.0327      1.008
  2231         CT    372    ARG     CG   2231      0.039      12.01
  2232         HC    372    ARG    HG1   2232     0.0285      1.008
  2233         HC    372    ARG    HG2   2233     0.0285      1.008
  2234         CT    372    ARG     CD   2234     0.0486      12.01
  2235         H1    372    ARG    HD1   2235     0.0687      1.008
  2236         H1    372    ARG    HD2   2236     0.0687      1.008
  2237         N2    372    ARG     NE   2237    -0.5295      14.01
  2238          H    372    ARG     HE   2238     0.3456      1.008
  2239         CA    372    ARG     CZ   2239     0.8076      12.01
  2240         N2    372    ARG    NH1   2240    -0.8627      14.01
  2241          H    372    ARG   HH11   2241     0.4478      1.008
  2242          H    372    ARG   HH12   2242     0.4478      1.008
  2243         N2    372    ARG    NH2   2243    -0.8627      14.01
  2244          H    372    ARG   HH21   2244     0.4478      1.008
  2245          H    372    ARG   HH22   2245     0.4478      1.008
  2246          C    372    ARG      C   2246     0.7341      12.01
  2247          O    372    ARG      O   2247    -0.5894         16   ; qtot 2
; residue 373 MET rtp MET  q  0.0
  2248          N    373    MET      N   2248    -0.4157      14.01
  2249          H    373    MET      H   2249     0.2719      1.008
  2250         CT    373    MET     CA   2250    -0.0237      12.01
  2251         H1    373    MET     HA   2251      0.088      1.008
  2252         CT    373    MET     CB   2252     0.0342      12.01
  2253         HC    373    MET    HB1   2253     0.0241      1.008
  2254         HC    373    MET    HB2   2254     0.0241      1.008
  2255         CT    373    MET     CG   2255     0.0018      12.01
  2256         H1    373    MET    HG1   2256      0.044      1.008
  2257         H1    373    MET    HG2   2257      0.044      1.008
  2258          S    373    MET     SD   2258    -0.2737      32.06
  2259         CT    373    MET     CE   2259    -0.0536      12.01
  2260         H1    373    MET    HE1   2260     0.0684      1.008
  2261         H1    373    MET    HE2   2261     0.0684      1.008
  2262         H1    373    MET    HE3   2262     0.0684      1.008
  2263          C    373    MET      C   2263     0.5973      12.01
  2264          O    373    MET      O   2264    -0.5679         16   ; qtot 2
; residue 374 SER rtp SER  q  0.0
  2265          N    374    SER      N   2265    -0.4157      14.01
  2266          H    374    SER      H   2266     0.2719      1.008
  2267         CT    374    SER     CA   2267    -0.0249      12.01
  2268         H1    374    SER     HA   2268     0.0843      1.008
  2269         CT    374    SER     CB   2269     0.2117      12.01
  2270         H1    374    SER    HB1   2270     0.0352      1.008
  2271         H1    374    SER    HB2   2271     0.0352      1.008
  2272         OH    374    SER     OG   2272    -0.6546         16
  2273         HO    374    SER     HG   2273     0.4275      1.008
  2274          C    374    SER      C   2274     0.5973      12.01
  2275          O    374    SER      O   2275    -0.5679         16   ; qtot 2
; residue 375 PHE rtp PHE  q  0.0
  2276          N    375    PHE      N   2276    -0.4157      14.01
  2277          H    375    PHE      H   2277     0.2719      1.008
  2278         CT    375    PHE     CA   2278    -0.0024      12.01
  2279         H1    375    PHE     HA   2279     0.0978      1.008
  2280         CT    375    PHE     CB   2280    -0.0343      12.01
  2281         HC    375    PHE    HB1   2281     0.0295      1.008
  2282         HC    375    PHE    HB2   2282     0.0295      1.008
  2283         CA    375    PHE     CG   2283     0.0118      12.01
  2284         CA    375    PHE    CD1   2284    -0.1256      12.01
  2285         HA    375    PHE    HD1   2285      0.133      1.008
  2286         CA    375    PHE    CE1   2286    -0.1704      12.01
  2287         HA    375    PHE    HE1   2287      0.143      1.008
  2288         CA    375    PHE     CZ   2288    -0.1072      12.01
  2289         HA    375    PHE     HZ   2289     0.1297      1.008
  2290         CA    375    PHE    CE2   2290    -0.1704      12.01
  2291         HA    375    PHE    HE2   2291      0.143      1.008
  2292         CA    375    PHE    CD2   2292    -0.1256      12.01
  2293         HA    375    PHE    HD2   2293      0.133      1.008
  2294          C    375    PHE      C   2294     0.5973      12.01
  2295          O    375    PHE      O   2295    -0.5679         16   ; qtot 2
; residue 376 VAL rtp VAL  q  0.0
  2296          N    376    VAL      N   2296    -0.4157      14.01
  2297          H    376    VAL      H   2297     0.2719      1.008
  2298         CT    376    VAL     CA   2298    -0.0875      12.01
  2299         H1    376    VAL     HA   2299     0.0969      1.008
  2300         CT    376    VAL     CB   2300     0.2985      12.01
  2301         HC    376    VAL     HB   2301    -0.0297      1.008
  2302         CT    376    VAL    CG1   2302    -0.3192      12.01
  2303         HC    376    VAL   HG11   2303     0.0791      1.008
  2304         HC    376    VAL   HG12   2304     0.0791      1.008
  2305         HC    376    VAL   HG13   2305     0.0791      1.008
  2306         CT    376    VAL    CG2   2306    -0.3192      12.01
  2307         HC    376    VAL   HG21   2307     0.0791      1.008
  2308         HC    376    VAL   HG22   2308     0.0791      1.008
  2309         HC    376    VAL   HG23   2309     0.0791      1.008
  2310          C    376    VAL      C   2310     0.5973      12.01
  2311          O    376    VAL      O   2311    -0.5679         16   ; qtot 2
; residue 377 LYS rtp LYS  q +1.0
  2312          N    377    LYS      N   2312    -0.3479      14.01
  2313          H    377    LYS      H   2313     0.2747      1.008
  2314         CT    377    LYS     CA   2314      -0.24      12.01
  2315         H1    377    LYS     HA   2315     0.1426      1.008
  2316         CT    377    LYS     CB   2316    -0.0094      12.01
  2317         HC    377    LYS    HB1   2317     0.0362      1.008
  2318         HC    377    LYS    HB2   2318     0.0362      1.008
  2319         CT    377    LYS     CG   2319     0.0187      12.01
  2320         HC    377    LYS    HG1   2320     0.0103      1.008
  2321         HC    377    LYS    HG2   2321     0.0103      1.008
  2322         CT    377    LYS     CD   2322    -0.0479      12.01
  2323         HC    377    LYS    HD1   2323     0.0621      1.008
  2324         HC    377    LYS    HD2   2324     0.0621      1.008
  2325         CT    377    LYS     CE   2325    -0.0143      12.01
  2326         HP    377    LYS    HE1   2326     0.1135      1.008
  2327         HP    377    LYS    HE2   2327     0.1135      1.008
  2328         N3    377    LYS     NZ   2328    -0.3854      14.01
  2329          H    377    LYS    HZ1   2329       0.34      1.008
  2330          H    377    LYS    HZ2   2330       0.34      1.008
  2331          H    377    LYS    HZ3   2331       0.34      1.008
  2332          C    377    LYS      C   2332     0.7341      12.01
  2333          O    377    LYS      O   2333    -0.5894         16   ; qtot 3
; residue 378 GLY rtp GLY  q  0.0
  2334          N    378    GLY      N   2334    -0.4157      14.01
  2335          H    378    GLY      H   2335     0.2719      1.008
  2336         CT    378    GLY     CA   2336    -0.0252      12.01
  2337         H1    378    GLY    HA1   2337     0.0698      1.008
  2338         H1    378    GLY    HA2   2338     0.0698      1.008
  2339          C    378    GLY      C   2339     0.5973      12.01
  2340          O    378    GLY      O   2340    -0.5679         16   ; qtot 3
; residue 379 TRP rtp TRP  q  0.0
  2341          N    379    TRP      N   2341    -0.4157      14.01
  2342          H    379    TRP      H   2342     0.2719      1.008
  2343         CT    379    TRP     CA   2343    -0.0275      12.01
  2344         H1    379    TRP     HA   2344     0.1123      1.008
  2345         CT    379    TRP     CB   2345     -0.005      12.01
  2346         HC    379    TRP    HB1   2346     0.0339      1.008
  2347         HC    379    TRP    HB2   2347     0.0339      1.008
  2348         C*    379    TRP     CG   2348    -0.1415      12.01
  2349         CW    379    TRP    CD1   2349    -0.1638      12.01
  2350         H4    379    TRP    HD1   2350     0.2062      1.008
  2351         NA    379    TRP    NE1   2351    -0.3418      14.01
  2352          H    379    TRP    HE1   2352     0.3412      1.008
  2353         CN    379    TRP    CE2   2353      0.138      12.01
  2354         CA    379    TRP    CZ2   2354    -0.2601      12.01
  2355         HA    379    TRP    HZ2   2355     0.1572      1.008
  2356         CA    379    TRP    CH2   2356    -0.1134      12.01
  2357         HA    379    TRP    HH2   2357     0.1417      1.008
  2358         CA    379    TRP    CZ3   2358    -0.1972      12.01
  2359         HA    379    TRP    HZ3   2359     0.1447      1.008
  2360         CA    379    TRP    CE3   2360    -0.2387      12.01
  2361         HA    379    TRP    HE3   2361       0.17      1.008
  2362         CB    379    TRP    CD2   2362     0.1243      12.01
  2363          C    379    TRP      C   2363     0.5973      12.01
  2364          O    379    TRP      O   2364    -0.5679         16   ; qtot 3
; residue 380 GLY rtp GLY  q  0.0
  2365          N    380    GLY      N   2365    -0.4157      14.01
  2366          H    380    GLY      H   2366     0.2719      1.008
  2367         CT    380    GLY     CA   2367    -0.0252      12.01
  2368         H1    380    GLY    HA1   2368     0.0698      1.008
  2369         H1    380    GLY    HA2   2369     0.0698      1.008
  2370          C    380    GLY      C   2370     0.5973      12.01
  2371          O    380    GLY      O   2371    -0.5679         16   ; qtot 3
; residue 381 ALA rtp ALA  q  0.0
  2372          N    381    ALA      N   2372    -0.4157      14.01
  2373          H    381    ALA      H   2373     0.2719      1.008
  2374         CT    381    ALA     CA   2374     0.0337      12.01
  2375         H1    381    ALA     HA   2375     0.0823      1.008
  2376         CT    381    ALA     CB   2376    -0.1825      12.01
  2377         HC    381    ALA    HB1   2377     0.0603      1.008
  2378         HC    381    ALA    HB2   2378     0.0603      1.008
  2379         HC    381    ALA    HB3   2379     0.0603      1.008
  2380          C    381    ALA      C   2380     0.5973      12.01
  2381          O    381    ALA      O   2381    -0.5679         16   ; qtot 3
; residue 382 GLU rtp GLU  q -1.0
  2382          N    382    GLU      N   2382    -0.5163      14.01
  2383          H    382    GLU      H   2383     0.2936      1.008
  2384         CT    382    GLU     CA   2384     0.0397      12.01
  2385         H1    382    GLU     HA   2385     0.1105      1.008
  2386         CT    382    GLU     CB   2386      0.056      12.01
  2387         HC    382    GLU    HB1   2387    -0.0173      1.008
  2388         HC    382    GLU    HB2   2388    -0.0173      1.008
  2389         CT    382    GLU     CG   2389     0.0136      12.01
  2390         HC    382    GLU    HG1   2390    -0.0425      1.008
  2391         HC    382    GLU    HG2   2391    -0.0425      1.008
  2392          C    382    GLU     CD   2392     0.8054      12.01
  2393         O2    382    GLU    OE1   2393    -0.8188         16
  2394         O2    382    GLU    OE2   2394    -0.8188         16
  2395          C    382    GLU      C   2395     0.5366      12.01
  2396          O    382    GLU      O   2396    -0.5819         16   ; qtot 2
; residue 383 TYR rtp TYR  q  0.0
  2397          N    383    TYR      N   2397    -0.4157      14.01
  2398          H    383    TYR      H   2398     0.2719      1.008
  2399         CT    383    TYR     CA   2399    -0.0014      12.01
  2400         H1    383    TYR     HA   2400     0.0876      1.008
  2401         CT    383    TYR     CB   2401    -0.0152      12.01
  2402         HC    383    TYR    HB1   2402     0.0295      1.008
  2403         HC    383    TYR    HB2   2403     0.0295      1.008
  2404         CA    383    TYR     CG   2404    -0.0011      12.01
  2405         CA    383    TYR    CD1   2405    -0.1906      12.01
  2406         HA    383    TYR    HD1   2406     0.1699      1.008
  2407         CA    383    TYR    CE1   2407    -0.2341      12.01
  2408         HA    383    TYR    HE1   2408     0.1656      1.008
  2409          C    383    TYR     CZ   2409     0.3226      12.01
  2410         OH    383    TYR     OH   2410    -0.5579         16
  2411         HO    383    TYR     HH   2411     0.3992      1.008
  2412         CA    383    TYR    CE2   2412    -0.2341      12.01
  2413         HA    383    TYR    HE2   2413     0.1656      1.008
  2414         CA    383    TYR    CD2   2414    -0.1906      12.01
  2415         HA    383    TYR    HD2   2415     0.1699      1.008
  2416          C    383    TYR      C   2416     0.5973      12.01
  2417          O    383    TYR      O   2417    -0.5679         16   ; qtot 2
; residue 384 ARG rtp ARG  q +1.0
  2418          N    384    ARG      N   2418    -0.3479      14.01
  2419          H    384    ARG      H   2419     0.2747      1.008
  2420         CT    384    ARG     CA   2420    -0.2637      12.01
  2421         H1    384    ARG     HA   2421      0.156      1.008
  2422         CT    384    ARG     CB   2422    -0.0007      12.01
  2423         HC    384    ARG    HB1   2423     0.0327      1.008
  2424         HC    384    ARG    HB2   2424     0.0327      1.008
  2425         CT    384    ARG     CG   2425      0.039      12.01
  2426         HC    384    ARG    HG1   2426     0.0285      1.008
  2427         HC    384    ARG    HG2   2427     0.0285      1.008
  2428         CT    384    ARG     CD   2428     0.0486      12.01
  2429         H1    384    ARG    HD1   2429     0.0687      1.008
  2430         H1    384    ARG    HD2   2430     0.0687      1.008
  2431         N2    384    ARG     NE   2431    -0.5295      14.01
  2432          H    384    ARG     HE   2432     0.3456      1.008
  2433         CA    384    ARG     CZ   2433     0.8076      12.01
  2434         N2    384    ARG    NH1   2434    -0.8627      14.01
  2435          H    384    ARG   HH11   2435     0.4478      1.008
  2436          H    384    ARG   HH12   2436     0.4478      1.008
  2437         N2    384    ARG    NH2   2437    -0.8627      14.01
  2438          H    384    ARG   HH21   2438     0.4478      1.008
  2439          H    384    ARG   HH22   2439     0.4478      1.008
  2440          C    384    ARG      C   2440     0.7341      12.01
  2441          O    384    ARG      O   2441    -0.5894         16   ; qtot 3
; residue 385 ARG rtp ARG  q +1.0
  2442          N    385    ARG      N   2442    -0.3479      14.01
  2443          H    385    ARG      H   2443     0.2747      1.008
  2444         CT    385    ARG     CA   2444    -0.2637      12.01
  2445         H1    385    ARG     HA   2445      0.156      1.008
  2446         CT    385    ARG     CB   2446    -0.0007      12.01
  2447         HC    385    ARG    HB1   2447     0.0327      1.008
  2448         HC    385    ARG    HB2   2448     0.0327      1.008
  2449         CT    385    ARG     CG   2449      0.039      12.01
  2450         HC    385    ARG    HG1   2450     0.0285      1.008
  2451         HC    385    ARG    HG2   2451     0.0285      1.008
  2452         CT    385    ARG     CD   2452     0.0486      12.01
  2453         H1    385    ARG    HD1   2453     0.0687      1.008
  2454         H1    385    ARG    HD2   2454     0.0687      1.008
  2455         N2    385    ARG     NE   2455    -0.5295      14.01
  2456          H    385    ARG     HE   2456     0.3456      1.008
  2457         CA    385    ARG     CZ   2457     0.8076      12.01
  2458         N2    385    ARG    NH1   2458    -0.8627      14.01
  2459          H    385    ARG   HH11   2459     0.4478      1.008
  2460          H    385    ARG   HH12   2460     0.4478      1.008
  2461         N2    385    ARG    NH2   2461    -0.8627      14.01
  2462          H    385    ARG   HH21   2462     0.4478      1.008
  2463          H    385    ARG   HH22   2463     0.4478      1.008
  2464          C    385    ARG      C   2464     0.7341      12.01
  2465          O    385    ARG      O   2465    -0.5894         16   ; qtot 4
; residue 386 GLN rtp GLN  q  0.0
  2466          N    386    GLN      N   2466    -0.4157      14.01
  2467          H    386    GLN      H   2467     0.2719      1.008
  2468         CT    386    GLN     CA   2468    -0.0031      12.01
  2469         H1    386    GLN     HA   2469      0.085      1.008
  2470         CT    386    GLN     CB   2470    -0.0036      12.01
  2471         HC    386    GLN    HB1   2471     0.0171      1.008
  2472         HC    386    GLN    HB2   2472     0.0171      1.008
  2473         CT    386    GLN     CG   2473    -0.0645      12.01
  2474         HC    386    GLN    HG1   2474     0.0352      1.008
  2475         HC    386    GLN    HG2   2475     0.0352      1.008
  2476          C    386    GLN     CD   2476     0.6951      12.01
  2477          O    386    GLN    OE1   2477    -0.6086         16
  2478          N    386    GLN    NE2   2478    -0.9407      14.01
  2479          H    386    GLN   HE21   2479     0.4251      1.008
  2480          H    386    GLN   HE22   2480     0.4251      1.008
  2481          C    386    GLN      C   2481     0.5973      12.01
  2482          O    386    GLN      O   2482    -0.5679         16   ; qtot 4
; residue 387 THR rtp THR  q  0.0
  2483          N    387    THR      N   2483    -0.4157      14.01
  2484          H    387    THR      H   2484     0.2719      1.008
  2485         CT    387    THR     CA   2485    -0.0389      12.01
  2486         H1    387    THR     HA   2486     0.1007      1.008
  2487         CT    387    THR     CB   2487     0.3654      12.01
  2488         H1    387    THR     HB   2488     0.0043      1.008
  2489         CT    387    THR    CG2   2489    -0.2438      12.01
  2490         HC    387    THR   HG21   2490     0.0642      1.008
  2491         HC    387    THR   HG22   2491     0.0642      1.008
  2492         HC    387    THR   HG23   2492     0.0642      1.008
  2493         OH    387    THR    OG1   2493    -0.6761         16
  2494         HO    387    THR    HG1   2494     0.4102      1.008
  2495          C    387    THR      C   2495     0.5973      12.01
  2496          O    387    THR      O   2496    -0.5679         16   ; qtot 4
; residue 388 VAL rtp VAL  q  0.0
  2497          N    388    VAL      N   2497    -0.4157      14.01
  2498          H    388    VAL      H   2498     0.2719      1.008
  2499         CT    388    VAL     CA   2499    -0.0875      12.01
  2500         H1    388    VAL     HA   2500     0.0969      1.008
  2501         CT    388    VAL     CB   2501     0.2985      12.01
  2502         HC    388    VAL     HB   2502    -0.0297      1.008
  2503         CT    388    VAL    CG1   2503    -0.3192      12.01
  2504         HC    388    VAL   HG11   2504     0.0791      1.008
  2505         HC    388    VAL   HG12   2505     0.0791      1.008
  2506         HC    388    VAL   HG13   2506     0.0791      1.008
  2507         CT    388    VAL    CG2   2507    -0.3192      12.01
  2508         HC    388    VAL   HG21   2508     0.0791      1.008
  2509         HC    388    VAL   HG22   2509     0.0791      1.008
  2510         HC    388    VAL   HG23   2510     0.0791      1.008
  2511          C    388    VAL      C   2511     0.5973      12.01
  2512          O    388    VAL      O   2512    -0.5679         16   ; qtot 4
; residue 389 THR rtp THR  q  0.0
  2513          N    389    THR      N   2513    -0.4157      14.01
  2514          H    389    THR      H   2514     0.2719      1.008
  2515         CT    389    THR     CA   2515    -0.0389      12.01
  2516         H1    389    THR     HA   2516     0.1007      1.008
  2517         CT    389    THR     CB   2517     0.3654      12.01
  2518         H1    389    THR     HB   2518     0.0043      1.008
  2519         CT    389    THR    CG2   2519    -0.2438      12.01
  2520         HC    389    THR   HG21   2520     0.0642      1.008
  2521         HC    389    THR   HG22   2521     0.0642      1.008
  2522         HC    389    THR   HG23   2522     0.0642      1.008
  2523         OH    389    THR    OG1   2523    -0.6761         16
  2524         HO    389    THR    HG1   2524     0.4102      1.008
  2525          C    389    THR      C   2525     0.5973      12.01
  2526          O    389    THR      O   2526    -0.5679         16   ; qtot 4
; residue 390 SER rtp SER  q  0.0
  2527          N    390    SER      N   2527    -0.4157      14.01
  2528          H    390    SER      H   2528     0.2719      1.008
  2529         CT    390    SER     CA   2529    -0.0249      12.01
  2530         H1    390    SER     HA   2530     0.0843      1.008
  2531         CT    390    SER     CB   2531     0.2117      12.01
  2532         H1    390    SER    HB1   2532     0.0352      1.008
  2533         H1    390    SER    HB2   2533     0.0352      1.008
  2534         OH    390    SER     OG   2534    -0.6546         16
  2535         HO    390    SER     HG   2535     0.4275      1.008
  2536          C    390    SER      C   2536     0.5973      12.01
  2537          O    390    SER      O   2537    -0.5679         16   ; qtot 4
; residue 391 THR rtp THR  q  0.0
  2538          N    391    THR      N   2538    -0.4157      14.01
  2539          H    391    THR      H   2539     0.2719      1.008
  2540         CT    391    THR     CA   2540    -0.0389      12.01
  2541         H1    391    THR     HA   2541     0.1007      1.008
  2542         CT    391    THR     CB   2542     0.3654      12.01
  2543         H1    391    THR     HB   2543     0.0043      1.008
  2544         CT    391    THR    CG2   2544    -0.2438      12.01
  2545         HC    391    THR   HG21   2545     0.0642      1.008
  2546         HC    391    THR   HG22   2546     0.0642      1.008
  2547         HC    391    THR   HG23   2547     0.0642      1.008
  2548         OH    391    THR    OG1   2548    -0.6761         16
  2549         HO    391    THR    HG1   2549     0.4102      1.008
  2550          C    391    THR      C   2550     0.5973      12.01
  2551          O    391    THR      O   2551    -0.5679         16   ; qtot 4
; residue 392 PRO rtp PRO  q  0.0
  2552          N    392    PRO      N   2552    -0.2548      14.01
  2553         CT    392    PRO     CD   2553     0.0192      12.01
  2554         H1    392    PRO    HD1   2554     0.0391      1.008
  2555         H1    392    PRO    HD2   2555     0.0391      1.008
  2556         CT    392    PRO     CG   2556     0.0189      12.01
  2557         HC    392    PRO    HG1   2557     0.0213      1.008
  2558         HC    392    PRO    HG2   2558     0.0213      1.008
  2559         CT    392    PRO     CB   2559     -0.007      12.01
  2560         HC    392    PRO    HB1   2560     0.0253      1.008
  2561         HC    392    PRO    HB2   2561     0.0253      1.008
  2562         CT    392    PRO     CA   2562    -0.0266      12.01
  2563         H1    392    PRO     HA   2563     0.0641      1.008
  2564          C    392    PRO      C   2564     0.5896      12.01
  2565          O    392    PRO      O   2565    -0.5748         16   ; qtot 4
; residue 393 CYS rtp CYS  q  0.0
  2566          N    393    CYS      N   2566    -0.4157      14.01
  2567          H    393    CYS      H   2567     0.2719      1.008
  2568         CT    393    CYS     CA   2568     0.0213      12.01
  2569         H1    393    CYS     HA   2569     0.1124      1.008
  2570         CT    393    CYS     CB   2570    -0.1231      12.01
  2571         H1    393    CYS    HB1   2571     0.1112      1.008
  2572         H1    393    CYS    HB2   2572     0.1112      1.008
  2573         SH    393    CYS     SG   2573    -0.3119      32.06
  2574         HS    393    CYS     HG   2574     0.1933      1.008
  2575          C    393    CYS      C   2575     0.5973      12.01
  2576          O    393    CYS      O   2576    -0.5679         16   ; qtot 4
; residue 394 TRP rtp TRP  q  0.0
  2577          N    394    TRP      N   2577    -0.4157      14.01
  2578          H    394    TRP      H   2578     0.2719      1.008
  2579         CT    394    TRP     CA   2579    -0.0275      12.01
  2580         H1    394    TRP     HA   2580     0.1123      1.008
  2581         CT    394    TRP     CB   2581     -0.005      12.01
  2582         HC    394    TRP    HB1   2582     0.0339      1.008
  2583         HC    394    TRP    HB2   2583     0.0339      1.008
  2584         C*    394    TRP     CG   2584    -0.1415      12.01
  2585         CW    394    TRP    CD1   2585    -0.1638      12.01
  2586         H4    394    TRP    HD1   2586     0.2062      1.008
  2587         NA    394    TRP    NE1   2587    -0.3418      14.01
  2588          H    394    TRP    HE1   2588     0.3412      1.008
  2589         CN    394    TRP    CE2   2589      0.138      12.01
  2590         CA    394    TRP    CZ2   2590    -0.2601      12.01
  2591         HA    394    TRP    HZ2   2591     0.1572      1.008
  2592         CA    394    TRP    CH2   2592    -0.1134      12.01
  2593         HA    394    TRP    HH2   2593     0.1417      1.008
  2594         CA    394    TRP    CZ3   2594    -0.1972      12.01
  2595         HA    394    TRP    HZ3   2595     0.1447      1.008
  2596         CA    394    TRP    CE3   2596    -0.2387      12.01
  2597         HA    394    TRP    HE3   2597       0.17      1.008
  2598         CB    394    TRP    CD2   2598     0.1243      12.01
  2599          C    394    TRP      C   2599     0.5973      12.01
  2600          O    394    TRP      O   2600    -0.5679         16   ; qtot 4
; residue 395 ILE rtp ILE  q  0.0
  2601          N    395    ILE      N   2601    -0.4157      14.01
  2602          H    395    ILE      H   2602     0.2719      1.008
  2603         CT    395    ILE     CA   2603    -0.0597      12.01
  2604         H1    395    ILE     HA   2604     0.0869      1.008
  2605         CT    395    ILE     CB   2605     0.1303      12.01
  2606         HC    395    ILE     HB   2606     0.0187      1.008
  2607         CT    395    ILE    CG2   2607    -0.3204      12.01
  2608         HC    395    ILE   HG21   2608     0.0882      1.008
  2609         HC    395    ILE   HG22   2609     0.0882      1.008
  2610         HC    395    ILE   HG23   2610     0.0882      1.008
  2611         CT    395    ILE    CG1   2611     -0.043      12.01
  2612         HC    395    ILE   HG11   2612     0.0236      1.008
  2613         HC    395    ILE   HG12   2613     0.0236      1.008
  2614         CT    395    ILE     CD   2614     -0.066      12.01
  2615         HC    395    ILE    HD1   2615     0.0186      1.008
  2616         HC    395    ILE    HD2   2616     0.0186      1.008
  2617         HC    395    ILE    HD3   2617     0.0186      1.008
  2618          C    395    ILE      C   2618     0.5973      12.01
  2619          O    395    ILE      O   2619    -0.5679         16   ; qtot 4
; residue 396 GLU rtp GLU  q -1.0
  2620          N    396    GLU      N   2620    -0.5163      14.01
  2621          H    396    GLU      H   2621     0.2936      1.008
  2622         CT    396    GLU     CA   2622     0.0397      12.01
  2623         H1    396    GLU     HA   2623     0.1105      1.008
  2624         CT    396    GLU     CB   2624      0.056      12.01
  2625         HC    396    GLU    HB1   2625    -0.0173      1.008
  2626         HC    396    GLU    HB2   2626    -0.0173      1.008
  2627         CT    396    GLU     CG   2627     0.0136      12.01
  2628         HC    396    GLU    HG1   2628    -0.0425      1.008
  2629         HC    396    GLU    HG2   2629    -0.0425      1.008
  2630          C    396    GLU     CD   2630     0.8054      12.01
  2631         O2    396    GLU    OE1   2631    -0.8188         16
  2632         O2    396    GLU    OE2   2632    -0.8188         16
  2633          C    396    GLU      C   2633     0.5366      12.01
  2634          O    396    GLU      O   2634    -0.5819         16   ; qtot 3
; residue 397 LEU rtp LEU  q  0.0
  2635          N    397    LEU      N   2635    -0.4157      14.01
  2636          H    397    LEU      H   2636     0.2719      1.008
  2637         CT    397    LEU     CA   2637    -0.0518      12.01
  2638         H1    397    LEU     HA   2638     0.0922      1.008
  2639         CT    397    LEU     CB   2639    -0.1102      12.01
  2640         HC    397    LEU    HB1   2640     0.0457      1.008
  2641         HC    397    LEU    HB2   2641     0.0457      1.008
  2642         CT    397    LEU     CG   2642     0.3531      12.01
  2643         HC    397    LEU     HG   2643    -0.0361      1.008
  2644         CT    397    LEU    CD1   2644    -0.4121      12.01
  2645         HC    397    LEU   HD11   2645        0.1      1.008
  2646         HC    397    LEU   HD12   2646        0.1      1.008
  2647         HC    397    LEU   HD13   2647        0.1      1.008
  2648         CT    397    LEU    CD2   2648    -0.4121      12.01
  2649         HC    397    LEU   HD21   2649        0.1      1.008
  2650         HC    397    LEU   HD22   2650        0.1      1.008
  2651         HC    397    LEU   HD23   2651        0.1      1.008
  2652          C    397    LEU      C   2652     0.5973      12.01
  2653          O    397    LEU      O   2653    -0.5679         16   ; qtot 3
; residue 398 HIS rtp HIE  q  0.0
  2654          N    398    HIS      N   2654    -0.4157      14.01
  2655          H    398    HIS      H   2655     0.2719      1.008
  2656         CT    398    HIS     CA   2656    -0.0581      12.01
  2657         H1    398    HIS     HA   2657      0.136      1.008
  2658         CT    398    HIS     CB   2658    -0.0074      12.01
  2659         HC    398    HIS    HB1   2659     0.0367      1.008
  2660         HC    398    HIS    HB2   2660     0.0367      1.008
  2661         CC    398    HIS     CG   2661     0.1868      12.01
  2662         NB    398    HIS    ND1   2662    -0.5432      14.01
  2663         CR    398    HIS    CE1   2663     0.1635      12.01
  2664         H5    398    HIS    HE1   2664     0.1435      1.008
  2665         NA    398    HIS    NE2   2665    -0.2795      14.01
  2666          H    398    HIS    HE2   2666     0.3339      1.008
  2667         CW    398    HIS    CD2   2667    -0.2207      12.01
  2668         H4    398    HIS    HD2   2668     0.1862      1.008
  2669          C    398    HIS      C   2669     0.5973      12.01
  2670          O    398    HIS      O   2670    -0.5679         16   ; qtot 3
; residue 399 LEU rtp LEU  q  0.0
  2671          N    399    LEU      N   2671    -0.4157      14.01
  2672          H    399    LEU      H   2672     0.2719      1.008
  2673         CT    399    LEU     CA   2673    -0.0518      12.01
  2674         H1    399    LEU     HA   2674     0.0922      1.008
  2675         CT    399    LEU     CB   2675    -0.1102      12.01
  2676         HC    399    LEU    HB1   2676     0.0457      1.008
  2677         HC    399    LEU    HB2   2677     0.0457      1.008
  2678         CT    399    LEU     CG   2678     0.3531      12.01
  2679         HC    399    LEU     HG   2679    -0.0361      1.008
  2680         CT    399    LEU    CD1   2680    -0.4121      12.01
  2681         HC    399    LEU   HD11   2681        0.1      1.008
  2682         HC    399    LEU   HD12   2682        0.1      1.008
  2683         HC    399    LEU   HD13   2683        0.1      1.008
  2684         CT    399    LEU    CD2   2684    -0.4121      12.01
  2685         HC    399    LEU   HD21   2685        0.1      1.008
  2686         HC    399    LEU   HD22   2686        0.1      1.008
  2687         HC    399    LEU   HD23   2687        0.1      1.008
  2688          C    399    LEU      C   2688     0.5973      12.01
  2689          O    399    LEU      O   2689    -0.5679         16   ; qtot 3
; residue 400 ASN rtp ASN  q  0.0
  2690          N    400    ASN      N   2690    -0.4157      14.01
  2691          H    400    ASN      H   2691     0.2719      1.008
  2692         CT    400    ASN     CA   2692     0.0143      12.01
  2693         H1    400    ASN     HA   2693     0.1048      1.008
  2694         CT    400    ASN     CB   2694    -0.2041      12.01
  2695         HC    400    ASN    HB1   2695     0.0797      1.008
  2696         HC    400    ASN    HB2   2696     0.0797      1.008
  2697          C    400    ASN     CG   2697      0.713      12.01
  2698          O    400    ASN    OD1   2698    -0.5931         16
  2699          N    400    ASN    ND2   2699    -0.9191      14.01
  2700          H    400    ASN   HD21   2700     0.4196      1.008
  2701          H    400    ASN   HD22   2701     0.4196      1.008
  2702          C    400    ASN      C   2702     0.5973      12.01
  2703          O    400    ASN      O   2703    -0.5679         16   ; qtot 3
; residue 401 GLY rtp GLY  q  0.0
  2704          N    401    GLY      N   2704    -0.4157      14.01
  2705          H    401    GLY      H   2705     0.2719      1.008
  2706         CT    401    GLY     CA   2706    -0.0252      12.01
  2707         H1    401    GLY    HA1   2707     0.0698      1.008
  2708         H1    401    GLY    HA2   2708     0.0698      1.008
  2709          C    401    GLY      C   2709     0.5973      12.01
  2710          O    401    GLY      O   2710    -0.5679         16   ; qtot 3
; residue 402 PRO rtp PRO  q  0.0
  2711          N    402    PRO      N   2711    -0.2548      14.01
  2712         CT    402    PRO     CD   2712     0.0192      12.01
  2713         H1    402    PRO    HD1   2713     0.0391      1.008
  2714         H1    402    PRO    HD2   2714     0.0391      1.008
  2715         CT    402    PRO     CG   2715     0.0189      12.01
  2716         HC    402    PRO    HG1   2716     0.0213      1.008
  2717         HC    402    PRO    HG2   2717     0.0213      1.008
  2718         CT    402    PRO     CB   2718     -0.007      12.01
  2719         HC    402    PRO    HB1   2719     0.0253      1.008
  2720         HC    402    PRO    HB2   2720     0.0253      1.008
  2721         CT    402    PRO     CA   2721    -0.0266      12.01
  2722         H1    402    PRO     HA   2722     0.0641      1.008
  2723          C    402    PRO      C   2723     0.5896      12.01
  2724          O    402    PRO      O   2724    -0.5748         16   ; qtot 3
; residue 403 LEU rtp LEU  q  0.0
  2725          N    403    LEU      N   2725    -0.4157      14.01
  2726          H    403    LEU      H   2726     0.2719      1.008
  2727         CT    403    LEU     CA   2727    -0.0518      12.01
  2728         H1    403    LEU     HA   2728     0.0922      1.008
  2729         CT    403    LEU     CB   2729    -0.1102      12.01
  2730         HC    403    LEU    HB1   2730     0.0457      1.008
  2731         HC    403    LEU    HB2   2731     0.0457      1.008
  2732         CT    403    LEU     CG   2732     0.3531      12.01
  2733         HC    403    LEU     HG   2733    -0.0361      1.008
  2734         CT    403    LEU    CD1   2734    -0.4121      12.01
  2735         HC    403    LEU   HD11   2735        0.1      1.008
  2736         HC    403    LEU   HD12   2736        0.1      1.008
  2737         HC    403    LEU   HD13   2737        0.1      1.008
  2738         CT    403    LEU    CD2   2738    -0.4121      12.01
  2739         HC    403    LEU   HD21   2739        0.1      1.008
  2740         HC    403    LEU   HD22   2740        0.1      1.008
  2741         HC    403    LEU   HD23   2741        0.1      1.008
  2742          C    403    LEU      C   2742     0.5973      12.01
  2743          O    403    LEU      O   2743    -0.5679         16   ; qtot 3
; residue 404 GLN rtp GLN  q  0.0
  2744          N    404    GLN      N   2744    -0.4157      14.01
  2745          H    404    GLN      H   2745     0.2719      1.008
  2746         CT    404    GLN     CA   2746    -0.0031      12.01
  2747         H1    404    GLN     HA   2747      0.085      1.008
  2748         CT    404    GLN     CB   2748    -0.0036      12.01
  2749         HC    404    GLN    HB1   2749     0.0171      1.008
  2750         HC    404    GLN    HB2   2750     0.0171      1.008
  2751         CT    404    GLN     CG   2751    -0.0645      12.01
  2752         HC    404    GLN    HG1   2752     0.0352      1.008
  2753         HC    404    GLN    HG2   2753     0.0352      1.008
  2754          C    404    GLN     CD   2754     0.6951      12.01
  2755          O    404    GLN    OE1   2755    -0.6086         16
  2756          N    404    GLN    NE2   2756    -0.9407      14.01
  2757          H    404    GLN   HE21   2757     0.4251      1.008
  2758          H    404    GLN   HE22   2758     0.4251      1.008
  2759          C    404    GLN      C   2759     0.5973      12.01
  2760          O    404    GLN      O   2760    -0.5679         16   ; qtot 3
; residue 405 TRP rtp TRP  q  0.0
  2761          N    405    TRP      N   2761    -0.4157      14.01
  2762          H    405    TRP      H   2762     0.2719      1.008
  2763         CT    405    TRP     CA   2763    -0.0275      12.01
  2764         H1    405    TRP     HA   2764     0.1123      1.008
  2765         CT    405    TRP     CB   2765     -0.005      12.01
  2766         HC    405    TRP    HB1   2766     0.0339      1.008
  2767         HC    405    TRP    HB2   2767     0.0339      1.008
  2768         C*    405    TRP     CG   2768    -0.1415      12.01
  2769         CW    405    TRP    CD1   2769    -0.1638      12.01
  2770         H4    405    TRP    HD1   2770     0.2062      1.008
  2771         NA    405    TRP    NE1   2771    -0.3418      14.01
  2772          H    405    TRP    HE1   2772     0.3412      1.008
  2773         CN    405    TRP    CE2   2773      0.138      12.01
  2774         CA    405    TRP    CZ2   2774    -0.2601      12.01
  2775         HA    405    TRP    HZ2   2775     0.1572      1.008
  2776         CA    405    TRP    CH2   2776    -0.1134      12.01
  2777         HA    405    TRP    HH2   2777     0.1417      1.008
  2778         CA    405    TRP    CZ3   2778    -0.1972      12.01
  2779         HA    405    TRP    HZ3   2779     0.1447      1.008
  2780         CA    405    TRP    CE3   2780    -0.2387      12.01
  2781         HA    405    TRP    HE3   2781       0.17      1.008
  2782         CB    405    TRP    CD2   2782     0.1243      12.01
  2783          C    405    TRP      C   2783     0.5973      12.01
  2784          O    405    TRP      O   2784    -0.5679         16   ; qtot 3
; residue 406 LEU rtp LEU  q  0.0
  2785          N    406    LEU      N   2785    -0.4157      14.01
  2786          H    406    LEU      H   2786     0.2719      1.008
  2787         CT    406    LEU     CA   2787    -0.0518      12.01
  2788         H1    406    LEU     HA   2788     0.0922      1.008
  2789         CT    406    LEU     CB   2789    -0.1102      12.01
  2790         HC    406    LEU    HB1   2790     0.0457      1.008
  2791         HC    406    LEU    HB2   2791     0.0457      1.008
  2792         CT    406    LEU     CG   2792     0.3531      12.01
  2793         HC    406    LEU     HG   2793    -0.0361      1.008
  2794         CT    406    LEU    CD1   2794    -0.4121      12.01
  2795         HC    406    LEU   HD11   2795        0.1      1.008
  2796         HC    406    LEU   HD12   2796        0.1      1.008
  2797         HC    406    LEU   HD13   2797        0.1      1.008
  2798         CT    406    LEU    CD2   2798    -0.4121      12.01
  2799         HC    406    LEU   HD21   2799        0.1      1.008
  2800         HC    406    LEU   HD22   2800        0.1      1.008
  2801         HC    406    LEU   HD23   2801        0.1      1.008
  2802          C    406    LEU      C   2802     0.5973      12.01
  2803          O    406    LEU      O   2803    -0.5679         16   ; qtot 3
; residue 407 ASP rtp ASP  q -1.0
  2804          N    407    ASP      N   2804    -0.5163      14.01
  2805          H    407    ASP      H   2805     0.2936      1.008
  2806         CT    407    ASP     CA   2806     0.0381      12.01
  2807         H1    407    ASP     HA   2807      0.088      1.008
  2808         CT    407    ASP     CB   2808    -0.0303      12.01
  2809         HC    407    ASP    HB1   2809    -0.0122      1.008
  2810         HC    407    ASP    HB2   2810    -0.0122      1.008
  2811          C    407    ASP     CG   2811     0.7994      12.01
  2812         O2    407    ASP    OD1   2812    -0.8014         16
  2813         O2    407    ASP    OD2   2813    -0.8014         16
  2814          C    407    ASP      C   2814     0.5366      12.01
  2815          O    407    ASP      O   2815    -0.5819         16   ; qtot 2
; residue 408 LYS rtp LYS  q +1.0
  2816          N    408    LYS      N   2816    -0.3479      14.01
  2817          H    408    LYS      H   2817     0.2747      1.008
  2818         CT    408    LYS     CA   2818      -0.24      12.01
  2819         H1    408    LYS     HA   2819     0.1426      1.008
  2820         CT    408    LYS     CB   2820    -0.0094      12.01
  2821         HC    408    LYS    HB1   2821     0.0362      1.008
  2822         HC    408    LYS    HB2   2822     0.0362      1.008
  2823         CT    408    LYS     CG   2823     0.0187      12.01
  2824         HC    408    LYS    HG1   2824     0.0103      1.008
  2825         HC    408    LYS    HG2   2825     0.0103      1.008
  2826         CT    408    LYS     CD   2826    -0.0479      12.01
  2827         HC    408    LYS    HD1   2827     0.0621      1.008
  2828         HC    408    LYS    HD2   2828     0.0621      1.008
  2829         CT    408    LYS     CE   2829    -0.0143      12.01
  2830         HP    408    LYS    HE1   2830     0.1135      1.008
  2831         HP    408    LYS    HE2   2831     0.1135      1.008
  2832         N3    408    LYS     NZ   2832    -0.3854      14.01
  2833          H    408    LYS    HZ1   2833       0.34      1.008
  2834          H    408    LYS    HZ2   2834       0.34      1.008
  2835          H    408    LYS    HZ3   2835       0.34      1.008
  2836          C    408    LYS      C   2836     0.7341      12.01
  2837          O    408    LYS      O   2837    -0.5894         16   ; qtot 3
; residue 409 VAL rtp VAL  q  0.0
  2838          N    409    VAL      N   2838    -0.4157      14.01
  2839          H    409    VAL      H   2839     0.2719      1.008
  2840         CT    409    VAL     CA   2840    -0.0875      12.01
  2841         H1    409    VAL     HA   2841     0.0969      1.008
  2842         CT    409    VAL     CB   2842     0.2985      12.01
  2843         HC    409    VAL     HB   2843    -0.0297      1.008
  2844         CT    409    VAL    CG1   2844    -0.3192      12.01
  2845         HC    409    VAL   HG11   2845     0.0791      1.008
  2846         HC    409    VAL   HG12   2846     0.0791      1.008
  2847         HC    409    VAL   HG13   2847     0.0791      1.008
  2848         CT    409    VAL    CG2   2848    -0.3192      12.01
  2849         HC    409    VAL   HG21   2849     0.0791      1.008
  2850         HC    409    VAL   HG22   2850     0.0791      1.008
  2851         HC    409    VAL   HG23   2851     0.0791      1.008
  2852          C    409    VAL      C   2852     0.5973      12.01
  2853          O    409    VAL      O   2853    -0.5679         16   ; qtot 3
; residue 410 LEU rtp LEU  q  0.0
  2854          N    410    LEU      N   2854    -0.4157      14.01
  2855          H    410    LEU      H   2855     0.2719      1.008
  2856         CT    410    LEU     CA   2856    -0.0518      12.01
  2857         H1    410    LEU     HA   2857     0.0922      1.008
  2858         CT    410    LEU     CB   2858    -0.1102      12.01
  2859         HC    410    LEU    HB1   2859     0.0457      1.008
  2860         HC    410    LEU    HB2   2860     0.0457      1.008
  2861         CT    410    LEU     CG   2861     0.3531      12.01
  2862         HC    410    LEU     HG   2862    -0.0361      1.008
  2863         CT    410    LEU    CD1   2863    -0.4121      12.01
  2864         HC    410    LEU   HD11   2864        0.1      1.008
  2865         HC    410    LEU   HD12   2865        0.1      1.008
  2866         HC    410    LEU   HD13   2866        0.1      1.008
  2867         CT    410    LEU    CD2   2867    -0.4121      12.01
  2868         HC    410    LEU   HD21   2868        0.1      1.008
  2869         HC    410    LEU   HD22   2869        0.1      1.008
  2870         HC    410    LEU   HD23   2870        0.1      1.008
  2871          C    410    LEU      C   2871     0.5973      12.01
  2872          O    410    LEU      O   2872    -0.5679         16   ; qtot 3
; residue 411 THR rtp THR  q  0.0
  2873          N    411    THR      N   2873    -0.4157      14.01
  2874          H    411    THR      H   2874     0.2719      1.008
  2875         CT    411    THR     CA   2875    -0.0389      12.01
  2876         H1    411    THR     HA   2876     0.1007      1.008
  2877         CT    411    THR     CB   2877     0.3654      12.01
  2878         H1    411    THR     HB   2878     0.0043      1.008
  2879         CT    411    THR    CG2   2879    -0.2438      12.01
  2880         HC    411    THR   HG21   2880     0.0642      1.008
  2881         HC    411    THR   HG22   2881     0.0642      1.008
  2882         HC    411    THR   HG23   2882     0.0642      1.008
  2883         OH    411    THR    OG1   2883    -0.6761         16
  2884         HO    411    THR    HG1   2884     0.4102      1.008
  2885          C    411    THR      C   2885     0.5973      12.01
  2886          O    411    THR      O   2886    -0.5679         16   ; qtot 3
; residue 412 GLN rtp GLN  q  0.0
  2887          N    412    GLN      N   2887    -0.4157      14.01
  2888          H    412    GLN      H   2888     0.2719      1.008
  2889         CT    412    GLN     CA   2889    -0.0031      12.01
  2890         H1    412    GLN     HA   2890      0.085      1.008
  2891         CT    412    GLN     CB   2891    -0.0036      12.01
  2892         HC    412    GLN    HB1   2892     0.0171      1.008
  2893         HC    412    GLN    HB2   2893     0.0171      1.008
  2894         CT    412    GLN     CG   2894    -0.0645      12.01
  2895         HC    412    GLN    HG1   2895     0.0352      1.008
  2896         HC    412    GLN    HG2   2896     0.0352      1.008
  2897          C    412    GLN     CD   2897     0.6951      12.01
  2898          O    412    GLN    OE1   2898    -0.6086         16
  2899          N    412    GLN    NE2   2899    -0.9407      14.01
  2900          H    412    GLN   HE21   2900     0.4251      1.008
  2901          H    412    GLN   HE22   2901     0.4251      1.008
  2902          C    412    GLN      C   2902     0.5973      12.01
  2903          O    412    GLN      O   2903    -0.5679         16   ; qtot 3
; residue 413 MET rtp MET  q  0.0
  2904          N    413    MET      N   2904    -0.4157      14.01
  2905          H    413    MET      H   2905     0.2719      1.008
  2906         CT    413    MET     CA   2906    -0.0237      12.01
  2907         H1    413    MET     HA   2907      0.088      1.008
  2908         CT    413    MET     CB   2908     0.0342      12.01
  2909         HC    413    MET    HB1   2909     0.0241      1.008
  2910         HC    413    MET    HB2   2910     0.0241      1.008
  2911         CT    413    MET     CG   2911     0.0018      12.01
  2912         H1    413    MET    HG1   2912      0.044      1.008
  2913         H1    413    MET    HG2   2913      0.044      1.008
  2914          S    413    MET     SD   2914    -0.2737      32.06
  2915         CT    413    MET     CE   2915    -0.0536      12.01
  2916         H1    413    MET    HE1   2916     0.0684      1.008
  2917         H1    413    MET    HE2   2917     0.0684      1.008
  2918         H1    413    MET    HE3   2918     0.0684      1.008
  2919          C    413    MET      C   2919     0.5973      12.01
  2920          O    413    MET      O   2920    -0.5679         16   ; qtot 3
; residue 414 GLY rtp GLY  q  0.0
  2921          N    414    GLY      N   2921    -0.4157      14.01
  2922          H    414    GLY      H   2922     0.2719      1.008
  2923         CT    414    GLY     CA   2923    -0.0252      12.01
  2924         H1    414    GLY    HA1   2924     0.0698      1.008
  2925         H1    414    GLY    HA2   2925     0.0698      1.008
  2926          C    414    GLY      C   2926     0.5973      12.01
  2927          O    414    GLY      O   2927    -0.5679         16   ; qtot 3
; residue 415 SER rtp SER  q  0.0
  2928          N    415    SER      N   2928    -0.4157      14.01
  2929          H    415    SER      H   2929     0.2719      1.008
  2930         CT    415    SER     CA   2930    -0.0249      12.01
  2931         H1    415    SER     HA   2931     0.0843      1.008
  2932         CT    415    SER     CB   2932     0.2117      12.01
  2933         H1    415    SER    HB1   2933     0.0352      1.008
  2934         H1    415    SER    HB2   2934     0.0352      1.008
  2935         OH    415    SER     OG   2935    -0.6546         16
  2936         HO    415    SER     HG   2936     0.4275      1.008
  2937          C    415    SER      C   2937     0.5973      12.01
  2938          O    415    SER      O   2938    -0.5679         16   ; qtot 3
; residue 416 PRO rtp PRO  q  0.0
  2939          N    416    PRO      N   2939    -0.2548      14.01
  2940         CT    416    PRO     CD   2940     0.0192      12.01
  2941         H1    416    PRO    HD1   2941     0.0391      1.008
  2942         H1    416    PRO    HD2   2942     0.0391      1.008
  2943         CT    416    PRO     CG   2943     0.0189      12.01
  2944         HC    416    PRO    HG1   2944     0.0213      1.008
  2945         HC    416    PRO    HG2   2945     0.0213      1.008
  2946         CT    416    PRO     CB   2946     -0.007      12.01
  2947         HC    416    PRO    HB1   2947     0.0253      1.008
  2948         HC    416    PRO    HB2   2948     0.0253      1.008
  2949         CT    416    PRO     CA   2949    -0.0266      12.01
  2950         H1    416    PRO     HA   2950     0.0641      1.008
  2951          C    416    PRO      C   2951     0.5896      12.01
  2952          O    416    PRO      O   2952    -0.5748         16   ; qtot 3
; residue 417 SER rtp SER  q  0.0
  2953          N    417    SER      N   2953    -0.4157      14.01
  2954          H    417    SER      H   2954     0.2719      1.008
  2955         CT    417    SER     CA   2955    -0.0249      12.01
  2956         H1    417    SER     HA   2956     0.0843      1.008
  2957         CT    417    SER     CB   2957     0.2117      12.01
  2958         H1    417    SER    HB1   2958     0.0352      1.008
  2959         H1    417    SER    HB2   2959     0.0352      1.008
  2960         OH    417    SER     OG   2960    -0.6546         16
  2961         HO    417    SER     HG   2961     0.4275      1.008
  2962          C    417    SER      C   2962     0.5973      12.01
  2963          O    417    SER      O   2963    -0.5679         16   ; qtot 3
; residue 418 ILE rtp ILE  q  0.0
  2964          N    418    ILE      N   2964    -0.4157      14.01
  2965          H    418    ILE      H   2965     0.2719      1.008
  2966         CT    418    ILE     CA   2966    -0.0597      12.01
  2967         H1    418    ILE     HA   2967     0.0869      1.008
  2968         CT    418    ILE     CB   2968     0.1303      12.01
  2969         HC    418    ILE     HB   2969     0.0187      1.008
  2970         CT    418    ILE    CG2   2970    -0.3204      12.01
  2971         HC    418    ILE   HG21   2971     0.0882      1.008
  2972         HC    418    ILE   HG22   2972     0.0882      1.008
  2973         HC    418    ILE   HG23   2973     0.0882      1.008
  2974         CT    418    ILE    CG1   2974     -0.043      12.01
  2975         HC    418    ILE   HG11   2975     0.0236      1.008
  2976         HC    418    ILE   HG12   2976     0.0236      1.008
  2977         CT    418    ILE     CD   2977     -0.066      12.01
  2978         HC    418    ILE    HD1   2978     0.0186      1.008
  2979         HC    418    ILE    HD2   2979     0.0186      1.008
  2980         HC    418    ILE    HD3   2980     0.0186      1.008
  2981          C    418    ILE      C   2981     0.5973      12.01
  2982          O    418    ILE      O   2982    -0.5679         16   ; qtot 3
; residue 419 ARG rtp ARG  q +1.0
  2983          N    419    ARG      N   2983    -0.3479      14.01
  2984          H    419    ARG      H   2984     0.2747      1.008
  2985         CT    419    ARG     CA   2985    -0.2637      12.01
  2986         H1    419    ARG     HA   2986      0.156      1.008
  2987         CT    419    ARG     CB   2987    -0.0007      12.01
  2988         HC    419    ARG    HB1   2988     0.0327      1.008
  2989         HC    419    ARG    HB2   2989     0.0327      1.008
  2990         CT    419    ARG     CG   2990      0.039      12.01
  2991         HC    419    ARG    HG1   2991     0.0285      1.008
  2992         HC    419    ARG    HG2   2992     0.0285      1.008
  2993         CT    419    ARG     CD   2993     0.0486      12.01
  2994         H1    419    ARG    HD1   2994     0.0687      1.008
  2995         H1    419    ARG    HD2   2995     0.0687      1.008
  2996         N2    419    ARG     NE   2996    -0.5295      14.01
  2997          H    419    ARG     HE   2997     0.3456      1.008
  2998         CA    419    ARG     CZ   2998     0.8076      12.01
  2999         N2    419    ARG    NH1   2999    -0.8627      14.01
  3000          H    419    ARG   HH11   3000     0.4478      1.008
  3001          H    419    ARG   HH12   3001     0.4478      1.008
  3002         N2    419    ARG    NH2   3002    -0.8627      14.01
  3003          H    419    ARG   HH21   3003     0.4478      1.008
  3004          H    419    ARG   HH22   3004     0.4478      1.008
  3005          C    419    ARG      C   3005     0.7341      12.01
  3006          O    419    ARG      O   3006    -0.5894         16   ; qtot 4
; residue 420 CYS rtp CYS  q  0.0
  3007          N    420    CYS      N   3007    -0.4157      14.01
  3008          H    420    CYS      H   3008     0.2719      1.008
  3009         CT    420    CYS     CA   3009     0.0213      12.01
  3010         H1    420    CYS     HA   3010     0.1124      1.008
  3011         CT    420    CYS     CB   3011    -0.1231      12.01
  3012         H1    420    CYS    HB1   3012     0.1112      1.008
  3013         H1    420    CYS    HB2   3013     0.1112      1.008
  3014         SH    420    CYS     SG   3014    -0.3119      32.06
  3015         HS    420    CYS     HG   3015     0.1933      1.008
  3016          C    420    CYS      C   3016     0.5973      12.01
  3017          O    420    CYS      O   3017    -0.5679         16   ; qtot 4
; residue 421 SER rtp SER  q  0.0
  3018          N    421    SER      N   3018    -0.4157      14.01
  3019          H    421    SER      H   3019     0.2719      1.008
  3020         CT    421    SER     CA   3020    -0.0249      12.01
  3021         H1    421    SER     HA   3021     0.0843      1.008
  3022         CT    421    SER     CB   3022     0.2117      12.01
  3023         H1    421    SER    HB1   3023     0.0352      1.008
  3024         H1    421    SER    HB2   3024     0.0352      1.008
  3025         OH    421    SER     OG   3025    -0.6546         16
  3026         HO    421    SER     HG   3026     0.4275      1.008
  3027          C    421    SER      C   3027     0.5973      12.01
  3028          O    421    SER      O   3028    -0.5679         16   ; qtot 4
; residue 422 SER rtp SER  q  0.0
  3029          N    422    SER      N   3029    -0.4157      14.01
  3030          H    422    SER      H   3030     0.2719      1.008
  3031         CT    422    SER     CA   3031    -0.0249      12.01
  3032         H1    422    SER     HA   3032     0.0843      1.008
  3033         CT    422    SER     CB   3033     0.2117      12.01
  3034         H1    422    SER    HB1   3034     0.0352      1.008
  3035         H1    422    SER    HB2   3035     0.0352      1.008
  3036         OH    422    SER     OG   3036    -0.6546         16
  3037         HO    422    SER     HG   3037     0.4275      1.008
  3038          C    422    SER      C   3038     0.5973      12.01
  3039          O    422    SER      O   3039    -0.5679         16   ; qtot 4
; residue 423 VAL rtp VAL  q  0.0
  3040          N    423    VAL      N   3040    -0.4157      14.01
  3041          H    423    VAL      H   3041     0.2719      1.008
  3042         CT    423    VAL     CA   3042    -0.0875      12.01
  3043         H1    423    VAL     HA   3043     0.0969      1.008
  3044         CT    423    VAL     CB   3044     0.2985      12.01
  3045         HC    423    VAL     HB   3045    -0.0297      1.008
  3046         CT    423    VAL    CG1   3046    -0.3192      12.01
  3047         HC    423    VAL   HG11   3047     0.0791      1.008
  3048         HC    423    VAL   HG12   3048     0.0791      1.008
  3049         HC    423    VAL   HG13   3049     0.0791      1.008
  3050         CT    423    VAL    CG2   3050    -0.3192      12.01
  3051         HC    423    VAL   HG21   3051     0.0791      1.008
  3052         HC    423    VAL   HG22   3052     0.0791      1.008
  3053         HC    423    VAL   HG23   3053     0.0791      1.008
  3054          C    423    VAL      C   3054     0.5973      12.01
  3055          O    423    VAL      O   3055    -0.5679         16   ; qtot 4
; residue 424 SER rtp CSER q -1.0
  3056          N    424    SER      N   3056    -0.3821      14.01
  3057          H    424    SER      H   3057     0.2681      1.008
  3058         CT    424    SER     CA   3058    -0.2722      12.01
  3059         H1    424    SER     HA   3059     0.1304      1.008
  3060         CT    424    SER     CB   3060     0.1123      12.01
  3061         H1    424    SER    HB1   3061     0.0813      1.008
  3062         H1    424    SER    HB2   3062     0.0813      1.008
  3063         OH    424    SER     OG   3063    -0.6514         16
  3064         HO    424    SER     HG   3064     0.4474      1.008
  3065          C    424    SER      C   3065     0.8113      12.01
  3066         O2    424    SER    OC1   3066    -0.8132         16
  3067         O2    424    SER    OC2   3067    -0.8132         16   ; qtot 3

[ bonds ]
;  ai    aj funct            c0            c1            c2            c3
    1     2     1 
    1     3     1 
    1     4     1 
    1    13     1 
    4     5     1 
    4     6     1 
    4     7     1 
    7     8     1 
    7     9     1 
    7    10     1 
   10    11     1 
   10    12     1 
   10    13     1 
   13    14     1 
   13    15     1 
   15    16     1 
   15    17     1 
   17    18     1 
   17    19     1 
   19    20     1 
   19    21     1 
   19    25     1 
   21    22     1 
   21    23     1 
   21    24     1 
   25    26     1 
   25    27     1 
   27    28     1 
   27    29     1 
   29    30     1 
   29    31     1 
   29    45     1 
   31    32     1 
   31    33     1 
   31    34     1 
   34    35     1 
   34    43     1 
   35    36     1 
   35    37     1 
   37    38     1 
   37    39     1 
   39    40     1 
   39    41     1 
   41    42     1 
   41    43     1 
   43    44     1 
   45    46     1 
   45    47     1 
   47    48     1 
   47    49     1 
   49    50     1 
   49    51     1 
   49    69     1 
   51    52     1 
   51    53     1 
   51    54     1 
   54    55     1 
   54    68     1 
   55    56     1 
   55    57     1 
   57    58     1 
   57    59     1 
   59    60     1 
   59    68     1 
   60    61     1 
   60    62     1 
   62    63     1 
   62    64     1 
   64    65     1 
   64    66     1 
   66    67     1 
   66    68     1 
   69    70     1 
   69    71     1 
   71    72     1 
   71    73     1 
   73    74     1 
   73    75     1 
   73    80     1 
   75    76     1 
   75    77     1 
   75    78     1 
   78    79     1 
   80    81     1 
   80    82     1 
   82    83     1 
   82    84     1 
   84    85     1 
   84    86     1 
   84    91     1 
   86    87     1 
   86    88     1 
   86    89     1 
   89    90     1 
   91    92     1 
   91    93     1 
   93    94     1 
   93    95     1 
   95    96     1 
   95    97     1 
   95   110     1 
   97    98     1 
   97    99     1 
   97   103     1 
   99   100     1 
   99   101     1 
   99   102     1 
  103   104     1 
  103   105     1 
  103   106     1 
  106   107     1 
  106   108     1 
  106   109     1 
  110   111     1 
  110   112     1 
  112   113     1 
  112   114     1 
  114   115     1 
  114   116     1 
  114   121     1 
  116   117     1 
  116   118     1 
  116   119     1 
  119   120     1 
  121   122     1 
  121   123     1 
  123   124     1 
  123   125     1 
  125   126     1 
  125   127     1 
  125   142     1 
  127   128     1 
  127   129     1 
  127   130     1 
  130   131     1 
  130   140     1 
  131   132     1 
  131   133     1 
  133   134     1 
  133   135     1 
  135   136     1 
  135   138     1 
  136   137     1 
  138   139     1 
  138   140     1 
  140   141     1 
  142   143     1 
  142   144     1 
  144   145     1 
  144   146     1 
  146   147     1 
  146   148     1 
  146   163     1 
  148   149     1 
  148   150     1 
  148   151     1 
  151   152     1 
  151   161     1 
  152   153     1 
  152   154     1 
  154   155     1 
  154   156     1 
  156   157     1 
  156   159     1 
  157   158     1 
  159   160     1 
  159   161     1 
  161   162     1 
  163   164     1 
  163   165     1 
  165   166     1 
  165   167     1 
  167   168     1 
  167   169     1 
  167   178     1 
  169   170     1 
  169   171     1 
  169   172     1 
  172   173     1 
  172   174     1 
  172   175     1 
  175   176     1 
  175   177     1 
  178   179     1 
  178   180     1 
  180   181     1 
  180   182     1 
  182   183     1 
  182   184     1 
  182   197     1 
  184   185     1 
  184   186     1 
  184   187     1 
  187   188     1 
  187   189     1 
  187   193     1 
  189   190     1 
  189   191     1 
  189   192     1 
  193   194     1 
  193   195     1 
  193   196     1 
  197   198     1 
  197   199     1 
  199   200     1 
  199   201     1 
  201   202     1 
  201   203     1 
  201   211     1 
  203   204     1 
  203   205     1 
  203   206     1 
  206   207     1 
  206   208     1 
  208   209     1 
  208   210     1 
  211   212     1 
  211   213     1 
  213   214     1 
  213   215     1 
  215   216     1 
  215   217     1 
  215   228     1 
  217   218     1 
  217   219     1 
  217   220     1 
  220   221     1 
  220   222     1 
  220   223     1 
  223   224     1 
  223   225     1 
  225   226     1 
  225   227     1 
  228   229     1 
  228   230     1 
  230   231     1 
  230   232     1 
  232   233     1 
  232   234     1 
  232   252     1 
  234   235     1 
  234   236     1 
  234   237     1 
  237   238     1 
  237   239     1 
  237   240     1 
  240   241     1 
  240   242     1 
  240   243     1 
  243   244     1 
  243   245     1 
  245   246     1 
  245   249     1 
  246   247     1 
  246   248     1 
  249   250     1 
  249   251     1 
  252   253     1 
  252   254     1 
  254   255     1 
  254   256     1 
  256   257     1 
  256   258     1 
  256   268     1 
  258   259     1 
  258   260     1 
  258   264     1 
  260   261     1 
  260   262     1 
  260   263     1 
  264   265     1 
  264   266     1 
  264   267     1 
  268   269     1 
  268   270     1 
  270   271     1 
  270   272     1 
  272   273     1 
  272   274     1 
  272   275     1 
  275   276     1 
  275   277     1 
  277   278     1 
  277   279     1 
  279   280     1 
  279   281     1 
  279   290     1 
  281   282     1 
  281   283     1 
  281   284     1 
  284   285     1 
  284   286     1 
  284   287     1 
  287   288     1 
  287   289     1 
  290   291     1 
  290   292     1 
  292   293     1 
  292   294     1 
  294   295     1 
  294   296     1 
  294   304     1 
  296   297     1 
  296   298     1 
  296   302     1 
  298   299     1 
  298   300     1 
  298   301     1 
  302   303     1 
  304   305     1 
  304   306     1 
  306   307     1 
  306   308     1 
  308   309     1 
  308   310     1 
  308   324     1 
  310   311     1 
  310   312     1 
  310   313     1 
  313   314     1 
  313   322     1 
  314   315     1 
  314   316     1 
  316   317     1 
  316   318     1 
  318   319     1 
  318   320     1 
  320   321     1 
  320   322     1 
  322   323     1 
  324   325     1 
  324   326     1 
  326   327     1 
  326   328     1 
  328   329     1 
  328   330     1 
  328   341     1 
  330   331     1 
  330   332     1 
  330   333     1 
  333   334     1 
  333   339     1 
  334   335     1 
  335   336     1 
  335   337     1 
  337   338     1 
  337   339     1 
  339   340     1 
  341   342     1 
  341   343     1 
  343   344     1 
  343   345     1 
  345   346     1 
  345   347     1 
  345   351     1 
  347   348     1 
  347   349     1 
  347   350     1 
  351   352     1 
  351   353     1 
  353   354     1 
  353   355     1 
  355   356     1 
  355   357     1 
  355   362     1 
  357   358     1 
  357   359     1 
  357   360     1 
  360   361     1 
  362   363     1 
  362   364     1 
  364   365     1 
  364   366     1 
  366   367     1 
  366   368     1 
  366   379     1 
  368   369     1 
  368   370     1 
  368   371     1 
  371   372     1 
  371   373     1 
  371   374     1 
  374   375     1 
  374   376     1 
  376   377     1 
  376   378     1 
  379   380     1 
  379   381     1 
  381   382     1 
  381   391     1 
  382   383     1 
  382   384     1 
  382   385     1 
  385   386     1 
  385   387     1 
  385   388     1 
  388   389     1 
  388   390     1 
  388   391     1 
  391   392     1 
  391   393     1 
  393   394     1 
  393   395     1 
  395   396     1 
  395   397     1 
  397   398     1 
  397   399     1 
  397   404     1 
  399   400     1 
  399   401     1 
  399   402     1 
  402   403     1 
  404   405     1 
  404   406     1 
  406   407     1 
  406   408     1 
  408   409     1 
  408   410     1 
  408   421     1 
  410   411     1 
  410   412     1 
  410   413     1 
  413   414     1 
  413   415     1 
  413   416     1 
  416   417     1 
  417   418     1 
  417   419     1 
  417   420     1 
  421   422     1 
  421   423     1 
  423   424     1 
  423   425     1 
  425   426     1 
  425   427     1 
  425   435     1 
  427   428     1 
  427   429     1 
  427   433     1 
  429   430     1 
  429   431     1 
  429   432     1 
  433   434     1 
  435   436     1 
  435   437     1 
  437   438     1 
  437   439     1 
  439   440     1 
  439   441     1 
  439   451     1 
  441   442     1 
  441   443     1 
  441   447     1 
  443   444     1 
  443   445     1 
  443   446     1 
  447   448     1 
  447   449     1 
  447   450     1 
  451   452     1 
  451   453     1 
  453   454     1 
  453   455     1 
  455   456     1 
  455   457     1 
  455   463     1 
  457   458     1 
  457   459     1 
  457   460     1 
  460   461     1 
  460   462     1 
  463   464     1 
  463   465     1 
  465   466     1 
  465   467     1 
  467   468     1 
  467   469     1 
  467   470     1 
  470   471     1 
  470   472     1 
  472   473     1 
  472   474     1 
  474   475     1 
  474   476     1 
  474   490     1 
  476   477     1 
  476   478     1 
  476   479     1 
  479   480     1 
  479   488     1 
  480   481     1 
  480   482     1 
  482   483     1 
  482   484     1 
  484   485     1 
  484   486     1 
  486   487     1 
  486   488     1 
  488   489     1 
  490   491     1 
  490   492     1 
  492   493     1 
  492   494     1 
  494   495     1 
  494   496     1 
  494   504     1 
  496   497     1 
  496   498     1 
  496   502     1 
  498   499     1 
  498   500     1 
  498   501     1 
  502   503     1 
  504   505     1 
  504   506     1 
  506   507     1 
  506   508     1 
  508   509     1 
  508   510     1 
  508   516     1 
  510   511     1 
  510   512     1 
  510   513     1 
  513   514     1 
  513   515     1 
  516   517     1 
  516   518     1 
  518   519     1 
  518   528     1 
  519   520     1 
  519   521     1 
  519   522     1 
  522   523     1 
  522   524     1 
  522   525     1 
  525   526     1 
  525   527     1 
  525   528     1 
  528   529     1 
  528   530     1 
  530   531     1 
  530   532     1 
  532   533     1 
  532   534     1 
  534   535     1 
  534   536     1 
  534   541     1 
  536   537     1 
  536   538     1 
  536   539     1 
  539   540     1 
  541   542     1 
  541   543     1 
  543   544     1 
  543   545     1 
  545   546     1 
  545   547     1 
  545   555     1 
  547   548     1 
  547   549     1 
  547   550     1 
  550   551     1 
  550   552     1 
  552   553     1 
  552   554     1 
  555   556     1 
  555   557     1 
  557   558     1 
  557   559     1 
  559   560     1 
  559   561     1 
  559   566     1 
  561   562     1 
  561   563     1 
  561   564     1 
  564   565     1 
  566   567     1 
  566   568     1 
  568   569     1 
  568   570     1 
  570   571     1 
  570   572     1 
  570   581     1 
  572   573     1 
  572   574     1 
  572   575     1 
  575   576     1 
  575   577     1 
  575   578     1 
  578   579     1 
  578   580     1 
  581   582     1 
  581   583     1 
  583   584     1 
  583   585     1 
  585   586     1 
  585   587     1 
  585   605     1 
  587   588     1 
  587   589     1 
  587   590     1 
  590   591     1 
  590   592     1 
  590   593     1 
  593   594     1 
  593   595     1 
  593   596     1 
  596   597     1 
  596   598     1 
  598   599     1 
  598   602     1 
  599   600     1 
  599   601     1 
  602   603     1 
  602   604     1 
  605   606     1 
  605   607     1 
  607   608     1 
  607   609     1 
  609   610     1 
  609   611     1 
  609   625     1 
  611   612     1 
  611   613     1 
  611   614     1 
  614   615     1 
  614   623     1 
  615   616     1 
  615   617     1 
  617   618     1 
  617   619     1 
  619   620     1 
  619   621     1 
  621   622     1 
  621   623     1 
  623   624     1 
  625   626     1 
  625   627     1 
  627   628     1 
  627   629     1 
  629   630     1 
  629   631     1 
  629   636     1 
  631   632     1 
  631   633     1 
  631   634     1 
  634   635     1 
  636   637     1 
  636   638     1 
  638   639     1 
  638   640     1 
  640   641     1 
  640   642     1 
  640   655     1 
  642   643     1 
  642   644     1 
  642   645     1 
  645   646     1 
  645   647     1 
  645   651     1 
  647   648     1 
  647   649     1 
  647   650     1 
  651   652     1 
  651   653     1 
  651   654     1 
  655   656     1 
  655   657     1 
  657   658     1 
  657   659     1 
  659   660     1 
  659   661     1 
  659   662     1 
  662   663     1 
  662   664     1 
  664   665     1 
  664   666     1 
  666   667     1 
  666   668     1 
  666   681     1 
  668   669     1 
  668   670     1 
  668   671     1 
  671   672     1 
  671   673     1 
  671   677     1 
  673   674     1 
  673   675     1 
  673   676     1 
  677   678     1 
  677   679     1 
  677   680     1 
  681   682     1 
  681   683     1 
  683   684     1 
  683   685     1 
  685   686     1 
  685   687     1 
  685   700     1 
  687   688     1 
  687   689     1 
  687   690     1 
  690   691     1 
  690   692     1 
  690   696     1 
  692   693     1 
  692   694     1 
  692   695     1 
  696   697     1 
  696   698     1 
  696   699     1 
  700   701     1 
  700   702     1 
  702   703     1 
  702   704     1 
  704   705     1 
  704   706     1 
  704   711     1 
  706   707     1 
  706   708     1 
  706   709     1 
  709   710     1 
  711   712     1 
  711   713     1 
  713   714     1 
  713   715     1 
  715   716     1 
  715   717     1 
  715   725     1 
  717   718     1 
  717   719     1 
  717   720     1 
  720   721     1 
  720   722     1 
  722   723     1 
  722   724     1 
  725   726     1 
  725   727     1 
  727   728     1 
  727   729     1 
  729   730     1 
  729   731     1 
  729   741     1 
  731   732     1 
  731   733     1 
  731   737     1 
  733   734     1 
  733   735     1 
  733   736     1 
  737   738     1 
  737   739     1 
  737   740     1 
  741   742     1 
  741   743     1 
  743   744     1 
  743   745     1 
  745   746     1 
  745   747     1 
  745   755     1 
  747   748     1 
  747   749     1 
  747   750     1 
  750   751     1 
  750   752     1 
  752   753     1 
  752   754     1 
  755   756     1 
  755   757     1 
  757   758     1 
  757   759     1 
  759   760     1 
  759   761     1 
  759   779     1 
  761   762     1 
  761   763     1 
  761   764     1 
  764   765     1 
  764   766     1 
  764   767     1 
  767   768     1 
  767   769     1 
  767   770     1 
  770   771     1 
  770   772     1 
  772   773     1 
  772   776     1 
  773   774     1 
  773   775     1 
  776   777     1 
  776   778     1 
  779   780     1 
  779   781     1 
  781   782     1 
  781   783     1 
  783   784     1 
  783   785     1 
  783   793     1 
  785   786     1 
  785   787     1 
  785   788     1 
  788   789     1 
  788   790     1 
  790   791     1 
  790   792     1 
  793   794     1 
  793   795     1 
  795   796     1 
  795   797     1 
  797   798     1 
  797   799     1 
  797   803     1 
  799   800     1 
  799   801     1 
  799   802     1 
  803   804     1 
  803   805     1 
  805   806     1 
  805   807     1 
  807   808     1 
  807   809     1 
  807   813     1 
  809   810     1 
  809   811     1 
  809   812     1 
  813   814     1 
  813   815     1 
  815   816     1 
  815   817     1 
  817   818     1 
  817   819     1 
  817   829     1 
  819   820     1 
  819   821     1 
  819   825     1 
  821   822     1 
  821   823     1 
  821   824     1 
  825   826     1 
  825   827     1 
  825   828     1 
  829   830     1 
  829   831     1 
  831   832     1 
  831   833     1 
  833   834     1 
  833   835     1 
  833   844     1 
  835   836     1 
  835   837     1 
  835   838     1 
  838   839     1 
  838   840     1 
  838   841     1 
  841   842     1 
  841   843     1 
  844   845     1 
  844   846     1 
  846   847     1 
  846   848     1 
  848   849     1 
  848   850     1 
  848   863     1 
  850   851     1 
  850   852     1 
  850   853     1 
  853   854     1 
  853   855     1 
  853   859     1 
  855   856     1 
  855   857     1 
  855   858     1 
  859   860     1 
  859   861     1 
  859   862     1 
  863   864     1 
  863   865     1 
  865   866     1 
  865   867     1 
  867   868     1 
  867   869     1 
  867   877     1 
  869   870     1 
  869   871     1 
  869   875     1 
  871   872     1 
  871   873     1 
  871   874     1 
  875   876     1 
  877   878     1 
  877   879     1 
  879   880     1 
  879   881     1 
  881   882     1 
  881   883     1 
  881   901     1 
  883   884     1 
  883   885     1 
  883   886     1 
  886   887     1 
  886   888     1 
  886   889     1 
  889   890     1 
  889   891     1 
  889   892     1 
  892   893     1 
  892   894     1 
  894   895     1 
  894   898     1 
  895   896     1 
  895   897     1 
  898   899     1 
  898   900     1 
  901   902     1 
  901   903     1 
  903   904     1 
  903   905     1 
  905   906     1 
  905   907     1 
  905   925     1 
  907   908     1 
  907   909     1 
  907   910     1 
  910   911     1 
  910   912     1 
  910   913     1 
  913   914     1 
  913   915     1 
  913   916     1 
  916   917     1 
  916   918     1 
  918   919     1 
  918   922     1 
  919   920     1 
  919   921     1 
  922   923     1 
  922   924     1 
  925   926     1 
  925   927     1 
  927   928     1 
  927   929     1 
  929   930     1 
  929   931     1 
  929   942     1 
  931   932     1 
  931   933     1 
  931   934     1 
  934   935     1 
  934   940     1 
  935   936     1 
  935   937     1 
  937   938     1 
  937   939     1 
  939   940     1 
  940   941     1 
  942   943     1 
  942   944     1 
  944   945     1 
  944   946     1 
  946   947     1 
  946   948     1 
  946   961     1 
  948   949     1 
  948   950     1 
  948   954     1 
  950   951     1 
  950   952     1 
  950   953     1 
  954   955     1 
  954   956     1 
  954   957     1 
  957   958     1 
  957   959     1 
  957   960     1 
  961   962     1 
  961   963     1 
  963   964     1 
  963   965     1 
  965   966     1 
  965   967     1 
  965   968     1 
  968   969     1 
  968   970     1 
  970   971     1 
  970   972     1 
  972   973     1 
  972   974     1 
  972   992     1 
  974   975     1 
  974   976     1 
  974   977     1 
  977   978     1 
  977   979     1 
  977   980     1 
  980   981     1 
  980   982     1 
  980   983     1 
  983   984     1 
  983   985     1 
  985   986     1 
  985   989     1 
  986   987     1 
  986   988     1 
  989   990     1 
  989   991     1 
  992   993     1 
  992   994     1 
  994   995     1 
  994   996     1 
  996   997     1 
  996   998     1 
  996   999     1 
  999  1000     1 
  999  1001     1 
 1001  1002     1 
 1001  1003     1 
 1003  1004     1 
 1003  1005     1 
 1003  1015     1 
 1005  1006     1 
 1005  1007     1 
 1005  1011     1 
 1007  1008     1 
 1007  1009     1 
 1007  1010     1 
 1011  1012     1 
 1011  1013     1 
 1011  1014     1 
 1015  1016     1 
 1015  1017     1 
 1017  1018     1 
 1017  1019     1 
 1019  1020     1 
 1019  1021     1 
 1019  1039     1 
 1021  1022     1 
 1021  1023     1 
 1021  1024     1 
 1024  1025     1 
 1024  1026     1 
 1024  1027     1 
 1027  1028     1 
 1027  1029     1 
 1027  1030     1 
 1030  1031     1 
 1030  1032     1 
 1032  1033     1 
 1032  1036     1 
 1033  1034     1 
 1033  1035     1 
 1036  1037     1 
 1036  1038     1 
 1039  1040     1 
 1039  1041     1 
 1041  1042     1 
 1041  1043     1 
 1043  1044     1 
 1043  1045     1 
 1043  1058     1 
 1045  1046     1 
 1045  1047     1 
 1045  1048     1 
 1048  1049     1 
 1048  1050     1 
 1048  1054     1 
 1050  1051     1 
 1050  1052     1 
 1050  1053     1 
 1054  1055     1 
 1054  1056     1 
 1054  1057     1 
 1058  1059     1 
 1058  1060     1 
 1060  1061     1 
 1060  1062     1 
 1062  1063     1 
 1062  1064     1 
 1062  1079     1 
 1064  1065     1 
 1064  1066     1 
 1064  1067     1 
 1067  1068     1 
 1067  1077     1 
 1068  1069     1 
 1068  1070     1 
 1070  1071     1 
 1070  1072     1 
 1072  1073     1 
 1072  1075     1 
 1073  1074     1 
 1075  1076     1 
 1075  1077     1 
 1077  1078     1 
 1079  1080     1 
 1079  1081     1 
 1081  1082     1 
 1081  1083     1 
 1083  1084     1 
 1083  1085     1 
 1083  1100     1 
 1085  1086     1 
 1085  1087     1 
 1085  1088     1 
 1088  1089     1 
 1088  1098     1 
 1089  1090     1 
 1089  1091     1 
 1091  1092     1 
 1091  1093     1 
 1093  1094     1 
 1093  1096     1 
 1094  1095     1 
 1096  1097     1 
 1096  1098     1 
 1098  1099     1 
 1100  1101     1 
 1100  1102     1 
 1102  1103     1 
 1102  1104     1 
 1104  1105     1 
 1104  1106     1 
 1104  1119     1 
 1106  1107     1 
 1106  1108     1 
 1106  1112     1 
 1108  1109     1 
 1108  1110     1 
 1108  1111     1 
 1112  1113     1 
 1112  1114     1 
 1112  1115     1 
 1115  1116     1 
 1115  1117     1 
 1115  1118     1 
 1119  1120     1 
 1119  1121     1 
 1121  1122     1 
 1121  1123     1 
 1123  1124     1 
 1123  1125     1 
 1123  1126     1 
 1126  1127     1 
 1126  1128     1 
 1128  1129     1 
 1128  1130     1 
 1130  1131     1 
 1130  1132     1 
 1130  1133     1 
 1133  1134     1 
 1133  1135     1 
 1135  1136     1 
 1135  1137     1 
 1137  1138     1 
 1137  1139     1 
 1137  1148     1 
 1139  1140     1 
 1139  1141     1 
 1139  1142     1 
 1142  1143     1 
 1142  1144     1 
 1142  1145     1 
 1145  1146     1 
 1145  1147     1 
 1148  1149     1 
 1148  1150     1 
 1150  1151     1 
 1150  1152     1 
 1152  1153     1 
 1152  1154     1 
 1152  1164     1 
 1154  1155     1 
 1154  1156     1 
 1154  1160     1 
 1156  1157     1 
 1156  1158     1 
 1156  1159     1 
 1160  1161     1 
 1160  1162     1 
 1160  1163     1 
 1164  1165     1 
 1164  1166     1 
 1166  1167     1 
 1166  1168     1 
 1168  1169     1 
 1168  1170     1 
 1168  1184     1 
 1170  1171     1 
 1170  1172     1 
 1170  1173     1 
 1173  1174     1 
 1173  1182     1 
 1174  1175     1 
 1174  1176     1 
 1176  1177     1 
 1176  1178     1 
 1178  1179     1 
 1178  1180     1 
 1180  1181     1 
 1180  1182     1 
 1182  1183     1 
 1184  1185     1 
 1184  1186     1 
 1186  1187     1 
 1186  1188     1 
 1188  1189     1 
 1188  1190     1 
 1188  1194     1 
 1190  1191     1 
 1190  1192     1 
 1190  1193     1 
 1194  1195     1 
 1194  1196     1 
 1196  1197     1 
 1196  1198     1 
 1198  1199     1 
 1198  1200     1 
 1198  1209     1 
 1200  1201     1 
 1200  1202     1 
 1200  1203     1 
 1203  1204     1 
 1203  1205     1 
 1203  1206     1 
 1206  1207     1 
 1206  1208     1 
 1209  1210     1 
 1209  1211     1 
 1211  1212     1 
 1211  1213     1 
 1213  1214     1 
 1213  1215     1 
 1213  1220     1 
 1215  1216     1 
 1215  1217     1 
 1215  1218     1 
 1218  1219     1 
 1220  1221     1 
 1220  1222     1 
 1222  1223     1 
 1222  1224     1 
 1224  1225     1 
 1224  1226     1 
 1224  1239     1 
 1226  1227     1 
 1226  1228     1 
 1226  1229     1 
 1229  1230     1 
 1229  1231     1 
 1229  1235     1 
 1231  1232     1 
 1231  1233     1 
 1231  1234     1 
 1235  1236     1 
 1235  1237     1 
 1235  1238     1 
 1239  1240     1 
 1239  1241     1 
 1241  1242     1 
 1241  1243     1 
 1243  1244     1 
 1243  1245     1 
 1243  1250     1 
 1245  1246     1 
 1245  1247     1 
 1245  1248     1 
 1248  1249     1 
 1250  1251     1 
 1250  1252     1 
 1252  1253     1 
 1252  1254     1 
 1254  1255     1 
 1254  1256     1 
 1254  1262     1 
 1256  1257     1 
 1256  1258     1 
 1256  1259     1 
 1259  1260     1 
 1259  1261     1 
 1262  1263     1 
 1262  1264     1 
 1264  1265     1 
 1264  1266     1 
 1266  1267     1 
 1266  1268     1 
 1266  1273     1 
 1268  1269     1 
 1268  1270     1 
 1268  1271     1 
 1271  1272     1 
 1273  1274     1 
 1273  1275     1 
 1275  1276     1 
 1275  1277     1 
 1277  1278     1 
 1277  1279     1 
 1277  1283     1 
 1279  1280     1 
 1279  1281     1 
 1279  1282     1 
 1283  1284     1 
 1283  1285     1 
 1285  1286     1 
 1285  1287     1 
 1287  1288     1 
 1287  1289     1 
 1287  1302     1 
 1289  1290     1 
 1289  1291     1 
 1289  1295     1 
 1291  1292     1 
 1291  1293     1 
 1291  1294     1 
 1295  1296     1 
 1295  1297     1 
 1295  1298     1 
 1298  1299     1 
 1298  1300     1 
 1298  1301     1 
 1302  1303     1 
 1302  1304     1 
 1304  1305     1 
 1304  1306     1 
 1306  1307     1 
 1306  1308     1 
 1306  1322     1 
 1308  1309     1 
 1308  1310     1 
 1308  1311     1 
 1311  1312     1 
 1311  1320     1 
 1312  1313     1 
 1312  1314     1 
 1314  1315     1 
 1314  1316     1 
 1316  1317     1 
 1316  1318     1 
 1318  1319     1 
 1318  1320     1 
 1320  1321     1 
 1322  1323     1 
 1322  1324     1 
 1324  1325     1 
 1324  1326     1 
 1326  1327     1 
 1326  1328     1 
 1326  1338     1 
 1328  1329     1 
 1328  1330     1 
 1328  1334     1 
 1330  1331     1 
 1330  1332     1 
 1330  1333     1 
 1334  1335     1 
 1334  1336     1 
 1334  1337     1 
 1338  1339     1 
 1338  1340     1 
 1340  1341     1 
 1340  1342     1 
 1342  1343     1 
 1342  1344     1 
 1342  1355     1 
 1344  1345     1 
 1344  1346     1 
 1344  1347     1 
 1347  1348     1 
 1347  1349     1 
 1347  1350     1 
 1350  1351     1 
 1350  1352     1 
 1352  1353     1 
 1352  1354     1 
 1355  1356     1 
 1355  1357     1 
 1357  1358     1 
 1357  1359     1 
 1359  1360     1 
 1359  1361     1 
 1359  1366     1 
 1361  1362     1 
 1361  1363     1 
 1361  1364     1 
 1364  1365     1 
 1366  1367     1 
 1366  1368     1 
 1368  1369     1 
 1368  1378     1 
 1369  1370     1 
 1369  1371     1 
 1369  1372     1 
 1372  1373     1 
 1372  1374     1 
 1372  1375     1 
 1375  1376     1 
 1375  1377     1 
 1375  1378     1 
 1378  1379     1 
 1378  1380     1 
 1380  1381     1 
 1380  1382     1 
 1382  1383     1 
 1382  1384     1 
 1384  1385     1 
 1384  1386     1 
 1384  1394     1 
 1386  1387     1 
 1386  1388     1 
 1386  1389     1 
 1389  1390     1 
 1389  1391     1 
 1391  1392     1 
 1391  1393     1 
 1394  1395     1 
 1394  1396     1 
 1396  1397     1 
 1396  1398     1 
 1398  1399     1 
 1398  1400     1 
 1398  1405     1 
 1400  1401     1 
 1400  1402     1 
 1400  1403     1 
 1403  1404     1 
 1405  1406     1 
 1405  1407     1 
 1407  1408     1 
 1407  1409     1 
 1409  1410     1 
 1409  1411     1 
 1409  1419     1 
 1411  1412     1 
 1411  1413     1 
 1411  1414     1 
 1414  1415     1 
 1414  1416     1 
 1416  1417     1 
 1416  1418     1 
 1419  1420     1 
 1419  1421     1 
 1421  1422     1 
 1421  1423     1 
 1423  1424     1 
 1423  1425     1 
 1423  1436     1 
 1425  1426     1 
 1425  1427     1 
 1425  1428     1 
 1428  1429     1 
 1428  1430     1 
 1428  1431     1 
 1431  1432     1 
 1431  1433     1 
 1433  1434     1 
 1433  1435     1 
 1436  1437     1 
 1436  1438     1 
 1438  1439     1 
 1438  1440     1 
 1440  1441     1 
 1440  1442     1 
 1440  1460     1 
 1442  1443     1 
 1442  1444     1 
 1442  1445     1 
 1445  1446     1 
 1445  1447     1 
 1445  1448     1 
 1448  1449     1 
 1448  1450     1 
 1448  1451     1 
 1451  1452     1 
 1451  1453     1 
 1453  1454     1 
 1453  1457     1 
 1454  1455     1 
 1454  1456     1 
 1457  1458     1 
 1457  1459     1 
 1460  1461     1 
 1460  1462     1 
 1462  1463     1 
 1462  1464     1 
 1464  1465     1 
 1464  1466     1 
 1464  1481     1 
 1466  1467     1 
 1466  1468     1 
 1466  1469     1 
 1469  1470     1 
 1469  1479     1 
 1470  1471     1 
 1470  1472     1 
 1472  1473     1 
 1472  1474     1 
 1474  1475     1 
 1474  1477     1 
 1475  1476     1 
 1477  1478     1 
 1477  1479     1 
 1479  1480     1 
 1481  1482     1 
 1481  1483     1 
 1483  1484     1 
 1483  1485     1 
 1485  1486     1 
 1485  1487     1 
 1485  1488     1 
 1488  1489     1 
 1488  1490     1 
 1490  1491     1 
 1490  1492     1 
 1492  1493     1 
 1492  1494     1 
 1492  1512     1 
 1494  1495     1 
 1494  1496     1 
 1494  1497     1 
 1497  1498     1 
 1497  1511     1 
 1498  1499     1 
 1498  1500     1 
 1500  1501     1 
 1500  1502     1 
 1502  1503     1 
 1502  1511     1 
 1503  1504     1 
 1503  1505     1 
 1505  1506     1 
 1505  1507     1 
 1507  1508     1 
 1507  1509     1 
 1509  1510     1 
 1509  1511     1 
 1512  1513     1 
 1512  1514     1 
 1514  1515     1 
 1514  1516     1 
 1516  1517     1 
 1516  1518     1 
 1516  1529     1 
 1518  1519     1 
 1518  1520     1 
 1518  1521     1 
 1521  1522     1 
 1521  1527     1 
 1522  1523     1 
 1523  1524     1 
 1523  1525     1 
 1525  1526     1 
 1525  1527     1 
 1527  1528     1 
 1529  1530     1 
 1529  1531     1 
 1531  1532     1 
 1531  1541     1 
 1532  1533     1 
 1532  1534     1 
 1532  1535     1 
 1535  1536     1 
 1535  1537     1 
 1535  1538     1 
 1538  1539     1 
 1538  1540     1 
 1538  1541     1 
 1541  1542     1 
 1541  1543     1 
 1543  1544     1 
 1543  1545     1 
 1545  1546     1 
 1545  1547     1 
 1547  1548     1 
 1547  1549     1 
 1547  1553     1 
 1549  1550     1 
 1549  1551     1 
 1549  1552     1 
 1553  1554     1 
 1553  1555     1 
 1555  1556     1 
 1555  1557     1 
 1557  1558     1 
 1557  1559     1 
 1557  1567     1 
 1559  1560     1 
 1559  1561     1 
 1559  1565     1 
 1561  1562     1 
 1561  1563     1 
 1561  1564     1 
 1565  1566     1 
 1567  1568     1 
 1567  1569     1 
 1569  1570     1 
 1569  1571     1 
 1571  1572     1 
 1571  1573     1 
 1571  1583     1 
 1573  1574     1 
 1573  1575     1 
 1573  1579     1 
 1575  1576     1 
 1575  1577     1 
 1575  1578     1 
 1579  1580     1 
 1579  1581     1 
 1579  1582     1 
 1583  1584     1 
 1583  1585     1 
 1585  1586     1 
 1585  1587     1 
 1587  1588     1 
 1587  1589     1 
 1587  1594     1 
 1589  1590     1 
 1589  1591     1 
 1589  1592     1 
 1592  1593     1 
 1594  1595     1 
 1594  1596     1 
 1596  1597     1 
 1596  1598     1 
 1598  1599     1 
 1598  1600     1 
 1598  1616     1 
 1600  1601     1 
 1600  1602     1 
 1600  1603     1 
 1603  1604     1 
 1603  1605     1 
 1603  1606     1 
 1606  1607     1 
 1606  1608     1 
 1606  1609     1 
 1609  1610     1 
 1609  1611     1 
 1609  1612     1 
 1612  1613     1 
 1612  1614     1 
 1612  1615     1 
 1616  1617     1 
 1616  1618     1 
 1618  1619     1 
 1618  1620     1 
 1620  1621     1 
 1620  1622     1 
 1620  1635     1 
 1622  1623     1 
 1622  1624     1 
 1622  1628     1 
 1624  1625     1 
 1624  1626     1 
 1624  1627     1 
 1628  1629     1 
 1628  1630     1 
 1628  1631     1 
 1631  1632     1 
 1631  1633     1 
 1631  1634     1 
 1635  1636     1 
 1635  1637     1 
 1637  1638     1 
 1637  1647     1 
 1638  1639     1 
 1638  1640     1 
 1638  1641     1 
 1641  1642     1 
 1641  1643     1 
 1641  1644     1 
 1644  1645     1 
 1644  1646     1 
 1644  1647     1 
 1647  1648     1 
 1647  1649     1 
 1649  1650     1 
 1649  1651     1 
 1651  1652     1 
 1651  1661     1 
 1652  1653     1 
 1652  1654     1 
 1652  1655     1 
 1655  1656     1 
 1655  1657     1 
 1655  1658     1 
 1658  1659     1 
 1658  1660     1 
 1658  1661     1 
 1661  1662     1 
 1661  1663     1 
 1663  1664     1 
 1663  1665     1 
 1665  1666     1 
 1665  1667     1 
 1667  1668     1 
 1667  1669     1 
 1667  1670     1 
 1670  1671     1 
 1670  1672     1 
 1672  1673     1 
 1672  1674     1 
 1674  1675     1 
 1674  1676     1 
 1674  1681     1 
 1676  1677     1 
 1676  1678     1 
 1676  1679     1 
 1679  1680     1 
 1681  1682     1 
 1681  1683     1 
 1683  1684     1 
 1683  1685     1 
 1685  1686     1 
 1685  1687     1 
 1685  1695     1 
 1687  1688     1 
 1687  1689     1 
 1687  1690     1 
 1690  1691     1 
 1690  1692     1 
 1692  1693     1 
 1692  1694     1 
 1695  1696     1 
 1695  1697     1 
 1697  1698     1 
 1697  1699     1 
 1699  1700     1 
 1699  1701     1 
 1699  1714     1 
 1701  1702     1 
 1701  1703     1 
 1701  1704     1 
 1704  1705     1 
 1704  1706     1 
 1704  1710     1 
 1706  1707     1 
 1706  1708     1 
 1706  1709     1 
 1710  1711     1 
 1710  1712     1 
 1710  1713     1 
 1714  1715     1 
 1714  1716     1 
 1716  1717     1 
 1716  1718     1 
 1718  1719     1 
 1718  1720     1 
 1718  1736     1 
 1720  1721     1 
 1720  1722     1 
 1720  1723     1 
 1723  1724     1 
 1723  1725     1 
 1723  1726     1 
 1726  1727     1 
 1726  1728     1 
 1726  1729     1 
 1729  1730     1 
 1729  1731     1 
 1729  1732     1 
 1732  1733     1 
 1732  1734     1 
 1732  1735     1 
 1736  1737     1 
 1736  1738     1 
 1738  1739     1 
 1738  1740     1 
 1740  1741     1 
 1740  1742     1 
 1740  1755     1 
 1742  1743     1 
 1742  1744     1 
 1742  1748     1 
 1744  1745     1 
 1744  1746     1 
 1744  1747     1 
 1748  1749     1 
 1748  1750     1 
 1748  1751     1 
 1751  1752     1 
 1751  1753     1 
 1751  1754     1 
 1755  1756     1 
 1755  1757     1 
 1757  1758     1 
 1757  1759     1 
 1759  1760     1 
 1759  1761     1 
 1759  1775     1 
 1761  1762     1 
 1761  1763     1 
 1761  1764     1 
 1764  1765     1 
 1764  1773     1 
 1765  1766     1 
 1765  1767     1 
 1767  1768     1 
 1767  1769     1 
 1769  1770     1 
 1769  1771     1 
 1771  1772     1 
 1771  1773     1 
 1773  1774     1 
 1775  1776     1 
 1775  1777     1 
 1777  1778     1 
 1777  1779     1 
 1779  1780     1 
 1779  1781     1 
 1779  1789     1 
 1781  1782     1 
 1781  1783     1 
 1781  1784     1 
 1784  1785     1 
 1784  1786     1 
 1786  1787     1 
 1786  1788     1 
 1789  1790     1 
 1789  1791     1 
 1791  1792     1 
 1791  1793     1 
 1793  1794     1 
 1793  1795     1 
 1793  1803     1 
 1795  1796     1 
 1795  1797     1 
 1795  1798     1 
 1798  1799     1 
 1798  1800     1 
 1800  1801     1 
 1800  1802     1 
 1803  1804     1 
 1803  1805     1 
 1805  1806     1 
 1805  1807     1 
 1807  1808     1 
 1807  1809     1 
 1807  1820     1 
 1809  1810     1 
 1809  1811     1 
 1809  1812     1 
 1812  1813     1 
 1812  1814     1 
 1812  1815     1 
 1815  1816     1 
 1815  1817     1 
 1817  1818     1 
 1817  1819     1 
 1820  1821     1 
 1820  1822     1 
 1822  1823     1 
 1822  1824     1 
 1824  1825     1 
 1824  1826     1 
 1824  1835     1 
 1826  1827     1 
 1826  1828     1 
 1826  1829     1 
 1829  1830     1 
 1829  1831     1 
 1829  1832     1 
 1832  1833     1 
 1832  1834     1 
 1835  1836     1 
 1835  1837     1 
 1837  1838     1 
 1837  1839     1 
 1839  1840     1 
 1839  1841     1 
 1839  1855     1 
 1841  1842     1 
 1841  1843     1 
 1841  1844     1 
 1844  1845     1 
 1844  1853     1 
 1845  1846     1 
 1845  1847     1 
 1847  1848     1 
 1847  1849     1 
 1849  1850     1 
 1849  1851     1 
 1851  1852     1 
 1851  1853     1 
 1853  1854     1 
 1855  1856     1 
 1855  1857     1 
 1857  1858     1 
 1857  1859     1 
 1859  1860     1 
 1859  1861     1 
 1859  1865     1 
 1861  1862     1 
 1861  1863     1 
 1861  1864     1 
 1865  1866     1 
 1865  1867     1 
 1867  1868     1 
 1867  1869     1 
 1869  1870     1 
 1869  1871     1 
 1869  1875     1 
 1871  1872     1 
 1871  1873     1 
 1871  1874     1 
 1875  1876     1 
 1875  1877     1 
 1877  1878     1 
 1877  1879     1 
 1879  1880     1 
 1879  1881     1 
 1879  1894     1 
 1881  1882     1 
 1881  1883     1 
 1881  1884     1 
 1884  1885     1 
 1884  1886     1 
 1884  1890     1 
 1886  1887     1 
 1886  1888     1 
 1886  1889     1 
 1890  1891     1 
 1890  1892     1 
 1890  1893     1 
 1894  1895     1 
 1894  1896     1 
 1896  1897     1 
 1896  1898     1 
 1898  1899     1 
 1898  1900     1 
 1898  1913     1 
 1900  1901     1 
 1900  1902     1 
 1900  1903     1 
 1903  1904     1 
 1903  1905     1 
 1903  1909     1 
 1905  1906     1 
 1905  1907     1 
 1905  1908     1 
 1909  1910     1 
 1909  1911     1 
 1909  1912     1 
 1913  1914     1 
 1913  1915     1 
 1915  1916     1 
 1915  1917     1 
 1917  1918     1 
 1917  1919     1 
 1917  1923     1 
 1919  1920     1 
 1919  1921     1 
 1919  1922     1 
 1923  1924     1 
 1923  1925     1 
 1925  1926     1 
 1925  1927     1 
 1927  1928     1 
 1927  1929     1 
 1927  1940     1 
 1929  1930     1 
 1929  1931     1 
 1929  1932     1 
 1932  1933     1 
 1932  1934     1 
 1932  1935     1 
 1935  1936     1 
 1935  1937     1 
 1937  1938     1 
 1937  1939     1 
 1940  1941     1 
 1940  1942     1 
 1942  1943     1 
 1942  1944     1 
 1944  1945     1 
 1944  1946     1 
 1944  1951     1 
 1946  1947     1 
 1946  1948     1 
 1946  1949     1 
 1949  1950     1 
 1951  1952     1 
 1951  1953     1 
 1953  1954     1 
 1953  1955     1 
 1955  1956     1 
 1955  1957     1 
 1955  1967     1 
 1957  1958     1 
 1957  1959     1 
 1957  1963     1 
 1959  1960     1 
 1959  1961     1 
 1959  1962     1 
 1963  1964     1 
 1963  1965     1 
 1963  1966     1 
 1967  1968     1 
 1967  1969     1 
 1969  1970     1 
 1969  1971     1 
 1971  1972     1 
 1971  1973     1 
 1971  1981     1 
 1973  1974     1 
 1973  1975     1 
 1973  1976     1 
 1976  1977     1 
 1976  1978     1 
 1978  1979     1 
 1978  1980     1 
 1981  1982     1 
 1981  1983     1 
 1983  1984     1 
 1983  1985     1 
 1985  1986     1 
 1985  1987     1 
 1985  1998     1 
 1987  1988     1 
 1987  1989     1 
 1987  1990     1 
 1990  1991     1 
 1990  1992     1 
 1990  1993     1 
 1993  1994     1 
 1993  1995     1 
 1995  1996     1 
 1995  1997     1 
 1998  1999     1 
 1998  2000     1 
 2000  2001     1 
 2000  2002     1 
 2002  2003     1 
 2002  2004     1 
 2002  2005     1 
 2005  2006     1 
 2005  2007     1 
 2007  2008     1 
 2007  2009     1 
 2009  2010     1 
 2009  2011     1 
 2009  2025     1 
 2011  2012     1 
 2011  2013     1 
 2011  2014     1 
 2014  2015     1 
 2014  2023     1 
 2015  2016     1 
 2015  2017     1 
 2017  2018     1 
 2017  2019     1 
 2019  2020     1 
 2019  2021     1 
 2021  2022     1 
 2021  2023     1 
 2023  2024     1 
 2025  2026     1 
 2025  2027     1 
 2027  2028     1 
 2027  2029     1 
 2029  2030     1 
 2029  2031     1 
 2029  2040     1 
 2031  2032     1 
 2031  2033     1 
 2031  2034     1 
 2034  2035     1 
 2034  2036     1 
 2034  2037     1 
 2037  2038     1 
 2037  2039     1 
 2040  2041     1 
 2040  2042     1 
 2042  2043     1 
 2042  2044     1 
 2044  2045     1 
 2044  2046     1 
 2044  2050     1 
 2046  2047     1 
 2046  2048     1 
 2046  2049     1 
 2050  2051     1 
 2050  2052     1 
 2052  2053     1 
 2052  2054     1 
 2054  2055     1 
 2054  2056     1 
 2054  2066     1 
 2056  2057     1 
 2056  2058     1 
 2056  2062     1 
 2058  2059     1 
 2058  2060     1 
 2058  2061     1 
 2062  2063     1 
 2062  2064     1 
 2062  2065     1 
 2066  2067     1 
 2066  2068     1 
 2068  2069     1 
 2068  2070     1 
 2070  2071     1 
 2070  2072     1 
 2070  2087     1 
 2072  2073     1 
 2072  2074     1 
 2072  2075     1 
 2075  2076     1 
 2075  2085     1 
 2076  2077     1 
 2076  2078     1 
 2078  2079     1 
 2078  2080     1 
 2080  2081     1 
 2080  2083     1 
 2081  2082     1 
 2083  2084     1 
 2083  2085     1 
 2085  2086     1 
 2087  2088     1 
 2087  2089     1 
 2089  2090     1 
 2089  2091     1 
 2091  2092     1 
 2091  2093     1 
 2091  2104     1 
 2093  2094     1 
 2093  2095     1 
 2093  2096     1 
 2096  2097     1 
 2096  2098     1 
 2096  2099     1 
 2099  2100     1 
 2099  2101     1 
 2101  2102     1 
 2101  2103     1 
 2104  2105     1 
 2104  2106     1 
 2106  2107     1 
 2106  2108     1 
 2108  2109     1 
 2108  2110     1 
 2108  2123     1 
 2110  2111     1 
 2110  2112     1 
 2110  2113     1 
 2113  2114     1 
 2113  2115     1 
 2113  2119     1 
 2115  2116     1 
 2115  2117     1 
 2115  2118     1 
 2119  2120     1 
 2119  2121     1 
 2119  2122     1 
 2123  2124     1 
 2123  2125     1 
 2125  2126     1 
 2125  2127     1 
 2127  2128     1 
 2127  2129     1 
 2127  2137     1 
 2129  2130     1 
 2129  2131     1 
 2129  2135     1 
 2131  2132     1 
 2131  2133     1 
 2131  2134     1 
 2135  2136     1 
 2137  2138     1 
 2137  2139     1 
 2139  2140     1 
 2139  2141     1 
 2141  2142     1 
 2141  2143     1 
 2141  2161     1 
 2143  2144     1 
 2143  2145     1 
 2143  2146     1 
 2146  2147     1 
 2146  2148     1 
 2146  2149     1 
 2149  2150     1 
 2149  2151     1 
 2149  2152     1 
 2152  2153     1 
 2152  2154     1 
 2154  2155     1 
 2154  2158     1 
 2155  2156     1 
 2155  2157     1 
 2158  2159     1 
 2158  2160     1 
 2161  2162     1 
 2161  2163     1 
 2163  2164     1 
 2163  2165     1 
 2165  2166     1 
 2165  2167     1 
 2165  2178     1 
 2167  2168     1 
 2167  2169     1 
 2167  2170     1 
 2170  2171     1 
 2170  2172     1 
 2170  2173     1 
 2173  2174     1 
 2174  2175     1 
 2174  2176     1 
 2174  2177     1 
 2178  2179     1 
 2178  2180     1 
 2180  2181     1 
 2180  2182     1 
 2182  2183     1 
 2182  2184     1 
 2182  2189     1 
 2184  2185     1 
 2184  2186     1 
 2184  2187     1 
 2187  2188     1 
 2189  2190     1 
 2189  2191     1 
 2191  2192     1 
 2191  2193     1 
 2193  2194     1 
 2193  2195     1 
 2193  2203     1 
 2195  2196     1 
 2195  2197     1 
 2195  2201     1 
 2197  2198     1 
 2197  2199     1 
 2197  2200     1 
 2201  2202     1 
 2203  2204     1 
 2203  2205     1 
 2205  2206     1 
 2205  2207     1 
 2207  2208     1 
 2207  2209     1 
 2207  2222     1 
 2209  2210     1 
 2209  2211     1 
 2209  2215     1 
 2211  2212     1 
 2211  2213     1 
 2211  2214     1 
 2215  2216     1 
 2215  2217     1 
 2215  2218     1 
 2218  2219     1 
 2218  2220     1 
 2218  2221     1 
 2222  2223     1 
 2222  2224     1 
 2224  2225     1 
 2224  2226     1 
 2226  2227     1 
 2226  2228     1 
 2226  2246     1 
 2228  2229     1 
 2228  2230     1 
 2228  2231     1 
 2231  2232     1 
 2231  2233     1 
 2231  2234     1 
 2234  2235     1 
 2234  2236     1 
 2234  2237     1 
 2237  2238     1 
 2237  2239     1 
 2239  2240     1 
 2239  2243     1 
 2240  2241     1 
 2240  2242     1 
 2243  2244     1 
 2243  2245     1 
 2246  2247     1 
 2246  2248     1 
 2248  2249     1 
 2248  2250     1 
 2250  2251     1 
 2250  2252     1 
 2250  2263     1 
 2252  2253     1 
 2252  2254     1 
 2252  2255     1 
 2255  2256     1 
 2255  2257     1 
 2255  2258     1 
 2258  2259     1 
 2259  2260     1 
 2259  2261     1 
 2259  2262     1 
 2263  2264     1 
 2263  2265     1 
 2265  2266     1 
 2265  2267     1 
 2267  2268     1 
 2267  2269     1 
 2267  2274     1 
 2269  2270     1 
 2269  2271     1 
 2269  2272     1 
 2272  2273     1 
 2274  2275     1 
 2274  2276     1 
 2276  2277     1 
 2276  2278     1 
 2278  2279     1 
 2278  2280     1 
 2278  2294     1 
 2280  2281     1 
 2280  2282     1 
 2280  2283     1 
 2283  2284     1 
 2283  2292     1 
 2284  2285     1 
 2284  2286     1 
 2286  2287     1 
 2286  2288     1 
 2288  2289     1 
 2288  2290     1 
 2290  2291     1 
 2290  2292     1 
 2292  2293     1 
 2294  2295     1 
 2294  2296     1 
 2296  2297     1 
 2296  2298     1 
 2298  2299     1 
 2298  2300     1 
 2298  2310     1 
 2300  2301     1 
 2300  2302     1 
 2300  2306     1 
 2302  2303     1 
 2302  2304     1 
 2302  2305     1 
 2306  2307     1 
 2306  2308     1 
 2306  2309     1 
 2310  2311     1 
 2310  2312     1 
 2312  2313     1 
 2312  2314     1 
 2314  2315     1 
 2314  2316     1 
 2314  2332     1 
 2316  2317     1 
 2316  2318     1 
 2316  2319     1 
 2319  2320     1 
 2319  2321     1 
 2319  2322     1 
 2322  2323     1 
 2322  2324     1 
 2322  2325     1 
 2325  2326     1 
 2325  2327     1 
 2325  2328     1 
 2328  2329     1 
 2328  2330     1 
 2328  2331     1 
 2332  2333     1 
 2332  2334     1 
 2334  2335     1 
 2334  2336     1 
 2336  2337     1 
 2336  2338     1 
 2336  2339     1 
 2339  2340     1 
 2339  2341     1 
 2341  2342     1 
 2341  2343     1 
 2343  2344     1 
 2343  2345     1 
 2343  2363     1 
 2345  2346     1 
 2345  2347     1 
 2345  2348     1 
 2348  2349     1 
 2348  2362     1 
 2349  2350     1 
 2349  2351     1 
 2351  2352     1 
 2351  2353     1 
 2353  2354     1 
 2353  2362     1 
 2354  2355     1 
 2354  2356     1 
 2356  2357     1 
 2356  2358     1 
 2358  2359     1 
 2358  2360     1 
 2360  2361     1 
 2360  2362     1 
 2363  2364     1 
 2363  2365     1 
 2365  2366     1 
 2365  2367     1 
 2367  2368     1 
 2367  2369     1 
 2367  2370     1 
 2370  2371     1 
 2370  2372     1 
 2372  2373     1 
 2372  2374     1 
 2374  2375     1 
 2374  2376     1 
 2374  2380     1 
 2376  2377     1 
 2376  2378     1 
 2376  2379     1 
 2380  2381     1 
 2380  2382     1 
 2382  2383     1 
 2382  2384     1 
 2384  2385     1 
 2384  2386     1 
 2384  2395     1 
 2386  2387     1 
 2386  2388     1 
 2386  2389     1 
 2389  2390     1 
 2389  2391     1 
 2389  2392     1 
 2392  2393     1 
 2392  2394     1 
 2395  2396     1 
 2395  2397     1 
 2397  2398     1 
 2397  2399     1 
 2399  2400     1 
 2399  2401     1 
 2399  2416     1 
 2401  2402     1 
 2401  2403     1 
 2401  2404     1 
 2404  2405     1 
 2404  2414     1 
 2405  2406     1 
 2405  2407     1 
 2407  2408     1 
 2407  2409     1 
 2409  2410     1 
 2409  2412     1 
 2410  2411     1 
 2412  2413     1 
 2412  2414     1 
 2414  2415     1 
 2416  2417     1 
 2416  2418     1 
 2418  2419     1 
 2418  2420     1 
 2420  2421     1 
 2420  2422     1 
 2420  2440     1 
 2422  2423     1 
 2422  2424     1 
 2422  2425     1 
 2425  2426     1 
 2425  2427     1 
 2425  2428     1 
 2428  2429     1 
 2428  2430     1 
 2428  2431     1 
 2431  2432     1 
 2431  2433     1 
 2433  2434     1 
 2433  2437     1 
 2434  2435     1 
 2434  2436     1 
 2437  2438     1 
 2437  2439     1 
 2440  2441     1 
 2440  2442     1 
 2442  2443     1 
 2442  2444     1 
 2444  2445     1 
 2444  2446     1 
 2444  2464     1 
 2446  2447     1 
 2446  2448     1 
 2446  2449     1 
 2449  2450     1 
 2449  2451     1 
 2449  2452     1 
 2452  2453     1 
 2452  2454     1 
 2452  2455     1 
 2455  2456     1 
 2455  2457     1 
 2457  2458     1 
 2457  2461     1 
 2458  2459     1 
 2458  2460     1 
 2461  2462     1 
 2461  2463     1 
 2464  2465     1 
 2464  2466     1 
 2466  2467     1 
 2466  2468     1 
 2468  2469     1 
 2468  2470     1 
 2468  2481     1 
 2470  2471     1 
 2470  2472     1 
 2470  2473     1 
 2473  2474     1 
 2473  2475     1 
 2473  2476     1 
 2476  2477     1 
 2476  2478     1 
 2478  2479     1 
 2478  2480     1 
 2481  2482     1 
 2481  2483     1 
 2483  2484     1 
 2483  2485     1 
 2485  2486     1 
 2485  2487     1 
 2485  2495     1 
 2487  2488     1 
 2487  2489     1 
 2487  2493     1 
 2489  2490     1 
 2489  2491     1 
 2489  2492     1 
 2493  2494     1 
 2495  2496     1 
 2495  2497     1 
 2497  2498     1 
 2497  2499     1 
 2499  2500     1 
 2499  2501     1 
 2499  2511     1 
 2501  2502     1 
 2501  2503     1 
 2501  2507     1 
 2503  2504     1 
 2503  2505     1 
 2503  2506     1 
 2507  2508     1 
 2507  2509     1 
 2507  2510     1 
 2511  2512     1 
 2511  2513     1 
 2513  2514     1 
 2513  2515     1 
 2515  2516     1 
 2515  2517     1 
 2515  2525     1 
 2517  2518     1 
 2517  2519     1 
 2517  2523     1 
 2519  2520     1 
 2519  2521     1 
 2519  2522     1 
 2523  2524     1 
 2525  2526     1 
 2525  2527     1 
 2527  2528     1 
 2527  2529     1 
 2529  2530     1 
 2529  2531     1 
 2529  2536     1 
 2531  2532     1 
 2531  2533     1 
 2531  2534     1 
 2534  2535     1 
 2536  2537     1 
 2536  2538     1 
 2538  2539     1 
 2538  2540     1 
 2540  2541     1 
 2540  2542     1 
 2540  2550     1 
 2542  2543     1 
 2542  2544     1 
 2542  2548     1 
 2544  2545     1 
 2544  2546     1 
 2544  2547     1 
 2548  2549     1 
 2550  2551     1 
 2550  2552     1 
 2552  2553     1 
 2552  2562     1 
 2553  2554     1 
 2553  2555     1 
 2553  2556     1 
 2556  2557     1 
 2556  2558     1 
 2556  2559     1 
 2559  2560     1 
 2559  2561     1 
 2559  2562     1 
 2562  2563     1 
 2562  2564     1 
 2564  2565     1 
 2564  2566     1 
 2566  2567     1 
 2566  2568     1 
 2568  2569     1 
 2568  2570     1 
 2568  2575     1 
 2570  2571     1 
 2570  2572     1 
 2570  2573     1 
 2573  2574     1 
 2575  2576     1 
 2575  2577     1 
 2577  2578     1 
 2577  2579     1 
 2579  2580     1 
 2579  2581     1 
 2579  2599     1 
 2581  2582     1 
 2581  2583     1 
 2581  2584     1 
 2584  2585     1 
 2584  2598     1 
 2585  2586     1 
 2585  2587     1 
 2587  2588     1 
 2587  2589     1 
 2589  2590     1 
 2589  2598     1 
 2590  2591     1 
 2590  2592     1 
 2592  2593     1 
 2592  2594     1 
 2594  2595     1 
 2594  2596     1 
 2596  2597     1 
 2596  2598     1 
 2599  2600     1 
 2599  2601     1 
 2601  2602     1 
 2601  2603     1 
 2603  2604     1 
 2603  2605     1 
 2603  2618     1 
 2605  2606     1 
 2605  2607     1 
 2605  2611     1 
 2607  2608     1 
 2607  2609     1 
 2607  2610     1 
 2611  2612     1 
 2611  2613     1 
 2611  2614     1 
 2614  2615     1 
 2614  2616     1 
 2614  2617     1 
 2618  2619     1 
 2618  2620     1 
 2620  2621     1 
 2620  2622     1 
 2622  2623     1 
 2622  2624     1 
 2622  2633     1 
 2624  2625     1 
 2624  2626     1 
 2624  2627     1 
 2627  2628     1 
 2627  2629     1 
 2627  2630     1 
 2630  2631     1 
 2630  2632     1 
 2633  2634     1 
 2633  2635     1 
 2635  2636     1 
 2635  2637     1 
 2637  2638     1 
 2637  2639     1 
 2637  2652     1 
 2639  2640     1 
 2639  2641     1 
 2639  2642     1 
 2642  2643     1 
 2642  2644     1 
 2642  2648     1 
 2644  2645     1 
 2644  2646     1 
 2644  2647     1 
 2648  2649     1 
 2648  2650     1 
 2648  2651     1 
 2652  2653     1 
 2652  2654     1 
 2654  2655     1 
 2654  2656     1 
 2656  2657     1 
 2656  2658     1 
 2656  2669     1 
 2658  2659     1 
 2658  2660     1 
 2658  2661     1 
 2661  2662     1 
 2661  2667     1 
 2662  2663     1 
 2663  2664     1 
 2663  2665     1 
 2665  2666     1 
 2665  2667     1 
 2667  2668     1 
 2669  2670     1 
 2669  2671     1 
 2671  2672     1 
 2671  2673     1 
 2673  2674     1 
 2673  2675     1 
 2673  2688     1 
 2675  2676     1 
 2675  2677     1 
 2675  2678     1 
 2678  2679     1 
 2678  2680     1 
 2678  2684     1 
 2680  2681     1 
 2680  2682     1 
 2680  2683     1 
 2684  2685     1 
 2684  2686     1 
 2684  2687     1 
 2688  2689     1 
 2688  2690     1 
 2690  2691     1 
 2690  2692     1 
 2692  2693     1 
 2692  2694     1 
 2692  2702     1 
 2694  2695     1 
 2694  2696     1 
 2694  2697     1 
 2697  2698     1 
 2697  2699     1 
 2699  2700     1 
 2699  2701     1 
 2702  2703     1 
 2702  2704     1 
 2704  2705     1 
 2704  2706     1 
 2706  2707     1 
 2706  2708     1 
 2706  2709     1 
 2709  2710     1 
 2709  2711     1 
 2711  2712     1 
 2711  2721     1 
 2712  2713     1 
 2712  2714     1 
 2712  2715     1 
 2715  2716     1 
 2715  2717     1 
 2715  2718     1 
 2718  2719     1 
 2718  2720     1 
 2718  2721     1 
 2721  2722     1 
 2721  2723     1 
 2723  2724     1 
 2723  2725     1 
 2725  2726     1 
 2725  2727     1 
 2727  2728     1 
 2727  2729     1 
 2727  2742     1 
 2729  2730     1 
 2729  2731     1 
 2729  2732     1 
 2732  2733     1 
 2732  2734     1 
 2732  2738     1 
 2734  2735     1 
 2734  2736     1 
 2734  2737     1 
 2738  2739     1 
 2738  2740     1 
 2738  2741     1 
 2742  2743     1 
 2742  2744     1 
 2744  2745     1 
 2744  2746     1 
 2746  2747     1 
 2746  2748     1 
 2746  2759     1 
 2748  2749     1 
 2748  2750     1 
 2748  2751     1 
 2751  2752     1 
 2751  2753     1 
 2751  2754     1 
 2754  2755     1 
 2754  2756     1 
 2756  2757     1 
 2756  2758     1 
 2759  2760     1 
 2759  2761     1 
 2761  2762     1 
 2761  2763     1 
 2763  2764     1 
 2763  2765     1 
 2763  2783     1 
 2765  2766     1 
 2765  2767     1 
 2765  2768     1 
 2768  2769     1 
 2768  2782     1 
 2769  2770     1 
 2769  2771     1 
 2771  2772     1 
 2771  2773     1 
 2773  2774     1 
 2773  2782     1 
 2774  2775     1 
 2774  2776     1 
 2776  2777     1 
 2776  2778     1 
 2778  2779     1 
 2778  2780     1 
 2780  2781     1 
 2780  2782     1 
 2783  2784     1 
 2783  2785     1 
 2785  2786     1 
 2785  2787     1 
 2787  2788     1 
 2787  2789     1 
 2787  2802     1 
 2789  2790     1 
 2789  2791     1 
 2789  2792     1 
 2792  2793     1 
 2792  2794     1 
 2792  2798     1 
 2794  2795     1 
 2794  2796     1 
 2794  2797     1 
 2798  2799     1 
 2798  2800     1 
 2798  2801     1 
 2802  2803     1 
 2802  2804     1 
 2804  2805     1 
 2804  2806     1 
 2806  2807     1 
 2806  2808     1 
 2806  2814     1 
 2808  2809     1 
 2808  2810     1 
 2808  2811     1 
 2811  2812     1 
 2811  2813     1 
 2814  2815     1 
 2814  2816     1 
 2816  2817     1 
 2816  2818     1 
 2818  2819     1 
 2818  2820     1 
 2818  2836     1 
 2820  2821     1 
 2820  2822     1 
 2820  2823     1 
 2823  2824     1 
 2823  2825     1 
 2823  2826     1 
 2826  2827     1 
 2826  2828     1 
 2826  2829     1 
 2829  2830     1 
 2829  2831     1 
 2829  2832     1 
 2832  2833     1 
 2832  2834     1 
 2832  2835     1 
 2836  2837     1 
 2836  2838     1 
 2838  2839     1 
 2838  2840     1 
 2840  2841     1 
 2840  2842     1 
 2840  2852     1 
 2842  2843     1 
 2842  2844     1 
 2842  2848     1 
 2844  2845     1 
 2844  2846     1 
 2844  2847     1 
 2848  2849     1 
 2848  2850     1 
 2848  2851     1 
 2852  2853     1 
 2852  2854     1 
 2854  2855     1 
 2854  2856     1 
 2856  2857     1 
 2856  2858     1 
 2856  2871     1 
 2858  2859     1 
 2858  2860     1 
 2858  2861     1 
 2861  2862     1 
 2861  2863     1 
 2861  2867     1 
 2863  2864     1 
 2863  2865     1 
 2863  2866     1 
 2867  2868     1 
 2867  2869     1 
 2867  2870     1 
 2871  2872     1 
 2871  2873     1 
 2873  2874     1 
 2873  2875     1 
 2875  2876     1 
 2875  2877     1 
 2875  2885     1 
 2877  2878     1 
 2877  2879     1 
 2877  2883     1 
 2879  2880     1 
 2879  2881     1 
 2879  2882     1 
 2883  2884     1 
 2885  2886     1 
 2885  2887     1 
 2887  2888     1 
 2887  2889     1 
 2889  2890     1 
 2889  2891     1 
 2889  2902     1 
 2891  2892     1 
 2891  2893     1 
 2891  2894     1 
 2894  2895     1 
 2894  2896     1 
 2894  2897     1 
 2897  2898     1 
 2897  2899     1 
 2899  2900     1 
 2899  2901     1 
 2902  2903     1 
 2902  2904     1 
 2904  2905     1 
 2904  2906     1 
 2906  2907     1 
 2906  2908     1 
 2906  2919     1 
 2908  2909     1 
 2908  2910     1 
 2908  2911     1 
 2911  2912     1 
 2911  2913     1 
 2911  2914     1 
 2914  2915     1 
 2915  2916     1 
 2915  2917     1 
 2915  2918     1 
 2919  2920     1 
 2919  2921     1 
 2921  2922     1 
 2921  2923     1 
 2923  2924     1 
 2923  2925     1 
 2923  2926     1 
 2926  2927     1 
 2926  2928     1 
 2928  2929     1 
 2928  2930     1 
 2930  2931     1 
 2930  2932     1 
 2930  2937     1 
 2932  2933     1 
 2932  2934     1 
 2932  2935     1 
 2935  2936     1 
 2937  2938     1 
 2937  2939     1 
 2939  2940     1 
 2939  2949     1 
 2940  2941     1 
 2940  2942     1 
 2940  2943     1 
 2943  2944     1 
 2943  2945     1 
 2943  2946     1 
 2946  2947     1 
 2946  2948     1 
 2946  2949     1 
 2949  2950     1 
 2949  2951     1 
 2951  2952     1 
 2951  2953     1 
 2953  2954     1 
 2953  2955     1 
 2955  2956     1 
 2955  2957     1 
 2955  2962     1 
 2957  2958     1 
 2957  2959     1 
 2957  2960     1 
 2960  2961     1 
 2962  2963     1 
 2962  2964     1 
 2964  2965     1 
 2964  2966     1 
 2966  2967     1 
 2966  2968     1 
 2966  2981     1 
 2968  2969     1 
 2968  2970     1 
 2968  2974     1 
 2970  2971     1 
 2970  2972     1 
 2970  2973     1 
 2974  2975     1 
 2974  2976     1 
 2974  2977     1 
 2977  2978     1 
 2977  2979     1 
 2977  2980     1 
 2981  2982     1 
 2981  2983     1 
 2983  2984     1 
 2983  2985     1 
 2985  2986     1 
 2985  2987     1 
 2985  3005     1 
 2987  2988     1 
 2987  2989     1 
 2987  2990     1 
 2990  2991     1 
 2990  2992     1 
 2990  2993     1 
 2993  2994     1 
 2993  2995     1 
 2993  2996     1 
 2996  2997     1 
 2996  2998     1 
 2998  2999     1 
 2998  3002     1 
 2999  3000     1 
 2999  3001     1 
 3002  3003     1 
 3002  3004     1 
 3005  3006     1 
 3005  3007     1 
 3007  3008     1 
 3007  3009     1 
 3009  3010     1 
 3009  3011     1 
 3009  3016     1 
 3011  3012     1 
 3011  3013     1 
 3011  3014     1 
 3014  3015     1 
 3016  3017     1 
 3016  3018     1 
 3018  3019     1 
 3018  3020     1 
 3020  3021     1 
 3020  3022     1 
 3020  3027     1 
 3022  3023     1 
 3022  3024     1 
 3022  3025     1 
 3025  3026     1 
 3027  3028     1 
 3027  3029     1 
 3029  3030     1 
 3029  3031     1 
 3031  3032     1 
 3031  3033     1 
 3031  3038     1 
 3033  3034     1 
 3033  3035     1 
 3033  3036     1 
 3036  3037     1 
 3038  3039     1 
 3038  3040     1 
 3040  3041     1 
 3040  3042     1 
 3042  3043     1 
 3042  3044     1 
 3042  3054     1 
 3044  3045     1 
 3044  3046     1 
 3044  3050     1 
 3046  3047     1 
 3046  3048     1 
 3046  3049     1 
 3050  3051     1 
 3050  3052     1 
 3050  3053     1 
 3054  3055     1 
 3054  3056     1 
 3056  3057     1 
 3056  3058     1 
 3058  3059     1 
 3058  3060     1 
 3058  3065     1 
 3060  3061     1 
 3060  3062     1 
 3060  3063     1 
 3063  3064     1 
 3065  3066     1 
 3065  3067     1 

[ pairs ]
;  ai    aj funct            c0            c1            c2            c3
    1     8     1 
    1     9     1 
    1    11     1 
    1    12     1 
    1    16     1 
    1    17     1 
    2     5     1 
    2     6     1 
    2     7     1 
    2    10     1 
    2    14     1 
    2    15     1 
    3     5     1 
    3     6     1 
    3     7     1 
    3    10     1 
    3    14     1 
    3    15     1 
    4    11     1 
    4    12     1 
    4    14     1 
    4    15     1 
    5     8     1 
    5     9     1 
    5    10     1 
    5    13     1 
    6     8     1 
    6     9     1 
    6    10     1 
    6    13     1 
    7    14     1 
    7    15     1 
    8    11     1 
    8    12     1 
    8    13     1 
    9    11     1 
    9    12     1 
    9    13     1 
   10    16     1 
   10    17     1 
   11    14     1 
   11    15     1 
   12    14     1 
   12    15     1 
   13    18     1 
   13    19     1 
   14    16     1 
   14    17     1 
   15    20     1 
   15    21     1 
   15    25     1 
   16    18     1 
   16    19     1 
   17    22     1 
   17    23     1 
   17    24     1 
   17    26     1 
   17    27     1 
   18    20     1 
   18    21     1 
   18    25     1 
   19    28     1 
   19    29     1 
   20    22     1 
   20    23     1 
   20    24     1 
   20    26     1 
   20    27     1 
   21    26     1 
   21    27     1 
   22    25     1 
   23    25     1 
   24    25     1 
   25    30     1 
   25    31     1 
   25    45     1 
   26    28     1 
   26    29     1 
   27    32     1 
   27    33     1 
   27    34     1 
   27    46     1 
   27    47     1 
   28    30     1 
   28    31     1 
   28    45     1 
   29    35     1 
   29    43     1 
   29    48     1 
   29    49     1 
   30    32     1 
   30    33     1 
   30    34     1 
   30    46     1 
   30    47     1 
   31    36     1 
   31    37     1 
   31    41     1 
   31    44     1 
   31    46     1 
   31    47     1 
   32    35     1 
   32    43     1 
   32    45     1 
   33    35     1 
   33    43     1 
   33    45     1 
   34    38     1 
   34    39     1 
   34    42     1 
   34    45     1 
   35    40     1 
   35    41     1 
   35    44     1 
   36    38     1 
   36    39     1 
   36    43     1 
   37    42     1 
   37    43     1 
   38    40     1 
   38    41     1 
   39    44     1 
   40    42     1 
   40    43     1 
   42    44     1 
   45    50     1 
   45    51     1 
   45    69     1 
   46    48     1 
   46    49     1 
   47    52     1 
   47    53     1 
   47    54     1 
   47    70     1 
   47    71     1 
   48    50     1 
   48    51     1 
   48    69     1 
   49    55     1 
   49    68     1 
   49    72     1 
   49    73     1 
   50    52     1 
   50    53     1 
   50    54     1 
   50    70     1 
   50    71     1 
   51    56     1 
   51    57     1 
   51    59     1 
   51    66     1 
   51    70     1 
   51    71     1 
   52    55     1 
   52    68     1 
   52    69     1 
   53    55     1 
   53    68     1 
   53    69     1 
   54    58     1 
   54    60     1 
   54    64     1 
   54    67     1 
   54    69     1 
   55    60     1 
   55    66     1 
   56    58     1 
   56    59     1 
   56    68     1 
   57    61     1 
   57    62     1 
   57    66     1 
   58    60     1 
   58    68     1 
   59    63     1 
   59    64     1 
   59    67     1 
   60    65     1 
   60    66     1 
   61    63     1 
   61    64     1 
   61    68     1 
   62    67     1 
   62    68     1 
   63    65     1 
   63    66     1 
   65    67     1 
   65    68     1 
   69    74     1 
   69    75     1 
   69    80     1 
   70    72     1 
   70    73     1 
   71    76     1 
   71    77     1 
   71    78     1 
   71    81     1 
   71    82     1 
   72    74     1 
   72    75     1 
   72    80     1 
   73    79     1 
   73    83     1 
   73    84     1 
   74    76     1 
   74    77     1 
   74    78     1 
   74    81     1 
   74    82     1 
   75    81     1 
   75    82     1 
   76    79     1 
   76    80     1 
   77    79     1 
   77    80     1 
   78    80     1 
   80    85     1 
   80    86     1 
   80    91     1 
   81    83     1 
   81    84     1 
   82    87     1 
   82    88     1 
   82    89     1 
   82    92     1 
   82    93     1 
   83    85     1 
   83    86     1 
   83    91     1 
   84    90     1 
   84    94     1 
   84    95     1 
   85    87     1 
   85    88     1 
   85    89     1 
   85    92     1 
   85    93     1 
   86    92     1 
   86    93     1 
   87    90     1 
   87    91     1 
   88    90     1 
   88    91     1 
   89    91     1 
   91    96     1 
   91    97     1 
   91   110     1 
   92    94     1 
   92    95     1 
   93    98     1 
   93    99     1 
   93   103     1 
   93   111     1 
   93   112     1 
   94    96     1 
   94    97     1 
   94   110     1 
   95   100     1 
   95   101     1 
   95   102     1 
   95   104     1 
   95   105     1 
   95   106     1 
   95   113     1 
   95   114     1 
   96    98     1 
   96    99     1 
   96   103     1 
   96   111     1 
   96   112     1 
   97   107     1 
   97   108     1 
   97   109     1 
   97   111     1 
   97   112     1 
   98   100     1 
   98   101     1 
   98   102     1 
   98   104     1 
   98   105     1 
   98   106     1 
   98   110     1 
   99   104     1 
   99   105     1 
   99   106     1 
   99   110     1 
  100   103     1 
  101   103     1 
  102   103     1 
  103   110     1 
  104   107     1 
  104   108     1 
  104   109     1 
  105   107     1 
  105   108     1 
  105   109     1 
  110   115     1 
  110   116     1 
  110   121     1 
  111   113     1 
  111   114     1 
  112   117     1 
  112   118     1 
  112   119     1 
  112   122     1 
  112   123     1 
  113   115     1 
  113   116     1 
  113   121     1 
  114   120     1 
  114   124     1 
  114   125     1 
  115   117     1 
  115   118     1 
  115   119     1 
  115   122     1 
  115   123     1 
  116   122     1 
  116   123     1 
  117   120     1 
  117   121     1 
  118   120     1 
  118   121     1 
  119   121     1 
  121   126     1 
  121   127     1 
  121   142     1 
  122   124     1 
  122   125     1 
  123   128     1 
  123   129     1 
  123   130     1 
  123   143     1 
  123   144     1 
  124   126     1 
  124   127     1 
  124   142     1 
  125   131     1 
  125   140     1 
  125   145     1 
  125   146     1 
  126   128     1 
  126   129     1 
  126   130     1 
  126   143     1 
  126   144     1 
  127   132     1 
  127   133     1 
  127   138     1 
  127   141     1 
  127   143     1 
  127   144     1 
  128   131     1 
  128   140     1 
  128   142     1 
  129   131     1 
  129   140     1 
  129   142     1 
  130   134     1 
  130   135     1 
  130   139     1 
  130   142     1 
  131   136     1 
  131   138     1 
  131   141     1 
  132   134     1 
  132   135     1 
  132   140     1 
  133   137     1 
  133   139     1 
  133   140     1 
  134   136     1 
  134   138     1 
  135   141     1 
  136   139     1 
  136   140     1 
  137   138     1 
  139   141     1 
  142   147     1 
  142   148     1 
  142   163     1 
  143   145     1 
  143   146     1 
  144   149     1 
  144   150     1 
  144   151     1 
  144   164     1 
  144   165     1 
  145   147     1 
  145   148     1 
  145   163     1 
  146   152     1 
  146   161     1 
  146   166     1 
  146   167     1 
  147   149     1 
  147   150     1 
  147   151     1 
  147   164     1 
  147   165     1 
  148   153     1 
  148   154     1 
  148   159     1 
  148   162     1 
  148   164     1 
  148   165     1 
  149   152     1 
  149   161     1 
  149   163     1 
  150   152     1 
  150   161     1 
  150   163     1 
  151   155     1 
  151   156     1 
  151   160     1 
  151   163     1 
  152   157     1 
  152   159     1 
  152   162     1 
  153   155     1 
  153   156     1 
  153   161     1 
  154   158     1 
  154   160     1 
  154   161     1 
  155   157     1 
  155   159     1 
  156   162     1 
  157   160     1 
  157   161     1 
  158   159     1 
  160   162     1 
  163   168     1 
  163   169     1 
  163   178     1 
  164   166     1 
  164   167     1 
  165   170     1 
  165   171     1 
  165   172     1 
  165   179     1 
  165   180     1 
  166   168     1 
  166   169     1 
  166   178     1 
  167   173     1 
  167   174     1 
  167   175     1 
  167   181     1 
  167   182     1 
  168   170     1 
  168   171     1 
  168   172     1 
  168   179     1 
  168   180     1 
  169   176     1 
  169   177     1 
  169   179     1 
  169   180     1 
  170   173     1 
  170   174     1 
  170   175     1 
  170   178     1 
  171   173     1 
  171   174     1 
  171   175     1 
  171   178     1 
  172   178     1 
  173   176     1 
  173   177     1 
  174   176     1 
  174   177     1 
  178   183     1 
  178   184     1 
  178   197     1 
  179   181     1 
  179   182     1 
  180   185     1 
  180   186     1 
  180   187     1 
  180   198     1 
  180   199     1 
  181   183     1 
  181   184     1 
  181   197     1 
  182   188     1 
  182   189     1 
  182   193     1 
  182   200     1 
  182   201     1 
  183   185     1 
  183   186     1 
  183   187     1 
  183   198     1 
  183   199     1 
  184   190     1 
  184   191     1 
  184   192     1 
  184   194     1 
  184   195     1 
  184   196     1 
  184   198     1 
  184   199     1 
  185   188     1 
  185   189     1 
  185   193     1 
  185   197     1 
  186   188     1 
  186   189     1 
  186   193     1 
  186   197     1 
  187   197     1 
  188   190     1 
  188   191     1 
  188   192     1 
  188   194     1 
  188   195     1 
  188   196     1 
  189   194     1 
  189   195     1 
  189   196     1 
  190   193     1 
  191   193     1 
  192   193     1 
  197   202     1 
  197   203     1 
  197   211     1 
  198   200     1 
  198   201     1 
  199   204     1 
  199   205     1 
  199   206     1 
  199   212     1 
  199   213     1 
  200   202     1 
  200   203     1 
  200   211     1 
  201   207     1 
  201   208     1 
  201   214     1 
  201   215     1 
  202   204     1 
  202   205     1 
  202   206     1 
  202   212     1 
  202   213     1 
  203   209     1 
  203   210     1 
  203   212     1 
  203   213     1 
  204   207     1 
  204   208     1 
  204   211     1 
  205   207     1 
  205   208     1 
  205   211     1 
  206   211     1 
  207   209     1 
  207   210     1 
  211   216     1 
  211   217     1 
  211   228     1 
  212   214     1 
  212   215     1 
  213   218     1 
  213   219     1 
  213   220     1 
  213   229     1 
  213   230     1 
  214   216     1 
  214   217     1 
  214   228     1 
  215   221     1 
  215   222     1 
  215   223     1 
  215   231     1 
  215   232     1 
  216   218     1 
  216   219     1 
  216   220     1 
  216   229     1 
  216   230     1 
  217   224     1 
  217   225     1 
  217   229     1 
  217   230     1 
  218   221     1 
  218   222     1 
  218   223     1 
  218   228     1 
  219   221     1 
  219   222     1 
  219   223     1 
  219   228     1 
  220   226     1 
  220   227     1 
  220   228     1 
  221   224     1 
  221   225     1 
  222   224     1 
  222   225     1 
  224   226     1 
  224   227     1 
  228   233     1 
  228   234     1 
  228   252     1 
  229   231     1 
  229   232     1 
  230   235     1 
  230   236     1 
  230   237     1 
  230   253     1 
  230   254     1 
  231   233     1 
  231   234     1 
  231   252     1 
  232   238     1 
  232   239     1 
  232   240     1 
  232   255     1 
  232   256     1 
  233   235     1 
  233   236     1 
  233   237     1 
  233   253     1 
  233   254     1 
  234   241     1 
  234   242     1 
  234   243     1 
  234   253     1 
  234   254     1 
  235   238     1 
  235   239     1 
  235   240     1 
  235   252     1 
  236   238     1 
  236   239     1 
  236   240     1 
  236   252     1 
  237   244     1 
  237   245     1 
  237   252     1 
  238   241     1 
  238   242     1 
  238   243     1 
  239   241     1 
  239   242     1 
  239   243     1 
  240   246     1 
  240   249     1 
  241   244     1 
  241   245     1 
  242   244     1 
  242   245     1 
  243   247     1 
  243   248     1 
  243   250     1 
  243   251     1 
  244   246     1 
  244   249     1 
  246   250     1 
  246   251     1 
  247   249     1 
  248   249     1 
  252   257     1 
  252   258     1 
  252   268     1 
  253   255     1 
  253   256     1 
  254   259     1 
  254   260     1 
  254   264     1 
  254   269     1 
  254   270     1 
  255   257     1 
  255   258     1 
  255   268     1 
  256   261     1 
  256   262     1 
  256   263     1 
  256   265     1 
  256   266     1 
  256   267     1 
  256   271     1 
  256   272     1 
  257   259     1 
  257   260     1 
  257   264     1 
  257   269     1 
  257   270     1 
  258   269     1 
  258   270     1 
  259   261     1 
  259   262     1 
  259   263     1 
  259   265     1 
  259   266     1 
  259   267     1 
  259   268     1 
  260   265     1 
  260   266     1 
  260   267     1 
  260   268     1 
  261   264     1 
  262   264     1 
  263   264     1 
  264   268     1 
  268   273     1 
  268   274     1 
  268   275     1 
  269   271     1 
  269   272     1 
  270   276     1 
  270   277     1 
  271   273     1 
  271   274     1 
  271   275     1 
  272   278     1 
  272   279     1 
  273   276     1 
  273   277     1 
  274   276     1 
  274   277     1 
  275   280     1 
  275   281     1 
  275   290     1 
  276   278     1 
  276   279     1 
  277   282     1 
  277   283     1 
  277   284     1 
  277   291     1 
  277   292     1 
  278   280     1 
  278   281     1 
  278   290     1 
  279   285     1 
  279   286     1 
  279   287     1 
  279   293     1 
  279   294     1 
  280   282     1 
  280   283     1 
  280   284     1 
  280   291     1 
  280   292     1 
  281   288     1 
  281   289     1 
  281   291     1 
  281   292     1 
  282   285     1 
  282   286     1 
  282   287     1 
  282   290     1 
  283   285     1 
  283   286     1 
  283   287     1 
  283   290     1 
  284   290     1 
  285   288     1 
  285   289     1 
  286   288     1 
  286   289     1 
  290   295     1 
  290   296     1 
  290   304     1 
  291   293     1 
  291   294     1 
  292   297     1 
  292   298     1 
  292   302     1 
  292   305     1 
  292   306     1 
  293   295     1 
  293   296     1 
  293   304     1 
  294   299     1 
  294   300     1 
  294   301     1 
  294   303     1 
  294   307     1 
  294   308     1 
  295   297     1 
  295   298     1 
  295   302     1 
  295   305     1 
  295   306     1 
  296   305     1 
  296   306     1 
  297   299     1 
  297   300     1 
  297   301     1 
  297   303     1 
  297   304     1 
  298   303     1 
  298   304     1 
  299   302     1 
  300   302     1 
  301   302     1 
  302   304     1 
  304   309     1 
  304   310     1 
  304   324     1 
  305   307     1 
  305   308     1 
  306   311     1 
  306   312     1 
  306   313     1 
  306   325     1 
  306   326     1 
  307   309     1 
  307   310     1 
  307   324     1 
  308   314     1 
  308   322     1 
  308   327     1 
  308   328     1 
  309   311     1 
  309   312     1 
  309   313     1 
  309   325     1 
  309   326     1 
  310   315     1 
  310   316     1 
  310   320     1 
  310   323     1 
  310   325     1 
  310   326     1 
  311   314     1 
  311   322     1 
  311   324     1 
  312   314     1 
  312   322     1 
  312   324     1 
  313   317     1 
  313   318     1 
  313   321     1 
  313   324     1 
  314   319     1 
  314   320     1 
  314   323     1 
  315   317     1 
  315   318     1 
  315   322     1 
  316   321     1 
  316   322     1 
  317   319     1 
  317   320     1 
  318   323     1 
  319   321     1 
  319   322     1 
  321   323     1 
  324   329     1 
  324   330     1 
  324   341     1 
  325   327     1 
  325   328     1 
  326   331     1 
  326   332     1 
  326   333     1 
  326   342     1 
  326   343     1 
  327   329     1 
  327   330     1 
  327   341     1 
  328   334     1 
  328   339     1 
  328   344     1 
  328   345     1 
  329   331     1 
  329   332     1 
  329   333     1 
  329   342     1 
  329   343     1 
  330   335     1 
  330   337     1 
  330   340     1 
  330   342     1 
  330   343     1 
  331   334     1 
  331   339     1 
  331   341     1 
  332   334     1 
  332   339     1 
  332   341     1 
  333   336     1 
  333   338     1 
  333   341     1 
  334   338     1 
  334   340     1 
  335   340     1 
  336   338     1 
  336   339     1 
  338   340     1 
  341   346     1 
  341   347     1 
  341   351     1 
  342   344     1 
  342   345     1 
  343   348     1 
  343   349     1 
  343   350     1 
  343   352     1 
  343   353     1 
  344   346     1 
  344   347     1 
  344   351     1 
  345   354     1 
  345   355     1 
  346   348     1 
  346   349     1 
  346   350     1 
  346   352     1 
  346   353     1 
  347   352     1 
  347   353     1 
  348   351     1 
  349   351     1 
  350   351     1 
  351   356     1 
  351   357     1 
  351   362     1 
  352   354     1 
  352   355     1 
  353   358     1 
  353   359     1 
  353   360     1 
  353   363     1 
  353   364     1 
  354   356     1 
  354   357     1 
  354   362     1 
  355   361     1 
  355   365     1 
  355   366     1 
  356   358     1 
  356   359     1 
  356   360     1 
  356   363     1 
  356   364     1 
  357   363     1 
  357   364     1 
  358   361     1 
  358   362     1 
  359   361     1 
  359   362     1 
  360   362     1 
  362   367     1 
  362   368     1 
  362   379     1 
  363   365     1 
  363   366     1 
  364   369     1 
  364   370     1 
  364   371     1 
  364   380     1 
  364   381     1 
  365   367     1 
  365   368     1 
  365   379     1 
  366   372     1 
  366   373     1 
  366   374     1 
  366   382     1 
  366   391     1 
  367   369     1 
  367   370     1 
  367   371     1 
  367   380     1 
  367   381     1 
  368   375     1 
  368   376     1 
  368   380     1 
  368   381     1 
  369   372     1 
  369   373     1 
  369   374     1 
  369   379     1 
  370   372     1 
  370   373     1 
  370   374     1 
  370   379     1 
  371   377     1 
  371   378     1 
  371   379     1 
  372   375     1 
  372   376     1 
  373   375     1 
  373   376     1 
  375   377     1 
  375   378     1 
  379   383     1 
  379   384     1 
  379   385     1 
  379   388     1 
  379   392     1 
  379   393     1 
  380   382     1 
  380   391     1 
  381   386     1 
  381   387     1 
  381   389     1 
  381   390     1 
  381   394     1 
  381   395     1 
  382   389     1 
  382   390     1 
  382   392     1 
  382   393     1 
  383   386     1 
  383   387     1 
  383   388     1 
  383   391     1 
  384   386     1 
  384   387     1 
  384   388     1 
  384   391     1 
  385   392     1 
  385   393     1 
  386   389     1 
  386   390     1 
  386   391     1 
  387   389     1 
  387   390     1 
  387   391     1 
  388   394     1 
  388   395     1 
  389   392     1 
  389   393     1 
  390   392     1 
  390   393     1 
  391   396     1 
  391   397     1 
  392   394     1 
  392   395     1 
  393   398     1 
  393   399     1 
  393   404     1 
  394   396     1 
  394   397     1 
  395   400     1 
  395   401     1 
  395   402     1 
  395   405     1 
  395   406     1 
  396   398     1 
  396   399     1 
  396   404     1 
  397   403     1 
  397   407     1 
  397   408     1 
  398   400     1 
  398   401     1 
  398   402     1 
  398   405     1 
  398   406     1 
  399   405     1 
  399   406     1 
  400   403     1 
  400   404     1 
  401   403     1 
  401   404     1 
  402   404     1 
  404   409     1 
  404   410     1 
  404   421     1 
  405   407     1 
  405   408     1 
  406   411     1 
  406   412     1 
  406   413     1 
  406   422     1 
  406   423     1 
  407   409     1 
  407   410     1 
  407   421     1 
  408   414     1 
  408   415     1 
  408   416     1 
  408   424     1 
  408   425     1 
  409   411     1 
  409   412     1 
  409   413     1 
  409   422     1 
  409   423     1 
  410   417     1 
  410   422     1 
  410   423     1 
  411   414     1 
  411   415     1 
  411   416     1 
  411   421     1 
  412   414     1 
  412   415     1 
  412   416     1 
  412   421     1 
  413   418     1 
  413   419     1 
  413   420     1 
  413   421     1 
  414   417     1 
  415   417     1 
  421   426     1 
  421   427     1 
  421   435     1 
  422   424     1 
  422   425     1 
  423   428     1 
  423   429     1 
  423   433     1 
  423   436     1 
  423   437     1 
  424   426     1 
  424   427     1 
  424   435     1 
  425   430     1 
  425   431     1 
  425   432     1 
  425   434     1 
  425   438     1 
  425   439     1 
  426   428     1 
  426   429     1 
  426   433     1 
  426   436     1 
  426   437     1 
  427   436     1 
  427   437     1 
  428   430     1 
  428   431     1 
  428   432     1 
  428   434     1 
  428   435     1 
  429   434     1 
  429   435     1 
  430   433     1 
  431   433     1 
  432   433     1 
  433   435     1 
  435   440     1 
  435   441     1 
  435   451     1 
  436   438     1 
  436   439     1 
  437   442     1 
  437   443     1 
  437   447     1 
  437   452     1 
  437   453     1 
  438   440     1 
  438   441     1 
  438   451     1 
  439   444     1 
  439   445     1 
  439   446     1 
  439   448     1 
  439   449     1 
  439   450     1 
  439   454     1 
  439   455     1 
  440   442     1 
  440   443     1 
  440   447     1 
  440   452     1 
  440   453     1 
  441   452     1 
  441   453     1 
  442   444     1 
  442   445     1 
  442   446     1 
  442   448     1 
  442   449     1 
  442   450     1 
  442   451     1 
  443   448     1 
  443   449     1 
  443   450     1 
  443   451     1 
  444   447     1 
  445   447     1 
  446   447     1 
  447   451     1 
  451   456     1 
  451   457     1 
  451   463     1 
  452   454     1 
  452   455     1 
  453   458     1 
  453   459     1 
  453   460     1 
  453   464     1 
  453   465     1 
  454   456     1 
  454   457     1 
  454   463     1 
  455   461     1 
  455   462     1 
  455   466     1 
  455   467     1 
  456   458     1 
  456   459     1 
  456   460     1 
  456   464     1 
  456   465     1 
  457   464     1 
  457   465     1 
  458   461     1 
  458   462     1 
  458   463     1 
  459   461     1 
  459   462     1 
  459   463     1 
  460   463     1 
  463   468     1 
  463   469     1 
  463   470     1 
  464   466     1 
  464   467     1 
  465   471     1 
  465   472     1 
  466   468     1 
  466   469     1 
  466   470     1 
  467   473     1 
  467   474     1 
  468   471     1 
  468   472     1 
  469   471     1 
  469   472     1 
  470   475     1 
  470   476     1 
  470   490     1 
  471   473     1 
  471   474     1 
  472   477     1 
  472   478     1 
  472   479     1 
  472   491     1 
  472   492     1 
  473   475     1 
  473   476     1 
  473   490     1 
  474   480     1 
  474   488     1 
  474   493     1 
  474   494     1 
  475   477     1 
  475   478     1 
  475   479     1 
  475   491     1 
  475   492     1 
  476   481     1 
  476   482     1 
  476   486     1 
  476   489     1 
  476   491     1 
  476   492     1 
  477   480     1 
  477   488     1 
  477   490     1 
  478   480     1 
  478   488     1 
  478   490     1 
  479   483     1 
  479   484     1 
  479   487     1 
  479   490     1 
  480   485     1 
  480   486     1 
  480   489     1 
  481   483     1 
  481   484     1 
  481   488     1 
  482   487     1 
  482   488     1 
  483   485     1 
  483   486     1 
  484   489     1 
  485   487     1 
  485   488     1 
  487   489     1 
  490   495     1 
  490   496     1 
  490   504     1 
  491   493     1 
  491   494     1 
  492   497     1 
  492   498     1 
  492   502     1 
  492   505     1 
  492   506     1 
  493   495     1 
  493   496     1 
  493   504     1 
  494   499     1 
  494   500     1 
  494   501     1 
  494   503     1 
  494   507     1 
  494   508     1 
  495   497     1 
  495   498     1 
  495   502     1 
  495   505     1 
  495   506     1 
  496   505     1 
  496   506     1 
  497   499     1 
  497   500     1 
  497   501     1 
  497   503     1 
  497   504     1 
  498   503     1 
  498   504     1 
  499   502     1 
  500   502     1 
  501   502     1 
  502   504     1 
  504   509     1 
  504   510     1 
  504   516     1 
  505   507     1 
  505   508     1 
  506   511     1 
  506   512     1 
  506   513     1 
  506   517     1 
  506   518     1 
  507   509     1 
  507   510     1 
  507   516     1 
  508   514     1 
  508   515     1 
  508   519     1 
  508   528     1 
  509   511     1 
  509   512     1 
  509   513     1 
  509   517     1 
  509   518     1 
  510   517     1 
  510   518     1 
  511   514     1 
  511   515     1 
  511   516     1 
  512   514     1 
  512   515     1 
  512   516     1 
  513   516     1 
  516   520     1 
  516   521     1 
  516   522     1 
  516   525     1 
  516   529     1 
  516   530     1 
  517   519     1 
  517   528     1 
  518   523     1 
  518   524     1 
  518   526     1 
  518   527     1 
  518   531     1 
  518   532     1 
  519   526     1 
  519   527     1 
  519   529     1 
  519   530     1 
  520   523     1 
  520   524     1 
  520   525     1 
  520   528     1 
  521   523     1 
  521   524     1 
  521   525     1 
  521   528     1 
  522   529     1 
  522   530     1 
  523   526     1 
  523   527     1 
  523   528     1 
  524   526     1 
  524   527     1 
  524   528     1 
  525   531     1 
  525   532     1 
  526   529     1 
  526   530     1 
  527   529     1 
  527   530     1 
  528   533     1 
  528   534     1 
  529   531     1 
  529   532     1 
  530   535     1 
  530   536     1 
  530   541     1 
  531   533     1 
  531   534     1 
  532   537     1 
  532   538     1 
  532   539     1 
  532   542     1 
  532   543     1 
  533   535     1 
  533   536     1 
  533   541     1 
  534   540     1 
  534   544     1 
  534   545     1 
  535   537     1 
  535   538     1 
  535   539     1 
  535   542     1 
  535   543     1 
  536   542     1 
  536   543     1 
  537   540     1 
  537   541     1 
  538   540     1 
  538   541     1 
  539   541     1 
  541   546     1 
  541   547     1 
  541   555     1 
  542   544     1 
  542   545     1 
  543   548     1 
  543   549     1 
  543   550     1 
  543   556     1 
  543   557     1 
  544   546     1 
  544   547     1 
  544   555     1 
  545   551     1 
  545   552     1 
  545   558     1 
  545   559     1 
  546   548     1 
  546   549     1 
  546   550     1 
  546   556     1 
  546   557     1 
  547   553     1 
  547   554     1 
  547   556     1 
  547   557     1 
  548   551     1 
  548   552     1 
  548   555     1 
  549   551     1 
  549   552     1 
  549   555     1 
  550   555     1 
  551   553     1 
  551   554     1 
  555   560     1 
  555   561     1 
  555   566     1 
  556   558     1 
  556   559     1 
  557   562     1 
  557   563     1 
  557   564     1 
  557   567     1 
  557   568     1 
  558   560     1 
  558   561     1 
  558   566     1 
  559   565     1 
  559   569     1 
  559   570     1 
  560   562     1 
  560   563     1 
  560   564     1 
  560   567     1 
  560   568     1 
  561   567     1 
  561   568     1 
  562   565     1 
  562   566     1 
  563   565     1 
  563   566     1 
  564   566     1 
  566   571     1 
  566   572     1 
  566   581     1 
  567   569     1 
  567   570     1 
  568   573     1 
  568   574     1 
  568   575     1 
  568   582     1 
  568   583     1 
  569   571     1 
  569   572     1 
  569   581     1 
  570   576     1 
  570   577     1 
  570   578     1 
  570   584     1 
  570   585     1 
  571   573     1 
  571   574     1 
  571   575     1 
  571   582     1 
  571   583     1 
  572   579     1 
  572   580     1 
  572   582     1 
  572   583     1 
  573   576     1 
  573   577     1 
  573   578     1 
  573   581     1 
  574   576     1 
  574   577     1 
  574   578     1 
  574   581     1 
  575   581     1 
  576   579     1 
  576   580     1 
  577   579     1 
  577   580     1 
  581   586     1 
  581   587     1 
  581   605     1 
  582   584     1 
  582   585     1 
  583   588     1 
  583   589     1 
  583   590     1 
  583   606     1 
  583   607     1 
  584   586     1 
  584   587     1 
  584   605     1 
  585   591     1 
  585   592     1 
  585   593     1 
  585   608     1 
  585   609     1 
  586   588     1 
  586   589     1 
  586   590     1 
  586   606     1 
  586   607     1 
  587   594     1 
  587   595     1 
  587   596     1 
  587   606     1 
  587   607     1 
  588   591     1 
  588   592     1 
  588   593     1 
  588   605     1 
  589   591     1 
  589   592     1 
  589   593     1 
  589   605     1 
  590   597     1 
  590   598     1 
  590   605     1 
  591   594     1 
  591   595     1 
  591   596     1 
  592   594     1 
  592   595     1 
  592   596     1 
  593   599     1 
  593   602     1 
  594   597     1 
  594   598     1 
  595   597     1 
  595   598     1 
  596   600     1 
  596   601     1 
  596   603     1 
  596   604     1 
  597   599     1 
  597   602     1 
  599   603     1 
  599   604     1 
  600   602     1 
  601   602     1 
  605   610     1 
  605   611     1 
  605   625     1 
  606   608     1 
  606   609     1 
  607   612     1 
  607   613     1 
  607   614     1 
  607   626     1 
  607   627     1 
  608   610     1 
  608   611     1 
  608   625     1 
  609   615     1 
  609   623     1 
  609   628     1 
  609   629     1 
  610   612     1 
  610   613     1 
  610   614     1 
  610   626     1 
  610   627     1 
  611   616     1 
  611   617     1 
  611   621     1 
  611   624     1 
  611   626     1 
  611   627     1 
  612   615     1 
  612   623     1 
  612   625     1 
  613   615     1 
  613   623     1 
  613   625     1 
  614   618     1 
  614   619     1 
  614   622     1 
  614   625     1 
  615   620     1 
  615   621     1 
  615   624     1 
  616   618     1 
  616   619     1 
  616   623     1 
  617   622     1 
  617   623     1 
  618   620     1 
  618   621     1 
  619   624     1 
  620   622     1 
  620   623     1 
  622   624     1 
  625   630     1 
  625   631     1 
  625   636     1 
  626   628     1 
  626   629     1 
  627   632     1 
  627   633     1 
  627   634     1 
  627   637     1 
  627   638     1 
  628   630     1 
  628   631     1 
  628   636     1 
  629   635     1 
  629   639     1 
  629   640     1 
  630   632     1 
  630   633     1 
  630   634     1 
  630   637     1 
  630   638     1 
  631   637     1 
  631   638     1 
  632   635     1 
  632   636     1 
  633   635     1 
  633   636     1 
  634   636     1 
  636   641     1 
  636   642     1 
  636   655     1 
  637   639     1 
  637   640     1 
  638   643     1 
  638   644     1 
  638   645     1 
  638   656     1 
  638   657     1 
  639   641     1 
  639   642     1 
  639   655     1 
  640   646     1 
  640   647     1 
  640   651     1 
  640   658     1 
  640   659     1 
  641   643     1 
  641   644     1 
  641   645     1 
  641   656     1 
  641   657     1 
  642   648     1 
  642   649     1 
  642   650     1 
  642   652     1 
  642   653     1 
  642   654     1 
  642   656     1 
  642   657     1 
  643   646     1 
  643   647     1 
  643   651     1 
  643   655     1 
  644   646     1 
  644   647     1 
  644   651     1 
  644   655     1 
  645   655     1 
  646   648     1 
  646   649     1 
  646   650     1 
  646   652     1 
  646   653     1 
  646   654     1 
  647   652     1 
  647   653     1 
  647   654     1 
  648   651     1 
  649   651     1 
  650   651     1 
  655   660     1 
  655   661     1 
  655   662     1 
  656   658     1 
  656   659     1 
  657   663     1 
  657   664     1 
  658   660     1 
  658   661     1 
  658   662     1 
  659   665     1 
  659   666     1 
  660   663     1 
  660   664     1 
  661   663     1 
  661   664     1 
  662   667     1 
  662   668     1 
  662   681     1 
  663   665     1 
  663   666     1 
  664   669     1 
  664   670     1 
  664   671     1 
  664   682     1 
  664   683     1 
  665   667     1 
  665   668     1 
  665   681     1 
  666   672     1 
  666   673     1 
  666   677     1 
  666   684     1 
  666   685     1 
  667   669     1 
  667   670     1 
  667   671     1 
  667   682     1 
  667   683     1 
  668   674     1 
  668   675     1 
  668   676     1 
  668   678     1 
  668   679     1 
  668   680     1 
  668   682     1 
  668   683     1 
  669   672     1 
  669   673     1 
  669   677     1 
  669   681     1 
  670   672     1 
  670   673     1 
  670   677     1 
  670   681     1 
  671   681     1 
  672   674     1 
  672   675     1 
  672   676     1 
  672   678     1 
  672   679     1 
  672   680     1 
  673   678     1 
  673   679     1 
  673   680     1 
  674   677     1 
  675   677     1 
  676   677     1 
  681   686     1 
  681   687     1 
  681   700     1 
  682   684     1 
  682   685     1 
  683   688     1 
  683   689     1 
  683   690     1 
  683   701     1 
  683   702     1 
  684   686     1 
  684   687     1 
  684   700     1 
  685   691     1 
  685   692     1 
  685   696     1 
  685   703     1 
  685   704     1 
  686   688     1 
  686   689     1 
  686   690     1 
  686   701     1 
  686   702     1 
  687   693     1 
  687   694     1 
  687   695     1 
  687   697     1 
  687   698     1 
  687   699     1 
  687   701     1 
  687   702     1 
  688   691     1 
  688   692     1 
  688   696     1 
  688   700     1 
  689   691     1 
  689   692     1 
  689   696     1 
  689   700     1 
  690   700     1 
  691   693     1 
  691   694     1 
  691   695     1 
  691   697     1 
  691   698     1 
  691   699     1 
  692   697     1 
  692   698     1 
  692   699     1 
  693   696     1 
  694   696     1 
  695   696     1 
  700   705     1 
  700   706     1 
  700   711     1 
  701   703     1 
  701   704     1 
  702   707     1 
  702   708     1 
  702   709     1 
  702   712     1 
  702   713     1 
  703   705     1 
  703   706     1 
  703   711     1 
  704   710     1 
  704   714     1 
  704   715     1 
  705   707     1 
  705   708     1 
  705   709     1 
  705   712     1 
  705   713     1 
  706   712     1 
  706   713     1 
  707   710     1 
  707   711     1 
  708   710     1 
  708   711     1 
  709   711     1 
  711   716     1 
  711   717     1 
  711   725     1 
  712   714     1 
  712   715     1 
  713   718     1 
  713   719     1 
  713   720     1 
  713   726     1 
  713   727     1 
  714   716     1 
  714   717     1 
  714   725     1 
  715   721     1 
  715   722     1 
  715   728     1 
  715   729     1 
  716   718     1 
  716   719     1 
  716   720     1 
  716   726     1 
  716   727     1 
  717   723     1 
  717   724     1 
  717   726     1 
  717   727     1 
  718   721     1 
  718   722     1 
  718   725     1 
  719   721     1 
  719   722     1 
  719   725     1 
  720   725     1 
  721   723     1 
  721   724     1 
  725   730     1 
  725   731     1 
  725   741     1 
  726   728     1 
  726   729     1 
  727   732     1 
  727   733     1 
  727   737     1 
  727   742     1 
  727   743     1 
  728   730     1 
  728   731     1 
  728   741     1 
  729   734     1 
  729   735     1 
  729   736     1 
  729   738     1 
  729   739     1 
  729   740     1 
  729   744     1 
  729   745     1 
  730   732     1 
  730   733     1 
  730   737     1 
  730   742     1 
  730   743     1 
  731   742     1 
  731   743     1 
  732   734     1 
  732   735     1 
  732   736     1 
  732   738     1 
  732   739     1 
  732   740     1 
  732   741     1 
  733   738     1 
  733   739     1 
  733   740     1 
  733   741     1 
  734   737     1 
  735   737     1 
  736   737     1 
  737   741     1 
  741   746     1 
  741   747     1 
  741   755     1 
  742   744     1 
  742   745     1 
  743   748     1 
  743   749     1 
  743   750     1 
  743   756     1 
  743   757     1 
  744   746     1 
  744   747     1 
  744   755     1 
  745   751     1 
  745   752     1 
  745   758     1 
  745   759     1 
  746   748     1 
  746   749     1 
  746   750     1 
  746   756     1 
  746   757     1 
  747   753     1 
  747   754     1 
  747   756     1 
  747   757     1 
  748   751     1 
  748   752     1 
  748   755     1 
  749   751     1 
  749   752     1 
  749   755     1 
  750   755     1 
  751   753     1 
  751   754     1 
  755   760     1 
  755   761     1 
  755   779     1 
  756   758     1 
  756   759     1 
  757   762     1 
  757   763     1 
  757   764     1 
  757   780     1 
  757   781     1 
  758   760     1 
  758   761     1 
  758   779     1 
  759   765     1 
  759   766     1 
  759   767     1 
  759   782     1 
  759   783     1 
  760   762     1 
  760   763     1 
  760   764     1 
  760   780     1 
  760   781     1 
  761   768     1 
  761   769     1 
  761   770     1 
  761   780     1 
  761   781     1 
  762   765     1 
  762   766     1 
  762   767     1 
  762   779     1 
  763   765     1 
  763   766     1 
  763   767     1 
  763   779     1 
  764   771     1 
  764   772     1 
  764   779     1 
  765   768     1 
  765   769     1 
  765   770     1 
  766   768     1 
  766   769     1 
  766   770     1 
  767   773     1 
  767   776     1 
  768   771     1 
  768   772     1 
  769   771     1 
  769   772     1 
  770   774     1 
  770   775     1 
  770   777     1 
  770   778     1 
  771   773     1 
  771   776     1 
  773   777     1 
  773   778     1 
  774   776     1 
  775   776     1 
  779   784     1 
  779   785     1 
  779   793     1 
  780   782     1 
  780   783     1 
  781   786     1 
  781   787     1 
  781   788     1 
  781   794     1 
  781   795     1 
  782   784     1 
  782   785     1 
  782   793     1 
  783   789     1 
  783   790     1 
  783   796     1 
  783   797     1 
  784   786     1 
  784   787     1 
  784   788     1 
  784   794     1 
  784   795     1 
  785   791     1 
  785   792     1 
  785   794     1 
  785   795     1 
  786   789     1 
  786   790     1 
  786   793     1 
  787   789     1 
  787   790     1 
  787   793     1 
  788   793     1 
  789   791     1 
  789   792     1 
  793   798     1 
  793   799     1 
  793   803     1 
  794   796     1 
  794   797     1 
  795   800     1 
  795   801     1 
  795   802     1 
  795   804     1 
  795   805     1 
  796   798     1 
  796   799     1 
  796   803     1 
  797   806     1 
  797   807     1 
  798   800     1 
  798   801     1 
  798   802     1 
  798   804     1 
  798   805     1 
  799   804     1 
  799   805     1 
  800   803     1 
  801   803     1 
  802   803     1 
  803   808     1 
  803   809     1 
  803   813     1 
  804   806     1 
  804   807     1 
  805   810     1 
  805   811     1 
  805   812     1 
  805   814     1 
  805   815     1 
  806   808     1 
  806   809     1 
  806   813     1 
  807   816     1 
  807   817     1 
  808   810     1 
  808   811     1 
  808   812     1 
  808   814     1 
  808   815     1 
  809   814     1 
  809   815     1 
  810   813     1 
  811   813     1 
  812   813     1 
  813   818     1 
  813   819     1 
  813   829     1 
  814   816     1 
  814   817     1 
  815   820     1 
  815   821     1 
  815   825     1 
  815   830     1 
  815   831     1 
  816   818     1 
  816   819     1 
  816   829     1 
  817   822     1 
  817   823     1 
  817   824     1 
  817   826     1 
  817   827     1 
  817   828     1 
  817   832     1 
  817   833     1 
  818   820     1 
  818   821     1 
  818   825     1 
  818   830     1 
  818   831     1 
  819   830     1 
  819   831     1 
  820   822     1 
  820   823     1 
  820   824     1 
  820   826     1 
  820   827     1 
  820   828     1 
  820   829     1 
  821   826     1 
  821   827     1 
  821   828     1 
  821   829     1 
  822   825     1 
  823   825     1 
  824   825     1 
  825   829     1 
  829   834     1 
  829   835     1 
  829   844     1 
  830   832     1 
  830   833     1 
  831   836     1 
  831   837     1 
  831   838     1 
  831   845     1 
  831   846     1 
  832   834     1 
  832   835     1 
  832   844     1 
  833   839     1 
  833   840     1 
  833   841     1 
  833   847     1 
  833   848     1 
  834   836     1 
  834   837     1 
  834   838     1 
  834   845     1 
  834   846     1 
  835   842     1 
  835   843     1 
  835   845     1 
  835   846     1 
  836   839     1 
  836   840     1 
  836   841     1 
  836   844     1 
  837   839     1 
  837   840     1 
  837   841     1 
  837   844     1 
  838   844     1 
  839   842     1 
  839   843     1 
  840   842     1 
  840   843     1 
  844   849     1 
  844   850     1 
  844   863     1 
  845   847     1 
  845   848     1 
  846   851     1 
  846   852     1 
  846   853     1 
  846   864     1 
  846   865     1 
  847   849     1 
  847   850     1 
  847   863     1 
  848   854     1 
  848   855     1 
  848   859     1 
  848   866     1 
  848   867     1 
  849   851     1 
  849   852     1 
  849   853     1 
  849   864     1 
  849   865     1 
  850   856     1 
  850   857     1 
  850   858     1 
  850   860     1 
  850   861     1 
  850   862     1 
  850   864     1 
  850   865     1 
  851   854     1 
  851   855     1 
  851   859     1 
  851   863     1 
  852   854     1 
  852   855     1 
  852   859     1 
  852   863     1 
  853   863     1 
  854   856     1 
  854   857     1 
  854   858     1 
  854   860     1 
  854   861     1 
  854   862     1 
  855   860     1 
  855   861     1 
  855   862     1 
  856   859     1 
  857   859     1 
  858   859     1 
  863   868     1 
  863   869     1 
  863   877     1 
  864   866     1 
  864   867     1 
  865   870     1 
  865   871     1 
  865   875     1 
  865   878     1 
  865   879     1 
  866   868     1 
  866   869     1 
  866   877     1 
  867   872     1 
  867   873     1 
  867   874     1 
  867   876     1 
  867   880     1 
  867   881     1 
  868   870     1 
  868   871     1 
  868   875     1 
  868   878     1 
  868   879     1 
  869   878     1 
  869   879     1 
  870   872     1 
  870   873     1 
  870   874     1 
  870   876     1 
  870   877     1 
  871   876     1 
  871   877     1 
  872   875     1 
  873   875     1 
  874   875     1 
  875   877     1 
  877   882     1 
  877   883     1 
  877   901     1 
  878   880     1 
  878   881     1 
  879   884     1 
  879   885     1 
  879   886     1 
  879   902     1 
  879   903     1 
  880   882     1 
  880   883     1 
  880   901     1 
  881   887     1 
  881   888     1 
  881   889     1 
  881   904     1 
  881   905     1 
  882   884     1 
  882   885     1 
  882   886     1 
  882   902     1 
  882   903     1 
  883   890     1 
  883   891     1 
  883   892     1 
  883   902     1 
  883   903     1 
  884   887     1 
  884   888     1 
  884   889     1 
  884   901     1 
  885   887     1 
  885   888     1 
  885   889     1 
  885   901     1 
  886   893     1 
  886   894     1 
  886   901     1 
  887   890     1 
  887   891     1 
  887   892     1 
  888   890     1 
  888   891     1 
  888   892     1 
  889   895     1 
  889   898     1 
  890   893     1 
  890   894     1 
  891   893     1 
  891   894     1 
  892   896     1 
  892   897     1 
  892   899     1 
  892   900     1 
  893   895     1 
  893   898     1 
  895   899     1 
  895   900     1 
  896   898     1 
  897   898     1 
  901   906     1 
  901   907     1 
  901   925     1 
  902   904     1 
  902   905     1 
  903   908     1 
  903   909     1 
  903   910     1 
  903   926     1 
  903   927     1 
  904   906     1 
  904   907     1 
  904   925     1 
  905   911     1 
  905   912     1 
  905   913     1 
  905   928     1 
  905   929     1 
  906   908     1 
  906   909     1 
  906   910     1 
  906   926     1 
  906   927     1 
  907   914     1 
  907   915     1 
  907   916     1 
  907   926     1 
  907   927     1 
  908   911     1 
  908   912     1 
  908   913     1 
  908   925     1 
  909   911     1 
  909   912     1 
  909   913     1 
  909   925     1 
  910   917     1 
  910   918     1 
  910   925     1 
  911   914     1 
  911   915     1 
  911   916     1 
  912   914     1 
  912   915     1 
  912   916     1 
  913   919     1 
  913   922     1 
  914   917     1 
  914   918     1 
  915   917     1 
  915   918     1 
  916   920     1 
  916   921     1 
  916   923     1 
  916   924     1 
  917   919     1 
  917   922     1 
  919   923     1 
  919   924     1 
  920   922     1 
  921   922     1 
  925   930     1 
  925   931     1 
  925   942     1 
  926   928     1 
  926   929     1 
  927   932     1 
  927   933     1 
  927   934     1 
  927   943     1 
  927   944     1 
  928   930     1 
  928   931     1 
  928   942     1 
  929   935     1 
  929   940     1 
  929   945     1 
  929   946     1 
  930   932     1 
  930   933     1 
  930   934     1 
  930   943     1 
  930   944     1 
  931   936     1 
  931   937     1 
  931   939     1 
  931   941     1 
  931   943     1 
  931   944     1 
  932   935     1 
  932   940     1 
  932   942     1 
  933   935     1 
  933   940     1 
  933   942     1 
  934   938     1 
  934   942     1 
  935   941     1 
  936   938     1 
  936   939     1 
  936   940     1 
  937   941     1 
  938   940     1 
  942   947     1 
  942   948     1 
  942   961     1 
  943   945     1 
  943   946     1 
  944   949     1 
  944   950     1 
  944   954     1 
  944   962     1 
  944   963     1 
  945   947     1 
  945   948     1 
  945   961     1 
  946   951     1 
  946   952     1 
  946   953     1 
  946   955     1 
  946   956     1 
  946   957     1 
  946   964     1 
  946   965     1 
  947   949     1 
  947   950     1 
  947   954     1 
  947   962     1 
  947   963     1 
  948   958     1 
  948   959     1 
  948   960     1 
  948   962     1 
  948   963     1 
  949   951     1 
  949   952     1 
  949   953     1 
  949   955     1 
  949   956     1 
  949   957     1 
  949   961     1 
  950   955     1 
  950   956     1 
  950   957     1 
  950   961     1 
  951   954     1 
  952   954     1 
  953   954     1 
  954   961     1 
  955   958     1 
  955   959     1 
  955   960     1 
  956   958     1 
  956   959     1 
  956   960     1 
  961   966     1 
  961   967     1 
  961   968     1 
  962   964     1 
  962   965     1 
  963   969     1 
  963   970     1 
  964   966     1 
  964   967     1 
  964   968     1 
  965   971     1 
  965   972     1 
  966   969     1 
  966   970     1 
  967   969     1 
  967   970     1 
  968   973     1 
  968   974     1 
  968   992     1 
  969   971     1 
  969   972     1 
  970   975     1 
  970   976     1 
  970   977     1 
  970   993     1 
  970   994     1 
  971   973     1 
  971   974     1 
  971   992     1 
  972   978     1 
  972   979     1 
  972   980     1 
  972   995     1 
  972   996     1 
  973   975     1 
  973   976     1 
  973   977     1 
  973   993     1 
  973   994     1 
  974   981     1 
  974   982     1 
  974   983     1 
  974   993     1 
  974   994     1 
  975   978     1 
  975   979     1 
  975   980     1 
  975   992     1 
  976   978     1 
  976   979     1 
  976   980     1 
  976   992     1 
  977   984     1 
  977   985     1 
  977   992     1 
  978   981     1 
  978   982     1 
  978   983     1 
  979   981     1 
  979   982     1 
  979   983     1 
  980   986     1 
  980   989     1 
  981   984     1 
  981   985     1 
  982   984     1 
  982   985     1 
  983   987     1 
  983   988     1 
  983   990     1 
  983   991     1 
  984   986     1 
  984   989     1 
  986   990     1 
  986   991     1 
  987   989     1 
  988   989     1 
  992   997     1 
  992   998     1 
  992   999     1 
  993   995     1 
  993   996     1 
  994  1000     1 
  994  1001     1 
  995   997     1 
  995   998     1 
  995   999     1 
  996  1002     1 
  996  1003     1 
  997  1000     1 
  997  1001     1 
  998  1000     1 
  998  1001     1 
  999  1004     1 
  999  1005     1 
  999  1015     1 
 1000  1002     1 
 1000  1003     1 
 1001  1006     1 
 1001  1007     1 
 1001  1011     1 
 1001  1016     1 
 1001  1017     1 
 1002  1004     1 
 1002  1005     1 
 1002  1015     1 
 1003  1008     1 
 1003  1009     1 
 1003  1010     1 
 1003  1012     1 
 1003  1013     1 
 1003  1014     1 
 1003  1018     1 
 1003  1019     1 
 1004  1006     1 
 1004  1007     1 
 1004  1011     1 
 1004  1016     1 
 1004  1017     1 
 1005  1016     1 
 1005  1017     1 
 1006  1008     1 
 1006  1009     1 
 1006  1010     1 
 1006  1012     1 
 1006  1013     1 
 1006  1014     1 
 1006  1015     1 
 1007  1012     1 
 1007  1013     1 
 1007  1014     1 
 1007  1015     1 
 1008  1011     1 
 1009  1011     1 
 1010  1011     1 
 1011  1015     1 
 1015  1020     1 
 1015  1021     1 
 1015  1039     1 
 1016  1018     1 
 1016  1019     1 
 1017  1022     1 
 1017  1023     1 
 1017  1024     1 
 1017  1040     1 
 1017  1041     1 
 1018  1020     1 
 1018  1021     1 
 1018  1039     1 
 1019  1025     1 
 1019  1026     1 
 1019  1027     1 
 1019  1042     1 
 1019  1043     1 
 1020  1022     1 
 1020  1023     1 
 1020  1024     1 
 1020  1040     1 
 1020  1041     1 
 1021  1028     1 
 1021  1029     1 
 1021  1030     1 
 1021  1040     1 
 1021  1041     1 
 1022  1025     1 
 1022  1026     1 
 1022  1027     1 
 1022  1039     1 
 1023  1025     1 
 1023  1026     1 
 1023  1027     1 
 1023  1039     1 
 1024  1031     1 
 1024  1032     1 
 1024  1039     1 
 1025  1028     1 
 1025  1029     1 
 1025  1030     1 
 1026  1028     1 
 1026  1029     1 
 1026  1030     1 
 1027  1033     1 
 1027  1036     1 
 1028  1031     1 
 1028  1032     1 
 1029  1031     1 
 1029  1032     1 
 1030  1034     1 
 1030  1035     1 
 1030  1037     1 
 1030  1038     1 
 1031  1033     1 
 1031  1036     1 
 1033  1037     1 
 1033  1038     1 
 1034  1036     1 
 1035  1036     1 
 1039  1044     1 
 1039  1045     1 
 1039  1058     1 
 1040  1042     1 
 1040  1043     1 
 1041  1046     1 
 1041  1047     1 
 1041  1048     1 
 1041  1059     1 
 1041  1060     1 
 1042  1044     1 
 1042  1045     1 
 1042  1058     1 
 1043  1049     1 
 1043  1050     1 
 1043  1054     1 
 1043  1061     1 
 1043  1062     1 
 1044  1046     1 
 1044  1047     1 
 1044  1048     1 
 1044  1059     1 
 1044  1060     1 
 1045  1051     1 
 1045  1052     1 
 1045  1053     1 
 1045  1055     1 
 1045  1056     1 
 1045  1057     1 
 1045  1059     1 
 1045  1060     1 
 1046  1049     1 
 1046  1050     1 
 1046  1054     1 
 1046  1058     1 
 1047  1049     1 
 1047  1050     1 
 1047  1054     1 
 1047  1058     1 
 1048  1058     1 
 1049  1051     1 
 1049  1052     1 
 1049  1053     1 
 1049  1055     1 
 1049  1056     1 
 1049  1057     1 
 1050  1055     1 
 1050  1056     1 
 1050  1057     1 
 1051  1054     1 
 1052  1054     1 
 1053  1054     1 
 1058  1063     1 
 1058  1064     1 
 1058  1079     1 
 1059  1061     1 
 1059  1062     1 
 1060  1065     1 
 1060  1066     1 
 1060  1067     1 
 1060  1080     1 
 1060  1081     1 
 1061  1063     1 
 1061  1064     1 
 1061  1079     1 
 1062  1068     1 
 1062  1077     1 
 1062  1082     1 
 1062  1083     1 
 1063  1065     1 
 1063  1066     1 
 1063  1067     1 
 1063  1080     1 
 1063  1081     1 
 1064  1069     1 
 1064  1070     1 
 1064  1075     1 
 1064  1078     1 
 1064  1080     1 
 1064  1081     1 
 1065  1068     1 
 1065  1077     1 
 1065  1079     1 
 1066  1068     1 
 1066  1077     1 
 1066  1079     1 
 1067  1071     1 
 1067  1072     1 
 1067  1076     1 
 1067  1079     1 
 1068  1073     1 
 1068  1075     1 
 1068  1078     1 
 1069  1071     1 
 1069  1072     1 
 1069  1077     1 
 1070  1074     1 
 1070  1076     1 
 1070  1077     1 
 1071  1073     1 
 1071  1075     1 
 1072  1078     1 
 1073  1076     1 
 1073  1077     1 
 1074  1075     1 
 1076  1078     1 
 1079  1084     1 
 1079  1085     1 
 1079  1100     1 
 1080  1082     1 
 1080  1083     1 
 1081  1086     1 
 1081  1087     1 
 1081  1088     1 
 1081  1101     1 
 1081  1102     1 
 1082  1084     1 
 1082  1085     1 
 1082  1100     1 
 1083  1089     1 
 1083  1098     1 
 1083  1103     1 
 1083  1104     1 
 1084  1086     1 
 1084  1087     1 
 1084  1088     1 
 1084  1101     1 
 1084  1102     1 
 1085  1090     1 
 1085  1091     1 
 1085  1096     1 
 1085  1099     1 
 1085  1101     1 
 1085  1102     1 
 1086  1089     1 
 1086  1098     1 
 1086  1100     1 
 1087  1089     1 
 1087  1098     1 
 1087  1100     1 
 1088  1092     1 
 1088  1093     1 
 1088  1097     1 
 1088  1100     1 
 1089  1094     1 
 1089  1096     1 
 1089  1099     1 
 1090  1092     1 
 1090  1093     1 
 1090  1098     1 
 1091  1095     1 
 1091  1097     1 
 1091  1098     1 
 1092  1094     1 
 1092  1096     1 
 1093  1099     1 
 1094  1097     1 
 1094  1098     1 
 1095  1096     1 
 1097  1099     1 
 1100  1105     1 
 1100  1106     1 
 1100  1119     1 
 1101  1103     1 
 1101  1104     1 
 1102  1107     1 
 1102  1108     1 
 1102  1112     1 
 1102  1120     1 
 1102  1121     1 
 1103  1105     1 
 1103  1106     1 
 1103  1119     1 
 1104  1109     1 
 1104  1110     1 
 1104  1111     1 
 1104  1113     1 
 1104  1114     1 
 1104  1115     1 
 1104  1122     1 
 1104  1123     1 
 1105  1107     1 
 1105  1108     1 
 1105  1112     1 
 1105  1120     1 
 1105  1121     1 
 1106  1116     1 
 1106  1117     1 
 1106  1118     1 
 1106  1120     1 
 1106  1121     1 
 1107  1109     1 
 1107  1110     1 
 1107  1111     1 
 1107  1113     1 
 1107  1114     1 
 1107  1115     1 
 1107  1119     1 
 1108  1113     1 
 1108  1114     1 
 1108  1115     1 
 1108  1119     1 
 1109  1112     1 
 1110  1112     1 
 1111  1112     1 
 1112  1119     1 
 1113  1116     1 
 1113  1117     1 
 1113  1118     1 
 1114  1116     1 
 1114  1117     1 
 1114  1118     1 
 1119  1124     1 
 1119  1125     1 
 1119  1126     1 
 1120  1122     1 
 1120  1123     1 
 1121  1127     1 
 1121  1128     1 
 1122  1124     1 
 1122  1125     1 
 1122  1126     1 
 1123  1129     1 
 1123  1130     1 
 1124  1127     1 
 1124  1128     1 
 1125  1127     1 
 1125  1128     1 
 1126  1131     1 
 1126  1132     1 
 1126  1133     1 
 1127  1129     1 
 1127  1130     1 
 1128  1134     1 
 1128  1135     1 
 1129  1131     1 
 1129  1132     1 
 1129  1133     1 
 1130  1136     1 
 1130  1137     1 
 1131  1134     1 
 1131  1135     1 
 1132  1134     1 
 1132  1135     1 
 1133  1138     1 
 1133  1139     1 
 1133  1148     1 
 1134  1136     1 
 1134  1137     1 
 1135  1140     1 
 1135  1141     1 
 1135  1142     1 
 1135  1149     1 
 1135  1150     1 
 1136  1138     1 
 1136  1139     1 
 1136  1148     1 
 1137  1143     1 
 1137  1144     1 
 1137  1145     1 
 1137  1151     1 
 1137  1152     1 
 1138  1140     1 
 1138  1141     1 
 1138  1142     1 
 1138  1149     1 
 1138  1150     1 
 1139  1146     1 
 1139  1147     1 
 1139  1149     1 
 1139  1150     1 
 1140  1143     1 
 1140  1144     1 
 1140  1145     1 
 1140  1148     1 
 1141  1143     1 
 1141  1144     1 
 1141  1145     1 
 1141  1148     1 
 1142  1148     1 
 1143  1146     1 
 1143  1147     1 
 1144  1146     1 
 1144  1147     1 
 1148  1153     1 
 1148  1154     1 
 1148  1164     1 
 1149  1151     1 
 1149  1152     1 
 1150  1155     1 
 1150  1156     1 
 1150  1160     1 
 1150  1165     1 
 1150  1166     1 
 1151  1153     1 
 1151  1154     1 
 1151  1164     1 
 1152  1157     1 
 1152  1158     1 
 1152  1159     1 
 1152  1161     1 
 1152  1162     1 
 1152  1163     1 
 1152  1167     1 
 1152  1168     1 
 1153  1155     1 
 1153  1156     1 
 1153  1160     1 
 1153  1165     1 
 1153  1166     1 
 1154  1165     1 
 1154  1166     1 
 1155  1157     1 
 1155  1158     1 
 1155  1159     1 
 1155  1161     1 
 1155  1162     1 
 1155  1163     1 
 1155  1164     1 
 1156  1161     1 
 1156  1162     1 
 1156  1163     1 
 1156  1164     1 
 1157  1160     1 
 1158  1160     1 
 1159  1160     1 
 1160  1164     1 
 1164  1169     1 
 1164  1170     1 
 1164  1184     1 
 1165  1167     1 
 1165  1168     1 
 1166  1171     1 
 1166  1172     1 
 1166  1173     1 
 1166  1185     1 
 1166  1186     1 
 1167  1169     1 
 1167  1170     1 
 1167  1184     1 
 1168  1174     1 
 1168  1182     1 
 1168  1187     1 
 1168  1188     1 
 1169  1171     1 
 1169  1172     1 
 1169  1173     1 
 1169  1185     1 
 1169  1186     1 
 1170  1175     1 
 1170  1176     1 
 1170  1180     1 
 1170  1183     1 
 1170  1185     1 
 1170  1186     1 
 1171  1174     1 
 1171  1182     1 
 1171  1184     1 
 1172  1174     1 
 1172  1182     1 
 1172  1184     1 
 1173  1177     1 
 1173  1178     1 
 1173  1181     1 
 1173  1184     1 
 1174  1179     1 
 1174  1180     1 
 1174  1183     1 
 1175  1177     1 
 1175  1178     1 
 1175  1182     1 
 1176  1181     1 
 1176  1182     1 
 1177  1179     1 
 1177  1180     1 
 1178  1183     1 
 1179  1181     1 
 1179  1182     1 
 1181  1183     1 
 1184  1189     1 
 1184  1190     1 
 1184  1194     1 
 1185  1187     1 
 1185  1188     1 
 1186  1191     1 
 1186  1192     1 
 1186  1193     1 
 1186  1195     1 
 1186  1196     1 
 1187  1189     1 
 1187  1190     1 
 1187  1194     1 
 1188  1197     1 
 1188  1198     1 
 1189  1191     1 
 1189  1192     1 
 1189  1193     1 
 1189  1195     1 
 1189  1196     1 
 1190  1195     1 
 1190  1196     1 
 1191  1194     1 
 1192  1194     1 
 1193  1194     1 
 1194  1199     1 
 1194  1200     1 
 1194  1209     1 
 1195  1197     1 
 1195  1198     1 
 1196  1201     1 
 1196  1202     1 
 1196  1203     1 
 1196  1210     1 
 1196  1211     1 
 1197  1199     1 
 1197  1200     1 
 1197  1209     1 
 1198  1204     1 
 1198  1205     1 
 1198  1206     1 
 1198  1212     1 
 1198  1213     1 
 1199  1201     1 
 1199  1202     1 
 1199  1203     1 
 1199  1210     1 
 1199  1211     1 
 1200  1207     1 
 1200  1208     1 
 1200  1210     1 
 1200  1211     1 
 1201  1204     1 
 1201  1205     1 
 1201  1206     1 
 1201  1209     1 
 1202  1204     1 
 1202  1205     1 
 1202  1206     1 
 1202  1209     1 
 1203  1209     1 
 1204  1207     1 
 1204  1208     1 
 1205  1207     1 
 1205  1208     1 
 1209  1214     1 
 1209  1215     1 
 1209  1220     1 
 1210  1212     1 
 1210  1213     1 
 1211  1216     1 
 1211  1217     1 
 1211  1218     1 
 1211  1221     1 
 1211  1222     1 
 1212  1214     1 
 1212  1215     1 
 1212  1220     1 
 1213  1219     1 
 1213  1223     1 
 1213  1224     1 
 1214  1216     1 
 1214  1217     1 
 1214  1218     1 
 1214  1221     1 
 1214  1222     1 
 1215  1221     1 
 1215  1222     1 
 1216  1219     1 
 1216  1220     1 
 1217  1219     1 
 1217  1220     1 
 1218  1220     1 
 1220  1225     1 
 1220  1226     1 
 1220  1239     1 
 1221  1223     1 
 1221  1224     1 
 1222  1227     1 
 1222  1228     1 
 1222  1229     1 
 1222  1240     1 
 1222  1241     1 
 1223  1225     1 
 1223  1226     1 
 1223  1239     1 
 1224  1230     1 
 1224  1231     1 
 1224  1235     1 
 1224  1242     1 
 1224  1243     1 
 1225  1227     1 
 1225  1228     1 
 1225  1229     1 
 1225  1240     1 
 1225  1241     1 
 1226  1232     1 
 1226  1233     1 
 1226  1234     1 
 1226  1236     1 
 1226  1237     1 
 1226  1238     1 
 1226  1240     1 
 1226  1241     1 
 1227  1230     1 
 1227  1231     1 
 1227  1235     1 
 1227  1239     1 
 1228  1230     1 
 1228  1231     1 
 1228  1235     1 
 1228  1239     1 
 1229  1239     1 
 1230  1232     1 
 1230  1233     1 
 1230  1234     1 
 1230  1236     1 
 1230  1237     1 
 1230  1238     1 
 1231  1236     1 
 1231  1237     1 
 1231  1238     1 
 1232  1235     1 
 1233  1235     1 
 1234  1235     1 
 1239  1244     1 
 1239  1245     1 
 1239  1250     1 
 1240  1242     1 
 1240  1243     1 
 1241  1246     1 
 1241  1247     1 
 1241  1248     1 
 1241  1251     1 
 1241  1252     1 
 1242  1244     1 
 1242  1245     1 
 1242  1250     1 
 1243  1249     1 
 1243  1253     1 
 1243  1254     1 
 1244  1246     1 
 1244  1247     1 
 1244  1248     1 
 1244  1251     1 
 1244  1252     1 
 1245  1251     1 
 1245  1252     1 
 1246  1249     1 
 1246  1250     1 
 1247  1249     1 
 1247  1250     1 
 1248  1250     1 
 1250  1255     1 
 1250  1256     1 
 1250  1262     1 
 1251  1253     1 
 1251  1254     1 
 1252  1257     1 
 1252  1258     1 
 1252  1259     1 
 1252  1263     1 
 1252  1264     1 
 1253  1255     1 
 1253  1256     1 
 1253  1262     1 
 1254  1260     1 
 1254  1261     1 
 1254  1265     1 
 1254  1266     1 
 1255  1257     1 
 1255  1258     1 
 1255  1259     1 
 1255  1263     1 
 1255  1264     1 
 1256  1263     1 
 1256  1264     1 
 1257  1260     1 
 1257  1261     1 
 1257  1262     1 
 1258  1260     1 
 1258  1261     1 
 1258  1262     1 
 1259  1262     1 
 1262  1267     1 
 1262  1268     1 
 1262  1273     1 
 1263  1265     1 
 1263  1266     1 
 1264  1269     1 
 1264  1270     1 
 1264  1271     1 
 1264  1274     1 
 1264  1275     1 
 1265  1267     1 
 1265  1268     1 
 1265  1273     1 
 1266  1272     1 
 1266  1276     1 
 1266  1277     1 
 1267  1269     1 
 1267  1270     1 
 1267  1271     1 
 1267  1274     1 
 1267  1275     1 
 1268  1274     1 
 1268  1275     1 
 1269  1272     1 
 1269  1273     1 
 1270  1272     1 
 1270  1273     1 
 1271  1273     1 
 1273  1278     1 
 1273  1279     1 
 1273  1283     1 
 1274  1276     1 
 1274  1277     1 
 1275  1280     1 
 1275  1281     1 
 1275  1282     1 
 1275  1284     1 
 1275  1285     1 
 1276  1278     1 
 1276  1279     1 
 1276  1283     1 
 1277  1286     1 
 1277  1287     1 
 1278  1280     1 
 1278  1281     1 
 1278  1282     1 
 1278  1284     1 
 1278  1285     1 
 1279  1284     1 
 1279  1285     1 
 1280  1283     1 
 1281  1283     1 
 1282  1283     1 
 1283  1288     1 
 1283  1289     1 
 1283  1302     1 
 1284  1286     1 
 1284  1287     1 
 1285  1290     1 
 1285  1291     1 
 1285  1295     1 
 1285  1303     1 
 1285  1304     1 
 1286  1288     1 
 1286  1289     1 
 1286  1302     1 
 1287  1292     1 
 1287  1293     1 
 1287  1294     1 
 1287  1296     1 
 1287  1297     1 
 1287  1298     1 
 1287  1305     1 
 1287  1306     1 
 1288  1290     1 
 1288  1291     1 
 1288  1295     1 
 1288  1303     1 
 1288  1304     1 
 1289  1299     1 
 1289  1300     1 
 1289  1301     1 
 1289  1303     1 
 1289  1304     1 
 1290  1292     1 
 1290  1293     1 
 1290  1294     1 
 1290  1296     1 
 1290  1297     1 
 1290  1298     1 
 1290  1302     1 
 1291  1296     1 
 1291  1297     1 
 1291  1298     1 
 1291  1302     1 
 1292  1295     1 
 1293  1295     1 
 1294  1295     1 
 1295  1302     1 
 1296  1299     1 
 1296  1300     1 
 1296  1301     1 
 1297  1299     1 
 1297  1300     1 
 1297  1301     1 
 1302  1307     1 
 1302  1308     1 
 1302  1322     1 
 1303  1305     1 
 1303  1306     1 
 1304  1309     1 
 1304  1310     1 
 1304  1311     1 
 1304  1323     1 
 1304  1324     1 
 1305  1307     1 
 1305  1308     1 
 1305  1322     1 
 1306  1312     1 
 1306  1320     1 
 1306  1325     1 
 1306  1326     1 
 1307  1309     1 
 1307  1310     1 
 1307  1311     1 
 1307  1323     1 
 1307  1324     1 
 1308  1313     1 
 1308  1314     1 
 1308  1318     1 
 1308  1321     1 
 1308  1323     1 
 1308  1324     1 
 1309  1312     1 
 1309  1320     1 
 1309  1322     1 
 1310  1312     1 
 1310  1320     1 
 1310  1322     1 
 1311  1315     1 
 1311  1316     1 
 1311  1319     1 
 1311  1322     1 
 1312  1317     1 
 1312  1318     1 
 1312  1321     1 
 1313  1315     1 
 1313  1316     1 
 1313  1320     1 
 1314  1319     1 
 1314  1320     1 
 1315  1317     1 
 1315  1318     1 
 1316  1321     1 
 1317  1319     1 
 1317  1320     1 
 1319  1321     1 
 1322  1327     1 
 1322  1328     1 
 1322  1338     1 
 1323  1325     1 
 1323  1326     1 
 1324  1329     1 
 1324  1330     1 
 1324  1334     1 
 1324  1339     1 
 1324  1340     1 
 1325  1327     1 
 1325  1328     1 
 1325  1338     1 
 1326  1331     1 
 1326  1332     1 
 1326  1333     1 
 1326  1335     1 
 1326  1336     1 
 1326  1337     1 
 1326  1341     1 
 1326  1342     1 
 1327  1329     1 
 1327  1330     1 
 1327  1334     1 
 1327  1339     1 
 1327  1340     1 
 1328  1339     1 
 1328  1340     1 
 1329  1331     1 
 1329  1332     1 
 1329  1333     1 
 1329  1335     1 
 1329  1336     1 
 1329  1337     1 
 1329  1338     1 
 1330  1335     1 
 1330  1336     1 
 1330  1337     1 
 1330  1338     1 
 1331  1334     1 
 1332  1334     1 
 1333  1334     1 
 1334  1338     1 
 1338  1343     1 
 1338  1344     1 
 1338  1355     1 
 1339  1341     1 
 1339  1342     1 
 1340  1345     1 
 1340  1346     1 
 1340  1347     1 
 1340  1356     1 
 1340  1357     1 
 1341  1343     1 
 1341  1344     1 
 1341  1355     1 
 1342  1348     1 
 1342  1349     1 
 1342  1350     1 
 1342  1358     1 
 1342  1359     1 
 1343  1345     1 
 1343  1346     1 
 1343  1347     1 
 1343  1356     1 
 1343  1357     1 
 1344  1351     1 
 1344  1352     1 
 1344  1356     1 
 1344  1357     1 
 1345  1348     1 
 1345  1349     1 
 1345  1350     1 
 1345  1355     1 
 1346  1348     1 
 1346  1349     1 
 1346  1350     1 
 1346  1355     1 
 1347  1353     1 
 1347  1354     1 
 1347  1355     1 
 1348  1351     1 
 1348  1352     1 
 1349  1351     1 
 1349  1352     1 
 1351  1353     1 
 1351  1354     1 
 1355  1360     1 
 1355  1361     1 
 1355  1366     1 
 1356  1358     1 
 1356  1359     1 
 1357  1362     1 
 1357  1363     1 
 1357  1364     1 
 1357  1367     1 
 1357  1368     1 
 1358  1360     1 
 1358  1361     1 
 1358  1366     1 
 1359  1365     1 
 1359  1369     1 
 1359  1378     1 
 1360  1362     1 
 1360  1363     1 
 1360  1364     1 
 1360  1367     1 
 1360  1368     1 
 1361  1367     1 
 1361  1368     1 
 1362  1365     1 
 1362  1366     1 
 1363  1365     1 
 1363  1366     1 
 1364  1366     1 
 1366  1370     1 
 1366  1371     1 
 1366  1372     1 
 1366  1375     1 
 1366  1379     1 
 1366  1380     1 
 1367  1369     1 
 1367  1378     1 
 1368  1373     1 
 1368  1374     1 
 1368  1376     1 
 1368  1377     1 
 1368  1381     1 
 1368  1382     1 
 1369  1376     1 
 1369  1377     1 
 1369  1379     1 
 1369  1380     1 
 1370  1373     1 
 1370  1374     1 
 1370  1375     1 
 1370  1378     1 
 1371  1373     1 
 1371  1374     1 
 1371  1375     1 
 1371  1378     1 
 1372  1379     1 
 1372  1380     1 
 1373  1376     1 
 1373  1377     1 
 1373  1378     1 
 1374  1376     1 
 1374  1377     1 
 1374  1378     1 
 1375  1381     1 
 1375  1382     1 
 1376  1379     1 
 1376  1380     1 
 1377  1379     1 
 1377  1380     1 
 1378  1383     1 
 1378  1384     1 
 1379  1381     1 
 1379  1382     1 
 1380  1385     1 
 1380  1386     1 
 1380  1394     1 
 1381  1383     1 
 1381  1384     1 
 1382  1387     1 
 1382  1388     1 
 1382  1389     1 
 1382  1395     1 
 1382  1396     1 
 1383  1385     1 
 1383  1386     1 
 1383  1394     1 
 1384  1390     1 
 1384  1391     1 
 1384  1397     1 
 1384  1398     1 
 1385  1387     1 
 1385  1388     1 
 1385  1389     1 
 1385  1395     1 
 1385  1396     1 
 1386  1392     1 
 1386  1393     1 
 1386  1395     1 
 1386  1396     1 
 1387  1390     1 
 1387  1391     1 
 1387  1394     1 
 1388  1390     1 
 1388  1391     1 
 1388  1394     1 
 1389  1394     1 
 1390  1392     1 
 1390  1393     1 
 1394  1399     1 
 1394  1400     1 
 1394  1405     1 
 1395  1397     1 
 1395  1398     1 
 1396  1401     1 
 1396  1402     1 
 1396  1403     1 
 1396  1406     1 
 1396  1407     1 
 1397  1399     1 
 1397  1400     1 
 1397  1405     1 
 1398  1404     1 
 1398  1408     1 
 1398  1409     1 
 1399  1401     1 
 1399  1402     1 
 1399  1403     1 
 1399  1406     1 
 1399  1407     1 
 1400  1406     1 
 1400  1407     1 
 1401  1404     1 
 1401  1405     1 
 1402  1404     1 
 1402  1405     1 
 1403  1405     1 
 1405  1410     1 
 1405  1411     1 
 1405  1419     1 
 1406  1408     1 
 1406  1409     1 
 1407  1412     1 
 1407  1413     1 
 1407  1414     1 
 1407  1420     1 
 1407  1421     1 
 1408  1410     1 
 1408  1411     1 
 1408  1419     1 
 1409  1415     1 
 1409  1416     1 
 1409  1422     1 
 1409  1423     1 
 1410  1412     1 
 1410  1413     1 
 1410  1414     1 
 1410  1420     1 
 1410  1421     1 
 1411  1417     1 
 1411  1418     1 
 1411  1420     1 
 1411  1421     1 
 1412  1415     1 
 1412  1416     1 
 1412  1419     1 
 1413  1415     1 
 1413  1416     1 
 1413  1419     1 
 1414  1419     1 
 1415  1417     1 
 1415  1418     1 
 1419  1424     1 
 1419  1425     1 
 1419  1436     1 
 1420  1422     1 
 1420  1423     1 
 1421  1426     1 
 1421  1427     1 
 1421  1428     1 
 1421  1437     1 
 1421  1438     1 
 1422  1424     1 
 1422  1425     1 
 1422  1436     1 
 1423  1429     1 
 1423  1430     1 
 1423  1431     1 
 1423  1439     1 
 1423  1440     1 
 1424  1426     1 
 1424  1427     1 
 1424  1428     1 
 1424  1437     1 
 1424  1438     1 
 1425  1432     1 
 1425  1433     1 
 1425  1437     1 
 1425  1438     1 
 1426  1429     1 
 1426  1430     1 
 1426  1431     1 
 1426  1436     1 
 1427  1429     1 
 1427  1430     1 
 1427  1431     1 
 1427  1436     1 
 1428  1434     1 
 1428  1435     1 
 1428  1436     1 
 1429  1432     1 
 1429  1433     1 
 1430  1432     1 
 1430  1433     1 
 1432  1434     1 
 1432  1435     1 
 1436  1441     1 
 1436  1442     1 
 1436  1460     1 
 1437  1439     1 
 1437  1440     1 
 1438  1443     1 
 1438  1444     1 
 1438  1445     1 
 1438  1461     1 
 1438  1462     1 
 1439  1441     1 
 1439  1442     1 
 1439  1460     1 
 1440  1446     1 
 1440  1447     1 
 1440  1448     1 
 1440  1463     1 
 1440  1464     1 
 1441  1443     1 
 1441  1444     1 
 1441  1445     1 
 1441  1461     1 
 1441  1462     1 
 1442  1449     1 
 1442  1450     1 
 1442  1451     1 
 1442  1461     1 
 1442  1462     1 
 1443  1446     1 
 1443  1447     1 
 1443  1448     1 
 1443  1460     1 
 1444  1446     1 
 1444  1447     1 
 1444  1448     1 
 1444  1460     1 
 1445  1452     1 
 1445  1453     1 
 1445  1460     1 
 1446  1449     1 
 1446  1450     1 
 1446  1451     1 
 1447  1449     1 
 1447  1450     1 
 1447  1451     1 
 1448  1454     1 
 1448  1457     1 
 1449  1452     1 
 1449  1453     1 
 1450  1452     1 
 1450  1453     1 
 1451  1455     1 
 1451  1456     1 
 1451  1458     1 
 1451  1459     1 
 1452  1454     1 
 1452  1457     1 
 1454  1458     1 
 1454  1459     1 
 1455  1457     1 
 1456  1457     1 
 1460  1465     1 
 1460  1466     1 
 1460  1481     1 
 1461  1463     1 
 1461  1464     1 
 1462  1467     1 
 1462  1468     1 
 1462  1469     1 
 1462  1482     1 
 1462  1483     1 
 1463  1465     1 
 1463  1466     1 
 1463  1481     1 
 1464  1470     1 
 1464  1479     1 
 1464  1484     1 
 1464  1485     1 
 1465  1467     1 
 1465  1468     1 
 1465  1469     1 
 1465  1482     1 
 1465  1483     1 
 1466  1471     1 
 1466  1472     1 
 1466  1477     1 
 1466  1480     1 
 1466  1482     1 
 1466  1483     1 
 1467  1470     1 
 1467  1479     1 
 1467  1481     1 
 1468  1470     1 
 1468  1479     1 
 1468  1481     1 
 1469  1473     1 
 1469  1474     1 
 1469  1478     1 
 1469  1481     1 
 1470  1475     1 
 1470  1477     1 
 1470  1480     1 
 1471  1473     1 
 1471  1474     1 
 1471  1479     1 
 1472  1476     1 
 1472  1478     1 
 1472  1479     1 
 1473  1475     1 
 1473  1477     1 
 1474  1480     1 
 1475  1478     1 
 1475  1479     1 
 1476  1477     1 
 1478  1480     1 
 1481  1486     1 
 1481  1487     1 
 1481  1488     1 
 1482  1484     1 
 1482  1485     1 
 1483  1489     1 
 1483  1490     1 
 1484  1486     1 
 1484  1487     1 
 1484  1488     1 
 1485  1491     1 
 1485  1492     1 
 1486  1489     1 
 1486  1490     1 
 1487  1489     1 
 1487  1490     1 
 1488  1493     1 
 1488  1494     1 
 1488  1512     1 
 1489  1491     1 
 1489  1492     1 
 1490  1495     1 
 1490  1496     1 
 1490  1497     1 
 1490  1513     1 
 1490  1514     1 
 1491  1493     1 
 1491  1494     1 
 1491  1512     1 
 1492  1498     1 
 1492  1511     1 
 1492  1515     1 
 1492  1516     1 
 1493  1495     1 
 1493  1496     1 
 1493  1497     1 
 1493  1513     1 
 1493  1514     1 
 1494  1499     1 
 1494  1500     1 
 1494  1502     1 
 1494  1509     1 
 1494  1513     1 
 1494  1514     1 
 1495  1498     1 
 1495  1511     1 
 1495  1512     1 
 1496  1498     1 
 1496  1511     1 
 1496  1512     1 
 1497  1501     1 
 1497  1503     1 
 1497  1507     1 
 1497  1510     1 
 1497  1512     1 
 1498  1503     1 
 1498  1509     1 
 1499  1501     1 
 1499  1502     1 
 1499  1511     1 
 1500  1504     1 
 1500  1505     1 
 1500  1509     1 
 1501  1503     1 
 1501  1511     1 
 1502  1506     1 
 1502  1507     1 
 1502  1510     1 
 1503  1508     1 
 1503  1509     1 
 1504  1506     1 
 1504  1507     1 
 1504  1511     1 
 1505  1510     1 
 1505  1511     1 
 1506  1508     1 
 1506  1509     1 
 1508  1510     1 
 1508  1511     1 
 1512  1517     1 
 1512  1518     1 
 1512  1529     1 
 1513  1515     1 
 1513  1516     1 
 1514  1519     1 
 1514  1520     1 
 1514  1521     1 
 1514  1530     1 
 1514  1531     1 
 1515  1517     1 
 1515  1518     1 
 1515  1529     1 
 1516  1522     1 
 1516  1527     1 
 1516  1532     1 
 1516  1541     1 
 1517  1519     1 
 1517  1520     1 
 1517  1521     1 
 1517  1530     1 
 1517  1531     1 
 1518  1523     1 
 1518  1525     1 
 1518  1528     1 
 1518  1530     1 
 1518  1531     1 
 1519  1522     1 
 1519  1527     1 
 1519  1529     1 
 1520  1522     1 
 1520  1527     1 
 1520  1529     1 
 1521  1524     1 
 1521  1526     1 
 1521  1529     1 
 1522  1526     1 
 1522  1528     1 
 1523  1528     1 
 1524  1526     1 
 1524  1527     1 
 1526  1528     1 
 1529  1533     1 
 1529  1534     1 
 1529  1535     1 
 1529  1538     1 
 1529  1542     1 
 1529  1543     1 
 1530  1532     1 
 1530  1541     1 
 1531  1536     1 
 1531  1537     1 
 1531  1539     1 
 1531  1540     1 
 1531  1544     1 
 1531  1545     1 
 1532  1539     1 
 1532  1540     1 
 1532  1542     1 
 1532  1543     1 
 1533  1536     1 
 1533  1537     1 
 1533  1538     1 
 1533  1541     1 
 1534  1536     1 
 1534  1537     1 
 1534  1538     1 
 1534  1541     1 
 1535  1542     1 
 1535  1543     1 
 1536  1539     1 
 1536  1540     1 
 1536  1541     1 
 1537  1539     1 
 1537  1540     1 
 1537  1541     1 
 1538  1544     1 
 1538  1545     1 
 1539  1542     1 
 1539  1543     1 
 1540  1542     1 
 1540  1543     1 
 1541  1546     1 
 1541  1547     1 
 1542  1544     1 
 1542  1545     1 
 1543  1548     1 
 1543  1549     1 
 1543  1553     1 
 1544  1546     1 
 1544  1547     1 
 1545  1550     1 
 1545  1551     1 
 1545  1552     1 
 1545  1554     1 
 1545  1555     1 
 1546  1548     1 
 1546  1549     1 
 1546  1553     1 
 1547  1556     1 
 1547  1557     1 
 1548  1550     1 
 1548  1551     1 
 1548  1552     1 
 1548  1554     1 
 1548  1555     1 
 1549  1554     1 
 1549  1555     1 
 1550  1553     1 
 1551  1553     1 
 1552  1553     1 
 1553  1558     1 
 1553  1559     1 
 1553  1567     1 
 1554  1556     1 
 1554  1557     1 
 1555  1560     1 
 1555  1561     1 
 1555  1565     1 
 1555  1568     1 
 1555  1569     1 
 1556  1558     1 
 1556  1559     1 
 1556  1567     1 
 1557  1562     1 
 1557  1563     1 
 1557  1564     1 
 1557  1566     1 
 1557  1570     1 
 1557  1571     1 
 1558  1560     1 
 1558  1561     1 
 1558  1565     1 
 1558  1568     1 
 1558  1569     1 
 1559  1568     1 
 1559  1569     1 
 1560  1562     1 
 1560  1563     1 
 1560  1564     1 
 1560  1566     1 
 1560  1567     1 
 1561  1566     1 
 1561  1567     1 
 1562  1565     1 
 1563  1565     1 
 1564  1565     1 
 1565  1567     1 
 1567  1572     1 
 1567  1573     1 
 1567  1583     1 
 1568  1570     1 
 1568  1571     1 
 1569  1574     1 
 1569  1575     1 
 1569  1579     1 
 1569  1584     1 
 1569  1585     1 
 1570  1572     1 
 1570  1573     1 
 1570  1583     1 
 1571  1576     1 
 1571  1577     1 
 1571  1578     1 
 1571  1580     1 
 1571  1581     1 
 1571  1582     1 
 1571  1586     1 
 1571  1587     1 
 1572  1574     1 
 1572  1575     1 
 1572  1579     1 
 1572  1584     1 
 1572  1585     1 
 1573  1584     1 
 1573  1585     1 
 1574  1576     1 
 1574  1577     1 
 1574  1578     1 
 1574  1580     1 
 1574  1581     1 
 1574  1582     1 
 1574  1583     1 
 1575  1580     1 
 1575  1581     1 
 1575  1582     1 
 1575  1583     1 
 1576  1579     1 
 1577  1579     1 
 1578  1579     1 
 1579  1583     1 
 1583  1588     1 
 1583  1589     1 
 1583  1594     1 
 1584  1586     1 
 1584  1587     1 
 1585  1590     1 
 1585  1591     1 
 1585  1592     1 
 1585  1595     1 
 1585  1596     1 
 1586  1588     1 
 1586  1589     1 
 1586  1594     1 
 1587  1593     1 
 1587  1597     1 
 1587  1598     1 
 1588  1590     1 
 1588  1591     1 
 1588  1592     1 
 1588  1595     1 
 1588  1596     1 
 1589  1595     1 
 1589  1596     1 
 1590  1593     1 
 1590  1594     1 
 1591  1593     1 
 1591  1594     1 
 1592  1594     1 
 1594  1599     1 
 1594  1600     1 
 1594  1616     1 
 1595  1597     1 
 1595  1598     1 
 1596  1601     1 
 1596  1602     1 
 1596  1603     1 
 1596  1617     1 
 1596  1618     1 
 1597  1599     1 
 1597  1600     1 
 1597  1616     1 
 1598  1604     1 
 1598  1605     1 
 1598  1606     1 
 1598  1619     1 
 1598  1620     1 
 1599  1601     1 
 1599  1602     1 
 1599  1603     1 
 1599  1617     1 
 1599  1618     1 
 1600  1607     1 
 1600  1608     1 
 1600  1609     1 
 1600  1617     1 
 1600  1618     1 
 1601  1604     1 
 1601  1605     1 
 1601  1606     1 
 1601  1616     1 
 1602  1604     1 
 1602  1605     1 
 1602  1606     1 
 1602  1616     1 
 1603  1610     1 
 1603  1611     1 
 1603  1612     1 
 1603  1616     1 
 1604  1607     1 
 1604  1608     1 
 1604  1609     1 
 1605  1607     1 
 1605  1608     1 
 1605  1609     1 
 1606  1613     1 
 1606  1614     1 
 1606  1615     1 
 1607  1610     1 
 1607  1611     1 
 1607  1612     1 
 1608  1610     1 
 1608  1611     1 
 1608  1612     1 
 1610  1613     1 
 1610  1614     1 
 1610  1615     1 
 1611  1613     1 
 1611  1614     1 
 1611  1615     1 
 1616  1621     1 
 1616  1622     1 
 1616  1635     1 
 1617  1619     1 
 1617  1620     1 
 1618  1623     1 
 1618  1624     1 
 1618  1628     1 
 1618  1636     1 
 1618  1637     1 
 1619  1621     1 
 1619  1622     1 
 1619  1635     1 
 1620  1625     1 
 1620  1626     1 
 1620  1627     1 
 1620  1629     1 
 1620  1630     1 
 1620  1631     1 
 1620  1638     1 
 1620  1647     1 
 1621  1623     1 
 1621  1624     1 
 1621  1628     1 
 1621  1636     1 
 1621  1637     1 
 1622  1632     1 
 1622  1633     1 
 1622  1634     1 
 1622  1636     1 
 1622  1637     1 
 1623  1625     1 
 1623  1626     1 
 1623  1627     1 
 1623  1629     1 
 1623  1630     1 
 1623  1631     1 
 1623  1635     1 
 1624  1629     1 
 1624  1630     1 
 1624  1631     1 
 1624  1635     1 
 1625  1628     1 
 1626  1628     1 
 1627  1628     1 
 1628  1635     1 
 1629  1632     1 
 1629  1633     1 
 1629  1634     1 
 1630  1632     1 
 1630  1633     1 
 1630  1634     1 
 1635  1639     1 
 1635  1640     1 
 1635  1641     1 
 1635  1644     1 
 1635  1648     1 
 1635  1649     1 
 1636  1638     1 
 1636  1647     1 
 1637  1642     1 
 1637  1643     1 
 1637  1645     1 
 1637  1646     1 
 1637  1650     1 
 1637  1651     1 
 1638  1645     1 
 1638  1646     1 
 1638  1648     1 
 1638  1649     1 
 1639  1642     1 
 1639  1643     1 
 1639  1644     1 
 1639  1647     1 
 1640  1642     1 
 1640  1643     1 
 1640  1644     1 
 1640  1647     1 
 1641  1648     1 
 1641  1649     1 
 1642  1645     1 
 1642  1646     1 
 1642  1647     1 
 1643  1645     1 
 1643  1646     1 
 1643  1647     1 
 1644  1650     1 
 1644  1651     1 
 1645  1648     1 
 1645  1649     1 
 1646  1648     1 
 1646  1649     1 
 1647  1652     1 
 1647  1661     1 
 1648  1650     1 
 1648  1651     1 
 1649  1653     1 
 1649  1654     1 
 1649  1655     1 
 1649  1658     1 
 1649  1662     1 
 1649  1663     1 
 1650  1652     1 
 1650  1661     1 
 1651  1656     1 
 1651  1657     1 
 1651  1659     1 
 1651  1660     1 
 1651  1664     1 
 1651  1665     1 
 1652  1659     1 
 1652  1660     1 
 1652  1662     1 
 1652  1663     1 
 1653  1656     1 
 1653  1657     1 
 1653  1658     1 
 1653  1661     1 
 1654  1656     1 
 1654  1657     1 
 1654  1658     1 
 1654  1661     1 
 1655  1662     1 
 1655  1663     1 
 1656  1659     1 
 1656  1660     1 
 1656  1661     1 
 1657  1659     1 
 1657  1660     1 
 1657  1661     1 
 1658  1664     1 
 1658  1665     1 
 1659  1662     1 
 1659  1663     1 
 1660  1662     1 
 1660  1663     1 
 1661  1666     1 
 1661  1667     1 
 1662  1664     1 
 1662  1665     1 
 1663  1668     1 
 1663  1669     1 
 1663  1670     1 
 1664  1666     1 
 1664  1667     1 
 1665  1671     1 
 1665  1672     1 
 1666  1668     1 
 1666  1669     1 
 1666  1670     1 
 1667  1673     1 
 1667  1674     1 
 1668  1671     1 
 1668  1672     1 
 1669  1671     1 
 1669  1672     1 
 1670  1675     1 
 1670  1676     1 
 1670  1681     1 
 1671  1673     1 
 1671  1674     1 
 1672  1677     1 
 1672  1678     1 
 1672  1679     1 
 1672  1682     1 
 1672  1683     1 
 1673  1675     1 
 1673  1676     1 
 1673  1681     1 
 1674  1680     1 
 1674  1684     1 
 1674  1685     1 
 1675  1677     1 
 1675  1678     1 
 1675  1679     1 
 1675  1682     1 
 1675  1683     1 
 1676  1682     1 
 1676  1683     1 
 1677  1680     1 
 1677  1681     1 
 1678  1680     1 
 1678  1681     1 
 1679  1681     1 
 1681  1686     1 
 1681  1687     1 
 1681  1695     1 
 1682  1684     1 
 1682  1685     1 
 1683  1688     1 
 1683  1689     1 
 1683  1690     1 
 1683  1696     1 
 1683  1697     1 
 1684  1686     1 
 1684  1687     1 
 1684  1695     1 
 1685  1691     1 
 1685  1692     1 
 1685  1698     1 
 1685  1699     1 
 1686  1688     1 
 1686  1689     1 
 1686  1690     1 
 1686  1696     1 
 1686  1697     1 
 1687  1693     1 
 1687  1694     1 
 1687  1696     1 
 1687  1697     1 
 1688  1691     1 
 1688  1692     1 
 1688  1695     1 
 1689  1691     1 
 1689  1692     1 
 1689  1695     1 
 1690  1695     1 
 1691  1693     1 
 1691  1694     1 
 1695  1700     1 
 1695  1701     1 
 1695  1714     1 
 1696  1698     1 
 1696  1699     1 
 1697  1702     1 
 1697  1703     1 
 1697  1704     1 
 1697  1715     1 
 1697  1716     1 
 1698  1700     1 
 1698  1701     1 
 1698  1714     1 
 1699  1705     1 
 1699  1706     1 
 1699  1710     1 
 1699  1717     1 
 1699  1718     1 
 1700  1702     1 
 1700  1703     1 
 1700  1704     1 
 1700  1715     1 
 1700  1716     1 
 1701  1707     1 
 1701  1708     1 
 1701  1709     1 
 1701  1711     1 
 1701  1712     1 
 1701  1713     1 
 1701  1715     1 
 1701  1716     1 
 1702  1705     1 
 1702  1706     1 
 1702  1710     1 
 1702  1714     1 
 1703  1705     1 
 1703  1706     1 
 1703  1710     1 
 1703  1714     1 
 1704  1714     1 
 1705  1707     1 
 1705  1708     1 
 1705  1709     1 
 1705  1711     1 
 1705  1712     1 
 1705  1713     1 
 1706  1711     1 
 1706  1712     1 
 1706  1713     1 
 1707  1710     1 
 1708  1710     1 
 1709  1710     1 
 1714  1719     1 
 1714  1720     1 
 1714  1736     1 
 1715  1717     1 
 1715  1718     1 
 1716  1721     1 
 1716  1722     1 
 1716  1723     1 
 1716  1737     1 
 1716  1738     1 
 1717  1719     1 
 1717  1720     1 
 1717  1736     1 
 1718  1724     1 
 1718  1725     1 
 1718  1726     1 
 1718  1739     1 
 1718  1740     1 
 1719  1721     1 
 1719  1722     1 
 1719  1723     1 
 1719  1737     1 
 1719  1738     1 
 1720  1727     1 
 1720  1728     1 
 1720  1729     1 
 1720  1737     1 
 1720  1738     1 
 1721  1724     1 
 1721  1725     1 
 1721  1726     1 
 1721  1736     1 
 1722  1724     1 
 1722  1725     1 
 1722  1726     1 
 1722  1736     1 
 1723  1730     1 
 1723  1731     1 
 1723  1732     1 
 1723  1736     1 
 1724  1727     1 
 1724  1728     1 
 1724  1729     1 
 1725  1727     1 
 1725  1728     1 
 1725  1729     1 
 1726  1733     1 
 1726  1734     1 
 1726  1735     1 
 1727  1730     1 
 1727  1731     1 
 1727  1732     1 
 1728  1730     1 
 1728  1731     1 
 1728  1732     1 
 1730  1733     1 
 1730  1734     1 
 1730  1735     1 
 1731  1733     1 
 1731  1734     1 
 1731  1735     1 
 1736  1741     1 
 1736  1742     1 
 1736  1755     1 
 1737  1739     1 
 1737  1740     1 
 1738  1743     1 
 1738  1744     1 
 1738  1748     1 
 1738  1756     1 
 1738  1757     1 
 1739  1741     1 
 1739  1742     1 
 1739  1755     1 
 1740  1745     1 
 1740  1746     1 
 1740  1747     1 
 1740  1749     1 
 1740  1750     1 
 1740  1751     1 
 1740  1758     1 
 1740  1759     1 
 1741  1743     1 
 1741  1744     1 
 1741  1748     1 
 1741  1756     1 
 1741  1757     1 
 1742  1752     1 
 1742  1753     1 
 1742  1754     1 
 1742  1756     1 
 1742  1757     1 
 1743  1745     1 
 1743  1746     1 
 1743  1747     1 
 1743  1749     1 
 1743  1750     1 
 1743  1751     1 
 1743  1755     1 
 1744  1749     1 
 1744  1750     1 
 1744  1751     1 
 1744  1755     1 
 1745  1748     1 
 1746  1748     1 
 1747  1748     1 
 1748  1755     1 
 1749  1752     1 
 1749  1753     1 
 1749  1754     1 
 1750  1752     1 
 1750  1753     1 
 1750  1754     1 
 1755  1760     1 
 1755  1761     1 
 1755  1775     1 
 1756  1758     1 
 1756  1759     1 
 1757  1762     1 
 1757  1763     1 
 1757  1764     1 
 1757  1776     1 
 1757  1777     1 
 1758  1760     1 
 1758  1761     1 
 1758  1775     1 
 1759  1765     1 
 1759  1773     1 
 1759  1778     1 
 1759  1779     1 
 1760  1762     1 
 1760  1763     1 
 1760  1764     1 
 1760  1776     1 
 1760  1777     1 
 1761  1766     1 
 1761  1767     1 
 1761  1771     1 
 1761  1774     1 
 1761  1776     1 
 1761  1777     1 
 1762  1765     1 
 1762  1773     1 
 1762  1775     1 
 1763  1765     1 
 1763  1773     1 
 1763  1775     1 
 1764  1768     1 
 1764  1769     1 
 1764  1772     1 
 1764  1775     1 
 1765  1770     1 
 1765  1771     1 
 1765  1774     1 
 1766  1768     1 
 1766  1769     1 
 1766  1773     1 
 1767  1772     1 
 1767  1773     1 
 1768  1770     1 
 1768  1771     1 
 1769  1774     1 
 1770  1772     1 
 1770  1773     1 
 1772  1774     1 
 1775  1780     1 
 1775  1781     1 
 1775  1789     1 
 1776  1778     1 
 1776  1779     1 
 1777  1782     1 
 1777  1783     1 
 1777  1784     1 
 1777  1790     1 
 1777  1791     1 
 1778  1780     1 
 1778  1781     1 
 1778  1789     1 
 1779  1785     1 
 1779  1786     1 
 1779  1792     1 
 1779  1793     1 
 1780  1782     1 
 1780  1783     1 
 1780  1784     1 
 1780  1790     1 
 1780  1791     1 
 1781  1787     1 
 1781  1788     1 
 1781  1790     1 
 1781  1791     1 
 1782  1785     1 
 1782  1786     1 
 1782  1789     1 
 1783  1785     1 
 1783  1786     1 
 1783  1789     1 
 1784  1789     1 
 1785  1787     1 
 1785  1788     1 
 1789  1794     1 
 1789  1795     1 
 1789  1803     1 
 1790  1792     1 
 1790  1793     1 
 1791  1796     1 
 1791  1797     1 
 1791  1798     1 
 1791  1804     1 
 1791  1805     1 
 1792  1794     1 
 1792  1795     1 
 1792  1803     1 
 1793  1799     1 
 1793  1800     1 
 1793  1806     1 
 1793  1807     1 
 1794  1796     1 
 1794  1797     1 
 1794  1798     1 
 1794  1804     1 
 1794  1805     1 
 1795  1801     1 
 1795  1802     1 
 1795  1804     1 
 1795  1805     1 
 1796  1799     1 
 1796  1800     1 
 1796  1803     1 
 1797  1799     1 
 1797  1800     1 
 1797  1803     1 
 1798  1803     1 
 1799  1801     1 
 1799  1802     1 
 1803  1808     1 
 1803  1809     1 
 1803  1820     1 
 1804  1806     1 
 1804  1807     1 
 1805  1810     1 
 1805  1811     1 
 1805  1812     1 
 1805  1821     1 
 1805  1822     1 
 1806  1808     1 
 1806  1809     1 
 1806  1820     1 
 1807  1813     1 
 1807  1814     1 
 1807  1815     1 
 1807  1823     1 
 1807  1824     1 
 1808  1810     1 
 1808  1811     1 
 1808  1812     1 
 1808  1821     1 
 1808  1822     1 
 1809  1816     1 
 1809  1817     1 
 1809  1821     1 
 1809  1822     1 
 1810  1813     1 
 1810  1814     1 
 1810  1815     1 
 1810  1820     1 
 1811  1813     1 
 1811  1814     1 
 1811  1815     1 
 1811  1820     1 
 1812  1818     1 
 1812  1819     1 
 1812  1820     1 
 1813  1816     1 
 1813  1817     1 
 1814  1816     1 
 1814  1817     1 
 1816  1818     1 
 1816  1819     1 
 1820  1825     1 
 1820  1826     1 
 1820  1835     1 
 1821  1823     1 
 1821  1824     1 
 1822  1827     1 
 1822  1828     1 
 1822  1829     1 
 1822  1836     1 
 1822  1837     1 
 1823  1825     1 
 1823  1826     1 
 1823  1835     1 
 1824  1830     1 
 1824  1831     1 
 1824  1832     1 
 1824  1838     1 
 1824  1839     1 
 1825  1827     1 
 1825  1828     1 
 1825  1829     1 
 1825  1836     1 
 1825  1837     1 
 1826  1833     1 
 1826  1834     1 
 1826  1836     1 
 1826  1837     1 
 1827  1830     1 
 1827  1831     1 
 1827  1832     1 
 1827  1835     1 
 1828  1830     1 
 1828  1831     1 
 1828  1832     1 
 1828  1835     1 
 1829  1835     1 
 1830  1833     1 
 1830  1834     1 
 1831  1833     1 
 1831  1834     1 
 1835  1840     1 
 1835  1841     1 
 1835  1855     1 
 1836  1838     1 
 1836  1839     1 
 1837  1842     1 
 1837  1843     1 
 1837  1844     1 
 1837  1856     1 
 1837  1857     1 
 1838  1840     1 
 1838  1841     1 
 1838  1855     1 
 1839  1845     1 
 1839  1853     1 
 1839  1858     1 
 1839  1859     1 
 1840  1842     1 
 1840  1843     1 
 1840  1844     1 
 1840  1856     1 
 1840  1857     1 
 1841  1846     1 
 1841  1847     1 
 1841  1851     1 
 1841  1854     1 
 1841  1856     1 
 1841  1857     1 
 1842  1845     1 
 1842  1853     1 
 1842  1855     1 
 1843  1845     1 
 1843  1853     1 
 1843  1855     1 
 1844  1848     1 
 1844  1849     1 
 1844  1852     1 
 1844  1855     1 
 1845  1850     1 
 1845  1851     1 
 1845  1854     1 
 1846  1848     1 
 1846  1849     1 
 1846  1853     1 
 1847  1852     1 
 1847  1853     1 
 1848  1850     1 
 1848  1851     1 
 1849  1854     1 
 1850  1852     1 
 1850  1853     1 
 1852  1854     1 
 1855  1860     1 
 1855  1861     1 
 1855  1865     1 
 1856  1858     1 
 1856  1859     1 
 1857  1862     1 
 1857  1863     1 
 1857  1864     1 
 1857  1866     1 
 1857  1867     1 
 1858  1860     1 
 1858  1861     1 
 1858  1865     1 
 1859  1868     1 
 1859  1869     1 
 1860  1862     1 
 1860  1863     1 
 1860  1864     1 
 1860  1866     1 
 1860  1867     1 
 1861  1866     1 
 1861  1867     1 
 1862  1865     1 
 1863  1865     1 
 1864  1865     1 
 1865  1870     1 
 1865  1871     1 
 1865  1875     1 
 1866  1868     1 
 1866  1869     1 
 1867  1872     1 
 1867  1873     1 
 1867  1874     1 
 1867  1876     1 
 1867  1877     1 
 1868  1870     1 
 1868  1871     1 
 1868  1875     1 
 1869  1878     1 
 1869  1879     1 
 1870  1872     1 
 1870  1873     1 
 1870  1874     1 
 1870  1876     1 
 1870  1877     1 
 1871  1876     1 
 1871  1877     1 
 1872  1875     1 
 1873  1875     1 
 1874  1875     1 
 1875  1880     1 
 1875  1881     1 
 1875  1894     1 
 1876  1878     1 
 1876  1879     1 
 1877  1882     1 
 1877  1883     1 
 1877  1884     1 
 1877  1895     1 
 1877  1896     1 
 1878  1880     1 
 1878  1881     1 
 1878  1894     1 
 1879  1885     1 
 1879  1886     1 
 1879  1890     1 
 1879  1897     1 
 1879  1898     1 
 1880  1882     1 
 1880  1883     1 
 1880  1884     1 
 1880  1895     1 
 1880  1896     1 
 1881  1887     1 
 1881  1888     1 
 1881  1889     1 
 1881  1891     1 
 1881  1892     1 
 1881  1893     1 
 1881  1895     1 
 1881  1896     1 
 1882  1885     1 
 1882  1886     1 
 1882  1890     1 
 1882  1894     1 
 1883  1885     1 
 1883  1886     1 
 1883  1890     1 
 1883  1894     1 
 1884  1894     1 
 1885  1887     1 
 1885  1888     1 
 1885  1889     1 
 1885  1891     1 
 1885  1892     1 
 1885  1893     1 
 1886  1891     1 
 1886  1892     1 
 1886  1893     1 
 1887  1890     1 
 1888  1890     1 
 1889  1890     1 
 1894  1899     1 
 1894  1900     1 
 1894  1913     1 
 1895  1897     1 
 1895  1898     1 
 1896  1901     1 
 1896  1902     1 
 1896  1903     1 
 1896  1914     1 
 1896  1915     1 
 1897  1899     1 
 1897  1900     1 
 1897  1913     1 
 1898  1904     1 
 1898  1905     1 
 1898  1909     1 
 1898  1916     1 
 1898  1917     1 
 1899  1901     1 
 1899  1902     1 
 1899  1903     1 
 1899  1914     1 
 1899  1915     1 
 1900  1906     1 
 1900  1907     1 
 1900  1908     1 
 1900  1910     1 
 1900  1911     1 
 1900  1912     1 
 1900  1914     1 
 1900  1915     1 
 1901  1904     1 
 1901  1905     1 
 1901  1909     1 
 1901  1913     1 
 1902  1904     1 
 1902  1905     1 
 1902  1909     1 
 1902  1913     1 
 1903  1913     1 
 1904  1906     1 
 1904  1907     1 
 1904  1908     1 
 1904  1910     1 
 1904  1911     1 
 1904  1912     1 
 1905  1910     1 
 1905  1911     1 
 1905  1912     1 
 1906  1909     1 
 1907  1909     1 
 1908  1909     1 
 1913  1918     1 
 1913  1919     1 
 1913  1923     1 
 1914  1916     1 
 1914  1917     1 
 1915  1920     1 
 1915  1921     1 
 1915  1922     1 
 1915  1924     1 
 1915  1925     1 
 1916  1918     1 
 1916  1919     1 
 1916  1923     1 
 1917  1926     1 
 1917  1927     1 
 1918  1920     1 
 1918  1921     1 
 1918  1922     1 
 1918  1924     1 
 1918  1925     1 
 1919  1924     1 
 1919  1925     1 
 1920  1923     1 
 1921  1923     1 
 1922  1923     1 
 1923  1928     1 
 1923  1929     1 
 1923  1940     1 
 1924  1926     1 
 1924  1927     1 
 1925  1930     1 
 1925  1931     1 
 1925  1932     1 
 1925  1941     1 
 1925  1942     1 
 1926  1928     1 
 1926  1929     1 
 1926  1940     1 
 1927  1933     1 
 1927  1934     1 
 1927  1935     1 
 1927  1943     1 
 1927  1944     1 
 1928  1930     1 
 1928  1931     1 
 1928  1932     1 
 1928  1941     1 
 1928  1942     1 
 1929  1936     1 
 1929  1937     1 
 1929  1941     1 
 1929  1942     1 
 1930  1933     1 
 1930  1934     1 
 1930  1935     1 
 1930  1940     1 
 1931  1933     1 
 1931  1934     1 
 1931  1935     1 
 1931  1940     1 
 1932  1938     1 
 1932  1939     1 
 1932  1940     1 
 1933  1936     1 
 1933  1937     1 
 1934  1936     1 
 1934  1937     1 
 1936  1938     1 
 1936  1939     1 
 1940  1945     1 
 1940  1946     1 
 1940  1951     1 
 1941  1943     1 
 1941  1944     1 
 1942  1947     1 
 1942  1948     1 
 1942  1949     1 
 1942  1952     1 
 1942  1953     1 
 1943  1945     1 
 1943  1946     1 
 1943  1951     1 
 1944  1950     1 
 1944  1954     1 
 1944  1955     1 
 1945  1947     1 
 1945  1948     1 
 1945  1949     1 
 1945  1952     1 
 1945  1953     1 
 1946  1952     1 
 1946  1953     1 
 1947  1950     1 
 1947  1951     1 
 1948  1950     1 
 1948  1951     1 
 1949  1951     1 
 1951  1956     1 
 1951  1957     1 
 1951  1967     1 
 1952  1954     1 
 1952  1955     1 
 1953  1958     1 
 1953  1959     1 
 1953  1963     1 
 1953  1968     1 
 1953  1969     1 
 1954  1956     1 
 1954  1957     1 
 1954  1967     1 
 1955  1960     1 
 1955  1961     1 
 1955  1962     1 
 1955  1964     1 
 1955  1965     1 
 1955  1966     1 
 1955  1970     1 
 1955  1971     1 
 1956  1958     1 
 1956  1959     1 
 1956  1963     1 
 1956  1968     1 
 1956  1969     1 
 1957  1968     1 
 1957  1969     1 
 1958  1960     1 
 1958  1961     1 
 1958  1962     1 
 1958  1964     1 
 1958  1965     1 
 1958  1966     1 
 1958  1967     1 
 1959  1964     1 
 1959  1965     1 
 1959  1966     1 
 1959  1967     1 
 1960  1963     1 
 1961  1963     1 
 1962  1963     1 
 1963  1967     1 
 1967  1972     1 
 1967  1973     1 
 1967  1981     1 
 1968  1970     1 
 1968  1971     1 
 1969  1974     1 
 1969  1975     1 
 1969  1976     1 
 1969  1982     1 
 1969  1983     1 
 1970  1972     1 
 1970  1973     1 
 1970  1981     1 
 1971  1977     1 
 1971  1978     1 
 1971  1984     1 
 1971  1985     1 
 1972  1974     1 
 1972  1975     1 
 1972  1976     1 
 1972  1982     1 
 1972  1983     1 
 1973  1979     1 
 1973  1980     1 
 1973  1982     1 
 1973  1983     1 
 1974  1977     1 
 1974  1978     1 
 1974  1981     1 
 1975  1977     1 
 1975  1978     1 
 1975  1981     1 
 1976  1981     1 
 1977  1979     1 
 1977  1980     1 
 1981  1986     1 
 1981  1987     1 
 1981  1998     1 
 1982  1984     1 
 1982  1985     1 
 1983  1988     1 
 1983  1989     1 
 1983  1990     1 
 1983  1999     1 
 1983  2000     1 
 1984  1986     1 
 1984  1987     1 
 1984  1998     1 
 1985  1991     1 
 1985  1992     1 
 1985  1993     1 
 1985  2001     1 
 1985  2002     1 
 1986  1988     1 
 1986  1989     1 
 1986  1990     1 
 1986  1999     1 
 1986  2000     1 
 1987  1994     1 
 1987  1995     1 
 1987  1999     1 
 1987  2000     1 
 1988  1991     1 
 1988  1992     1 
 1988  1993     1 
 1988  1998     1 
 1989  1991     1 
 1989  1992     1 
 1989  1993     1 
 1989  1998     1 
 1990  1996     1 
 1990  1997     1 
 1990  1998     1 
 1991  1994     1 
 1991  1995     1 
 1992  1994     1 
 1992  1995     1 
 1994  1996     1 
 1994  1997     1 
 1998  2003     1 
 1998  2004     1 
 1998  2005     1 
 1999  2001     1 
 1999  2002     1 
 2000  2006     1 
 2000  2007     1 
 2001  2003     1 
 2001  2004     1 
 2001  2005     1 
 2002  2008     1 
 2002  2009     1 
 2003  2006     1 
 2003  2007     1 
 2004  2006     1 
 2004  2007     1 
 2005  2010     1 
 2005  2011     1 
 2005  2025     1 
 2006  2008     1 
 2006  2009     1 
 2007  2012     1 
 2007  2013     1 
 2007  2014     1 
 2007  2026     1 
 2007  2027     1 
 2008  2010     1 
 2008  2011     1 
 2008  2025     1 
 2009  2015     1 
 2009  2023     1 
 2009  2028     1 
 2009  2029     1 
 2010  2012     1 
 2010  2013     1 
 2010  2014     1 
 2010  2026     1 
 2010  2027     1 
 2011  2016     1 
 2011  2017     1 
 2011  2021     1 
 2011  2024     1 
 2011  2026     1 
 2011  2027     1 
 2012  2015     1 
 2012  2023     1 
 2012  2025     1 
 2013  2015     1 
 2013  2023     1 
 2013  2025     1 
 2014  2018     1 
 2014  2019     1 
 2014  2022     1 
 2014  2025     1 
 2015  2020     1 
 2015  2021     1 
 2015  2024     1 
 2016  2018     1 
 2016  2019     1 
 2016  2023     1 
 2017  2022     1 
 2017  2023     1 
 2018  2020     1 
 2018  2021     1 
 2019  2024     1 
 2020  2022     1 
 2020  2023     1 
 2022  2024     1 
 2025  2030     1 
 2025  2031     1 
 2025  2040     1 
 2026  2028     1 
 2026  2029     1 
 2027  2032     1 
 2027  2033     1 
 2027  2034     1 
 2027  2041     1 
 2027  2042     1 
 2028  2030     1 
 2028  2031     1 
 2028  2040     1 
 2029  2035     1 
 2029  2036     1 
 2029  2037     1 
 2029  2043     1 
 2029  2044     1 
 2030  2032     1 
 2030  2033     1 
 2030  2034     1 
 2030  2041     1 
 2030  2042     1 
 2031  2038     1 
 2031  2039     1 
 2031  2041     1 
 2031  2042     1 
 2032  2035     1 
 2032  2036     1 
 2032  2037     1 
 2032  2040     1 
 2033  2035     1 
 2033  2036     1 
 2033  2037     1 
 2033  2040     1 
 2034  2040     1 
 2035  2038     1 
 2035  2039     1 
 2036  2038     1 
 2036  2039     1 
 2040  2045     1 
 2040  2046     1 
 2040  2050     1 
 2041  2043     1 
 2041  2044     1 
 2042  2047     1 
 2042  2048     1 
 2042  2049     1 
 2042  2051     1 
 2042  2052     1 
 2043  2045     1 
 2043  2046     1 
 2043  2050     1 
 2044  2053     1 
 2044  2054     1 
 2045  2047     1 
 2045  2048     1 
 2045  2049     1 
 2045  2051     1 
 2045  2052     1 
 2046  2051     1 
 2046  2052     1 
 2047  2050     1 
 2048  2050     1 
 2049  2050     1 
 2050  2055     1 
 2050  2056     1 
 2050  2066     1 
 2051  2053     1 
 2051  2054     1 
 2052  2057     1 
 2052  2058     1 
 2052  2062     1 
 2052  2067     1 
 2052  2068     1 
 2053  2055     1 
 2053  2056     1 
 2053  2066     1 
 2054  2059     1 
 2054  2060     1 
 2054  2061     1 
 2054  2063     1 
 2054  2064     1 
 2054  2065     1 
 2054  2069     1 
 2054  2070     1 
 2055  2057     1 
 2055  2058     1 
 2055  2062     1 
 2055  2067     1 
 2055  2068     1 
 2056  2067     1 
 2056  2068     1 
 2057  2059     1 
 2057  2060     1 
 2057  2061     1 
 2057  2063     1 
 2057  2064     1 
 2057  2065     1 
 2057  2066     1 
 2058  2063     1 
 2058  2064     1 
 2058  2065     1 
 2058  2066     1 
 2059  2062     1 
 2060  2062     1 
 2061  2062     1 
 2062  2066     1 
 2066  2071     1 
 2066  2072     1 
 2066  2087     1 
 2067  2069     1 
 2067  2070     1 
 2068  2073     1 
 2068  2074     1 
 2068  2075     1 
 2068  2088     1 
 2068  2089     1 
 2069  2071     1 
 2069  2072     1 
 2069  2087     1 
 2070  2076     1 
 2070  2085     1 
 2070  2090     1 
 2070  2091     1 
 2071  2073     1 
 2071  2074     1 
 2071  2075     1 
 2071  2088     1 
 2071  2089     1 
 2072  2077     1 
 2072  2078     1 
 2072  2083     1 
 2072  2086     1 
 2072  2088     1 
 2072  2089     1 
 2073  2076     1 
 2073  2085     1 
 2073  2087     1 
 2074  2076     1 
 2074  2085     1 
 2074  2087     1 
 2075  2079     1 
 2075  2080     1 
 2075  2084     1 
 2075  2087     1 
 2076  2081     1 
 2076  2083     1 
 2076  2086     1 
 2077  2079     1 
 2077  2080     1 
 2077  2085     1 
 2078  2082     1 
 2078  2084     1 
 2078  2085     1 
 2079  2081     1 
 2079  2083     1 
 2080  2086     1 
 2081  2084     1 
 2081  2085     1 
 2082  2083     1 
 2084  2086     1 
 2087  2092     1 
 2087  2093     1 
 2087  2104     1 
 2088  2090     1 
 2088  2091     1 
 2089  2094     1 
 2089  2095     1 
 2089  2096     1 
 2089  2105     1 
 2089  2106     1 
 2090  2092     1 
 2090  2093     1 
 2090  2104     1 
 2091  2097     1 
 2091  2098     1 
 2091  2099     1 
 2091  2107     1 
 2091  2108     1 
 2092  2094     1 
 2092  2095     1 
 2092  2096     1 
 2092  2105     1 
 2092  2106     1 
 2093  2100     1 
 2093  2101     1 
 2093  2105     1 
 2093  2106     1 
 2094  2097     1 
 2094  2098     1 
 2094  2099     1 
 2094  2104     1 
 2095  2097     1 
 2095  2098     1 
 2095  2099     1 
 2095  2104     1 
 2096  2102     1 
 2096  2103     1 
 2096  2104     1 
 2097  2100     1 
 2097  2101     1 
 2098  2100     1 
 2098  2101     1 
 2100  2102     1 
 2100  2103     1 
 2104  2109     1 
 2104  2110     1 
 2104  2123     1 
 2105  2107     1 
 2105  2108     1 
 2106  2111     1 
 2106  2112     1 
 2106  2113     1 
 2106  2124     1 
 2106  2125     1 
 2107  2109     1 
 2107  2110     1 
 2107  2123     1 
 2108  2114     1 
 2108  2115     1 
 2108  2119     1 
 2108  2126     1 
 2108  2127     1 
 2109  2111     1 
 2109  2112     1 
 2109  2113     1 
 2109  2124     1 
 2109  2125     1 
 2110  2116     1 
 2110  2117     1 
 2110  2118     1 
 2110  2120     1 
 2110  2121     1 
 2110  2122     1 
 2110  2124     1 
 2110  2125     1 
 2111  2114     1 
 2111  2115     1 
 2111  2119     1 
 2111  2123     1 
 2112  2114     1 
 2112  2115     1 
 2112  2119     1 
 2112  2123     1 
 2113  2123     1 
 2114  2116     1 
 2114  2117     1 
 2114  2118     1 
 2114  2120     1 
 2114  2121     1 
 2114  2122     1 
 2115  2120     1 
 2115  2121     1 
 2115  2122     1 
 2116  2119     1 
 2117  2119     1 
 2118  2119     1 
 2123  2128     1 
 2123  2129     1 
 2123  2137     1 
 2124  2126     1 
 2124  2127     1 
 2125  2130     1 
 2125  2131     1 
 2125  2135     1 
 2125  2138     1 
 2125  2139     1 
 2126  2128     1 
 2126  2129     1 
 2126  2137     1 
 2127  2132     1 
 2127  2133     1 
 2127  2134     1 
 2127  2136     1 
 2127  2140     1 
 2127  2141     1 
 2128  2130     1 
 2128  2131     1 
 2128  2135     1 
 2128  2138     1 
 2128  2139     1 
 2129  2138     1 
 2129  2139     1 
 2130  2132     1 
 2130  2133     1 
 2130  2134     1 
 2130  2136     1 
 2130  2137     1 
 2131  2136     1 
 2131  2137     1 
 2132  2135     1 
 2133  2135     1 
 2134  2135     1 
 2135  2137     1 
 2137  2142     1 
 2137  2143     1 
 2137  2161     1 
 2138  2140     1 
 2138  2141     1 
 2139  2144     1 
 2139  2145     1 
 2139  2146     1 
 2139  2162     1 
 2139  2163     1 
 2140  2142     1 
 2140  2143     1 
 2140  2161     1 
 2141  2147     1 
 2141  2148     1 
 2141  2149     1 
 2141  2164     1 
 2141  2165     1 
 2142  2144     1 
 2142  2145     1 
 2142  2146     1 
 2142  2162     1 
 2142  2163     1 
 2143  2150     1 
 2143  2151     1 
 2143  2152     1 
 2143  2162     1 
 2143  2163     1 
 2144  2147     1 
 2144  2148     1 
 2144  2149     1 
 2144  2161     1 
 2145  2147     1 
 2145  2148     1 
 2145  2149     1 
 2145  2161     1 
 2146  2153     1 
 2146  2154     1 
 2146  2161     1 
 2147  2150     1 
 2147  2151     1 
 2147  2152     1 
 2148  2150     1 
 2148  2151     1 
 2148  2152     1 
 2149  2155     1 
 2149  2158     1 
 2150  2153     1 
 2150  2154     1 
 2151  2153     1 
 2151  2154     1 
 2152  2156     1 
 2152  2157     1 
 2152  2159     1 
 2152  2160     1 
 2153  2155     1 
 2153  2158     1 
 2155  2159     1 
 2155  2160     1 
 2156  2158     1 
 2157  2158     1 
 2161  2166     1 
 2161  2167     1 
 2161  2178     1 
 2162  2164     1 
 2162  2165     1 
 2163  2168     1 
 2163  2169     1 
 2163  2170     1 
 2163  2179     1 
 2163  2180     1 
 2164  2166     1 
 2164  2167     1 
 2164  2178     1 
 2165  2171     1 
 2165  2172     1 
 2165  2173     1 
 2165  2181     1 
 2165  2182     1 
 2166  2168     1 
 2166  2169     1 
 2166  2170     1 
 2166  2179     1 
 2166  2180     1 
 2167  2174     1 
 2167  2179     1 
 2167  2180     1 
 2168  2171     1 
 2168  2172     1 
 2168  2173     1 
 2168  2178     1 
 2169  2171     1 
 2169  2172     1 
 2169  2173     1 
 2169  2178     1 
 2170  2175     1 
 2170  2176     1 
 2170  2177     1 
 2170  2178     1 
 2171  2174     1 
 2172  2174     1 
 2178  2183     1 
 2178  2184     1 
 2178  2189     1 
 2179  2181     1 
 2179  2182     1 
 2180  2185     1 
 2180  2186     1 
 2180  2187     1 
 2180  2190     1 
 2180  2191     1 
 2181  2183     1 
 2181  2184     1 
 2181  2189     1 
 2182  2188     1 
 2182  2192     1 
 2182  2193     1 
 2183  2185     1 
 2183  2186     1 
 2183  2187     1 
 2183  2190     1 
 2183  2191     1 
 2184  2190     1 
 2184  2191     1 
 2185  2188     1 
 2185  2189     1 
 2186  2188     1 
 2186  2189     1 
 2187  2189     1 
 2189  2194     1 
 2189  2195     1 
 2189  2203     1 
 2190  2192     1 
 2190  2193     1 
 2191  2196     1 
 2191  2197     1 
 2191  2201     1 
 2191  2204     1 
 2191  2205     1 
 2192  2194     1 
 2192  2195     1 
 2192  2203     1 
 2193  2198     1 
 2193  2199     1 
 2193  2200     1 
 2193  2202     1 
 2193  2206     1 
 2193  2207     1 
 2194  2196     1 
 2194  2197     1 
 2194  2201     1 
 2194  2204     1 
 2194  2205     1 
 2195  2204     1 
 2195  2205     1 
 2196  2198     1 
 2196  2199     1 
 2196  2200     1 
 2196  2202     1 
 2196  2203     1 
 2197  2202     1 
 2197  2203     1 
 2198  2201     1 
 2199  2201     1 
 2200  2201     1 
 2201  2203     1 
 2203  2208     1 
 2203  2209     1 
 2203  2222     1 
 2204  2206     1 
 2204  2207     1 
 2205  2210     1 
 2205  2211     1 
 2205  2215     1 
 2205  2223     1 
 2205  2224     1 
 2206  2208     1 
 2206  2209     1 
 2206  2222     1 
 2207  2212     1 
 2207  2213     1 
 2207  2214     1 
 2207  2216     1 
 2207  2217     1 
 2207  2218     1 
 2207  2225     1 
 2207  2226     1 
 2208  2210     1 
 2208  2211     1 
 2208  2215     1 
 2208  2223     1 
 2208  2224     1 
 2209  2219     1 
 2209  2220     1 
 2209  2221     1 
 2209  2223     1 
 2209  2224     1 
 2210  2212     1 
 2210  2213     1 
 2210  2214     1 
 2210  2216     1 
 2210  2217     1 
 2210  2218     1 
 2210  2222     1 
 2211  2216     1 
 2211  2217     1 
 2211  2218     1 
 2211  2222     1 
 2212  2215     1 
 2213  2215     1 
 2214  2215     1 
 2215  2222     1 
 2216  2219     1 
 2216  2220     1 
 2216  2221     1 
 2217  2219     1 
 2217  2220     1 
 2217  2221     1 
 2222  2227     1 
 2222  2228     1 
 2222  2246     1 
 2223  2225     1 
 2223  2226     1 
 2224  2229     1 
 2224  2230     1 
 2224  2231     1 
 2224  2247     1 
 2224  2248     1 
 2225  2227     1 
 2225  2228     1 
 2225  2246     1 
 2226  2232     1 
 2226  2233     1 
 2226  2234     1 
 2226  2249     1 
 2226  2250     1 
 2227  2229     1 
 2227  2230     1 
 2227  2231     1 
 2227  2247     1 
 2227  2248     1 
 2228  2235     1 
 2228  2236     1 
 2228  2237     1 
 2228  2247     1 
 2228  2248     1 
 2229  2232     1 
 2229  2233     1 
 2229  2234     1 
 2229  2246     1 
 2230  2232     1 
 2230  2233     1 
 2230  2234     1 
 2230  2246     1 
 2231  2238     1 
 2231  2239     1 
 2231  2246     1 
 2232  2235     1 
 2232  2236     1 
 2232  2237     1 
 2233  2235     1 
 2233  2236     1 
 2233  2237     1 
 2234  2240     1 
 2234  2243     1 
 2235  2238     1 
 2235  2239     1 
 2236  2238     1 
 2236  2239     1 
 2237  2241     1 
 2237  2242     1 
 2237  2244     1 
 2237  2245     1 
 2238  2240     1 
 2238  2243     1 
 2240  2244     1 
 2240  2245     1 
 2241  2243     1 
 2242  2243     1 
 2246  2251     1 
 2246  2252     1 
 2246  2263     1 
 2247  2249     1 
 2247  2250     1 
 2248  2253     1 
 2248  2254     1 
 2248  2255     1 
 2248  2264     1 
 2248  2265     1 
 2249  2251     1 
 2249  2252     1 
 2249  2263     1 
 2250  2256     1 
 2250  2257     1 
 2250  2258     1 
 2250  2266     1 
 2250  2267     1 
 2251  2253     1 
 2251  2254     1 
 2251  2255     1 
 2251  2264     1 
 2251  2265     1 
 2252  2259     1 
 2252  2264     1 
 2252  2265     1 
 2253  2256     1 
 2253  2257     1 
 2253  2258     1 
 2253  2263     1 
 2254  2256     1 
 2254  2257     1 
 2254  2258     1 
 2254  2263     1 
 2255  2260     1 
 2255  2261     1 
 2255  2262     1 
 2255  2263     1 
 2256  2259     1 
 2257  2259     1 
 2263  2268     1 
 2263  2269     1 
 2263  2274     1 
 2264  2266     1 
 2264  2267     1 
 2265  2270     1 
 2265  2271     1 
 2265  2272     1 
 2265  2275     1 
 2265  2276     1 
 2266  2268     1 
 2266  2269     1 
 2266  2274     1 
 2267  2273     1 
 2267  2277     1 
 2267  2278     1 
 2268  2270     1 
 2268  2271     1 
 2268  2272     1 
 2268  2275     1 
 2268  2276     1 
 2269  2275     1 
 2269  2276     1 
 2270  2273     1 
 2270  2274     1 
 2271  2273     1 
 2271  2274     1 
 2272  2274     1 
 2274  2279     1 
 2274  2280     1 
 2274  2294     1 
 2275  2277     1 
 2275  2278     1 
 2276  2281     1 
 2276  2282     1 
 2276  2283     1 
 2276  2295     1 
 2276  2296     1 
 2277  2279     1 
 2277  2280     1 
 2277  2294     1 
 2278  2284     1 
 2278  2292     1 
 2278  2297     1 
 2278  2298     1 
 2279  2281     1 
 2279  2282     1 
 2279  2283     1 
 2279  2295     1 
 2279  2296     1 
 2280  2285     1 
 2280  2286     1 
 2280  2290     1 
 2280  2293     1 
 2280  2295     1 
 2280  2296     1 
 2281  2284     1 
 2281  2292     1 
 2281  2294     1 
 2282  2284     1 
 2282  2292     1 
 2282  2294     1 
 2283  2287     1 
 2283  2288     1 
 2283  2291     1 
 2283  2294     1 
 2284  2289     1 
 2284  2290     1 
 2284  2293     1 
 2285  2287     1 
 2285  2288     1 
 2285  2292     1 
 2286  2291     1 
 2286  2292     1 
 2287  2289     1 
 2287  2290     1 
 2288  2293     1 
 2289  2291     1 
 2289  2292     1 
 2291  2293     1 
 2294  2299     1 
 2294  2300     1 
 2294  2310     1 
 2295  2297     1 
 2295  2298     1 
 2296  2301     1 
 2296  2302     1 
 2296  2306     1 
 2296  2311     1 
 2296  2312     1 
 2297  2299     1 
 2297  2300     1 
 2297  2310     1 
 2298  2303     1 
 2298  2304     1 
 2298  2305     1 
 2298  2307     1 
 2298  2308     1 
 2298  2309     1 
 2298  2313     1 
 2298  2314     1 
 2299  2301     1 
 2299  2302     1 
 2299  2306     1 
 2299  2311     1 
 2299  2312     1 
 2300  2311     1 
 2300  2312     1 
 2301  2303     1 
 2301  2304     1 
 2301  2305     1 
 2301  2307     1 
 2301  2308     1 
 2301  2309     1 
 2301  2310     1 
 2302  2307     1 
 2302  2308     1 
 2302  2309     1 
 2302  2310     1 
 2303  2306     1 
 2304  2306     1 
 2305  2306     1 
 2306  2310     1 
 2310  2315     1 
 2310  2316     1 
 2310  2332     1 
 2311  2313     1 
 2311  2314     1 
 2312  2317     1 
 2312  2318     1 
 2312  2319     1 
 2312  2333     1 
 2312  2334     1 
 2313  2315     1 
 2313  2316     1 
 2313  2332     1 
 2314  2320     1 
 2314  2321     1 
 2314  2322     1 
 2314  2335     1 
 2314  2336     1 
 2315  2317     1 
 2315  2318     1 
 2315  2319     1 
 2315  2333     1 
 2315  2334     1 
 2316  2323     1 
 2316  2324     1 
 2316  2325     1 
 2316  2333     1 
 2316  2334     1 
 2317  2320     1 
 2317  2321     1 
 2317  2322     1 
 2317  2332     1 
 2318  2320     1 
 2318  2321     1 
 2318  2322     1 
 2318  2332     1 
 2319  2326     1 
 2319  2327     1 
 2319  2328     1 
 2319  2332     1 
 2320  2323     1 
 2320  2324     1 
 2320  2325     1 
 2321  2323     1 
 2321  2324     1 
 2321  2325     1 
 2322  2329     1 
 2322  2330     1 
 2322  2331     1 
 2323  2326     1 
 2323  2327     1 
 2323  2328     1 
 2324  2326     1 
 2324  2327     1 
 2324  2328     1 
 2326  2329     1 
 2326  2330     1 
 2326  2331     1 
 2327  2329     1 
 2327  2330     1 
 2327  2331     1 
 2332  2337     1 
 2332  2338     1 
 2332  2339     1 
 2333  2335     1 
 2333  2336     1 
 2334  2340     1 
 2334  2341     1 
 2335  2337     1 
 2335  2338     1 
 2335  2339     1 
 2336  2342     1 
 2336  2343     1 
 2337  2340     1 
 2337  2341     1 
 2338  2340     1 
 2338  2341     1 
 2339  2344     1 
 2339  2345     1 
 2339  2363     1 
 2340  2342     1 
 2340  2343     1 
 2341  2346     1 
 2341  2347     1 
 2341  2348     1 
 2341  2364     1 
 2341  2365     1 
 2342  2344     1 
 2342  2345     1 
 2342  2363     1 
 2343  2349     1 
 2343  2362     1 
 2343  2366     1 
 2343  2367     1 
 2344  2346     1 
 2344  2347     1 
 2344  2348     1 
 2344  2364     1 
 2344  2365     1 
 2345  2350     1 
 2345  2351     1 
 2345  2353     1 
 2345  2360     1 
 2345  2364     1 
 2345  2365     1 
 2346  2349     1 
 2346  2362     1 
 2346  2363     1 
 2347  2349     1 
 2347  2362     1 
 2347  2363     1 
 2348  2352     1 
 2348  2354     1 
 2348  2358     1 
 2348  2361     1 
 2348  2363     1 
 2349  2354     1 
 2349  2360     1 
 2350  2352     1 
 2350  2353     1 
 2350  2362     1 
 2351  2355     1 
 2351  2356     1 
 2351  2360     1 
 2352  2354     1 
 2352  2362     1 
 2353  2357     1 
 2353  2358     1 
 2353  2361     1 
 2354  2359     1 
 2354  2360     1 
 2355  2357     1 
 2355  2358     1 
 2355  2362     1 
 2356  2361     1 
 2356  2362     1 
 2357  2359     1 
 2357  2360     1 
 2359  2361     1 
 2359  2362     1 
 2363  2368     1 
 2363  2369     1 
 2363  2370     1 
 2364  2366     1 
 2364  2367     1 
 2365  2371     1 
 2365  2372     1 
 2366  2368     1 
 2366  2369     1 
 2366  2370     1 
 2367  2373     1 
 2367  2374     1 
 2368  2371     1 
 2368  2372     1 
 2369  2371     1 
 2369  2372     1 
 2370  2375     1 
 2370  2376     1 
 2370  2380     1 
 2371  2373     1 
 2371  2374     1 
 2372  2377     1 
 2372  2378     1 
 2372  2379     1 
 2372  2381     1 
 2372  2382     1 
 2373  2375     1 
 2373  2376     1 
 2373  2380     1 
 2374  2383     1 
 2374  2384     1 
 2375  2377     1 
 2375  2378     1 
 2375  2379     1 
 2375  2381     1 
 2375  2382     1 
 2376  2381     1 
 2376  2382     1 
 2377  2380     1 
 2378  2380     1 
 2379  2380     1 
 2380  2385     1 
 2380  2386     1 
 2380  2395     1 
 2381  2383     1 
 2381  2384     1 
 2382  2387     1 
 2382  2388     1 
 2382  2389     1 
 2382  2396     1 
 2382  2397     1 
 2383  2385     1 
 2383  2386     1 
 2383  2395     1 
 2384  2390     1 
 2384  2391     1 
 2384  2392     1 
 2384  2398     1 
 2384  2399     1 
 2385  2387     1 
 2385  2388     1 
 2385  2389     1 
 2385  2396     1 
 2385  2397     1 
 2386  2393     1 
 2386  2394     1 
 2386  2396     1 
 2386  2397     1 
 2387  2390     1 
 2387  2391     1 
 2387  2392     1 
 2387  2395     1 
 2388  2390     1 
 2388  2391     1 
 2388  2392     1 
 2388  2395     1 
 2389  2395     1 
 2390  2393     1 
 2390  2394     1 
 2391  2393     1 
 2391  2394     1 
 2395  2400     1 
 2395  2401     1 
 2395  2416     1 
 2396  2398     1 
 2396  2399     1 
 2397  2402     1 
 2397  2403     1 
 2397  2404     1 
 2397  2417     1 
 2397  2418     1 
 2398  2400     1 
 2398  2401     1 
 2398  2416     1 
 2399  2405     1 
 2399  2414     1 
 2399  2419     1 
 2399  2420     1 
 2400  2402     1 
 2400  2403     1 
 2400  2404     1 
 2400  2417     1 
 2400  2418     1 
 2401  2406     1 
 2401  2407     1 
 2401  2412     1 
 2401  2415     1 
 2401  2417     1 
 2401  2418     1 
 2402  2405     1 
 2402  2414     1 
 2402  2416     1 
 2403  2405     1 
 2403  2414     1 
 2403  2416     1 
 2404  2408     1 
 2404  2409     1 
 2404  2413     1 
 2404  2416     1 
 2405  2410     1 
 2405  2412     1 
 2405  2415     1 
 2406  2408     1 
 2406  2409     1 
 2406  2414     1 
 2407  2411     1 
 2407  2413     1 
 2407  2414     1 
 2408  2410     1 
 2408  2412     1 
 2409  2415     1 
 2410  2413     1 
 2410  2414     1 
 2411  2412     1 
 2413  2415     1 
 2416  2421     1 
 2416  2422     1 
 2416  2440     1 
 2417  2419     1 
 2417  2420     1 
 2418  2423     1 
 2418  2424     1 
 2418  2425     1 
 2418  2441     1 
 2418  2442     1 
 2419  2421     1 
 2419  2422     1 
 2419  2440     1 
 2420  2426     1 
 2420  2427     1 
 2420  2428     1 
 2420  2443     1 
 2420  2444     1 
 2421  2423     1 
 2421  2424     1 
 2421  2425     1 
 2421  2441     1 
 2421  2442     1 
 2422  2429     1 
 2422  2430     1 
 2422  2431     1 
 2422  2441     1 
 2422  2442     1 
 2423  2426     1 
 2423  2427     1 
 2423  2428     1 
 2423  2440     1 
 2424  2426     1 
 2424  2427     1 
 2424  2428     1 
 2424  2440     1 
 2425  2432     1 
 2425  2433     1 
 2425  2440     1 
 2426  2429     1 
 2426  2430     1 
 2426  2431     1 
 2427  2429     1 
 2427  2430     1 
 2427  2431     1 
 2428  2434     1 
 2428  2437     1 
 2429  2432     1 
 2429  2433     1 
 2430  2432     1 
 2430  2433     1 
 2431  2435     1 
 2431  2436     1 
 2431  2438     1 
 2431  2439     1 
 2432  2434     1 
 2432  2437     1 
 2434  2438     1 
 2434  2439     1 
 2435  2437     1 
 2436  2437     1 
 2440  2445     1 
 2440  2446     1 
 2440  2464     1 
 2441  2443     1 
 2441  2444     1 
 2442  2447     1 
 2442  2448     1 
 2442  2449     1 
 2442  2465     1 
 2442  2466     1 
 2443  2445     1 
 2443  2446     1 
 2443  2464     1 
 2444  2450     1 
 2444  2451     1 
 2444  2452     1 
 2444  2467     1 
 2444  2468     1 
 2445  2447     1 
 2445  2448     1 
 2445  2449     1 
 2445  2465     1 
 2445  2466     1 
 2446  2453     1 
 2446  2454     1 
 2446  2455     1 
 2446  2465     1 
 2446  2466     1 
 2447  2450     1 
 2447  2451     1 
 2447  2452     1 
 2447  2464     1 
 2448  2450     1 
 2448  2451     1 
 2448  2452     1 
 2448  2464     1 
 2449  2456     1 
 2449  2457     1 
 2449  2464     1 
 2450  2453     1 
 2450  2454     1 
 2450  2455     1 
 2451  2453     1 
 2451  2454     1 
 2451  2455     1 
 2452  2458     1 
 2452  2461     1 
 2453  2456     1 
 2453  2457     1 
 2454  2456     1 
 2454  2457     1 
 2455  2459     1 
 2455  2460     1 
 2455  2462     1 
 2455  2463     1 
 2456  2458     1 
 2456  2461     1 
 2458  2462     1 
 2458  2463     1 
 2459  2461     1 
 2460  2461     1 
 2464  2469     1 
 2464  2470     1 
 2464  2481     1 
 2465  2467     1 
 2465  2468     1 
 2466  2471     1
[truncated: 460,701 more chars]
