# Supplementary material for: Probing the binding hypothesis of Smad3 modulators by molecular dynamic simulations for Atherosclerosis Cardiovascular Disease (ASCVD)
Source: PLoS One. 2025 Jun 4;20(6):e0324677. doi: 10.1371/journal.pone.0324677 (PMC12136405; doi:10.1371/journal.pone.0324677)
Supplement: S1 MD — (ZIP) [file pone.0324677.s014.zip › MD Supplementary data/Smad3-Ligand Complexes/README.txt]

MD Simulations of Smad3 Protein-Ligand Complexes (GROMACS 2019.6)

1 - The Protein model was used as input in GROMACS to generate topology files using AMBER99SS-ILDN

	gmx pdb2gmx -f Protein.pdb -o Protein_processed.gro -water spce

2 - The topology of Ligands were prepared using the ACPYPE (AnteChamber Python Parser Interface) 2022.3.11. 

3 - The .gro files of Protein (Protein_processed.gro) and Ligand (Ligand.gro) were combined (complex.gro in the Supplementary Material). And this information was updated in the topology file of Protein as well.

4 - A triclinic box around the complex was generated using the following command

	gmx editconf -f complex.gro -o newbox.gro -d 1.0 -bt triclinic

5 - The box was filled with water using the TIP3P water model using the following command
	
	gmx solvate -cp newbox.gro -cs spc216.gro -o solv.gro -p topol.top

6 - The system was neutralized by substitution of water/solute molecules with ions (Na+ and Cl- ions) using following commands 
	
	gmx grompp -f ions.mdp -c solv.gro -p topol.top -o ions.tpr
		(ions.mdp file included in the Supplementary material for Smad3 (Smad3 MD Folder)
	gmx genion -s ions.tpr -o Protein_solv_ions.gro -p topol.top -pname NA -nname CL -neutral

7 - The energetically stable configuration of system was acquired using the following commands (em.mdp file in Supplementary Material includes the details of parameters used)

	gmx grompp -f em.mdp -c solv_ions.gro -p topol.top -o em.tpr
	gmx mdrun -v -deffnm em

8 - The Ligand was restrained for the duration of Equilibrium steps using the follwoing commands. The information of positional restraing file (posres_Ligand.itp) was also added to the topology of the complex (topology.top)

	gmx make_ndx -f Ligand.gro -o index_Ligand.ndx
	...
 	> 0 & ! a H*
	> q

	gmx genrestr -f Ligand.gro -n index_Ligand.ndx -o posre_Ligand.itp -fc 1000 1000 1000

9 - After that, system equilibrium was attained using two-step equilibrium setup. Where firstly, the temperature of system was gradually increased to 300K (NVT Equilibrium) in the first step (nvt.mdp file in Supplementary Material includes the details of parameters used)


	gmx grompp -f nvt.mdp -c em.gro -r em.gro -p topol.top -o nvt.tpr
	gmx mdrun -v -deffnm nvt

7 - The second step of equilibrium phase consists of pressure equilibrium. This was done using the following commands (npt.mdp file in Supplementary Material includes the details of parameters used)

	gmx grompp -f npt.mdp -c nvt.gro -r nvt.gro -t nvt.cpt -p topol.top -o npt.tpr
	gmx mdrun -v -deffnm npt

8 - Finally, the preprocessed system was subjected to the 250ns of MD simulation (Sometimes in batches) using leap-frog algorithm (md.mdp file in Supplementary Material includes the details of parameters used)

	gmx grompp -f md.mdp -c npt.gro -t npt.cpt -p topol.top -o md.tpr
	gmx mdrun -v -deffnm md
