# Supplementary material for: Probing the binding hypothesis of Smad3 modulators by molecular dynamic simulations for Atherosclerosis Cardiovascular Disease (ASCVD)
Source: PLoS One. 2025 Jun 4;20(6):e0324677. doi: 10.1371/journal.pone.0324677 (PMC12136405; doi:10.1371/journal.pone.0324677)
Supplement: S1 MD — (ZIP) [file pone.0324677.s014.zip › MD Supplementary data/Smad3-Ligand Complexes/SM1/S01.gro]

S01.gro created by acpype (v: 2022.3.11) on Mon Oct 17 13:17:10 2022
 47
    1S01   C1    1   4.769   4.292   4.565
    1S01   H1    2   4.717   4.282   4.660
    1S01   H2    3   4.872   4.261   4.579
    1S01   H3    4   4.723   4.223   4.494
    1S01   C2    5   4.752   4.436   4.513
    1S01   C3    6   4.815   4.548   4.600
    1S01   C4    7   4.781   4.661   4.506
    1S01   H4    8   4.757   4.760   4.535
    1S01   C5    9   4.789   4.616   4.381
    1S01   H5   10   4.772   4.673   4.293
    1S01   C6   11   4.830   4.471   4.383
    1S01   C7   12   4.978   4.466   4.434
    1S01   C8   13   4.968   4.520   4.582
    1S01   C9   14   5.059   4.631   4.644
    1S01  C10   15   5.020   4.753   4.701
    1S01  C11   16   4.886   4.788   4.743
    1S01   H6   17   4.810   4.717   4.734
    1S01  C12   18   4.854   4.910   4.794
    1S01   H7   19   4.755   4.933   4.824
    1S01  C13   20   4.953   5.013   4.810
    1S01   O1   21   4.918   5.123   4.856
    1S01  C14   22   5.088   4.981   4.773
    1S01  C15   23   5.119   4.858   4.722
    1S01   O2   24   5.249   4.834   4.688
    1S01  C16   25   5.294   4.710   4.652
    1S01  C17   26   5.202   4.604   4.637
    1S01  C18   27   5.257   4.475   4.615
    1S01   H8   28   5.195   4.390   4.609
    1S01  C19   29   5.394   4.455   4.601
    1S01   H9   30   5.434   4.359   4.583
    1S01  C20   31   5.480   4.564   4.610
    1S01  C21   32   5.431   4.692   4.635
    1S01   O3   33   5.519   4.798   4.644
    1S01  H10   34   5.468   4.880   4.652
    1S01   O4   35   5.614   4.546   4.594
    1S01  H11   36   5.654   4.635   4.605
    1S01   O5   37   5.189   5.076   4.789
    1S01  H12   38   5.151   5.157   4.830
    1S01  C22   39   5.084   4.527   4.342
    1S01   O6   40   5.091   4.646   4.314
    1S01   O7   41   5.180   4.445   4.295
    1S01  H13   42   5.132   4.367   4.267
    1S01  H14   43   4.645   4.452   4.500
    1S01  H15   44   4.777   4.558   4.701
    1S01  H16   45   4.806   4.413   4.295
    1S01  H17   46   5.009   4.361   4.437
    1S01  H18   47   4.992   4.432   4.639
   20.18400    18.68600    11.78000
