# Supplementary material for: Probing the binding hypothesis of Smad3 modulators by molecular dynamic simulations for Atherosclerosis Cardiovascular Disease (ASCVD)
Source: PLoS One. 2025 Jun 4;20(6):e0324677. doi: 10.1371/journal.pone.0324677 (PMC12136405; doi:10.1371/journal.pone.0324677)
Supplement: S1 MD — (ZIP) [file pone.0324677.s014.zip › MD Supplementary data/Smad3-Ligand Complexes/SM1/S01.itp]

; S01.itp created by acpype (v: 2022.3.11) on Mon Oct 17 13:17:10 2022

[ atomtypes ]
;name   bond_type     mass     charge   ptype   sigma         epsilon       Amb
 c3       c3          0.00000  0.00000   A     3.39771e-01   4.51035e-01 ; 1.91  0.1078
 hc       hc          0.00000  0.00000   A     2.60018e-01   8.70272e-02 ; 1.46  0.0208
 c2       c2          0.00000  0.00000   A     3.31521e-01   4.13379e-01 ; 1.86  0.0988
 ha       ha          0.00000  0.00000   A     2.62548e-01   6.73624e-02 ; 1.47  0.0161
 cc       cc          0.00000  0.00000   A     3.31521e-01   4.13379e-01 ; 1.86  0.0988
 cd       cd          0.00000  0.00000   A     3.31521e-01   4.13379e-01 ; 1.86  0.0988
 c        c           0.00000  0.00000   A     3.31521e-01   4.13379e-01 ; 1.86  0.0988
 o        o           0.00000  0.00000   A     3.04812e-01   6.12119e-01 ; 1.71  0.1463
 os       os          0.00000  0.00000   A     3.15610e-01   3.03758e-01 ; 1.77  0.0726
 ca       ca          0.00000  0.00000   A     3.31521e-01   4.13379e-01 ; 1.86  0.0988
 oh       oh          0.00000  0.00000   A     3.24287e-01   3.89112e-01 ; 1.82  0.0930
 ho       ho          0.00000  0.00000   A     5.37925e-02   1.96648e-02 ; 0.30  0.0047

[ moleculetype ]
;name            nrexcl
 S01              3

[ atoms ]
;   nr  type  resi  res  atom  cgnr     charge      mass       ; qtot   bond_type
     1   c3     1   S01    C1    1    -0.090100     12.01000 ; qtot -0.090
     2   hc     1   S01    H1    2     0.039367      1.00800 ; qtot -0.051
     3   hc     1   S01    H2    3     0.039367      1.00800 ; qtot -0.011
     4   hc     1   S01    H3    4     0.039367      1.00800 ; qtot 0.028
     5   c3     1   S01    C2    5    -0.076700     12.01000 ; qtot -0.049
     6   c3     1   S01    C3    6    -0.039500     12.01000 ; qtot -0.088
     7   c2     1   S01    C4    7    -0.191200     12.01000 ; qtot -0.279
     8   ha     1   S01    H4    8     0.153000      1.00800 ; qtot -0.126
     9   c2     1   S01    C5    9    -0.138200     12.01000 ; qtot -0.265
    10   ha     1   S01    H5   10     0.167000      1.00800 ; qtot -0.098
    11   c3     1   S01    C6   11    -0.037500     12.01000 ; qtot -0.135
    12   c3     1   S01    C7   12    -0.147700     12.01000 ; qtot -0.283
    13   c3     1   S01    C8   13    -0.016400     12.01000 ; qtot -0.299
    14   cc     1   S01    C9   14     0.039700     12.01000 ; qtot -0.259
    15   cd     1   S01   C10   15    -0.143100     12.01000 ; qtot -0.403
    16   cd     1   S01   C11   16    -0.043200     12.01000 ; qtot -0.446
    17   ha     1   S01    H6   17     0.145000      1.00800 ; qtot -0.301
    18   cc     1   S01   C12   18    -0.234200     12.01000 ; qtot -0.535
    19   ha     1   S01    H7   19     0.159000      1.00800 ; qtot -0.376
    20    c     1   S01   C13   20     0.557500     12.01000 ; qtot 0.182
    21    o     1   S01    O1   21    -0.544100     16.00000 ; qtot -0.363
    22   cc     1   S01   C14   22    -0.041100     12.01000 ; qtot -0.404
    23   cd     1   S01   C15   23     0.251700     12.01000 ; qtot -0.152
    24   os     1   S01    O2   24    -0.377800     16.00000 ; qtot -0.530
    25   ca     1   S01   C16   25     0.329000     12.01000 ; qtot -0.201
    26   ca     1   S01   C17   26    -0.195300     12.01000 ; qtot -0.396
    27   ca     1   S01   C18   27    -0.113000     12.01000 ; qtot -0.509
    28   ha     1   S01    H8   28     0.137000      1.00800 ; qtot -0.372
    29   ca     1   S01   C19   29    -0.160000     12.01000 ; qtot -0.532
    30   ha     1   S01    H9   30     0.161000      1.00800 ; qtot -0.371
    31   ca     1   S01   C20   31     0.152100     12.01000 ; qtot -0.219
    32   ca     1   S01   C21   32    -0.031200     12.01000 ; qtot -0.250
    33   oh     1   S01    O3   33    -0.507100     16.00000 ; qtot -0.757
    34   ho     1   S01   H10   34     0.459000      1.00800 ; qtot -0.298
    35   oh     1   S01    O4   35    -0.483100     16.00000 ; qtot -0.781
    36   ho     1   S01   H11   36     0.448000      1.00800 ; qtot -0.333
    37   oh     1   S01    O5   37    -0.481100     16.00000 ; qtot -0.814
    38   ho     1   S01   H12   38     0.440000      1.00800 ; qtot -0.374
    39    c     1   S01   C22   39     0.632099     12.01000 ; qtot 0.258
    40    o     1   S01    O6   40    -0.473000     16.00000 ; qtot -0.215
    41   oh     1   S01    O7   41    -0.581100     16.00000 ; qtot -0.796
    42   ho     1   S01   H13   42     0.426000      1.00800 ; qtot -0.370
    43   hc     1   S01   H14   43     0.073700      1.00800 ; qtot -0.297
    44   hc     1   S01   H15   44     0.077700      1.00800 ; qtot -0.219
    45   hc     1   S01   H16   45     0.086700      1.00800 ; qtot -0.132
    46   hc     1   S01   H17   46     0.063700      1.00800 ; qtot -0.069
    47   hc     1   S01   H18   47     0.068700      1.00800 ; qtot 0.000

[ bonds ]
;   ai     aj funct   r             k
     1      2   1    1.0970e-01    3.1455e+05 ;     C1 - H1    
     1      3   1    1.0970e-01    3.1455e+05 ;     C1 - H2    
     1      4   1    1.0970e-01    3.1455e+05 ;     C1 - H3    
     1      5   1    1.5380e-01    1.9456e+05 ;     C1 - C2    
     5      6   1    1.5380e-01    1.9456e+05 ;     C2 - C3    
     5     11   1    1.5380e-01    1.9456e+05 ;     C2 - C6    
     5     43   1    1.0970e-01    3.1455e+05 ;     C2 - H14   
     6      7   1    1.5100e-01    2.1389e+05 ;     C3 - C4    
     6     13   1    1.5380e-01    1.9456e+05 ;     C3 - C8    
     6     44   1    1.0970e-01    3.1455e+05 ;     C3 - H15   
     7      8   1    1.0880e-01    3.2819e+05 ;     C4 - H4    
     7      9   1    1.3340e-01    4.0317e+05 ;     C4 - C5    
     9     10   1    1.0880e-01    3.2819e+05 ;     C5 - H5    
     9     11   1    1.5100e-01    2.1389e+05 ;     C5 - C6    
    11     12   1    1.5380e-01    1.9456e+05 ;     C6 - C7    
    11     45   1    1.0970e-01    3.1455e+05 ;     C6 - H16   
    12     13   1    1.5380e-01    1.9456e+05 ;     C7 - C8    
    12     39   1    1.5240e-01    2.0351e+05 ;     C7 - C22   
    12     46   1    1.0970e-01    3.1455e+05 ;     C7 - H17   
    13     14   1    1.5020e-01    2.1974e+05 ;     C8 - C9    
    13     47   1    1.0970e-01    3.1455e+05 ;     C8 - H18   
    14     15   1    1.3730e-01    3.4819e+05 ;     C9 - C10   
    14     26   1    1.4560e-01    2.5790e+05 ;     C9 - C17   
    15     16   1    1.4280e-01    2.8468e+05 ;    C10 - C11   
    15     23   1    1.4280e-01    2.8468e+05 ;    C10 - C15   
    16     17   1    1.0840e-01    3.3480e+05 ;    C11 - H6    
    16     18   1    1.3730e-01    3.4819e+05 ;    C11 - C12   
    18     19   1    1.0840e-01    3.3480e+05 ;    C12 - H7    
    18     20   1    1.4680e-01    2.4719e+05 ;    C12 - C13   
    20     21   1    1.2180e-01    5.4610e+05 ;    C13 - O1    
    20     22   1    1.4680e-01    2.4719e+05 ;    C13 - C14   
    22     23   1    1.3730e-01    3.4819e+05 ;    C14 - C15   
    22     37   1    1.3470e-01    3.2585e+05 ;    C14 - O5    
    23     24   1    1.3620e-01    3.0786e+05 ;    C15 - O2    
    24     25   1    1.3700e-01    2.9916e+05 ;     O2 - C16   
    25     26   1    1.3980e-01    3.1681e+05 ;    C16 - C17   
    25     32   1    1.3980e-01    3.1681e+05 ;    C16 - C21   
    26     27   1    1.3980e-01    3.1681e+05 ;    C17 - C18   
    27     28   1    1.0860e-01    3.3112e+05 ;    C18 - H8    
    27     29   1    1.3980e-01    3.1681e+05 ;    C18 - C19   
    29     30   1    1.0860e-01    3.3112e+05 ;    C19 - H9    
    29     31   1    1.3980e-01    3.1681e+05 ;    C19 - C20   
    31     32   1    1.3980e-01    3.1681e+05 ;    C20 - C21   
    31     35   1    1.3640e-01    3.0593e+05 ;    C20 - O4    
    32     33   1    1.3640e-01    3.0593e+05 ;    C21 - O3    
    33     34   1    9.7300e-02    4.7154e+05 ;     O3 - H10   
    35     36   1    9.7300e-02    4.7154e+05 ;     O4 - H11   
    37     38   1    9.7300e-02    4.7154e+05 ;     O5 - H12   
    39     40   1    1.2180e-01    5.4610e+05 ;    C22 - O6    
    39     41   1    1.3510e-01    3.2058e+05 ;    C22 - O7    
    41     42   1    9.7300e-02    4.7154e+05 ;     O7 - H13   

[ pairs ]
;   ai     aj    funct
     1      7      1 ;     C1 - C4    
     1      9      1 ;     C1 - C5    
     1     12      1 ;     C1 - C7    
     1     13      1 ;     C1 - C8    
     1     44      1 ;     C1 - H15   
     1     45      1 ;     C1 - H16   
     2      6      1 ;     H1 - C3    
     2     11      1 ;     H1 - C6    
     2     43      1 ;     H1 - H14   
     3      6      1 ;     H2 - C3    
     3     11      1 ;     H2 - C6    
     3     43      1 ;     H2 - H14   
     4      6      1 ;     H3 - C3    
     4     11      1 ;     H3 - C6    
     4     43      1 ;     H3 - H14   
     5      8      1 ;     C2 - H4    
     5     10      1 ;     C2 - H5    
     5     14      1 ;     C2 - C9    
     5     39      1 ;     C2 - C22   
     5     46      1 ;     C2 - H17   
     5     47      1 ;     C2 - H18   
     6     10      1 ;     C3 - H5    
     6     15      1 ;     C3 - C10   
     6     26      1 ;     C3 - C17   
     6     39      1 ;     C3 - C22   
     6     45      1 ;     C3 - H16   
     6     46      1 ;     C3 - H17   
     7     12      1 ;     C4 - C7    
     7     14      1 ;     C4 - C9    
     7     43      1 ;     C4 - H14   
     7     45      1 ;     C4 - H16   
     7     47      1 ;     C4 - H18   
     8     10      1 ;     H4 - H5    
     8     11      1 ;     H4 - C6    
     8     13      1 ;     H4 - C8    
     8     44      1 ;     H4 - H15   
     9     13      1 ;     C5 - C8    
     9     39      1 ;     C5 - C22   
     9     43      1 ;     C5 - H14   
     9     44      1 ;     C5 - H15   
     9     46      1 ;     C5 - H17   
    10     12      1 ;     H5 - C7    
    10     45      1 ;     H5 - H16   
    11     14      1 ;     C6 - C9    
    11     40      1 ;     C6 - O6    
    11     41      1 ;     C6 - O7    
    11     44      1 ;     C6 - H15   
    11     47      1 ;     C6 - H18   
    12     15      1 ;     C7 - C10   
    12     26      1 ;     C7 - C17   
    12     42      1 ;     C7 - H13   
    12     43      1 ;     C7 - H14   
    12     44      1 ;     C7 - H15   
    13     16      1 ;     C8 - C11   
    13     23      1 ;     C8 - C15   
    13     25      1 ;     C8 - C16   
    13     27      1 ;     C8 - C18   
    13     40      1 ;     C8 - O6    
    13     41      1 ;     C8 - O7    
    13     43      1 ;     C8 - H14   
    13     45      1 ;     C8 - H16   
    14     17      1 ;     C9 - H6    
    14     18      1 ;     C9 - C12   
    14     22      1 ;     C9 - C14   
    14     24      1 ;     C9 - O2    
    14     28      1 ;     C9 - H8    
    14     29      1 ;     C9 - C19   
    14     32      1 ;     C9 - C21   
    14     39      1 ;     C9 - C22   
    14     44      1 ;     C9 - H15   
    14     46      1 ;     C9 - H17   
    15     19      1 ;    C10 - H7    
    15     20      1 ;    C10 - C13   
    15     25      1 ;    C10 - C16   
    15     27      1 ;    C10 - C18   
    15     37      1 ;    C10 - O5    
    15     47      1 ;    C10 - H18   
    16     21      1 ;    C11 - O1    
    16     22      1 ;    C11 - C14   
    16     24      1 ;    C11 - O2    
    16     26      1 ;    C11 - C17   
    17     19      1 ;     H6 - H7    
    17     20      1 ;     H6 - C13   
    17     23      1 ;     H6 - C15   
    18     23      1 ;    C12 - C15   
    18     37      1 ;    C12 - O5    
    19     21      1 ;     H7 - O1    
    19     22      1 ;     H7 - C14   
    20     24      1 ;    C13 - O2    
    20     38      1 ;    C13 - H12   
    21     23      1 ;     O1 - C15   
    21     37      1 ;     O1 - O5    
    22     25      1 ;    C14 - C16   
    23     26      1 ;    C15 - C17   
    23     32      1 ;    C15 - C21   
    23     38      1 ;    C15 - H12   
    24     27      1 ;     O2 - C18   
    24     31      1 ;     O2 - C20   
    24     33      1 ;     O2 - O3    
    24     37      1 ;     O2 - O5    
    25     28      1 ;    C16 - H8    
    25     29      1 ;    C16 - C19   
    25     34      1 ;    C16 - H10   
    25     35      1 ;    C16 - O4    
    26     30      1 ;    C17 - H9    
    26     31      1 ;    C17 - C20   
    26     33      1 ;    C17 - O3    
    26     47      1 ;    C17 - H18   
    27     32      1 ;    C18 - C21   
    27     35      1 ;    C18 - O4    
    28     30      1 ;     H8 - H9    
    28     31      1 ;     H8 - C20   
    29     33      1 ;    C19 - O3    
    29     36      1 ;    C19 - H11   
    30     32      1 ;     H9 - C21   
    30     35      1 ;     H9 - O4    
    31     34      1 ;    C20 - H10   
    32     36      1 ;    C21 - H11   
    33     35      1 ;     O3 - O4    
    39     45      1 ;    C22 - H16   
    39     47      1 ;    C22 - H18   
    40     42      1 ;     O6 - H13   
    40     46      1 ;     O6 - H17   
    41     46      1 ;     O7 - H17   
    43     44      1 ;    H14 - H15   
    43     45      1 ;    H14 - H16   
    44     47      1 ;    H15 - H18   
    45     46      1 ;    H16 - H17   
    46     47      1 ;    H17 - H18   

[ angles ]
;   ai     aj     ak    funct   theta         cth
     1      5      6      1    1.1151e+02    5.4308e+02 ;     C1 - C2     - C3    
     1      5     11      1    1.1151e+02    5.4308e+02 ;     C1 - C2     - C6    
     1      5     43      1    1.0980e+02    3.9162e+02 ;     C1 - C2     - H14   
     2      1      3      1    1.0758e+02    3.2635e+02 ;     H1 - C1     - H2    
     2      1      4      1    1.0758e+02    3.2635e+02 ;     H1 - C1     - H3    
     2      1      5      1    1.0980e+02    3.9162e+02 ;     H1 - C1     - C2    
     3      1      4      1    1.0758e+02    3.2635e+02 ;     H2 - C1     - H3    
     3      1      5      1    1.0980e+02    3.9162e+02 ;     H2 - C1     - C2    
     4      1      5      1    1.0980e+02    3.9162e+02 ;     H3 - C1     - C2    
     5      6      7      1    1.1156e+02    5.4810e+02 ;     C2 - C3     - C4    
     5      6     13      1    1.1151e+02    5.4308e+02 ;     C2 - C3     - C8    
     5      6     44      1    1.0980e+02    3.9162e+02 ;     C2 - C3     - H15   
     5     11      9      1    1.1156e+02    5.4810e+02 ;     C2 - C6     - C5    
     5     11     12      1    1.1151e+02    5.4308e+02 ;     C2 - C6     - C7    
     5     11     45      1    1.0980e+02    3.9162e+02 ;     C2 - C6     - H16   
     6      5     11      1    1.1151e+02    5.4308e+02 ;     C3 - C2     - C6    
     6      5     43      1    1.0980e+02    3.9162e+02 ;     C3 - C2     - H14   
     6      7      8      1    1.1568e+02    3.8828e+02 ;     C3 - C4     - H4    
     6      7      9      1    1.2363e+02    5.5312e+02 ;     C3 - C4     - C5    
     6     13     12      1    1.1151e+02    5.4308e+02 ;     C3 - C8     - C7    
     6     13     14      1    1.1193e+02    5.4810e+02 ;     C3 - C8     - C9    
     6     13     47      1    1.0980e+02    3.9162e+02 ;     C3 - C8     - H18   
     7      6     13      1    1.1156e+02    5.4810e+02 ;     C4 - C3     - C8    
     7      6     44      1    1.1036e+02    3.9748e+02 ;     C4 - C3     - H15   
     7      9     10      1    1.2043e+02    4.2175e+02 ;     C4 - C5     - H5    
     7      9     11      1    1.2363e+02    5.5312e+02 ;     C4 - C5     - C6    
     8      7      9      1    1.2043e+02    4.2175e+02 ;     H4 - C4     - C5    
     9     11     12      1    1.1156e+02    5.4810e+02 ;     C5 - C6     - C7    
     9     11     45      1    1.1036e+02    3.9748e+02 ;     C5 - C6     - H16   
    10      9     11      1    1.1568e+02    3.8828e+02 ;     H5 - C5     - C6    
    11      5     43      1    1.0980e+02    3.9162e+02 ;     C6 - C2     - H14   
    11     12     13      1    1.1151e+02    5.4308e+02 ;     C6 - C7     - C8    
    11     12     39      1    1.1104e+02    5.4643e+02 ;     C6 - C7     - C22   
    11     12     46      1    1.0980e+02    3.9162e+02 ;     C6 - C7     - H17   
    12     11     45      1    1.0980e+02    3.9162e+02 ;     C7 - C6     - H16   
    12     13     14      1    1.1193e+02    5.4810e+02 ;     C7 - C8     - C9    
    12     13     47      1    1.0980e+02    3.9162e+02 ;     C7 - C8     - H18   
    12     39     40      1    1.2320e+02    7.0793e+02 ;     C7 - C22    - O6    
    12     39     41      1    1.1273e+02    7.1797e+02 ;     C7 - C22    - O7    
    13      6     44      1    1.0980e+02    3.9162e+02 ;     C8 - C3     - H15   
    13     12     39      1    1.1104e+02    5.4643e+02 ;     C8 - C7     - C22   
    13     12     46      1    1.0980e+02    3.9162e+02 ;     C8 - C7     - H17   
    13     14     15      1    1.1945e+02    5.5898e+02 ;     C8 - C9     - C10   
    13     14     26      1    1.2652e+02    5.2969e+02 ;     C8 - C9     - C17   
    14     13     47      1    1.1049e+02    3.9915e+02 ;     C9 - C8     - H18   
    14     15     16      1    1.1419e+02    5.8827e+02 ;     C9 - C10    - C11   
    14     15     23      1    1.1419e+02    5.8827e+02 ;     C9 - C10    - C15   
    14     26     25      1    1.2079e+02    5.6149e+02 ;     C9 - C17    - C16   
    14     26     27      1    1.2079e+02    5.6149e+02 ;     C9 - C17    - C18   
    15     14     26      1    1.1351e+02    5.8409e+02 ;    C10 - C9     - C17   
    15     16     17      1    1.2107e+02    3.9832e+02 ;    C10 - C11    - H6    
    15     16     18      1    1.1419e+02    5.8827e+02 ;    C10 - C11    - C12   
    15     23     22      1    1.1419e+02    5.8827e+02 ;    C10 - C15    - C14   
    15     23     24      1    1.1734e+02    7.2969e+02 ;    C10 - C15    - O2    
    16     15     23      1    1.1070e+02    5.8660e+02 ;    C11 - C10    - C15   
    16     18     19      1    1.2176e+02    4.1003e+02 ;    C11 - C12    - H7    
    16     18     20      1    1.2135e+02    5.6233e+02 ;    C11 - C12    - C13   
    17     16     18      1    1.2176e+02    4.1003e+02 ;     H6 - C11    - C12   
    18     20     21      1    1.2393e+02    7.2551e+02 ;    C12 - C13    - O1    
    18     20     22      1    1.1584e+02    5.5815e+02 ;    C12 - C13    - C14   
    19     18     20      1    1.1664e+02    3.9664e+02 ;     H7 - C12    - C13   
    20     22     23      1    1.2135e+02    5.6233e+02 ;    C13 - C14    - C15   
    20     22     37      1    1.1366e+02    7.3304e+02 ;    C13 - C14    - O5    
    21     20     22      1    1.2393e+02    7.2551e+02 ;     O1 - C13    - C14   
    22     23     24      1    1.2030e+02    7.3638e+02 ;    C14 - C15    - O2    
    22     37     38      1    1.0712e+02    4.3179e+02 ;    C14 - O5     - H12   
    23     22     37      1    1.2378e+02    7.2969e+02 ;    C15 - C14    - O5    
    23     24     25      1    1.1308e+02    5.7990e+02 ;    C15 - O2     - C16   
    24     25     26      1    1.1920e+02    7.3053e+02 ;     O2 - C16    - C17   
    24     25     32      1    1.1920e+02    7.3053e+02 ;     O2 - C16    - C21   
    25     26     27      1    1.2002e+02    5.7572e+02 ;    C16 - C17    - C18   
    25     32     31      1    1.2002e+02    5.7572e+02 ;    C16 - C21    - C20   
    25     32     33      1    1.1990e+02    7.2969e+02 ;    C16 - C21    - O3    
    26     25     32      1    1.2002e+02    5.7572e+02 ;    C17 - C16    - C21   
    26     27     28      1    1.1988e+02    4.0752e+02 ;    C17 - C18    - H8    
    26     27     29      1    1.2002e+02    5.7572e+02 ;    C17 - C18    - C19   
    27     29     30      1    1.1988e+02    4.0752e+02 ;    C18 - C19    - H9    
    27     29     31      1    1.2002e+02    5.7572e+02 ;    C18 - C19    - C20   
    28     27     29      1    1.1988e+02    4.0752e+02 ;     H8 - C18    - C19   
    29     31     32      1    1.2002e+02    5.7572e+02 ;    C19 - C20    - C21   
    29     31     35      1    1.1990e+02    7.2969e+02 ;    C19 - C20    - O4    
    30     29     31      1    1.1988e+02    4.0752e+02 ;     H9 - C19    - C20   
    31     32     33      1    1.1990e+02    7.2969e+02 ;    C20 - C21    - O3    
    31     35     36      1    1.0858e+02    4.2426e+02 ;    C20 - O4     - H11   
    32     31     35      1    1.1990e+02    7.2969e+02 ;    C21 - C20    - O4    
    32     33     34      1    1.0858e+02    4.2426e+02 ;    C21 - O3     - H10   
    39     12     46      1    1.0877e+02    3.9664e+02 ;    C22 - C7     - H17   
    39     41     42      1    1.0655e+02    4.3179e+02 ;    C22 - O7     - H13   
    40     39     41      1    1.2210e+02    9.6818e+02 ;     O6 - C22    - O7    

[ dihedrals ] ; propers
; for gromacs 4.5 or higher, using funct 9
;    i      j      k      l   func   phase     kd      pn
     1      5      6      7      9     0.00   0.65084   3 ;     C1-    C2-    C3-    C4
     1      5      6     13      9     0.00   0.46024   1 ;     C1-    C2-    C3-    C8
     1      5      6     13      9     0.00   0.54392   3 ;     C1-    C2-    C3-    C8
     1      5      6     13      9   180.00   1.21336   2 ;     C1-    C2-    C3-    C8
     1      5      6     44      9     0.00   0.33472   3 ;     C1-    C2-    C3-   H15
     1      5     11      9      9     0.00   0.65084   3 ;     C1-    C2-    C6-    C5
     1      5     11     12      9     0.00   0.46024   1 ;     C1-    C2-    C6-    C7
     1      5     11     12      9     0.00   0.54392   3 ;     C1-    C2-    C6-    C7
     1      5     11     12      9   180.00   1.21336   2 ;     C1-    C2-    C6-    C7
     1      5     11     45      9     0.00   0.33472   3 ;     C1-    C2-    C6-   H16
     2      1      5      6      9     0.00   0.33472   3 ;     H1-    C1-    C2-    C3
     2      1      5     11      9     0.00   0.33472   3 ;     H1-    C1-    C2-    C6
     2      1      5     43      9     0.00   0.50208   3 ;     H1-    C1-    C2-   H14
     3      1      5      6      9     0.00   0.33472   3 ;     H2-    C1-    C2-    C3
     3      1      5     11      9     0.00   0.33472   3 ;     H2-    C1-    C2-    C6
     3      1      5     43      9     0.00   0.50208   3 ;     H2-    C1-    C2-   H14
     4      1      5      6      9     0.00   0.33472   3 ;     H3-    C1-    C2-    C3
     4      1      5     11      9     0.00   0.33472   3 ;     H3-    C1-    C2-    C6
     4      1      5     43      9     0.00   0.50208   3 ;     H3-    C1-    C2-   H14
     5      6      7      8      9     0.00   0.00000   0 ;     C2-    C3-    C4-    H4
     5      6      7      9      9     0.00   0.00000   0 ;     C2-    C3-    C4-    C5
     5      6     13     12      9     0.00   0.46024   1 ;     C2-    C3-    C8-    C7
     5      6     13     12      9     0.00   0.54392   3 ;     C2-    C3-    C8-    C7
     5      6     13     12      9   180.00   1.21336   2 ;     C2-    C3-    C8-    C7
     5      6     13     14      9     0.00   0.65084   3 ;     C2-    C3-    C8-    C9
     5      6     13     47      9     0.00   0.33472   3 ;     C2-    C3-    C8-   H18
     5     11      9      7      9     0.00   0.00000   0 ;     C2-    C6-    C5-    C4
     5     11      9     10      9     0.00   0.00000   0 ;     C2-    C6-    C5-    H5
     5     11     12     13      9     0.00   0.46024   1 ;     C2-    C6-    C7-    C8
     5     11     12     13      9     0.00   0.54392   3 ;     C2-    C6-    C7-    C8
     5     11     12     13      9   180.00   1.21336   2 ;     C2-    C6-    C7-    C8
     5     11     12     39      9     0.00   0.41840   3 ;     C2-    C6-    C7-   C22
     5     11     12     46      9     0.00   0.33472   3 ;     C2-    C6-    C7-   H17
     6      5     11      9      9     0.00   0.65084   3 ;     C3-    C2-    C6-    C5
     6      5     11     12      9     0.00   0.46024   1 ;     C3-    C2-    C6-    C7
     6      5     11     12      9     0.00   0.54392   3 ;     C3-    C2-    C6-    C7
     6      5     11     12      9   180.00   1.21336   2 ;     C3-    C2-    C6-    C7
     6      5     11     45      9     0.00   0.33472   3 ;     C3-    C2-    C6-   H16
     6      7      9     10      9   180.00  27.82360   2 ;     C3-    C4-    C5-    H5
     6      7      9     11      9   180.00   1.67360   1 ;     C3-    C4-    C5-    C6
     6      7      9     11      9   180.00  22.13336   2 ;     C3-    C4-    C5-    C6
     6     13     12     11      9     0.00   0.46024   1 ;     C3-    C8-    C7-    C6
     6     13     12     11      9     0.00   0.54392   3 ;     C3-    C8-    C7-    C6
     6     13     12     11      9   180.00   1.21336   2 ;     C3-    C8-    C7-    C6
     6     13     12     39      9     0.00   0.41840   3 ;     C3-    C8-    C7-   C22
     6     13     12     46      9     0.00   0.33472   3 ;     C3-    C8-    C7-   H17
     6     13     14     15      9   180.00   0.65689   3 ;     C3-    C8-    C9-   C10
     6     13     14     26      9     0.00   0.34309   3 ;     C3-    C8-    C9-   C17
     7      6      5     11      9     0.00   0.65084   3 ;     C4-    C3-    C2-    C6
     7      6      5     43      9     0.00   0.65084   3 ;     C4-    C3-    C2-   H14
     7      6     13     12      9     0.00   0.65084   3 ;     C4-    C3-    C8-    C7
     7      6     13     14      9     0.00   0.65084   3 ;     C4-    C3-    C8-    C9
     7      6     13     47      9     0.00   0.65084   3 ;     C4-    C3-    C8-   H18
     7      9     11     12      9     0.00   0.00000   0 ;     C4-    C5-    C6-    C7
     7      9     11     45      9     0.00   6.15048   1 ;     C4-    C5-    C6-   H16
     7      9     11     45      9   180.00   1.50624   3 ;     C4-    C5-    C6-   H16
     8      7      6     13      9     0.00   0.00000   0 ;     H4-    C4-    C3-    C8
     8      7      6     44      9     0.00   0.00000   0 ;     H4-    C4-    C3-   H15
     8      7      9     10      9   180.00  27.82360   2 ;     H4-    C4-    C5-    H5
     8      7      9     11      9   180.00  27.82360   2 ;     H4-    C4-    C5-    C6
     9      7      6     13      9     0.00   0.00000   0 ;     C5-    C4-    C3-    C8
     9      7      6     44      9     0.00   6.15048   1 ;     C5-    C4-    C3-   H15
     9      7      6     44      9   180.00   1.50624   3 ;     C5-    C4-    C3-   H15
     9     11      5     43      9     0.00   0.65084   3 ;     C5-    C6-    C2-   H14
     9     11     12     13      9     0.00   0.65084   3 ;     C5-    C6-    C7-    C8
     9     11     12     39      9     0.00   0.65084   3 ;     C5-    C6-    C7-   C22
     9     11     12     46      9     0.00   0.65084   3 ;     C5-    C6-    C7-   H17
    10      9     11     12      9     0.00   0.00000   0 ;     H5-    C5-    C6-    C7
    10      9     11     45      9     0.00   0.00000   0 ;     H5-    C5-    C6-   H16
    11      5      6     13      9     0.00   0.46024   1 ;     C6-    C2-    C3-    C8
    11      5      6     13      9     0.00   0.54392   3 ;     C6-    C2-    C3-    C8
    11      5      6     13      9   180.00   1.21336   2 ;     C6-    C2-    C3-    C8
    11      5      6     44      9     0.00   0.33472   3 ;     C6-    C2-    C3-   H15
    11     12     13     14      9     0.00   0.65084   3 ;     C6-    C7-    C8-    C9
    11     12     13     47      9     0.00   0.33472   3 ;     C6-    C7-    C8-   H18
    11     12     39     40      9     0.00   3.09616   1 ;     C6-    C7-   C22-    O6
    11     12     39     40      9   180.00   1.12968   2 ;     C6-    C7-   C22-    O6
    11     12     39     40      9   180.00   2.30120   3 ;     C6-    C7-   C22-    O6
    11     12     39     41      9   180.00   0.00000   2 ;     C6-    C7-   C22-    O7
    12     11      5     43      9     0.00   0.33472   3 ;     C7-    C6-    C2-   H14
    12     13      6     44      9     0.00   0.33472   3 ;     C7-    C8-    C3-   H15
    12     13     14     15      9   180.00   0.65689   3 ;     C7-    C8-    C9-   C10
    12     13     14     26      9     0.00   0.34309   3 ;     C7-    C8-    C9-   C17
    12     39     41     42      9   180.00   7.44752   2 ;     C7-   C22-    O7-   H13
    13      6      5     43      9     0.00   0.33472   3 ;     C8-    C3-    C2-   H14
    13     12     11     45      9     0.00   0.33472   3 ;     C8-    C7-    C6-   H16
    13     12     39     40      9     0.00   3.09616   1 ;     C8-    C7-   C22-    O6
    13     12     39     40      9   180.00   1.12968   2 ;     C8-    C7-   C22-    O6
    13     12     39     40      9   180.00   2.30120   3 ;     C8-    C7-   C22-    O6
    13     12     39     41      9   180.00   0.00000   2 ;     C8-    C7-   C22-    O7
    13     14     15     16      9   180.00  16.73600   2 ;     C8-    C9-   C10-   C11
    13     14     15     23      9   180.00  16.73600   2 ;     C8-    C9-   C10-   C15
    13     14     26     25      9   180.00   2.25936   2 ;     C8-    C9-   C17-   C16
    13     14     26     27      9   180.00   2.25936   2 ;     C8-    C9-   C17-   C18
    14     13      6     44      9     0.00   0.65084   3 ;     C9-    C8-    C3-   H15
    14     13     12     39      9     0.00   0.65084   3 ;     C9-    C8-    C7-   C22
    14     13     12     46      9     0.00   0.65084   3 ;     C9-    C8-    C7-   H17
    14     15     16     17      9   180.00  16.73600   2 ;     C9-   C10-   C11-    H6
    14     15     16     18      9   180.00  16.73600   2 ;     C9-   C10-   C11-   C12
    14     15     23     22      9   180.00  16.73600   2 ;     C9-   C10-   C15-   C14
    14     15     23     24      9   180.00  16.73600   2 ;     C9-   C10-   C15-    O2
    14     26     25     24      9   180.00  15.16700   2 ;     C9-   C17-   C16-    O2
    14     26     25     32      9   180.00  15.16700   2 ;     C9-   C17-   C16-   C21
    14     26     27     28      9   180.00  15.16700   2 ;     C9-   C17-   C18-    H8
    14     26     27     29      9   180.00  15.16700   2 ;     C9-   C17-   C18-   C19
    15     14     13     47      9     0.00   0.00000   0 ;    C10-    C9-    C8-   H18
    15     14     26     25      9   180.00   2.11292   2 ;    C10-    C9-   C17-   C16
    15     14     26     27      9   180.00   2.11292   2 ;    C10-    C9-   C17-   C18
    15     16     18     19      9   180.00  16.73600   2 ;    C10-   C11-   C12-    H7
    15     16     18     20      9   180.00  16.73600   2 ;    C10-   C11-   C12-   C13
    15     23     22     20      9   180.00  16.73600   2 ;    C10-   C15-   C14-   C13
    15     23     22     37      9   180.00  16.73600   2 ;    C10-   C15-   C14-    O5
    15     23     24     25      9   180.00   4.39320   2 ;    C10-   C15-    O2-   C16
    16     15     14     26      9   180.00  16.73600   2 ;    C11-   C10-    C9-   C17
    16     15     23     22      9   180.00  16.73600   2 ;    C11-   C10-   C15-   C14
    16     15     23     24      9   180.00  16.73600   2 ;    C11-   C10-   C15-    O2
    16     18     20     21      9   180.00  12.02900   2 ;    C11-   C12-   C13-    O1
    16     18     20     22      9   180.00  12.02900   2 ;    C11-   C12-   C13-   C14
    17     16     15     23      9   180.00  16.73600   2 ;     H6-   C11-   C10-   C15
    17     16     18     19      9   180.00  16.73600   2 ;     H6-   C11-   C12-    H7
    17     16     18     20      9   180.00  16.73600   2 ;     H6-   C11-   C12-   C13
    18     16     15     23      9   180.00  16.73600   2 ;    C12-   C11-   C10-   C15
    18     20     22     23      9   180.00  12.02900   2 ;    C12-   C13-   C14-   C15
    18     20     22     37      9   180.00  12.02900   2 ;    C12-   C13-   C14-    O5
    19     18     20     21      9   180.00  12.02900   2 ;     H7-   C12-   C13-    O1
    19     18     20     22      9   180.00  12.02900   2 ;     H7-   C12-   C13-   C14
    20     22     23     24      9   180.00  16.73600   2 ;    C13-   C14-   C15-    O2
    20     22     37     38      9   180.00   4.68608   2 ;    C13-   C14-    O5-   H12
    21     20     22     23      9   180.00  12.02900   2 ;     O1-   C13-   C14-   C15
    21     20     22     37      9   180.00  12.02900   2 ;     O1-   C13-   C14-    O5
    22     23     24     25      9   180.00   4.39320   2 ;    C14-   C15-    O2-   C16
    23     15     14     26      9   180.00  16.73600   2 ;    C15-   C10-    C9-   C17
    23     22     37     38      9   180.00   4.68608   2 ;    C15-   C14-    O5-   H12
    23     24     25     26      9   180.00   3.76560   2 ;    C15-    O2-   C16-   C17
    23     24     25     32      9   180.00   3.76560   2 ;    C15-    O2-   C16-   C21
    24     23     22     37      9   180.00  16.73600   2 ;     O2-   C15-   C14-    O5
    24     25     26     27      9   180.00  15.16700   2 ;     O2-   C16-   C17-   C18
    24     25     32     31      9   180.00  15.16700   2 ;     O2-   C16-   C21-   C20
    24     25     32     33      9   180.00  15.16700   2 ;     O2-   C16-   C21-    O3
    25     26     27     28      9   180.00  15.16700   2 ;    C16-   C17-   C18-    H8
    25     26     27     29      9   180.00  15.16700   2 ;    C16-   C17-   C18-   C19
    25     32     31     29      9   180.00  15.16700   2 ;    C16-   C21-   C20-   C19
    25     32     31     35      9   180.00  15.16700   2 ;    C16-   C21-   C20-    O4
    25     32     33     34      9   180.00   3.49364   2 ;    C16-   C21-    O3-   H10
    26     14     13     47      9     0.00   0.00000   0 ;    C17-    C9-    C8-   H18
    26     25     32     31      9   180.00  15.16700   2 ;    C17-   C16-   C21-   C20
    26     25     32     33      9   180.00  15.16700   2 ;    C17-   C16-   C21-    O3
    26     27     29     30      9   180.00  15.16700   2 ;    C17-   C18-   C19-    H9
    26     27     29     31      9   180.00  15.16700   2 ;    C17-   C18-   C19-   C20
    27     26     25     32      9   180.00  15.16700   2 ;    C18-   C17-   C16-   C21
    27     29     31     32      9   180.00  15.16700   2 ;    C18-   C19-   C20-   C21
    27     29     31     35      9   180.00  15.16700   2 ;    C18-   C19-   C20-    O4
    28     27     29     30      9   180.00  15.16700   2 ;     H8-   C18-   C19-    H9
    28     27     29     31      9   180.00  15.16700   2 ;     H8-   C18-   C19-   C20
    29     31     32     33      9   180.00  15.16700   2 ;    C19-   C20-   C21-    O3
    29     31     35     36      9   180.00   3.49364   2 ;    C19-   C20-    O4-   H11
    30     29     31     32      9   180.00  15.16700   2 ;     H9-   C19-   C20-   C21
    30     29     31     35      9   180.00  15.16700   2 ;     H9-   C19-   C20-    O4
    31     32     33     34      9   180.00   3.49364   2 ;    C20-   C21-    O3-   H10
    32     31     35     36      9   180.00   3.49364   2 ;    C21-   C20-    O4-   H11
    33     32     31     35      9   180.00  15.16700   2 ;     O3-   C21-   C20-    O4
    39     12     11     45      9     0.00   0.65084   3 ;    C22-    C7-    C6-   H16
    39     12     13     47      9     0.00   0.65084   3 ;    C22-    C7-    C8-   H18
    40     39     12     46      9     0.00   3.47272   1 ;     O6-   C22-    C7-   H17
    40     39     12     46      9   180.00   0.16736   3 ;     O6-   C22-    C7-   H17
    40     39     41     42      9     0.00   7.94960   1 ;     O6-   C22-    O7-   H13
    40     39     41     42      9   180.00   9.62320   2 ;     O6-   C22-    O7-   H13
    41     39     12     46      9   180.00   0.00000   2 ;     O7-   C22-    C7-   H17
    43      5      6     44      9     0.00   0.50208   3 ;    H14-    C2-    C3-   H15
    43      5     11     45      9     0.00   0.50208   3 ;    H14-    C2-    C6-   H16
    44      6     13     47      9     0.00   0.50208   3 ;    H15-    C3-    C8-   H18
    45     11     12     46      9     0.00   0.50208   3 ;    H16-    C6-    C7-   H17
    46     12     13     47      9     0.00   0.50208   3 ;    H17-    C7-    C8-   H18

[ dihedrals ] ; impropers
; treated as propers in GROMACS to use correct AMBER analytical function
;    i      j      k      l   func   phase     kd      pn
     7     11      9     10      4   180.00   4.60240   2 ;     C4-    C6-    C5-    H5
     9      6      7      8      4   180.00   4.60240   2 ;     C5-    C3-    C4-    H4
    12     40     39     41      4   180.00   4.60240   2 ;     C7-    O6-   C22-    O7
    13     26     14     15      4   180.00   4.60240   2 ;     C8-   C17-    C9-   C10
    14     16     15     23      4   180.00   4.60240   2 ;     C9-   C11-   C10-   C15
    18     15     16     17      4   180.00   4.60240   2 ;    C12-   C10-   C11-    H6
    18     22     20     21      4   180.00  43.93200   2 ;    C12-   C14-   C13-    O1
    20     16     18     19      4   180.00   4.60240   2 ;    C13-   C11-   C12-    H7
    20     23     22     37      4   180.00   4.60240   2 ;    C13-   C15-   C14-    O5
    22     15     23     24      4   180.00   4.60240   2 ;    C14-   C10-   C15-    O2
    25     27     26     14      4   180.00   4.60240   2 ;    C16-   C18-   C17-    C9
    25     31     32     33      4   180.00   4.60240   2 ;    C16-   C20-   C21-    O3
    26     29     27     28      4   180.00   4.60240   2 ;    C17-   C19-   C18-    H8
    26     32     25     24      4   180.00   4.60240   2 ;    C17-   C21-   C16-    O2
    27     31     29     30      4   180.00   4.60240   2 ;    C18-   C20-   C19-    H9
    29     32     31     35      4   180.00   4.60240   2 ;    C19-   C21-   C20-    O4
