# Supplementary material for: Probing the binding hypothesis of Smad3 modulators by molecular dynamic simulations for Atherosclerosis Cardiovascular Disease (ASCVD)
Source: PLoS One. 2025 Jun 4;20(6):e0324677. doi: 10.1371/journal.pone.0324677 (PMC12136405; doi:10.1371/journal.pone.0324677)
Supplement: S1 MD — (ZIP) [file pone.0324677.s014.zip › MD Supplementary data/Smad3-Ligand Complexes/SM1/smad3_50nsTR.pdb]

REMARK  99                                                                      
REMARK  99 MOE v2015.10 (Chemical Computing Group Inc.) Thu Mar 10 10:08:31 2022
HELIX    1   1 ALA    280  ILE    289  1               Generated by MOE   10
HELIX    2   2 GLN    345  LEU    351  1               Generated by MOE    7
HELIX    3   3 PHE    359  TYR    363  1               Generated by MOE    5
HELIX    4   4 GLN    364  THR    366  5               Generated by MOE    3
HELIX    5   5 VAL    388  SER    390  5               Generated by MOE    3
HELIX    6   6 ASN    400  MET    413  1               Generated by MOE   14
SHEET    1       CYS   232  TYR   237                  Generated by MOE
SHEET    2       PHE   247  ALA   249                  Generated by MOE
SHEET    3       SER   253  MET   254                  Generated by MOE
SHEET    4       THR   255  ASP   257                  Generated by MOE
SHEET    5       ARG   267  CYS   269                  Generated by MOE
SHEET    6       VAL   293  ILE   298                  Generated by MOE
SHEET    7       GLU   301  CYS   306                  Generated by MOE
SHEET    8       ILE   312  GLN   315                  Generated by MOE
SHEET    9       CYS   331  ILE   333                  Generated by MOE
SHEET   10       ASN   338  PHE   342                  Generated by MOE
SHEET   11       THR   370  PHE   375                  Generated by MOE
SHEET   12       TRP   394  HIS   398                  Generated by MOE
ATOM      1  N   PRO   228      29.458  33.145  28.363  1.00  0.00           N1+
ATOM      2  CD  PRO   228      28.918  34.135  27.363  1.00  0.00           C  
ATOM      3  CG  PRO   228      30.108  35.085  26.973  1.00  0.00           C  
ATOM      4  CB  PRO   228      31.058  34.905  28.213  1.00  0.00           C  
ATOM      5  CA  PRO   228      30.828  33.445  28.593  1.00  0.00           C  
ATOM      6  C   PRO   228      31.238  32.875  29.983  1.00  0.00           C  
ATOM      7  O   PRO   228      30.368  32.515  30.803  1.00  0.00           O  
ATOM      8  H2  PRO   228      28.978  33.215  29.243  1.00  0.00           H  
ATOM      9  H3  PRO   228      29.418  32.185  28.023  1.00  0.00           H  
ATOM     10  HA  PRO   228      31.468  32.955  27.853  1.00  0.00           H  
ATOM     11  HB2 PRO   228      30.698  35.575  28.993  1.00  0.00           H  
ATOM     12  HB3 PRO   228      32.108  35.105  28.003  1.00  0.00           H  
ATOM     13  HG2 PRO   228      29.828  36.135  26.983  1.00  0.00           H  
ATOM     14  HG3 PRO   228      30.528  34.765  26.023  1.00  0.00           H  
ATOM     15  HD2 PRO   228      28.178  34.695  27.943  1.00  0.00           H  
ATOM     16  HD3 PRO   228      28.408  33.625  26.543  1.00  0.00           H  
ATOM     17  N   ALA   229      32.548  32.775  30.253  1.00  0.00           N  
ATOM     18  CA  ALA   229      33.168  32.215  31.453  1.00  0.00           C  
ATOM     19  CB  ALA   229      34.128  31.115  30.963  1.00  0.00           C  
ATOM     20  C   ALA   229      33.978  33.215  32.303  1.00  0.00           C  
ATOM     21  O   ALA   229      34.258  34.355  32.013  1.00  0.00           O  
ATOM     22  H   ALA   229      33.218  33.115  29.573  1.00  0.00           H  
ATOM     23  HA  ALA   229      32.348  31.785  32.023  1.00  0.00           H  
ATOM     24  HB1 ALA   229      34.408  30.510  31.823  1.00  0.00           H  
ATOM     25  HB2 ALA   229      33.608  30.470  30.253  1.00  0.00           H  
ATOM     26  HB3 ALA   229      35.058  31.545  30.593  1.00  0.00           H  
ATOM     27  N   PHE   230      34.188  32.795  33.563  1.00  0.00           N  
ATOM     28  CA  PHE   230      34.598  33.645  34.663  1.00  0.00           C  
ATOM     29  CB  PHE   230      34.508  32.655  35.893  1.00  0.00           C  
ATOM     30  CG  PHE   230      35.178  33.125  37.163  1.00  0.00           C  
ATOM     31  CD1 PHE   230      34.858  34.395  37.663  1.00  0.00           C  
ATOM     32  CE1 PHE   230      35.488  34.895  38.773  1.00  0.00           C  
ATOM     33  CZ  PHE   230      36.528  34.135  39.433  1.00  0.00           C  
ATOM     34  CE2 PHE   230      36.898  32.855  38.893  1.00  0.00           C  
ATOM     35  CD2 PHE   230      36.218  32.345  37.753  1.00  0.00           C  
ATOM     36  C   PHE   230      35.978  34.215  34.473  1.00  0.00           C  
ATOM     37  O   PHE   230      36.858  33.455  33.983  1.00  0.00           O  
ATOM     38  H   PHE   230      33.878  31.865  33.823  1.00  0.00           H  
ATOM     39  HA  PHE   230      33.968  34.525  34.753  1.00  0.00           H  
ATOM     40  HB2 PHE   230      34.938  31.725  35.543  1.00  0.00           H  
ATOM     41  HB3 PHE   230      33.428  32.625  36.003  1.00  0.00           H  
ATOM     42  HD1 PHE   230      34.008  34.905  37.223  1.00  0.00           H  
ATOM     43  HD2 PHE   230      36.388  31.375  37.323  1.00  0.00           H  
ATOM     44  HE1 PHE   230      35.188  35.885  39.083  1.00  0.00           H  
ATOM     45  HE2 PHE   230      37.698  32.305  39.373  1.00  0.00           H  
ATOM     46  HZ  PHE   230      37.018  34.465  40.333  1.00  0.00           H  
ATOM     47  N   TRP   231      36.218  35.525  34.743  1.00  0.00           N  
ATOM     48  CA  TRP   231      37.548  36.125  34.453  1.00  0.00           C  
ATOM     49  CB  TRP   231      37.388  36.685  33.043  1.00  0.00           C  
ATOM     50  CG  TRP   231      36.528  37.885  32.813  1.00  0.00           C  
ATOM     51  CD1 TRP   231      35.258  37.825  32.383  1.00  0.00           C  
ATOM     52  NE1 TRP   231      34.668  39.085  32.403  1.00  0.00           N  
ATOM     53  CE2 TRP   231      35.588  40.015  32.903  1.00  0.00           C  
ATOM     54  CZ2 TRP   231      35.558  41.405  33.053  1.00  0.00           C  
ATOM     55  CH2 TRP   231      36.738  42.125  33.333  1.00  0.00           C  
ATOM     56  CZ3 TRP   231      37.878  41.385  33.623  1.00  0.00           C  
ATOM     57  CE3 TRP   231      37.928  40.025  33.463  1.00  0.00           C  
ATOM     58  CD2 TRP   231      36.768  39.275  33.073  1.00  0.00           C  
ATOM     59  C   TRP   231      38.168  37.115  35.533  1.00  0.00           C  
ATOM     60  O   TRP   231      39.278  37.615  35.383  1.00  0.00           O  
ATOM     61  H   TRP   231      35.408  36.105  34.853  1.00  0.00           H  
ATOM     62  HA  TRP   231      38.308  35.345  34.393  1.00  0.00           H  
ATOM     63  HB2 TRP   231      36.938  35.915  32.423  1.00  0.00           H  
ATOM     64  HB3 TRP   231      38.378  36.905  32.643  1.00  0.00           H  
ATOM     65  HD1 TRP   231      34.758  36.905  32.093  1.00  0.00           H  
ATOM     66  HE1 TRP   231      33.758  39.245  32.003  1.00  0.00           H  
ATOM     67  HE3 TRP   231      38.848  39.485  33.623  1.00  0.00           H  
ATOM     68  HZ2 TRP   231      34.608  41.905  32.903  1.00  0.00           H  
ATOM     69  HZ3 TRP   231      38.768  41.945  33.843  1.00  0.00           H  
ATOM     70  HH2 TRP   231      36.728  43.195  33.483  1.00  0.00           H  
ATOM     71  N   CYS   232      37.398  37.475  36.543  1.00  0.00           N  
ATOM     72  CA  CYS   232      37.768  38.605  37.393  1.00  0.00           C  
ATOM     73  CB  CYS   232      37.708  39.955  36.593  1.00  0.00           C  
ATOM     74  SG  CYS   232      37.338  41.405  37.693  1.00  0.00           S  
ATOM     75  C   CYS   232      36.868  38.665  38.613  1.00  0.00           C  
ATOM     76  O   CYS   232      35.718  38.245  38.593  1.00  0.00           O  
ATOM     77  H   CYS   232      36.408  37.285  36.553  1.00  0.00           H  
ATOM     78  HA  CYS   232      38.778  38.515  37.783  1.00  0.00           H  
ATOM     79  HB2 CYS   232      36.908  39.945  35.853  1.00  0.00           H  
ATOM     80  HB3 CYS   232      38.568  40.005  35.923  1.00  0.00           H  
ATOM     81  HG  CYS   232      38.358  41.085  38.503  1.00  0.00           H  
ATOM     82  N   SER   233      37.358  39.095  39.753  1.00  0.00           N  
ATOM     83  CA  SER   233      36.698  39.215  41.063  1.00  0.00           C  
ATOM     84  CB  SER   233      37.238  38.085  42.023  1.00  0.00           C  
ATOM     85  OG  SER   233      37.128  36.825  41.493  1.00  0.00           O  
ATOM     86  C   SER   233      36.988  40.565  41.673  1.00  0.00           C  
ATOM     87  O   SER   233      38.168  40.905  41.623  1.00  0.00           O  
ATOM     88  H   SER   233      38.338  39.345  39.763  1.00  0.00           H  
ATOM     89  HA  SER   233      35.608  39.205  40.953  1.00  0.00           H  
ATOM     90  HB2 SER   233      36.588  38.135  42.893  1.00  0.00           H  
ATOM     91  HB3 SER   233      38.278  38.285  42.293  1.00  0.00           H  
ATOM     92  HG  SER   233      37.538  36.755  40.633  1.00  0.00           H  
ATOM     93  N   ILE   234      36.008  41.275  42.253  1.00  0.00           N  
ATOM     94  CA  ILE   234      36.148  42.615  42.843  1.00  0.00           C  
ATOM     95  CB  ILE   234      35.378  43.555  41.863  1.00  0.00           C  
ATOM     96  CG2 ILE   234      33.828  43.375  41.973  1.00  0.00           C  
ATOM     97  CG1 ILE   234      35.718  45.075  42.023  1.00  0.00           C  
ATOM     98  CD1 ILE   234      35.418  46.005  40.763  1.00  0.00           C  
ATOM     99  C   ILE   234      35.638  42.735  44.273  1.00  0.00           C  
ATOM    100  O   ILE   234      34.958  41.795  44.773  1.00  0.00           O  
ATOM    101  H   ILE   234      35.088  40.905  42.473  1.00  0.00           H  
ATOM    102  HA  ILE   234      37.198  42.905  42.813  1.00  0.00           H  
ATOM    103  HB  ILE   234      35.628  43.395  40.813  1.00  0.00           H  
ATOM    104 HG12 ILE   234      36.778  45.155  42.283  1.00  0.00           H  
ATOM    105 HG13 ILE   234      35.138  45.495  42.843  1.00  0.00           H  
ATOM    106 HG21 ILE   234      33.448  43.615  42.963  1.00  0.00           H  
ATOM    107 HG22 ILE   234      33.338  44.045  41.263  1.00  0.00           H  
ATOM    108 HG23 ILE   234      33.638  42.335  41.693  1.00  0.00           H  
ATOM    109 HD11 ILE   234      34.328  45.995  40.653  1.00  0.00           H  
ATOM    110 HD12 ILE   234      35.898  46.965  40.933  1.00  0.00           H  
ATOM    111 HD13 ILE   234      35.818  45.485  39.893  1.00  0.00           H  
ATOM    112  N   SER   235      36.088  43.775  44.983  1.00  0.00           N  
ATOM    113  CA  SER   235      35.828  43.955  46.433  1.00  0.00           C  
ATOM    114  CB  SER   235      36.748  43.045  47.183  1.00  0.00           C  
ATOM    115  OG  SER   235      38.068  43.045  46.823  1.00  0.00           O  
ATOM    116  C   SER   235      36.038  45.415  46.923  1.00  0.00           C  
ATOM    117  O   SER   235      36.728  46.265  46.383  1.00  0.00           O  
ATOM    118  H   SER   235      36.828  44.365  44.613  1.00  0.00           H  
ATOM    119  HA  SER   235      34.808  43.635  46.673  1.00  0.00           H  
ATOM    120  HB2 SER   235      36.388  42.025  47.073  1.00  0.00           H  
ATOM    121  HB3 SER   235      36.718  43.195  48.263  1.00  0.00           H  
ATOM    122  HG  SER   235      38.118  43.355  45.913  1.00  0.00           H  
ATOM    123  N   TYR   236      35.278  45.685  48.033  1.00  0.00           N  
ATOM    124  CA  TYR   236      35.248  46.995  48.683  1.00  0.00           C  
ATOM    125  CB  TYR   236      33.748  47.425  48.703  1.00  0.00           C  
ATOM    126  CG  TYR   236      33.388  48.665  49.463  1.00  0.00           C  
ATOM    127  CD1 TYR   236      33.738  49.895  48.873  1.00  0.00           C  
ATOM    128  CE1 TYR   236      33.168  51.045  49.423  1.00  0.00           C  
ATOM    129  CZ  TYR   236      32.378  50.995  50.623  1.00  0.00           C  
ATOM    130  OH  TYR   236      31.788  52.095  51.123  1.00  0.00           O  
ATOM    131  CE2 TYR   236      32.258  49.775  51.303  1.00  0.00           C  
ATOM    132  CD2 TYR   236      32.698  48.625  50.663  1.00  0.00           C  
ATOM    133  C   TYR   236      35.858  47.035  50.043  1.00  0.00           C  
ATOM    134  O   TYR   236      35.648  46.115  50.813  1.00  0.00           O  
ATOM    135  H   TYR   236      34.798  44.905  48.463  1.00  0.00           H  
ATOM    136  HA  TYR   236      35.808  47.745  48.133  1.00  0.00           H  
ATOM    137  HB2 TYR   236      33.008  46.695  49.023  1.00  0.00           H  
ATOM    138  HB3 TYR   236      33.518  47.665  47.663  1.00  0.00           H  
ATOM    139  HD1 TYR   236      34.318  49.945  47.953  1.00  0.00           H  
ATOM    140  HD2 TYR   236      32.498  47.635  51.063  1.00  0.00           H  
ATOM    141  HE1 TYR   236      33.438  52.015  49.023  1.00  0.00           H  
ATOM    142  HE2 TYR   236      31.538  49.755  52.103  1.00  0.00           H  
ATOM    143  HH  TYR   236      31.318  51.935  51.943  1.00  0.00           H  
ATOM    144  N   TYR   237      36.638  48.065  50.303  1.00  0.00           N  
ATOM    145  CA  TYR   237      37.228  48.205  51.663  1.00  0.00           C  
ATOM    146  CB  TYR   237      38.678  47.885  51.653  1.00  0.00           C  
ATOM    147  CG  TYR   237      38.978  46.405  51.383  1.00  0.00           C  
ATOM    148  CD1 TYR   237      39.508  45.595  52.443  1.00  0.00           C  
ATOM    149  CE1 TYR   237      39.958  44.275  52.233  1.00  0.00           C  
ATOM    150  CZ  TYR   237      39.868  43.775  50.953  1.00  0.00           C  
ATOM    151  OH  TYR   237      40.328  42.515  50.753  1.00  0.00           O  
ATOM    152  CE2 TYR   237      39.328  44.545  49.893  1.00  0.00           C  
ATOM    153  CD2 TYR   237      38.868  45.865  50.103  1.00  0.00           C  
ATOM    154  C   TYR   237      37.058  49.655  52.173  1.00  0.00           C  
ATOM    155  O   TYR   237      37.098  50.615  51.403  1.00  0.00           O  
ATOM    156  H   TYR   237      36.758  48.835  49.653  1.00  0.00           H  
ATOM    157  HA  TYR   237      36.768  47.635  52.463  1.00  0.00           H  
ATOM    158  HB2 TYR   237      39.118  48.225  52.583  1.00  0.00           H  
ATOM    159  HB3 TYR   237      39.168  48.425  50.843  1.00  0.00           H  
ATOM    160  HD1 TYR   237      39.578  45.965  53.453  1.00  0.00           H  
ATOM    161  HD2 TYR   237      38.628  46.585  49.343  1.00  0.00           H  
ATOM    162  HE1 TYR   237      40.278  43.595  53.013  1.00  0.00           H  
ATOM    163  HE2 TYR   237      39.308  44.155  48.893  1.00  0.00           H  
ATOM    164  HH  TYR   237      40.328  42.375  49.803  1.00  0.00           H  
ATOM    165  N   GLU   238      36.998  49.825  53.493  1.00  0.00           N  
ATOM    166  CA  GLU   238      36.938  51.035  54.283  1.00  0.00           C  
ATOM    167  CB  GLU   238      35.648  50.965  55.203  1.00  0.00           C  
ATOM    168  CG  GLU   238      34.298  51.225  54.523  1.00  0.00           C  
ATOM    169  CD  GLU   238      33.148  51.265  55.493  1.00  0.00           C  
ATOM    170  OE1 GLU   238      32.818  50.195  56.093  1.00  0.00           O  
ATOM    171  OE2 GLU   238      32.638  52.365  55.693  1.00  0.00           O1-
ATOM    172  C   GLU   238      38.208  51.245  55.103  1.00  0.00           C  
ATOM    173  O   GLU   238      38.398  50.445  56.033  1.00  0.00           O  
ATOM    174  H   GLU   238      36.928  48.925  53.973  1.00  0.00           H  
ATOM    175  HA  GLU   238      36.848  51.895  53.603  1.00  0.00           H  
ATOM    176  HB2 GLU   238      35.818  51.725  55.963  1.00  0.00           H  
ATOM    177  HB3 GLU   238      35.548  50.025  55.743  1.00  0.00           H  
ATOM    178  HG2 GLU   238      34.068  50.465  53.763  1.00  0.00           H  
ATOM    179  HG3 GLU   238      34.398  52.195  54.033  1.00  0.00           H  
ATOM    180  N   LEU   239      39.088  52.145  54.643  1.00  0.00           N  
ATOM    181  CA  LEU   239      40.358  52.395  55.253  1.00  0.00           C  
ATOM    182  CB  LEU   239      40.278  52.935  56.683  1.00  0.00           C  
ATOM    183  CG  LEU   239      39.698  54.365  56.763  1.00  0.00           C  
ATOM    184  CD1 LEU   239      39.438  54.805  58.243  1.00  0.00           C  
ATOM    185  CD2 LEU   239      40.548  55.455  56.133  1.00  0.00           C  
ATOM    186  C   LEU   239      41.338  51.205  55.103  1.00  0.00           C  
ATOM    187  O   LEU   239      42.178  51.235  54.193  1.00  0.00           O  
ATOM    188  H   LEU   239      38.888  52.735  53.853  1.00  0.00           H  
ATOM    189  HA  LEU   239      40.778  53.165  54.613  1.00  0.00           H  
ATOM    190  HB2 LEU   239      41.318  53.045  56.993  1.00  0.00           H  
ATOM    191  HB3 LEU   239      39.758  52.255  57.363  1.00  0.00           H  
ATOM    192  HG  LEU   239      38.738  54.455  56.243  1.00  0.00           H  
ATOM    193 HD11 LEU   239      38.428  54.525  58.573  1.00  0.00           H  
ATOM    194 HD12 LEU   239      40.188  54.435  58.943  1.00  0.00           H  
ATOM    195 HD13 LEU   239      39.578  55.885  58.323  1.00  0.00           H  
ATOM    196 HD21 LEU   239      40.838  55.205  55.113  1.00  0.00           H  
ATOM    197 HD22 LEU   239      39.928  56.345  55.993  1.00  0.00           H  
ATOM    198 HD23 LEU   239      41.448  55.585  56.733  1.00  0.00           H  
ATOM    199  N   ASN   240      41.178  50.065  55.793  1.00  0.00           N  
ATOM    200  CA  ASN   240      41.708  48.775  55.343  1.00  0.00           C  
ATOM    201  CB  ASN   240      43.098  48.555  55.923  1.00  0.00           C  
ATOM    202  CG  ASN   240      43.908  47.535  55.153  1.00  0.00           C  
ATOM    203  OD1 ASN   240      43.748  47.335  53.963  1.00  0.00           O  
ATOM    204  ND2 ASN   240      44.648  46.765  55.913  1.00  0.00           N  
ATOM    205  C   ASN   240      40.788  47.575  55.693  1.00  0.00           C  
ATOM    206  O   ASN   240      41.158  46.445  55.513  1.00  0.00           O  
ATOM    207  H   ASN   240      40.458  50.035  56.503  1.00  0.00           H  
ATOM    208  HA  ASN   240      41.858  48.895  54.273  1.00  0.00           H  
ATOM    209  HB2 ASN   240      42.988  48.315  56.983  1.00  0.00           H  
ATOM    210  HB3 ASN   240      43.658  49.485  56.003  1.00  0.00           H  
ATOM    211 HD21 ASN   240      44.818  47.055  56.873  1.00  0.00           H  
ATOM    212 HD22 ASN   240      45.028  45.885  55.613  1.00  0.00           H  
ATOM    213  N   GLN   241      39.558  47.835  56.243  1.00  0.00           N  
ATOM    214  CA  GLN   241      38.678  46.865  56.803  1.00  0.00           C  
ATOM    215  CB  GLN   241      37.998  47.435  58.113  1.00  0.00           C  
ATOM    216  CG  GLN   241      38.828  47.665  59.303  1.00  0.00           C  
ATOM    217  CD  GLN   241      39.938  48.715  59.163  1.00  0.00           C  
ATOM    218  OE1 GLN   241      39.698  49.895  58.983  1.00  0.00           O  
ATOM    219  NE2 GLN   241      41.178  48.245  59.113  1.00  0.00           N  
ATOM    220  C   GLN   241      37.528  46.595  55.783  1.00  0.00           C  
ATOM    221  O   GLN   241      37.188  47.455  54.953  1.00  0.00           O  
ATOM    222  H   GLN   241      39.308  48.815  56.293  1.00  0.00           H  
ATOM    223  HA  GLN   241      39.118  45.885  56.933  1.00  0.00           H  
ATOM    224  HB2 GLN   241      37.318  46.635  58.423  1.00  0.00           H  
ATOM    225  HB3 GLN   241      37.388  48.285  57.823  1.00  0.00           H  
ATOM    226  HG2 GLN   241      39.218  46.675  59.533  1.00  0.00           H  
ATOM    227  HG3 GLN   241      38.228  47.915  60.173  1.00  0.00           H  
ATOM    228 HE21 GLN   241      41.368  47.255  59.053  1.00  0.00           H  
ATOM    229 HE22 GLN   241      41.998  48.825  59.023  1.00  0.00           H  
ATOM    230  N   ARG   242      36.928  45.385  55.833  1.00  0.00           N  
ATOM    231  CA  ARG   242      35.688  45.075  55.093  1.00  0.00           C  
ATOM    232  CB  ARG   242      35.918  44.535  53.613  1.00  0.00           C  
ATOM    233  CG  ARG   242      36.718  43.235  53.483  1.00  0.00           C  
ATOM    234  CD  ARG   242      36.628  42.695  52.023  1.00  0.00           C  
ATOM    235  NE  ARG   242      37.488  41.515  51.753  1.00  0.00           N  
ATOM    236  CZ  ARG   242      37.178  40.565  50.803  1.00  0.00           C  
ATOM    237  NH1 ARG   242      38.058  39.625  50.613  1.00  0.00           N  
ATOM    238  NH2 ARG   242      36.078  40.605  50.093  1.00  0.00           N1+
ATOM    239  C   ARG   242      34.878  43.975  55.773  1.00  0.00           C  
ATOM    240  O   ARG   242      35.418  43.075  56.323  1.00  0.00           O  
ATOM    241  H   ARG   242      37.348  44.645  56.373  1.00  0.00           H  
ATOM    242  HA  ARG   242      35.038  45.955  55.143  1.00  0.00           H  
ATOM    243  HB2 ARG   242      36.508  45.265  53.063  1.00  0.00           H  
ATOM    244  HB3 ARG   242      34.958  44.435  53.113  1.00  0.00           H  
ATOM    245  HG2 ARG   242      36.198  42.455  54.043  1.00  0.00           H  
ATOM    246  HG3 ARG   242      37.728  43.355  53.863  1.00  0.00           H  
ATOM    247  HD2 ARG   242      36.878  43.445  51.273  1.00  0.00           H  
ATOM    248  HD3 ARG   242      35.568  42.565  51.773  1.00  0.00           H  
ATOM    249  HE  ARG   242      38.398  41.465  52.203  1.00  0.00           H  
ATOM    250 HH11 ARG   242      38.918  39.635  51.133  1.00  0.00           H  
ATOM    251 HH12 ARG   242      37.868  38.855  49.983  1.00  0.00           H  
ATOM    252 HH21 ARG   242      35.448  41.365  50.303  1.00  0.00           H  
ATOM    253 HH22 ARG   242      35.868  39.905  49.403  1.00  0.00           H  
ATOM    254  N   VAL   243      33.548  44.055  55.713  1.00  0.00           N  
ATOM    255  CA  VAL   243      32.758  42.925  56.153  1.00  0.00           C  
ATOM    256  CB  VAL   243      31.618  43.275  57.123  1.00  0.00           C  
ATOM    257  CG1 VAL   243      31.338  42.125  58.043  1.00  0.00           C  
ATOM    258  CG2 VAL   243      31.988  44.455  58.023  1.00  0.00           C  
ATOM    259  C   VAL   243      32.038  42.225  54.953  1.00  0.00           C  
ATOM    260  O   VAL   243      31.578  41.115  54.993  1.00  0.00           O  
ATOM    261  H   VAL   243      33.128  44.845  55.253  1.00  0.00           H  
ATOM    262  HA  VAL   243      33.358  42.125  56.593  1.00  0.00           H  
ATOM    263  HB  VAL   243      30.708  43.475  56.553  1.00  0.00           H  
ATOM    264 HG11 VAL   243      31.278  41.165  57.533  1.00  0.00           H  
ATOM    265 HG12 VAL   243      32.108  41.985  58.793  1.00  0.00           H  
ATOM    266 HG13 VAL   243      30.368  42.285  58.513  1.00  0.00           H  
ATOM    267 HG21 VAL   243      32.218  45.415  57.563  1.00  0.00           H  
ATOM    268 HG22 VAL   243      31.128  44.555  58.693  1.00  0.00           H  
ATOM    269 HG23 VAL   243      32.848  44.175  58.633  1.00  0.00           H  
ATOM    270  N   GLY   244      32.038  42.795  53.753  1.00  0.00           N  
ATOM    271  CA  GLY   244      31.418  42.285  52.513  1.00  0.00           C  
ATOM    272  C   GLY   244      32.338  41.215  51.943  1.00  0.00           C  
ATOM    273  O   GLY   244      33.568  41.105  52.043  1.00  0.00           O  
ATOM    274  H   GLY   244      32.318  43.765  53.673  1.00  0.00           H  
ATOM    275  HA2 GLY   244      31.168  43.075  51.803  1.00  0.00           H  
ATOM    276  HA3 GLY   244      30.458  41.875  52.853  1.00  0.00           H  
ATOM    277  N   GLU   245      31.718  40.275  51.243  1.00  0.00           N  
ATOM    278  CA  GLU   245      32.358  39.255  50.393  1.00  0.00           C  
ATOM    279  CB  GLU   245      31.288  38.145  50.113  1.00  0.00           C  
ATOM    280  CG  GLU   245      30.118  38.605  49.183  1.00  0.00           C  
ATOM    281  CD  GLU   245      28.928  39.265  49.933  1.00  0.00           C  
ATOM    282  OE1 GLU   245      29.008  40.535  50.113  1.00  0.00           O  
ATOM    283  OE2 GLU   245      27.988  38.505  50.363  1.00  0.00           O1-
ATOM    284  C   GLU   245      32.938  39.805  49.093  1.00  0.00           C  
ATOM    285  O   GLU   245      32.788  40.965  48.723  1.00  0.00           O  
ATOM    286  H   GLU   245      30.718  40.295  51.123  1.00  0.00           H  
ATOM    287  HA  GLU   245      33.218  38.725  50.813  1.00  0.00           H  
ATOM    288  HB2 GLU   245      30.878  37.805  51.063  1.00  0.00           H  
ATOM    289  HB3 GLU   245      31.828  37.355  49.583  1.00  0.00           H  
ATOM    290  HG2 GLU   245      29.788  37.725  48.633  1.00  0.00           H  
ATOM    291  HG3 GLU   245      30.438  39.275  48.383  1.00  0.00           H  
ATOM    292  N   THR   246      33.638  38.975  48.373  1.00  0.00           N  
ATOM    293  CA  THR   246      34.118  39.205  47.023  1.00  0.00           C  
ATOM    294  CB  THR   246      35.388  38.435  46.783  1.00  0.00           C  
ATOM    295  CG2 THR   246      36.158  39.015  45.673  1.00  0.00           C  
ATOM    296  OG1 THR   246      36.228  38.365  47.903  1.00  0.00           O  
ATOM    297  C   THR   246      33.068  38.935  45.993  1.00  0.00           C  
ATOM    298  O   THR   246      32.268  38.055  46.163  1.00  0.00           O  
ATOM    299  H   THR   246      33.808  38.065  48.773  1.00  0.00           H  
ATOM    300  HA  THR   246      34.258  40.275  46.913  1.00  0.00           H  
ATOM    301  HB  THR   246      35.128  37.405  46.563  1.00  0.00           H  
ATOM    302 HG21 THR   246      36.738  38.255  45.153  1.00  0.00           H  
ATOM    303 HG22 THR   246      35.508  39.385  44.883  1.00  0.00           H  
ATOM    304 HG23 THR   246      36.758  39.845  46.043  1.00  0.00           H  
ATOM    305  HG1 THR   246      36.998  37.815  47.783  1.00  0.00           H  
ATOM    306  N   PHE   247      33.008  39.735  44.913  1.00  0.00           N  
ATOM    307  CA  PHE   247      31.998  39.645  43.863  1.00  0.00           C  
ATOM    308  CB  PHE   247      31.198  40.955  43.843  1.00  0.00           C  
ATOM    309  CG  PHE   247      29.948  40.815  42.983  1.00  0.00           C  
ATOM    310  CD1 PHE   247      29.888  41.145  41.603  1.00  0.00           C  
ATOM    311  CE1 PHE   247      28.788  40.925  40.823  1.00  0.00           C  
ATOM    312  CZ  PHE   247      27.618  40.475  41.493  1.00  0.00           C  
ATOM    313  CE2 PHE   247      27.658  40.115  42.893  1.00  0.00           C  
ATOM    314  CD2 PHE   247      28.808  40.265  43.633  1.00  0.00           C  
ATOM    315  C   PHE   247      32.658  39.375  42.483  1.00  0.00           C  
ATOM    316  O   PHE   247      33.808  39.715  42.283  1.00  0.00           O  
ATOM    317  H   PHE   247      33.668  40.505  44.863  1.00  0.00           H  
ATOM    318  HA  PHE   247      31.298  38.825  44.033  1.00  0.00           H  
ATOM    319  HB2 PHE   247      31.858  41.675  43.343  1.00  0.00           H  
ATOM    320  HB3 PHE   247      30.888  41.185  44.863  1.00  0.00           H  
ATOM    321  HD1 PHE   247      30.758  41.555  41.123  1.00  0.00           H  
ATOM    322  HD2 PHE   247      28.938  39.825  44.613  1.00  0.00           H  
ATOM    323  HE1 PHE   247      28.728  41.165  39.773  1.00  0.00           H  
ATOM    324  HE2 PHE   247      26.778  39.805  43.433  1.00  0.00           H  
ATOM    325  HZ  PHE   247      26.718  40.315  40.903  1.00  0.00           H  
ATOM    326  N   HIS   248      31.878  38.755  41.583  1.00  0.00           N  
ATOM    327  CA  HIS   248      32.438  38.035  40.443  1.00  0.00           C  
ATOM    328  CB  HIS   248      32.078  36.575  40.583  1.00  0.00           C  
ATOM    329  CG  HIS   248      32.738  35.705  41.613  1.00  0.00           C  
ATOM    330  ND1 HIS   248      32.268  34.465  42.083  1.00  0.00           N  
ATOM    331  CE1 HIS   248      33.328  33.945  42.783  1.00  0.00           C  
ATOM    332  NE2 HIS   248      34.318  34.875  42.953  1.00  0.00           N  
ATOM    333  CD2 HIS   248      33.978  35.975  42.213  1.00  0.00           C  
ATOM    334  C   HIS   248      31.948  38.555  39.053  1.00  0.00           C  
ATOM    335  O   HIS   248      30.758  38.955  38.893  1.00  0.00           O  
ATOM    336  H   HIS   248      30.888  38.605  41.733  1.00  0.00           H  
ATOM    337  HA  HIS   248      33.518  38.105  40.523  1.00  0.00           H  
ATOM    338  HB2 HIS   248      32.338  36.125  39.633  1.00  0.00           H  
ATOM    339  HB3 HIS   248      31.008  36.475  40.753  1.00  0.00           H  
ATOM    340  HD2 HIS   248      34.618  36.805  41.953  1.00  0.00           H  
ATOM    341  HE2 HIS   248      35.298  34.775  43.173  1.00  0.00           H  
ATOM    342  HE1 HIS   248      33.438  32.965  43.213  1.00  0.00           H  
ATOM    343  N   ALA   249      32.958  38.535  38.103  1.00  0.00           N  
ATOM    344  CA  ALA   249      32.728  38.995  36.693  1.00  0.00           C  
ATOM    345  CB  ALA   249      33.728  40.095  36.363  1.00  0.00           C  
ATOM    346  C   ALA   249      32.848  37.865  35.663  1.00  0.00           C  
ATOM    347  O   ALA   249      33.798  37.095  35.743  1.00  0.00           O  
ATOM    348  H   ALA   249      33.898  38.255  38.353  1.00  0.00           H  
ATOM    349  HA  ALA   249      31.728  39.405  36.573  1.00  0.00           H  
ATOM    350  HB1 ALA   249      34.708  39.645  36.173  1.00  0.00           H  
ATOM    351  HB2 ALA   249      33.488  40.625  35.443  1.00  0.00           H  
ATOM    352  HB3 ALA   249      33.818  40.815  37.173  1.00  0.00           H  
ATOM    353  N   SER   250      31.918  37.745  34.733  1.00  0.00           N  
ATOM    354  CA  SER   250      31.908  36.715  33.683  1.00  0.00           C  
ATOM    355  CB  SER   250      31.098  35.505  34.233  1.00  0.00           C  
ATOM    356  OG  SER   250      29.708  35.795  34.373  1.00  0.00           O  
ATOM    357  C   SER   250      31.458  37.065  32.183  1.00  0.00           C  
ATOM    358  O   SER   250      31.958  36.425  31.263  1.00  0.00           O  
ATOM    359  H   SER   250      31.248  38.495  34.653  1.00  0.00           H  
ATOM    360  HA  SER   250      32.918  36.325  33.543  1.00  0.00           H  
ATOM    361  HB2 SER   250      31.498  35.155  35.183  1.00  0.00           H  
ATOM    362  HB3 SER   250      31.198  34.685  33.513  1.00  0.00           H  
ATOM    363  HG  SER   250      29.668  36.545  34.963  1.00  0.00           H  
ATOM    364  N   GLN   251      30.708  38.115  32.013  1.00  0.00           N  
ATOM    365  CA  GLN   251      30.448  38.565  30.623  1.00  0.00           C  
ATOM    366  CB  GLN   251      29.068  39.235  30.463  1.00  0.00           C  
ATOM    367  CG  GLN   251      27.858  38.355  30.923  1.00  0.00           C  
ATOM    368  CD  GLN   251      27.758  36.965  30.273  1.00  0.00           C  
ATOM    369  OE1 GLN   251      28.198  36.575  29.183  1.00  0.00           O  
ATOM    370  NE2 GLN   251      27.078  36.065  31.023  1.00  0.00           N  
ATOM    371  C   GLN   251      31.508  39.545  30.163  1.00  0.00           C  
ATOM    372  O   GLN   251      32.318  40.045  30.993  1.00  0.00           O  
ATOM    373  H   GLN   251      30.408  38.735  32.753  1.00  0.00           H  
ATOM    374  HA  GLN   251      30.368  37.705  29.963  1.00  0.00           H  
ATOM    375  HB2 GLN   251      28.968  39.435  29.403  1.00  0.00           H  
ATOM    376  HB3 GLN   251      29.038  40.185  31.003  1.00  0.00           H  
ATOM    377  HG2 GLN   251      26.848  38.775  30.863  1.00  0.00           H  
ATOM    378  HG3 GLN   251      28.028  38.305  31.993  1.00  0.00           H  
ATOM    379 HE21 GLN   251      26.708  36.245  31.953  1.00  0.00           H  
ATOM    380 HE22 GLN   251      26.998  35.115  30.703  1.00  0.00           H  
ATOM    381  N   PRO   252      31.698  39.795  28.813  1.00  0.00           N  
ATOM    382  CD  PRO   252      30.988  39.095  27.753  1.00  0.00           C  
ATOM    383  CG  PRO   252      31.898  39.165  26.553  1.00  0.00           C  
ATOM    384  CB  PRO   252      32.478  40.575  26.723  1.00  0.00           C  
ATOM    385  CA  PRO   252      32.808  40.555  28.233  1.00  0.00           C  
ATOM    386  C   PRO   252      33.078  42.045  28.793  1.00  0.00           C  
ATOM    387  O   PRO   252      34.158  42.665  28.523  1.00  0.00           O  
ATOM    388  HA  PRO   252      33.728  39.975  28.333  1.00  0.00           H  
ATOM    389  HB2 PRO   252      31.728  41.305  26.433  1.00  0.00           H  
ATOM    390  HB3 PRO   252      33.358  40.795  26.133  1.00  0.00           H  
ATOM    391  HG2 PRO   252      31.338  39.115  25.623  1.00  0.00           H  
ATOM    392  HG3 PRO   252      32.708  38.435  26.583  1.00  0.00           H  
ATOM    393  HD2 PRO   252      30.078  39.655  27.553  1.00  0.00           H  
ATOM    394  HD3 PRO   252      30.718  38.055  27.913  1.00  0.00           H  
ATOM    395  N   SER   253      32.088  42.675  29.453  1.00  0.00           N  
ATOM    396  CA  SER   253      32.298  43.895  30.293  1.00  0.00           C  
ATOM    397  CB  SER   253      31.778  45.065  29.523  1.00  0.00           C  
ATOM    398  OG  SER   253      31.808  46.325  30.193  1.00  0.00           O  
ATOM    399  C   SER   253      31.498  43.805  31.643  1.00  0.00           C  
ATOM    400  O   SER   253      30.578  43.095  31.853  1.00  0.00           O  
ATOM    401  H   SER   253      31.218  42.165  29.483  1.00  0.00           H  
ATOM    402  HA  SER   253      33.358  44.045  30.503  1.00  0.00           H  
ATOM    403  HB2 SER   253      30.718  44.885  29.303  1.00  0.00           H  
ATOM    404  HB3 SER   253      32.288  45.195  28.573  1.00  0.00           H  
ATOM    405  HG  SER   253      32.718  46.605  30.303  1.00  0.00           H  
ATOM    406  N   MET   254      31.818  44.655  32.623  1.00  0.00           N  
ATOM    407  CA  MET   254      31.298  44.855  33.943  1.00  0.00           C  
ATOM    408  CB  MET   254      32.188  44.075  34.863  1.00  0.00           C  
ATOM    409  CG  MET   254      31.348  43.215  35.833  1.00  0.00           C  
ATOM    410  SD  MET   254      30.488  44.155  37.093  1.00  0.00           S  
ATOM    411  CE  MET   254      29.888  42.785  38.033  1.00  0.00           C  
ATOM    412  C   MET   254      31.408  46.395  34.323  1.00  0.00           C  
ATOM    413  O   MET   254      32.308  47.115  33.913  1.00  0.00           O  
ATOM    414  H   MET   254      32.238  45.495  32.253  1.00  0.00           H  
ATOM    415  HA  MET   254      30.238  44.595  33.853  1.00  0.00           H  
ATOM    416  HB2 MET   254      32.828  44.745  35.423  1.00  0.00           H  
ATOM    417  HB3 MET   254      32.868  43.455  34.283  1.00  0.00           H  
ATOM    418  HG2 MET   254      31.958  42.505  36.393  1.00  0.00           H  
ATOM    419  HG3 MET   254      30.618  42.715  35.193  1.00  0.00           H  
ATOM    420  HE1 MET   254      29.398  43.095  38.953  1.00  0.00           H  
ATOM    421  HE2 MET   254      29.228  42.125  37.463  1.00  0.00           H  
ATOM    422  HE3 MET   254      30.748  42.165  38.273  1.00  0.00           H  
ATOM    423  N   THR   255      30.538  46.865  35.173  1.00  0.00           N  
ATOM    424  CA  THR   255      30.438  48.235  35.633  1.00  0.00           C  
ATOM    425  CB  THR   255      29.258  49.025  34.923  1.00  0.00           C  
ATOM    426  CG2 THR   255      29.288  50.525  35.263  1.00  0.00           C  
ATOM    427  OG1 THR   255      29.368  48.905  33.473  1.00  0.00           O  
ATOM    428  C   THR   255      30.438  48.285  37.153  1.00  0.00           C  
ATOM    429  O   THR   255      29.918  47.375  37.833  1.00  0.00           O  
ATOM    430  H   THR   255      29.848  46.215  35.543  1.00  0.00           H  
ATOM    431  HA  THR   255      31.398  48.645  35.303  1.00  0.00           H  
ATOM    432  HB  THR   255      28.308  48.565  35.223  1.00  0.00           H  
ATOM    433 HG21 THR   255      30.268  50.995  35.203  1.00  0.00           H  
ATOM    434 HG22 THR   255      28.568  51.095  34.683  1.00  0.00           H  
ATOM    435 HG23 THR   255      28.888  50.605  36.273  1.00  0.00           H  
ATOM    436  HG1 THR   255      28.788  48.165  33.243  1.00  0.00           H  
ATOM    437  N   VAL   256      30.948  49.315  37.823  1.00  0.00           N  
ATOM    438  CA  VAL   256      30.878  49.585  39.263  1.00  0.00           C  
ATOM    439  CB  VAL   256      32.248  49.785  39.983  1.00  0.00           C  
ATOM    440  CG1 VAL   256      32.158  49.835  41.523  1.00  0.00           C  
ATOM    441  CG2 VAL   256      33.328  48.715  39.653  1.00  0.00           C  
ATOM    442  C   VAL   256      29.968  50.835  39.433  1.00  0.00           C  
ATOM    443  O   VAL   256      30.168  51.825  38.753  1.00  0.00           O  
ATOM    444  H   VAL   256      31.478  49.995  37.293  1.00  0.00           H  
ATOM    445  HA  VAL   256      30.458  48.715  39.773  1.00  0.00           H  
ATOM    446  HB  VAL   256      32.578  50.735  39.553  1.00  0.00           H  
ATOM    447 HG11 VAL   256      31.598  50.715  41.843  1.00  0.00           H  
ATOM    448 HG12 VAL   256      31.658  48.995  42.003  1.00  0.00           H  
ATOM    449 HG13 VAL   256      33.158  49.875  41.963  1.00  0.00           H  
ATOM    450 HG21 VAL   256      34.238  48.865  40.243  1.00  0.00           H  
ATOM    451 HG22 VAL   256      32.878  47.745  39.863  1.00  0.00           H  
ATOM    452 HG23 VAL   256      33.648  48.685  38.613  1.00  0.00           H  
ATOM    453  N   ASP   257      29.168  50.815  40.453  1.00  0.00           N  
ATOM    454  CA  ASP   257      28.208  51.865  40.723  1.00  0.00           C  
ATOM    455  CB  ASP   257      26.868  51.365  40.133  1.00  0.00           C  
ATOM    456  CG  ASP   257      25.858  52.475  39.803  1.00  0.00           C  
ATOM    457  OD1 ASP   257      26.148  53.635  40.173  1.00  0.00           O  
ATOM    458  OD2 ASP   257      24.698  52.245  39.293  1.00  0.00           O1-
ATOM    459  C   ASP   257      28.058  52.195  42.213  1.00  0.00           C  
ATOM    460  O   ASP   257      27.918  51.335  43.053  1.00  0.00           O  
ATOM    461  H   ASP   257      29.138  49.965  41.003  1.00  0.00           H  
ATOM    462  HA  ASP   257      28.428  52.765  40.153  1.00  0.00           H  
ATOM    463  HB2 ASP   257      26.388  50.755  40.903  1.00  0.00           H  
ATOM    464  HB3 ASP   257      27.018  50.705  39.283  1.00  0.00           H  
ATOM    465  N   GLY   258      28.128  53.505  42.623  1.00  0.00           N  
ATOM    466  CA  GLY   258      27.788  54.025  44.003  1.00  0.00           C  
ATOM    467  C   GLY   258      26.378  53.945  44.613  1.00  0.00           C  
ATOM    468  O   GLY   258      26.278  53.925  45.863  1.00  0.00           O  
ATOM    469  H   GLY   258      28.218  54.215  41.913  1.00  0.00           H  
ATOM    470  HA2 GLY   258      28.048  55.085  43.993  1.00  0.00           H  
ATOM    471  HA3 GLY   258      28.478  53.495  44.673  1.00  0.00           H  
ATOM    472  N   PHE   259      25.298  53.765  43.833  1.00  0.00           N  
ATOM    473  CA  PHE   259      23.958  53.745  44.353  1.00  0.00           C  
ATOM    474  CB  PHE   259      23.048  53.655  43.153  1.00  0.00           C  
ATOM    475  CG  PHE   259      21.768  54.445  43.363  1.00  0.00           C  
ATOM    476  CD1 PHE   259      21.858  55.855  43.173  1.00  0.00           C  
ATOM    477  CE1 PHE   259      20.668  56.645  43.453  1.00  0.00           C  
ATOM    478  CZ  PHE   259      19.498  56.015  43.913  1.00  0.00           C  
ATOM    479  CE2 PHE   259      19.398  54.625  43.813  1.00  0.00           C  
ATOM    480  CD2 PHE   259      20.538  53.775  43.633  1.00  0.00           C  
ATOM    481  C   PHE   259      23.628  52.615  45.403  1.00  0.00           C  
ATOM    482  O   PHE   259      24.428  51.705  45.613  1.00  0.00           O  
ATOM    483  H   PHE   259      25.398  53.785  42.823  1.00  0.00           H  
ATOM    484  HA  PHE   259      23.658  54.685  44.803  1.00  0.00           H  
ATOM    485  HB2 PHE   259      22.838  52.615  42.873  1.00  0.00           H  
ATOM    486  HB3 PHE   259      23.478  54.085  42.253  1.00  0.00           H  
ATOM    487  HD1 PHE   259      22.788  56.345  42.933  1.00  0.00           H  
ATOM    488  HD2 PHE   259      20.478  52.695  43.633  1.00  0.00           H  
ATOM    489  HE1 PHE   259      20.798  57.715  43.513  1.00  0.00           H  
ATOM    490  HE2 PHE   259      18.418  54.185  43.943  1.00  0.00           H  
ATOM    491  HZ  PHE   259      18.628  56.595  44.163  1.00  0.00           H  
ATOM    492  N   THR   260      22.468  52.715  46.063  1.00  0.00           N  
ATOM    493  CA  THR   260      22.108  51.715  47.073  1.00  0.00           C  
ATOM    494  CB  THR   260      21.308  52.465  48.213  1.00  0.00           C  
ATOM    495  CG2 THR   260      22.158  53.285  49.133  1.00  0.00           C  
ATOM    496  OG1 THR   260      20.388  53.385  47.593  1.00  0.00           O  
ATOM    497  C   THR   260      21.278  50.525  46.523  1.00  0.00           C  
ATOM    498  O   THR   260      20.318  50.065  47.113  1.00  0.00           O  
ATOM    499  H   THR   260      21.858  53.495  45.853  1.00  0.00           H  
ATOM    500  HA  THR   260      22.998  51.305  47.563  1.00  0.00           H  
ATOM    501  HB  THR   260      20.778  51.725  48.813  1.00  0.00           H  
ATOM    502 HG21 THR   260      22.788  53.985  48.593  1.00  0.00           H  
ATOM    503 HG22 THR   260      21.468  53.945  49.663  1.00  0.00           H  
ATOM    504 HG23 THR   260      22.798  52.695  49.793  1.00  0.00           H  
ATOM    505  HG1 THR   260      19.578  53.485  48.093  1.00  0.00           H  
ATOM    506  N   ASP   261      21.808  50.005  45.423  1.00  0.00           N  
ATOM    507  CA  ASP   261      21.388  48.725  44.813  1.00  0.00           C  
ATOM    508  CB  ASP   261      21.308  48.775  43.253  1.00  0.00           C  
ATOM    509  CG  ASP   261      20.498  49.925  42.673  1.00  0.00           C  
ATOM    510  OD1 ASP   261      20.928  50.405  41.623  1.00  0.00           O  
ATOM    511  OD2 ASP   261      19.418  50.255  43.223  1.00  0.00           O1-
ATOM    512  C   ASP   261      22.138  47.455  45.303  1.00  0.00           C  
ATOM    513  O   ASP   261      23.268  47.385  45.793  1.00  0.00           O  
ATOM    514  H   ASP   261      22.668  50.425  45.113  1.00  0.00           H  
ATOM    515  HA  ASP   261      20.378  48.535  45.153  1.00  0.00           H  
ATOM    516  HB2 ASP   261      20.988  47.835  42.793  1.00  0.00           H  
ATOM    517  HB3 ASP   261      22.288  48.835  42.783  1.00  0.00           H  
ATOM    518  N   PRO   262      21.478  46.265  45.083  1.00  0.00           N  
ATOM    519  CD  PRO   262      20.028  46.065  44.883  1.00  0.00           C  
ATOM    520  CG  PRO   262      19.638  44.645  45.323  1.00  0.00           C  
ATOM    521  CB  PRO   262      20.908  43.885  44.993  1.00  0.00           C  
ATOM    522  CA  PRO   262      22.108  44.915  45.043  1.00  0.00           C  
ATOM    523  C   PRO   262      22.968  44.765  43.863  1.00  0.00           C  
ATOM    524  O   PRO   262      22.828  45.455  42.883  1.00  0.00           O  
ATOM    525  HA  PRO   262      22.718  44.775  45.933  1.00  0.00           H  
ATOM    526  HB2 PRO   262      20.708  43.535  43.983  1.00  0.00           H  
ATOM    527  HB3 PRO   262      20.898  43.055  45.703  1.00  0.00           H  
ATOM    528  HG2 PRO   262      18.828  44.145  44.783  1.00  0.00           H  
ATOM    529  HG3 PRO   262      19.528  44.525  46.393  1.00  0.00           H  
ATOM    530  HD2 PRO   262      19.858  45.975  43.813  1.00  0.00           H  
ATOM    531  HD3 PRO   262      19.408  46.755  45.463  1.00  0.00           H  
ATOM    532  N   SER   263      23.888  43.785  43.893  1.00  0.00           N  
ATOM    533  CA  SER   263      24.838  43.585  42.733  1.00  0.00           C  
ATOM    534  CB  SER   263      26.188  43.225  43.293  1.00  0.00           C  
ATOM    535  OG  SER   263      26.858  44.215  43.993  1.00  0.00           O  
ATOM    536  C   SER   263      24.438  42.485  41.793  1.00  0.00           C  
ATOM    537  O   SER   263      23.938  41.435  42.203  1.00  0.00           O  
ATOM    538  H   SER   263      24.208  43.415  44.773  1.00  0.00           H  
ATOM    539  HA  SER   263      25.018  44.455  42.103  1.00  0.00           H  
ATOM    540  HB2 SER   263      26.948  42.875  42.593  1.00  0.00           H  
ATOM    541  HB3 SER   263      26.068  42.475  44.073  1.00  0.00           H  
ATOM    542  HG  SER   263      27.568  43.915  44.563  1.00  0.00           H  
ATOM    543  N   ASN   264      24.698  42.735  40.523  1.00  0.00           N  
ATOM    544  CA  ASN   264      24.358  41.905  39.393  1.00  0.00           C  
ATOM    545  CB  ASN   264      23.278  42.615  38.563  1.00  0.00           C  
ATOM    546  CG  ASN   264      21.898  42.745  39.173  1.00  0.00           C  
ATOM    547  OD1 ASN   264      21.368  43.835  39.353  1.00  0.00           O  
ATOM    548  ND2 ASN   264      21.328  41.645  39.563  1.00  0.00           N  
ATOM    549  C   ASN   264      25.578  41.615  38.513  1.00  0.00           C  
ATOM    550  O   ASN   264      26.578  42.245  38.573  1.00  0.00           O  
ATOM    551  H   ASN   264      25.098  43.625  40.273  1.00  0.00           H  
ATOM    552  HA  ASN   264      23.938  41.005  39.823  1.00  0.00           H  
ATOM    553  HB2 ASN   264      23.258  42.015  37.653  1.00  0.00           H  
ATOM    554  HB3 ASN   264      23.548  43.635  38.293  1.00  0.00           H  
ATOM    555 HD21 ASN   264      21.688  40.775  39.193  1.00  0.00           H  
ATOM    556 HD22 ASN   264      20.478  41.685  40.103  1.00  0.00           H  
ATOM    557  N   SER   265      25.518  40.525  37.793  1.00  0.00           N  
ATOM    558  CA  SER   265      26.528  39.915  36.933  1.00  0.00           C  
ATOM    559  CB  SER   265      25.908  38.905  36.023  1.00  0.00           C  
ATOM    560  OG  SER   265      25.148  38.005  36.863  1.00  0.00           O  
ATOM    561  C   SER   265      27.458  40.895  36.143  1.00  0.00           C  
ATOM    562  O   SER   265      28.648  40.655  35.873  1.00  0.00           O  
ATOM    563  H   SER   265      24.638  40.045  37.763  1.00  0.00           H  
ATOM    564  HA  SER   265      27.228  39.345  37.533  1.00  0.00           H  
ATOM    565  HB2 SER   265      26.718  38.425  35.463  1.00  0.00           H  
ATOM    566  HB3 SER   265      25.368  39.395  35.203  1.00  0.00           H  
ATOM    567  HG  SER   265      25.058  37.175  36.393  1.00  0.00           H  
ATOM    568  N   GLU   266      26.848  41.955  35.673  1.00  0.00           N  
ATOM    569  CA  GLU   266      27.438  43.005  34.873  1.00  0.00           C  
ATOM    570  CB  GLU   266      26.758  43.035  33.513  1.00  0.00           C  
ATOM    571  CG  GLU   266      27.078  41.695  32.773  1.00  0.00           C  
ATOM    572  CD  GLU   266      26.178  41.505  31.573  1.00  0.00           C  
ATOM    573  OE1 GLU   266      26.618  41.685  30.423  1.00  0.00           O  
ATOM    574  OE2 GLU   266      24.988  41.205  31.793  1.00  0.00           O1-
ATOM    575  C   GLU   266      27.348  44.405  35.573  1.00  0.00           C  
ATOM    576  O   GLU   266      27.848  45.375  34.993  1.00  0.00           O  
ATOM    577  H   GLU   266      25.848  41.975  35.823  1.00  0.00           H  
ATOM    578  HA  GLU   266      28.488  42.795  34.673  1.00  0.00           H  
ATOM    579  HB2 GLU   266      27.088  43.945  33.003  1.00  0.00           H  
ATOM    580  HB3 GLU   266      25.698  43.215  33.703  1.00  0.00           H  
ATOM    581  HG2 GLU   266      26.768  40.945  33.503  1.00  0.00           H  
ATOM    582  HG3 GLU   266      28.128  41.645  32.493  1.00  0.00           H  
ATOM    583  N   ARG   267      26.968  44.485  36.933  1.00  0.00           N  
ATOM    584  CA  ARG   267      26.988  45.765  37.733  1.00  0.00           C  
ATOM    585  CB  ARG   267      25.808  46.555  37.393  1.00  0.00           C  
ATOM    586  CG  ARG   267      26.028  47.955  37.963  1.00  0.00           C  
ATOM    587  CD  ARG   267      24.878  48.965  37.993  1.00  0.00           C  
ATOM    588  NE  ARG   267      23.628  48.425  38.513  1.00  0.00           N  
ATOM    589  CZ  ARG   267      22.818  48.915  39.423  1.00  0.00           C  
ATOM    590  NH1 ARG   267      22.978  50.145  39.843  1.00  0.00           N  
ATOM    591  NH2 ARG   267      21.788  48.285  39.853  1.00  0.00           N1+
ATOM    592  C   ARG   267      27.158  45.345  39.243  1.00  0.00           C  
ATOM    593  O   ARG   267      26.168  45.005  39.933  1.00  0.00           O  
ATOM    594  H   ARG   267      26.628  43.675  37.423  1.00  0.00           H  
ATOM    595  HA  ARG   267      27.868  46.375  37.503  1.00  0.00           H  
ATOM    596  HB2 ARG   267      24.948  46.135  37.903  1.00  0.00           H  
ATOM    597  HB3 ARG   267      25.798  46.555  36.303  1.00  0.00           H  
ATOM    598  HG2 ARG   267      26.848  48.445  37.423  1.00  0.00           H  
ATOM    599  HG3 ARG   267      26.308  47.765  39.003  1.00  0.00           H  
ATOM    600  HD2 ARG   267      24.668  49.205  36.953  1.00  0.00           H  
ATOM    601  HD3 ARG   267      25.108  49.845  38.603  1.00  0.00           H  
ATOM    602  HE  ARG   267      23.398  47.485  38.233  1.00  0.00           H  
ATOM    603 HH11 ARG   267      23.718  50.755  39.523  1.00  0.00           H  
ATOM    604 HH12 ARG   267      22.358  50.575  40.513  1.00  0.00           H  
ATOM    605 HH21 ARG   267      21.428  47.385  39.563  1.00  0.00           H  
ATOM    606 HH22 ARG   267      21.238  48.815  40.513  1.00  0.00           H  
ATOM    607  N   PHE   268      28.338  45.605  39.753  1.00  0.00           N  
ATOM    608  CA  PHE   268      28.738  45.605  41.213  1.00  0.00           C  
ATOM    609  CB  PHE   268      30.268  45.335  41.243  1.00  0.00           C  
ATOM    610  CG  PHE   268      30.858  45.325  42.573  1.00  0.00           C  
ATOM    611  CD1 PHE   268      31.928  46.285  42.853  1.00  0.00           C  
ATOM    612  CE1 PHE   268      32.548  46.305  44.143  1.00  0.00           C  
ATOM    613  CZ  PHE   268      32.178  45.305  45.063  1.00  0.00           C  
ATOM    614  CE2 PHE   268      31.068  44.405  44.813  1.00  0.00           C  
ATOM    615  CD2 PHE   268      30.348  44.465  43.573  1.00  0.00           C  
ATOM    616  C   PHE   268      28.508  46.955  41.963  1.00  0.00           C  
ATOM    617  O   PHE   268      28.918  47.985  41.503  1.00  0.00           O  
ATOM    618  H   PHE   268      29.088  45.915  39.143  1.00  0.00           H  
ATOM    619  HA  PHE   268      28.228  44.785  41.713  1.00  0.00           H  
ATOM    620  HB2 PHE   268      30.738  46.145  40.683  1.00  0.00           H  
ATOM    621  HB3 PHE   268      30.558  44.375  40.813  1.00  0.00           H  
ATOM    622  HD1 PHE   268      32.288  46.925  42.053  1.00  0.00           H  
ATOM    623  HD2 PHE   268      29.538  43.785  43.353  1.00  0.00           H  
ATOM    624  HE1 PHE   268      33.288  47.035  44.413  1.00  0.00           H  
ATOM    625  HE2 PHE   268      30.738  43.735  45.593  1.00  0.00           H  
ATOM    626  HZ  PHE   268      32.638  45.335  46.043  1.00  0.00           H  
ATOM    627  N   CYS   269      27.728  46.855  43.073  1.00  0.00           N  
ATOM    628  CA  CYS   269      27.018  47.995  43.703  1.00  0.00           C  
ATOM    629  CB  CYS   269      25.588  47.635  43.693  1.00  0.00           C  
ATOM    630  SG  CYS   269      24.888  47.735  41.963  1.00  0.00           S  
ATOM    631  C   CYS   269      27.468  48.275  45.153  1.00  0.00           C  
ATOM    632  O   CYS   269      27.488  47.365  46.043  1.00  0.00           O  
ATOM    633  H   CYS   269      27.308  45.955  43.293  1.00  0.00           H  
ATOM    634  HA  CYS   269      27.178  48.935  43.173  1.00  0.00           H  
ATOM    635  HB2 CYS   269      24.968  48.235  44.363  1.00  0.00           H  
ATOM    636  HB3 CYS   269      25.478  46.635  44.113  1.00  0.00           H  
ATOM    637  HG  CYS   269      23.738  47.055  42.093  1.00  0.00           H  
ATOM    638  N   LEU   270      27.918  49.495  45.443  1.00  0.00           N  
ATOM    639  CA  LEU   270      28.688  49.865  46.653  1.00  0.00           C  
ATOM    640  CB  LEU   270      29.848  50.895  46.233  1.00  0.00           C  
ATOM    641  CG  LEU   270      30.838  50.405  45.113  1.00  0.00           C  
ATOM    642  CD1 LEU   270      31.738  51.615  44.863  1.00  0.00           C  
ATOM    643  CD2 LEU   270      31.698  49.225  45.503  1.00  0.00           C  
ATOM    644  C   LEU   270      27.878  50.415  47.833  1.00  0.00           C  
ATOM    645  O   LEU   270      28.428  50.415  48.983  1.00  0.00           O  
ATOM    646  H   LEU   270      27.908  50.165  44.683  1.00  0.00           H  
ATOM    647  HA  LEU   270      29.178  48.995  47.073  1.00  0.00           H  
ATOM    648  HB2 LEU   270      30.378  50.995  47.183  1.00  0.00           H  
ATOM    649  HB3 LEU   270      29.348  51.815  45.933  1.00  0.00           H  
ATOM    650  HG  LEU   270      30.368  50.205  44.153  1.00  0.00           H  
ATOM    651 HD11 LEU   270      31.108  52.465  44.633  1.00  0.00           H  
ATOM    652 HD12 LEU   270      32.338  51.805  45.753  1.00  0.00           H  
ATOM    653 HD13 LEU   270      32.408  51.385  44.033  1.00  0.00           H  
ATOM    654 HD21 LEU   270      32.348  49.015  44.643  1.00  0.00           H  
ATOM    655 HD22 LEU   270      32.248  49.435  46.423  1.00  0.00           H  
ATOM    656 HD23 LEU   270      31.108  48.315  45.453  1.00  0.00           H  
ATOM    657  N   GLY   271      26.728  51.045  47.633  1.00  0.00           N  
ATOM    658  CA  GLY   271      26.098  51.925  48.673  1.00  0.00           C  
ATOM    659  C   GLY   271      25.778  51.245  50.003  1.00  0.00           C  
ATOM    660  O   GLY   271      26.028  51.875  51.053  1.00  0.00           O  
ATOM    661  H   GLY   271      26.298  51.075  46.713  1.00  0.00           H  
ATOM    662  HA2 GLY   271      25.148  52.145  48.193  1.00  0.00           H  
ATOM    663  HA3 GLY   271      26.708  52.805  48.843  1.00  0.00           H  
ATOM    664  N   LEU   272      25.308  49.985  50.003  1.00  0.00           N  
ATOM    665  CA  LEU   272      25.028  49.155  51.223  1.00  0.00           C  
ATOM    666  CB  LEU   272      23.688  48.415  51.083  1.00  0.00           C  
ATOM    667  CG  LEU   272      22.488  49.305  50.693  1.00  0.00           C  
ATOM    668  CD1 LEU   272      21.318  48.425  50.363  1.00  0.00           C  
ATOM    669  CD2 LEU   272      22.158  50.275  51.823  1.00  0.00           C  
ATOM    670  C   LEU   272      26.198  48.245  51.773  1.00  0.00           C  
ATOM    671  O   LEU   272      25.908  47.275  52.483  1.00  0.00           O  
ATOM    672  H   LEU   272      25.028  49.625  49.103  1.00  0.00           H  
ATOM    673  HA  LEU   272      24.998  49.875  52.053  1.00  0.00           H  
ATOM    674  HB2 LEU   272      23.438  48.035  52.073  1.00  0.00           H  
ATOM    675  HB3 LEU   272      23.718  47.595  50.363  1.00  0.00           H  
ATOM    676  HG  LEU   272      22.658  49.905  49.803  1.00  0.00           H  
ATOM    677 HD11 LEU   272      21.148  47.625  51.083  1.00  0.00           H  
ATOM    678 HD12 LEU   272      20.458  49.085  50.403  1.00  0.00           H  
ATOM    679 HD13 LEU   272      21.438  48.115  49.323  1.00  0.00           H  
ATOM    680 HD21 LEU   272      22.998  50.955  51.993  1.00  0.00           H  
ATOM    681 HD22 LEU   272      21.358  50.915  51.453  1.00  0.00           H  
ATOM    682 HD23 LEU   272      21.908  49.785  52.753  1.00  0.00           H  
ATOM    683  N   LEU   273      27.408  48.545  51.333  1.00  0.00           N  
ATOM    684  CA  LEU   273      28.498  47.585  51.633  1.00  0.00           C  
ATOM    685  CB  LEU   273      29.518  47.495  50.513  1.00  0.00           C  
ATOM    686  CG  LEU   273      28.998  47.065  49.133  1.00  0.00           C  
ATOM    687  CD1 LEU   273      30.158  46.595  48.213  1.00  0.00           C  
ATOM    688  CD2 LEU   273      28.038  45.915  49.233  1.00  0.00           C  
ATOM    689  C   LEU   273      29.188  47.945  52.953  1.00  0.00           C  
ATOM    690  O   LEU   273      29.808  47.095  53.633  1.00  0.00           O  
ATOM    691  H   LEU   273      27.568  49.335  50.733  1.00  0.00           H  
ATOM    692  HA  LEU   273      28.058  46.595  51.753  1.00  0.00           H  
ATOM    693  HB2 LEU   273      30.338  46.875  50.883  1.00  0.00           H  
ATOM    694  HB3 LEU   273      30.068  48.415  50.343  1.00  0.00           H  
ATOM    695  HG  LEU   273      28.508  47.945  48.693  1.00  0.00           H  
ATOM    696 HD11 LEU   273      29.758  46.355  47.223  1.00  0.00           H  
ATOM    697 HD12 LEU   273      30.948  47.335  48.093  1.00  0.00           H  
ATOM    698 HD13 LEU   273      30.568  45.715  48.723  1.00  0.00           H  
ATOM    699 HD21 LEU   273      27.078  46.215  49.653  1.00  0.00           H  
ATOM    700 HD22 LEU   273      27.768  45.625  48.223  1.00  0.00           H  
ATOM    701 HD23 LEU   273      28.488  45.105  49.813  1.00  0.00           H  
ATOM    702  N   SER   274      29.168  49.175  53.293  1.00  0.00           N  
ATOM    703  CA  SER   274      29.948  49.685  54.433  1.00  0.00           C  
ATOM    704  CB  SER   274      29.728  51.195  54.393  1.00  0.00           C  
ATOM    705  OG  SER   274      30.678  51.715  53.513  1.00  0.00           O  
ATOM    706  C   SER   274      29.458  49.175  55.833  1.00  0.00           C  
ATOM    707  O   SER   274      28.278  48.705  55.913  1.00  0.00           O  
ATOM    708  H   SER   274      28.758  49.835  52.653  1.00  0.00           H  
ATOM    709  HA  SER   274      31.008  49.465  54.323  1.00  0.00           H  
ATOM    710  HB2 SER   274      29.958  51.685  55.353  1.00  0.00           H  
ATOM    711  HB3 SER   274      28.698  51.475  54.163  1.00  0.00           H  
ATOM    712  HG  SER   274      31.318  52.195  54.043  1.00  0.00           H  
ATOM    713  N   ASN   275      30.348  49.035  56.863  1.00  0.00           N  
ATOM    714  CA  ASN   275      30.098  48.455  58.173  1.00  0.00           C  
ATOM    715  CB  ASN   275      31.348  48.645  59.033  1.00  0.00           C  
ATOM    716  CG  ASN   275      31.678  50.075  59.473  1.00  0.00           C  
ATOM    717  OD1 ASN   275      31.018  50.595  60.333  1.00  0.00           O  
ATOM    718  ND2 ASN   275      32.688  50.725  58.953  1.00  0.00           N  
ATOM    719  C   ASN   275      28.878  49.135  58.833  1.00  0.00           C  
ATOM    720  O   ASN   275      28.258  50.065  58.403  1.00  0.00           O  
ATOM    721  H   ASN   275      31.208  49.545  56.733  1.00  0.00           H  
ATOM    722  HA  ASN   275      29.778  47.415  58.123  1.00  0.00           H  
ATOM    723  HB2 ASN   275      32.178  48.375  58.383  1.00  0.00           H  
ATOM    724  HB3 ASN   275      31.238  48.045  59.933  1.00  0.00           H  
ATOM    725 HD21 ASN   275      33.078  50.545  58.043  1.00  0.00           H  
ATOM    726 HD22 ASN   275      32.768  51.665  59.313  1.00  0.00           H  
ATOM    727  N   VAL   276      28.478  48.535  59.973  1.00  0.00           N  
ATOM    728  CA  VAL   276      27.178  48.895  60.583  1.00  0.00           C  
ATOM    729  CB  VAL   276      26.678  47.785  61.493  1.00  0.00           C  
ATOM    730  CG1 VAL   276      27.118  47.845  62.973  1.00  0.00           C  
ATOM    731  CG2 VAL   276      25.248  47.485  61.333  1.00  0.00           C  
ATOM    732  C   VAL   276      27.058  50.245  61.263  1.00  0.00           C  
ATOM    733  O   VAL   276      25.958  50.745  61.353  1.00  0.00           O  
ATOM    734  H   VAL   276      28.938  47.685  60.253  1.00  0.00           H  
ATOM    735  HA  VAL   276      26.498  49.045  59.753  1.00  0.00           H  
ATOM    736  HB  VAL   276      27.188  46.915  61.103  1.00  0.00           H  
ATOM    737 HG11 VAL   276      27.188  48.845  63.393  1.00  0.00           H  
ATOM    738 HG12 VAL   276      26.448  47.365  63.673  1.00  0.00           H  
ATOM    739 HG13 VAL   276      28.148  47.515  63.103  1.00  0.00           H  
ATOM    740 HG21 VAL   276      24.588  48.345  61.453  1.00  0.00           H  
ATOM    741 HG22 VAL   276      25.118  47.075  60.323  1.00  0.00           H  
ATOM    742 HG23 VAL   276      24.918  46.735  62.043  1.00  0.00           H  
ATOM    743  N   ASN   277      28.118  50.995  61.563  1.00  0.00           N  
ATOM    744  CA  ASN   277      28.128  52.365  62.143  1.00  0.00           C  
ATOM    745  CB  ASN   277      28.858  52.395  63.503  1.00  0.00           C  
ATOM    746  CG  ASN   277      28.278  51.475  64.603  1.00  0.00           C  
ATOM    747  OD1 ASN   277      27.368  51.845  65.293  1.00  0.00           O  
ATOM    748  ND2 ASN   277      28.918  50.355  64.903  1.00  0.00           N  
ATOM    749  C   ASN   277      28.708  53.285  61.113  1.00  0.00           C  
ATOM    750  O   ASN   277      29.878  53.215  60.873  1.00  0.00           O  
ATOM    751  H   ASN   277      28.978  50.665  61.153  1.00  0.00           H  
ATOM    752  HA  ASN   277      27.108  52.675  62.343  1.00  0.00           H  
ATOM    753  HB2 ASN   277      28.898  53.435  63.833  1.00  0.00           H  
ATOM    754  HB3 ASN   277      29.928  52.165  63.413  1.00  0.00           H  
ATOM    755 HD21 ASN   277      29.778  50.005  64.503  1.00  0.00           H  
ATOM    756 HD22 ASN   277      28.408  49.705  65.483  1.00  0.00           H  
ATOM    757  N   ARG   278      27.868  54.025  60.423  1.00  0.00           N  
ATOM    758  CA  ARG   278      28.118  54.985  59.303  1.00  0.00           C  
ATOM    759  CB  ARG   278      26.838  55.665  58.763  1.00  0.00           C  
ATOM    760  CG  ARG   278      25.668  54.695  58.433  1.00  0.00           C  
ATOM    761  CD  ARG   278      24.568  55.435  57.663  1.00  0.00           C  
ATOM    762  NE  ARG   278      23.538  54.515  57.263  1.00  0.00           N  
ATOM    763  CZ  ARG   278      22.878  54.355  56.103  1.00  0.00           C  
ATOM    764  NH1 ARG   278      23.098  55.055  54.993  1.00  0.00           N  
ATOM    765  NH2 ARG   278      21.978  53.385  55.993  1.00  0.00           N1+
ATOM    766  C   ARG   278      29.158  56.085  59.653  1.00  0.00           C  
ATOM    767  O   ARG   278      29.258  56.405  60.853  1.00  0.00           O  
ATOM    768  H   ARG   278      26.878  53.895  60.573  1.00  0.00           H  
ATOM    769  HA  ARG   278      28.428  54.335  58.483  1.00  0.00           H  
ATOM    770  HB2 ARG   278      27.118  56.305  57.923  1.00  0.00           H  
ATOM    771  HB3 ARG   278      26.378  56.385  59.433  1.00  0.00           H  
ATOM    772  HG2 ARG   278      25.198  54.485  59.393  1.00  0.00           H  
ATOM    773  HG3 ARG   278      26.028  53.815  57.913  1.00  0.00           H  
ATOM    774  HD2 ARG   278      24.978  55.965  56.813  1.00  0.00           H  
ATOM    775  HD3 ARG   278      24.168  56.275  58.233  1.00  0.00           H  
ATOM    776  HE  ARG   278      23.358  53.775  57.923  1.00  0.00           H  
ATOM    777 HH11 ARG   278      23.968  55.555  54.993  1.00  0.00           H  
ATOM    778 HH12 ARG   278      22.788  54.795  54.073  1.00  0.00           H  
ATOM    779 HH21 ARG   278      21.958  52.655  56.693  1.00  0.00           H  
ATOM    780 HH22 ARG   278      21.748  53.045  55.073  1.00  0.00           H  
ATOM    781  N   ASN   279      29.798  56.725  58.683  1.00  0.00           N  
ATOM    782  CA  ASN   279      30.878  57.715  58.763  1.00  0.00           C  
ATOM    783  CB  ASN   279      32.168  56.975  58.413  1.00  0.00           C  
ATOM    784  CG  ASN   279      33.458  57.765  58.633  1.00  0.00           C  
ATOM    785  OD1 ASN   279      34.028  58.355  57.713  1.00  0.00           O  
ATOM    786  ND2 ASN   279      34.088  57.655  59.783  1.00  0.00           N  
ATOM    787  C   ASN   279      30.648  58.975  57.923  1.00  0.00           C  
ATOM    788  O   ASN   279      30.078  58.955  56.833  1.00  0.00           O  
ATOM    789  H   ASN   279      29.558  56.445  57.743  1.00  0.00           H  
ATOM    790  HA  ASN   279      31.018  58.045  59.793  1.00  0.00           H  
ATOM    791  HB2 ASN   279      32.188  56.525  57.423  1.00  0.00           H  
ATOM    792  HB3 ASN   279      32.238  56.045  58.993  1.00  0.00           H  
ATOM    793 HD21 ASN   279      33.558  57.265  60.543  1.00  0.00           H  
ATOM    794 HD22 ASN   279      34.828  58.285  60.053  1.00  0.00           H  
ATOM    795  N   ALA   280      31.058  60.175  58.423  1.00  0.00           N  
ATOM    796  CA  ALA   280      30.848  61.435  57.673  1.00  0.00           C  
ATOM    797  CB  ALA   280      30.988  62.575  58.693  1.00  0.00           C  
ATOM    798  C   ALA   280      31.828  61.545  56.453  1.00  0.00           C  
ATOM    799  O   ALA   280      31.398  62.155  55.433  1.00  0.00           O  
ATOM    800  H   ALA   280      31.648  60.125  59.243  1.00  0.00           H  
ATOM    801  HA  ALA   280      29.858  61.395  57.203  1.00  0.00           H  
ATOM    802  HB1 ALA   280      30.308  62.365  59.513  1.00  0.00           H  
ATOM    803  HB2 ALA   280      32.018  62.775  58.983  1.00  0.00           H  
ATOM    804  HB3 ALA   280      30.658  63.475  58.173  1.00  0.00           H  
ATOM    805  N   ALA   281      33.088  60.985  56.543  1.00  0.00           N  
ATOM    806  CA  ALA   281      34.108  61.085  55.533  1.00  0.00           C  
ATOM    807  CB  ALA   281      35.478  60.745  56.093  1.00  0.00           C  
ATOM    808  C   ALA   281      33.618  60.175  54.413  1.00  0.00           C  
ATOM    809  O   ALA   281      33.898  60.495  53.253  1.00  0.00           O  
ATOM    810  H   ALA   281      33.308  60.415  57.353  1.00  0.00           H  
ATOM    811  HA  ALA   281      34.198  62.105  55.173  1.00  0.00           H  
ATOM    812  HB1 ALA   281      36.318  60.815  55.403  1.00  0.00           H  
ATOM    813  HB2 ALA   281      35.788  61.465  56.853  1.00  0.00           H  
ATOM    814  HB3 ALA   281      35.488  59.695  56.413  1.00  0.00           H  
ATOM    815  N   VAL   282      32.938  59.055  54.663  1.00  0.00           N  
ATOM    816  CA  VAL   282      32.528  58.195  53.603  1.00  0.00           C  
ATOM    817  CB  VAL   282      32.128  56.805  54.153  1.00  0.00           C  
ATOM    818  CG1 VAL   282      31.468  55.945  53.073  1.00  0.00           C  
ATOM    819  CG2 VAL   282      33.348  56.125  54.763  1.00  0.00           C  
ATOM    820  C   VAL   282      31.478  58.895  52.653  1.00  0.00           C  
ATOM    821  O   VAL   282      31.538  58.845  51.443  1.00  0.00           O  
ATOM    822  H   VAL   282      32.668  58.865  55.623  1.00  0.00           H  
ATOM    823  HA  VAL   282      33.358  58.065  52.903  1.00  0.00           H  
ATOM    824  HB  VAL   282      31.378  56.925  54.933  1.00  0.00           H  
ATOM    825 HG11 VAL   282      30.488  56.335  52.783  1.00  0.00           H  
ATOM    826 HG12 VAL   282      32.028  56.005  52.133  1.00  0.00           H  
ATOM    827 HG13 VAL   282      31.478  54.895  53.363  1.00  0.00           H  
ATOM    828 HG21 VAL   282      34.058  55.785  54.003  1.00  0.00           H  
ATOM    829 HG22 VAL   282      33.698  56.675  55.633  1.00  0.00           H  
ATOM    830 HG23 VAL   282      33.058  55.175  55.203  1.00  0.00           H  
ATOM    831  N   GLU   283      30.438  59.605  53.153  1.00  0.00           N  
ATOM    832  CA  GLU   283      29.598  60.635  52.373  1.00  0.00           C  
ATOM    833  CB  GLU   283      28.918  61.615  53.313  1.00  0.00           C  
ATOM    834  CG  GLU   283      27.718  62.395  52.693  1.00  0.00           C  
ATOM    835  CD  GLU   283      27.228  63.485  53.703  1.00  0.00           C  
ATOM    836  OE1 GLU   283      26.568  63.245  54.723  1.00  0.00           O  
ATOM    837  OE2 GLU   283      27.588  64.695  53.503  1.00  0.00           O1-
ATOM    838  C   GLU   283      30.418  61.425  51.283  1.00  0.00           C  
ATOM    839  O   GLU   283      29.978  61.405  50.113  1.00  0.00           O  
ATOM    840  H   GLU   283      30.368  59.655  54.153  1.00  0.00           H  
ATOM    841  HA  GLU   283      28.758  60.135  51.883  1.00  0.00           H  
ATOM    842  HB2 GLU   283      29.658  62.355  53.633  1.00  0.00           H  
ATOM    843  HB3 GLU   283      28.518  61.105  54.193  1.00  0.00           H  
ATOM    844  HG2 GLU   283      26.858  61.775  52.473  1.00  0.00           H  
ATOM    845  HG3 GLU   283      27.978  62.895  51.753  1.00  0.00           H  
ATOM    846  N   LEU   284      31.508  62.035  51.603  1.00  0.00           N  
ATOM    847  CA  LEU   284      32.288  62.945  50.743  1.00  0.00           C  
ATOM    848  CB  LEU   284      33.218  63.715  51.653  1.00  0.00           C  
ATOM    849  CG  LEU   284      33.998  64.675  50.823  1.00  0.00           C  
ATOM    850  CD1 LEU   284      33.028  65.805  50.263  1.00  0.00           C  
ATOM    851  CD2 LEU   284      35.038  65.435  51.693  1.00  0.00           C  
ATOM    852  C   LEU   284      32.958  62.035  49.733  1.00  0.00           C  
ATOM    853  O   LEU   284      33.108  62.365  48.593  1.00  0.00           O  
ATOM    854  H   LEU   284      31.748  61.955  52.583  1.00  0.00           H  
ATOM    855  HA  LEU   284      31.548  63.615  50.313  1.00  0.00           H  
ATOM    856  HB2 LEU   284      33.878  62.965  52.093  1.00  0.00           H  
ATOM    857  HB3 LEU   284      32.618  64.215  52.413  1.00  0.00           H  
ATOM    858  HG  LEU   284      34.438  64.215  49.943  1.00  0.00           H  
ATOM    859 HD11 LEU   284      32.408  65.405  49.463  1.00  0.00           H  
ATOM    860 HD12 LEU   284      32.388  66.195  51.063  1.00  0.00           H  
ATOM    861 HD13 LEU   284      33.698  66.525  49.793  1.00  0.00           H  
ATOM    862 HD21 LEU   284      35.468  64.735  52.403  1.00  0.00           H  
ATOM    863 HD22 LEU   284      35.798  65.865  51.043  1.00  0.00           H  
ATOM    864 HD23 LEU   284      34.498  66.115  52.353  1.00  0.00           H  
ATOM    865  N   THR   285      33.388  60.875  50.143  1.00  0.00           N  
ATOM    866  CA  THR   285      34.028  59.915  49.253  1.00  0.00           C  
ATOM    867  CB  THR   285      34.738  58.765  49.993  1.00  0.00           C  
ATOM    868  CG2 THR   285      35.538  57.885  49.073  1.00  0.00           C  
ATOM    869  OG1 THR   285      35.688  59.325  50.963  1.00  0.00           O  
ATOM    870  C   THR   285      33.108  59.305  48.253  1.00  0.00           C  
ATOM    871  O   THR   285      33.508  59.195  47.113  1.00  0.00           O  
ATOM    872  H   THR   285      33.428  60.685  51.133  1.00  0.00           H  
ATOM    873  HA  THR   285      34.738  60.465  48.633  1.00  0.00           H  
ATOM    874  HB  THR   285      33.968  58.205  50.523  1.00  0.00           H  
ATOM    875 HG21 THR   285      36.108  58.495  48.363  1.00  0.00           H  
ATOM    876 HG22 THR   285      36.208  57.185  49.583  1.00  0.00           H  
ATOM    877 HG23 THR   285      34.848  57.215  48.563  1.00  0.00           H  
ATOM    878  HG1 THR   285      35.208  60.045  51.383  1.00  0.00           H  
ATOM    879  N   ARG   286      31.888  58.975  48.583  1.00  0.00           N  
ATOM    880  CA  ARG   286      30.858  58.715  47.593  1.00  0.00           C  
ATOM    881  CB  ARG   286      29.598  58.275  48.353  1.00  0.00           C  
ATOM    882  CG  ARG   286      29.658  56.945  49.103  1.00  0.00           C  
ATOM    883  CD  ARG   286      28.668  56.995  50.323  1.00  0.00           C  
ATOM    884  NE  ARG   286      28.408  55.655  50.973  1.00  0.00           N  
ATOM    885  CZ  ARG   286      27.758  55.385  52.073  1.00  0.00           C  
ATOM    886  NH1 ARG   286      27.048  56.225  52.773  1.00  0.00           N  
ATOM    887  NH2 ARG   286      27.628  54.145  52.373  1.00  0.00           N1+
ATOM    888  C   ARG   286      30.508  59.745  46.643  1.00  0.00           C  
ATOM    889  O   ARG   286      30.138  59.395  45.503  1.00  0.00           O  
ATOM    890  H   ARG   286      31.548  59.125  49.523  1.00  0.00           H  
ATOM    891  HA  ARG   286      31.098  57.855  46.963  1.00  0.00           H  
ATOM    892  HB2 ARG   286      28.698  58.315  47.733  1.00  0.00           H  
ATOM    893  HB3 ARG   286      29.348  59.015  49.113  1.00  0.00           H  
ATOM    894  HG2 ARG   286      30.618  56.745  49.583  1.00  0.00           H  
ATOM    895  HG3 ARG   286      29.408  56.065  48.513  1.00  0.00           H  
ATOM    896  HD2 ARG   286      27.718  57.355  49.933  1.00  0.00           H  
ATOM    897  HD3 ARG   286      29.118  57.645  51.073  1.00  0.00           H  
ATOM    898  HE  ARG   286      28.628  54.785  50.513  1.00  0.00           H  
ATOM    899 HH11 ARG   286      26.968  57.195  52.523  1.00  0.00           H  
ATOM    900 HH12 ARG   286      26.398  55.875  53.463  1.00  0.00           H  
ATOM    901 HH21 ARG   286      27.998  53.475  51.713  1.00  0.00           H  
ATOM    902 HH22 ARG   286      27.208  53.895  53.263  1.00  0.00           H  
ATOM    903  N   ARG   287      30.728  61.035  46.983  1.00  0.00           N  
ATOM    904  CA  ARG   287      30.438  62.185  46.093  1.00  0.00           C  
ATOM    905  CB  ARG   287      30.398  63.495  46.943  1.00  0.00           C  
ATOM    906  CG  ARG   287      29.948  64.625  46.043  1.00  0.00           C  
ATOM    907  CD  ARG   287      29.648  65.835  46.953  1.00  0.00           C  
ATOM    908  NE  ARG   287      29.108  66.835  46.013  1.00  0.00           N  
ATOM    909  CZ  ARG   287      29.768  67.885  45.533  1.00  0.00           C  
ATOM    910  NH1 ARG   287      30.998  68.045  45.803  1.00  0.00           N  
ATOM    911  NH2 ARG   287      29.198  68.855  44.903  1.00  0.00           N1+
ATOM    912  C   ARG   287      31.438  62.225  44.933  1.00  0.00           C  
ATOM    913  O   ARG   287      31.108  62.525  43.803  1.00  0.00           O  
ATOM    914  H   ARG   287      31.178  61.215  47.863  1.00  0.00           H  
ATOM    915  HA  ARG   287      29.538  62.085  45.493  1.00  0.00           H  
ATOM    916  HB2 ARG   287      31.328  63.615  47.503  1.00  0.00           H  
ATOM    917  HB3 ARG   287      29.618  63.235  47.653  1.00  0.00           H  
ATOM    918  HG2 ARG   287      29.078  64.525  45.393  1.00  0.00           H  
ATOM    919  HG3 ARG   287      30.788  64.885  45.393  1.00  0.00           H  
ATOM    920  HD2 ARG   287      30.518  66.225  47.483  1.00  0.00           H  
ATOM    921  HD3 ARG   287      28.928  65.665  47.743  1.00  0.00           H  
ATOM    922  HE  ARG   287      28.138  66.685  45.763  1.00  0.00           H  
ATOM    923 HH11 ARG   287      31.528  67.225  46.083  1.00  0.00           H  
ATOM    924 HH12 ARG   287      31.528  68.755  45.313  1.00  0.00           H  
ATOM    925 HH21 ARG   287      28.188  68.935  44.883  1.00  0.00           H  
ATOM    926 HH22 ARG   287      29.808  69.655  44.833  1.00  0.00           H  
ATOM    927  N   HIS   288      32.638  61.735  45.163  1.00  0.00           N  
ATOM    928  CA  HIS   288      33.848  61.575  44.323  1.00  0.00           C  
ATOM    929  CB  HIS   288      35.068  61.655  45.243  1.00  0.00           C  
ATOM    930  CG  HIS   288      35.378  62.945  45.933  1.00  0.00           C  
ATOM    931  ND1 HIS   288      35.618  63.095  47.243  1.00  0.00           N  
ATOM    932  CE1 HIS   288      36.008  64.325  47.513  1.00  0.00           C  
ATOM    933  NE2 HIS   288      36.218  65.005  46.343  1.00  0.00           N  
ATOM    934  CD2 HIS   288      35.768  64.065  45.293  1.00  0.00           C  
ATOM    935  C   HIS   288      33.828  60.185  43.593  1.00  0.00           C  
ATOM    936  O   HIS   288      34.238  60.075  42.433  1.00  0.00           O  
ATOM    937  H   HIS   288      32.738  61.475  46.133  1.00  0.00           H  
ATOM    938  HA  HIS   288      33.958  62.385  43.603  1.00  0.00           H  
ATOM    939  HB2 HIS   288      35.948  61.475  44.633  1.00  0.00           H  
ATOM    940  HB3 HIS   288      35.058  60.825  45.943  1.00  0.00           H  
ATOM    941  HD1 HIS   288      35.498  62.335  47.893  1.00  0.00           H  
ATOM    942  HD2 HIS   288      35.798  64.265  44.233  1.00  0.00           H  
ATOM    943  HE1 HIS   288      36.228  64.705  48.503  1.00  0.00           H  
ATOM    944  N   ILE   289      33.118  59.105  44.063  1.00  0.00           N  
ATOM    945  CA  ILE   289      32.898  57.895  43.293  1.00  0.00           C  
ATOM    946  CB  ILE   289      32.458  56.655  44.173  1.00  0.00           C  
ATOM    947  CG2 ILE   289      31.878  55.535  43.333  1.00  0.00           C  
ATOM    948  CG1 ILE   289      33.568  56.005  45.093  1.00  0.00           C  
ATOM    949  CD1 ILE   289      32.968  54.975  46.113  1.00  0.00           C  
ATOM    950  C   ILE   289      31.928  58.145  42.143  1.00  0.00           C  
ATOM    951  O   ILE   289      32.148  57.645  41.053  1.00  0.00           O  
ATOM    952  H   ILE   289      32.738  59.225  44.993  1.00  0.00           H  
ATOM    953  HA  ILE   289      33.838  57.705  42.783  1.00  0.00           H  
ATOM    954  HB  ILE   289      31.598  56.995  44.753  1.00  0.00           H  
ATOM    955 HG12 ILE   289      34.098  56.835  45.553  1.00  0.00           H  
ATOM    956 HG13 ILE   289      34.268  55.405  44.503  1.00  0.00           H  
ATOM    957 HG21 ILE   289      30.998  55.885  42.793  1.00  0.00           H  
ATOM    958 HG22 ILE   289      32.598  55.115  42.633  1.00  0.00           H  
ATOM    959 HG23 ILE   289      31.538  54.705  43.943  1.00  0.00           H  
ATOM    960 HD11 ILE   289      32.098  55.435  46.573  1.00  0.00           H  
ATOM    961 HD12 ILE   289      32.638  54.085  45.583  1.00  0.00           H  
ATOM    962 HD13 ILE   289      33.688  54.675  46.883  1.00  0.00           H  
ATOM    963  N   GLY   290      30.828  58.815  42.453  1.00  0.00           N  
ATOM    964  CA  GLY   290      29.738  59.085  41.553  1.00  0.00           C  
ATOM    965  C   GLY   290      29.148  57.885  40.853  1.00  0.00           C  
ATOM    966  O   GLY   290      28.988  56.785  41.383  1.00  0.00           O  
ATOM    967  H   GLY   290      30.678  59.115  43.403  1.00  0.00           H  
ATOM    968  HA2 GLY   290      29.998  59.915  40.903  1.00  0.00           H  
ATOM    969  HA3 GLY   290      28.898  59.525  42.093  1.00  0.00           H  
ATOM    970  N   ARG   291      28.958  58.045  39.533  1.00  0.00           N  
ATOM    971  CA  ARG   291      28.568  56.915  38.603  1.00  0.00           C  
ATOM    972  CB  ARG   291      28.058  57.475  37.303  1.00  0.00           C  
ATOM    973  CG  ARG   291      26.808  58.335  37.523  1.00  0.00           C  
ATOM    974  CD  ARG   291      26.088  58.695  36.213  1.00  0.00           C  
ATOM    975  NE  ARG   291      25.368  57.475  35.623  1.00  0.00           N  
ATOM    976  CZ  ARG   291      25.408  56.985  34.423  1.00  0.00           C  
ATOM    977  NH1 ARG   291      26.138  57.425  33.453  1.00  0.00           N  
ATOM    978  NH2 ARG   291      24.678  55.945  34.163  1.00  0.00           N1+
ATOM    979  C   ARG   291      29.658  55.825  38.333  1.00  0.00           C  
ATOM    980  O   ARG   291      29.488  54.885  37.563  1.00  0.00           O  
ATOM    981  H   ARG   291      29.058  58.975  39.143  1.00  0.00           H  
ATOM    982  HA  ARG   291      27.728  56.395  39.053  1.00  0.00           H  
ATOM    983  HB2 ARG   291      27.788  56.635  36.673  1.00  0.00           H  
ATOM    984  HB3 ARG   291      28.868  58.085  36.883  1.00  0.00           H  
ATOM    985  HG2 ARG   291      27.128  59.245  38.023  1.00  0.00           H  
ATOM    986  HG3 ARG   291      26.078  57.795  38.123  1.00  0.00           H  
ATOM    987  HD2 ARG   291      26.848  59.085  35.543  1.00  0.00           H  
ATOM    988  HD3 ARG   291      25.288  59.425  36.323  1.00  0.00           H  
ATOM    989  HE  ARG   291      24.818  56.965  36.293  1.00  0.00           H  
ATOM    990 HH11 ARG   291      26.648  58.285  33.563  1.00  0.00           H  
ATOM    991 HH12 ARG   291      25.978  57.105  32.513  1.00  0.00           H  
ATOM    992 HH21 ARG   291      24.048  55.655  34.893  1.00  0.00           H  
ATOM    993 HH22 ARG   291      24.548  55.555  33.243  1.00  0.00           H  
ATOM    994  N   GLY   292      30.788  55.895  39.013  1.00  0.00           N  
ATOM    995  CA  GLY   292      31.808  54.855  39.253  1.00  0.00           C  
ATOM    996  C   GLY   292      32.698  54.625  38.043  1.00  0.00           C  
ATOM    997  O   GLY   292      33.278  55.595  37.473  1.00  0.00           O  
ATOM    998  H   GLY   292      30.808  56.645  39.693  1.00  0.00           H  
ATOM    999  HA2 GLY   292      31.238  53.945  39.463  1.00  0.00           H  
ATOM   1000  HA3 GLY   292      32.468  55.025  40.113  1.00  0.00           H  
ATOM   1001  N   VAL   293      32.868  53.345  37.643  1.00  0.00           N  
ATOM   1002  CA  VAL   293      33.888  52.945  36.633  1.00  0.00           C  
ATOM   1003  CB  VAL   293      35.238  52.595  37.223  1.00  0.00           C  
ATOM   1004  CG1 VAL   293      35.238  51.405  38.313  1.00  0.00           C  
ATOM   1005  CG2 VAL   293      36.308  52.175  36.163  1.00  0.00           C  
ATOM   1006  C   VAL   293      33.328  51.835  35.693  1.00  0.00           C  
ATOM   1007  O   VAL   293      32.538  51.045  36.223  1.00  0.00           O  
ATOM   1008  H   VAL   293      32.178  52.705  38.013  1.00  0.00           H  
ATOM   1009  HA  VAL   293      34.078  53.805  35.993  1.00  0.00           H  
ATOM   1010  HB  VAL   293      35.578  53.485  37.743  1.00  0.00           H  
ATOM   1011 HG11 VAL   293      36.168  51.285  38.873  1.00  0.00           H  
ATOM   1012 HG12 VAL   293      34.398  51.675  38.963  1.00  0.00           H  
ATOM   1013 HG13 VAL   293      35.038  50.395  37.933  1.00  0.00           H  
ATOM   1014 HG21 VAL   293      36.308  51.115  35.883  1.00  0.00           H  
ATOM   1015 HG22 VAL   293      36.238  52.725  35.233  1.00  0.00           H  
ATOM   1016 HG23 VAL   293      37.268  52.345  36.663  1.00  0.00           H  
ATOM   1017  N   ARG   294      33.688  51.795  34.383  1.00  0.00           N  
ATOM   1018  CA  ARG   294      33.358  50.615  33.593  1.00  0.00           C  
ATOM   1019  CB  ARG   294      32.508  51.085  32.393  1.00  0.00           C  
ATOM   1020  CG  ARG   294      32.048  49.915  31.453  1.00  0.00           C  
ATOM   1021  CD  ARG   294      30.938  50.525  30.543  1.00  0.00           C  
ATOM   1022  NE  ARG   294      29.708  50.755  31.303  1.00  0.00           N  
ATOM   1023  CZ  ARG   294      28.768  51.635  30.953  1.00  0.00           C  
ATOM   1024  NH1 ARG   294      28.938  52.565  30.073  1.00  0.00           N  
ATOM   1025  NH2 ARG   294      27.638  51.675  31.613  1.00  0.00           N1+
ATOM   1026  C   ARG   294      34.628  49.835  33.273  1.00  0.00           C  
ATOM   1027  O   ARG   294      35.728  50.405  33.313  1.00  0.00           O  
ATOM   1028  H   ARG   294      34.318  52.475  33.993  1.00  0.00           H  
ATOM   1029  HA  ARG   294      32.818  49.895  34.213  1.00  0.00           H  
ATOM   1030  HB2 ARG   294      33.128  51.795  31.843  1.00  0.00           H  
ATOM   1031  HB3 ARG   294      31.728  51.645  32.913  1.00  0.00           H  
ATOM   1032  HG2 ARG   294      31.518  49.115  31.973  1.00  0.00           H  
ATOM   1033  HG3 ARG   294      32.908  49.555  30.883  1.00  0.00           H  
ATOM   1034  HD2 ARG   294      30.718  49.805  29.763  1.00  0.00           H  
ATOM   1035  HD3 ARG   294      31.248  51.495  30.143  1.00  0.00           H  
ATOM   1036  HE  ARG   294      29.538  50.255  32.163  1.00  0.00           H  
ATOM   1037 HH11 ARG   294      29.828  52.885  29.733  1.00  0.00           H  
ATOM   1038 HH12 ARG   294      28.208  53.265  30.003  1.00  0.00           H  
ATOM   1039 HH21 ARG   294      27.378  50.935  32.253  1.00  0.00           H  
ATOM   1040 HH22 ARG   294      26.918  52.355  31.403  1.00  0.00           H  
ATOM   1041  N   LEU   295      34.508  48.575  32.843  1.00  0.00           N  
ATOM   1042  CA  LEU   295      35.648  47.595  32.713  1.00  0.00           C  
ATOM   1043  CB  LEU   295      35.708  46.765  33.953  1.00  0.00           C  
ATOM   1044  CG  LEU   295      36.218  47.295  35.323  1.00  0.00           C  
ATOM   1045  CD1 LEU   295      36.028  46.265  36.473  1.00  0.00           C  
ATOM   1046  CD2 LEU   295      37.588  47.835  35.063  1.00  0.00           C  
ATOM   1047  C   LEU   295      35.338  46.825  31.443  1.00  0.00           C  
ATOM   1048  O   LEU   295      34.328  46.195  31.443  1.00  0.00           O  
ATOM   1049  H   LEU   295      33.618  48.135  32.653  1.00  0.00           H  
ATOM   1050  HA  LEU   295      36.568  48.135  32.533  1.00  0.00           H  
ATOM   1051  HB2 LEU   295      36.378  45.915  33.863  1.00  0.00           H  
ATOM   1052  HB3 LEU   295      34.768  46.225  34.073  1.00  0.00           H  
ATOM   1053  HG  LEU   295      35.568  48.145  35.533  1.00  0.00           H  
ATOM   1054 HD11 LEU   295      34.968  46.005  36.583  1.00  0.00           H  
ATOM   1055 HD12 LEU   295      36.498  45.295  36.293  1.00  0.00           H  
ATOM   1056 HD13 LEU   295      36.438  46.735  37.373  1.00  0.00           H  
ATOM   1057 HD21 LEU   295      37.498  48.805  34.573  1.00  0.00           H  
ATOM   1058 HD22 LEU   295      38.128  47.925  36.003  1.00  0.00           H  
ATOM   1059 HD23 LEU   295      38.238  47.215  34.443  1.00  0.00           H  
ATOM   1060  N   TYR   296      36.278  46.705  30.473  1.00  0.00           N  
ATOM   1061  CA  TYR   296      36.118  45.855  29.253  1.00  0.00           C  
ATOM   1062  CB  TYR   296      36.258  46.835  28.063  1.00  0.00           C  
ATOM   1063  CG  TYR   296      35.328  48.095  28.073  1.00  0.00           C  
ATOM   1064  CD1 TYR   296      35.878  49.415  28.253  1.00  0.00           C  
ATOM   1065  CE1 TYR   296      35.058  50.585  28.363  1.00  0.00           C  
ATOM   1066  CZ  TYR   296      33.668  50.425  28.173  1.00  0.00           C  
ATOM   1067  OH  TYR   296      32.878  51.505  28.203  1.00  0.00           O  
ATOM   1068  CE2 TYR   296      33.138  49.125  27.923  1.00  0.00           C  
ATOM   1069  CD2 TYR   296      33.948  47.965  27.923  1.00  0.00           C  
ATOM   1070  C   TYR   296      37.228  44.775  29.243  1.00  0.00           C  
ATOM   1071  O   TYR   296      38.458  45.015  29.343  1.00  0.00           O  
ATOM   1072  H   TYR   296      37.138  47.235  30.503  1.00  0.00           H  
ATOM   1073  HA  TYR   296      35.088  45.485  29.243  1.00  0.00           H  
ATOM   1074  HB2 TYR   296      36.078  46.275  27.143  1.00  0.00           H  
ATOM   1075  HB3 TYR   296      37.268  47.235  28.113  1.00  0.00           H  
ATOM   1076  HD1 TYR   296      36.948  49.525  28.333  1.00  0.00           H  
ATOM   1077  HD2 TYR   296      33.488  46.995  27.783  1.00  0.00           H  
ATOM   1078  HE1 TYR   296      35.448  51.585  28.323  1.00  0.00           H  
ATOM   1079  HE2 TYR   296      32.098  48.995  27.643  1.00  0.00           H  
ATOM   1080  HH  TYR   296      33.318  52.365  28.233  1.00  0.00           H  
ATOM   1081  N   TYR   297      36.808  43.555  28.893  1.00  0.00           N  
ATOM   1082  CA  TYR   297      37.688  42.375  28.833  1.00  0.00           C  
ATOM   1083  CB  TYR   297      37.078  41.225  29.663  1.00  0.00           C  
ATOM   1084  CG  TYR   297      38.158  40.165  29.803  1.00  0.00           C  
ATOM   1085  CD1 TYR   297      37.978  38.865  29.353  1.00  0.00           C  
ATOM   1086  CE1 TYR   297      38.898  37.845  29.703  1.00  0.00           C  
ATOM   1087  CZ  TYR   297      40.108  38.075  30.433  1.00  0.00           C  
ATOM   1088  OH  TYR   297      40.998  37.045  30.793  1.00  0.00           O  
ATOM   1089  CE2 TYR   297      40.308  39.435  30.813  1.00  0.00           C  
ATOM   1090  CD2 TYR   297      39.428  40.455  30.413  1.00  0.00           C  
ATOM   1091  C   TYR   297      37.828  41.865  27.363  1.00  0.00           C  
ATOM   1092  O   TYR   297      36.898  41.205  26.823  1.00  0.00           O  
ATOM   1093  H   TYR   297      35.808  43.395  28.913  1.00  0.00           H  
ATOM   1094  HA  TYR   297      38.678  42.595  29.223  1.00  0.00           H  
ATOM   1095  HB2 TYR   297      36.118  40.875  29.283  1.00  0.00           H  
ATOM   1096  HB3 TYR   297      36.998  41.705  30.643  1.00  0.00           H  
ATOM   1097  HD1 TYR   297      37.018  38.595  28.943  1.00  0.00           H  
ATOM   1098  HD2 TYR   297      39.538  41.385  30.953  1.00  0.00           H  
ATOM   1099  HE1 TYR   297      38.758  36.835  29.343  1.00  0.00           H  
ATOM   1100  HE2 TYR   297      41.218  39.725  31.333  1.00  0.00           H  
ATOM   1101  HH  TYR   297      40.588  36.205  30.563  1.00  0.00           H  
ATOM   1102  N   ILE   298      39.058  41.985  26.763  1.00  0.00           N  
ATOM   1103  CA  ILE   298      39.178  41.865  25.283  1.00  0.00           C  
ATOM   1104  CB  ILE   298      38.898  43.245  24.553  1.00  0.00           C  
ATOM   1105  CG2 ILE   298      38.928  43.035  23.023  1.00  0.00           C  
ATOM   1106  CG1 ILE   298      37.578  43.975  25.053  1.00  0.00           C  
ATOM   1107  CD1 ILE   298      37.288  45.265  24.263  1.00  0.00           C  
ATOM   1108  C   ILE   298      40.558  41.365  25.013  1.00  0.00           C  
ATOM   1109  O   ILE   298      41.488  41.955  25.503  1.00  0.00           O  
ATOM   1110  H   ILE   298      39.808  42.255  27.383  1.00  0.00           H  
ATOM   1111  HA  ILE   298      38.538  41.075  24.913  1.00  0.00           H  
ATOM   1112  HB  ILE   298      39.698  43.935  24.813  1.00  0.00           H  
ATOM   1113 HG12 ILE   298      37.658  44.115  26.133  1.00  0.00           H  
ATOM   1114 HG13 ILE   298      36.828  43.225  24.803  1.00  0.00           H  
ATOM   1115 HG21 ILE   298      39.958  42.725  22.843  1.00  0.00           H  
ATOM   1116 HG22 ILE   298      38.138  42.345  22.733  1.00  0.00           H  
ATOM   1117 HG23 ILE   298      38.748  43.965  22.483  1.00  0.00           H  
ATOM   1118 HD11 ILE   298      37.058  45.065  23.223  1.00  0.00           H  
ATOM   1119 HD12 ILE   298      36.458  45.725  24.793  1.00  0.00           H  
ATOM   1120 HD13 ILE   298      38.108  45.965  24.403  1.00  0.00           H  
ATOM   1121  N   GLY   299      40.778  40.165  24.393  1.00  0.00           N  
ATOM   1122  CA  GLY   299      42.148  39.655  24.093  1.00  0.00           C  
ATOM   1123  C   GLY   299      42.898  39.125  25.333  1.00  0.00           C  
ATOM   1124  O   GLY   299      44.148  39.165  25.333  1.00  0.00           O  
ATOM   1125  H   GLY   299      39.958  39.675  24.063  1.00  0.00           H  
ATOM   1126  HA2 GLY   299      42.798  40.435  23.683  1.00  0.00           H  
ATOM   1127  HA3 GLY   299      41.978  38.805  23.423  1.00  0.00           H  
ATOM   1128  N   GLY   300      42.228  38.695  26.403  1.00  0.00           N  
ATOM   1129  CA  GLY   300      42.908  38.535  27.673  1.00  0.00           C  
ATOM   1130  C   GLY   300      43.268  39.865  28.423  1.00  0.00           C  
ATOM   1131  O   GLY   300      43.718  39.795  29.543  1.00  0.00           O  
ATOM   1132  H   GLY   300      41.228  38.625  26.373  1.00  0.00           H  
ATOM   1133  HA2 GLY   300      43.858  38.065  27.433  1.00  0.00           H  
ATOM   1134  HA3 GLY   300      42.268  37.905  28.283  1.00  0.00           H  
ATOM   1135  N   GLU   301      43.078  40.955  27.773  1.00  0.00           N  
ATOM   1136  CA  GLU   301      43.468  42.315  28.243  1.00  0.00           C  
ATOM   1137  CB  GLU   301      44.188  43.195  27.153  1.00  0.00           C  
ATOM   1138  CG  GLU   301      45.348  42.255  26.643  1.00  0.00           C  
ATOM   1139  CD  GLU   301      46.098  42.835  25.403  1.00  0.00           C  
ATOM   1140  OE1 GLU   301      47.248  43.245  25.523  1.00  0.00           O  
ATOM   1141  OE2 GLU   301      45.558  42.885  24.253  1.00  0.00           O1-
ATOM   1142  C   GLU   301      42.298  43.075  28.883  1.00  0.00           C  
ATOM   1143  O   GLU   301      41.128  42.655  28.703  1.00  0.00           O  
ATOM   1144  H   GLU   301      42.428  40.905  27.003  1.00  0.00           H  
ATOM   1145  HA  GLU   301      44.068  42.075  29.123  1.00  0.00           H  
ATOM   1146  HB2 GLU   301      44.608  44.115  27.553  1.00  0.00           H  
ATOM   1147  HB3 GLU   301      43.608  43.455  26.263  1.00  0.00           H  
ATOM   1148  HG2 GLU   301      45.028  41.285  26.263  1.00  0.00           H  
ATOM   1149  HG3 GLU   301      46.008  42.075  27.493  1.00  0.00           H  
ATOM   1150  N   VAL   302      42.648  44.035  29.723  1.00  0.00           N  
ATOM   1151  CA  VAL   302      41.738  44.755  30.583  1.00  0.00           C  
ATOM   1152  CB  VAL   302      41.898  44.475  32.073  1.00  0.00           C  
ATOM   1153  CG1 VAL   302      40.848  45.045  33.093  1.00  0.00           C  
ATOM   1154  CG2 VAL   302      42.088  42.995  32.233  1.00  0.00           C  
ATOM   1155  C   VAL   302      41.868  46.235  30.313  1.00  0.00           C  
ATOM   1156  O   VAL   302      42.908  46.825  30.433  1.00  0.00           O  
ATOM   1157  H   VAL   302      43.628  44.255  29.833  1.00  0.00           H  
ATOM   1158  HA  VAL   302      40.728  44.465  30.313  1.00  0.00           H  
ATOM   1159  HB  VAL   302      42.768  44.985  32.483  1.00  0.00           H  
ATOM   1160 HG11 VAL   302      40.588  46.085  32.903  1.00  0.00           H  
ATOM   1161 HG12 VAL   302      39.948  44.445  32.963  1.00  0.00           H  
ATOM   1162 HG13 VAL   302      41.108  45.095  34.153  1.00  0.00           H  
ATOM   1163 HG21 VAL   302      41.268  42.505  31.703  1.00  0.00           H  
ATOM   1164 HG22 VAL   302      42.998  42.585  31.773  1.00  0.00           H  
ATOM   1165 HG23 VAL   302      41.898  42.605  33.233  1.00  0.00           H  
ATOM   1166  N   PHE   303      40.728  46.875  30.063  1.00  0.00           N  
ATOM   1167  CA  PHE   303      40.558  48.345  29.873  1.00  0.00           C  
ATOM   1168  CB  PHE   303      40.058  48.625  28.463  1.00  0.00           C  
ATOM   1169  CG  PHE   303      41.048  47.905  27.383  1.00  0.00           C  
ATOM   1170  CD1 PHE   303      40.758  46.565  27.093  1.00  0.00           C  
ATOM   1171  CE1 PHE   303      41.488  45.875  26.213  1.00  0.00           C  
ATOM   1172  CZ  PHE   303      42.528  46.545  25.473  1.00  0.00           C  
ATOM   1173  CE2 PHE   303      42.798  47.905  25.743  1.00  0.00           C  
ATOM   1174  CD2 PHE   303      42.098  48.575  26.763  1.00  0.00           C  
ATOM   1175  C   PHE   303      39.528  48.835  30.893  1.00  0.00           C  
ATOM   1176  O   PHE   303      38.758  48.065  31.483  1.00  0.00           O  
ATOM   1177  H   PHE   303      39.898  46.345  29.863  1.00  0.00           H  
ATOM   1178  HA  PHE   303      41.478  48.915  30.003  1.00  0.00           H  
ATOM   1179  HB2 PHE   303      40.018  49.695  28.313  1.00  0.00           H  
ATOM   1180  HB3 PHE   303      39.068  48.175  28.453  1.00  0.00           H  
ATOM   1181  HD1 PHE   303      39.968  46.055  27.623  1.00  0.00           H  
ATOM   1182  HD2 PHE   303      42.228  49.635  26.943  1.00  0.00           H  
ATOM   1183  HE1 PHE   303      41.268  44.835  26.063  1.00  0.00           H  
ATOM   1184  HE2 PHE   303      43.548  48.445  25.183  1.00  0.00           H  
ATOM   1185  HZ  PHE   303      43.138  46.065  24.733  1.00  0.00           H  
ATOM   1186  N   ALA   304      39.498  50.145  31.113  1.00  0.00           N  
ATOM   1187  CA  ALA   304      38.808  50.895  32.143  1.00  0.00           C  
ATOM   1188  CB  ALA   304      39.768  50.935  33.343  1.00  0.00           C  
ATOM   1189  C   ALA   304      38.368  52.185  31.593  1.00  0.00           C  
ATOM   1190  O   ALA   304      39.058  52.905  30.883  1.00  0.00           O  
ATOM   1191  H   ALA   304      40.098  50.695  30.533  1.00  0.00           H  
ATOM   1192  HA  ALA   304      37.918  50.425  32.583  1.00  0.00           H  
ATOM   1193  HB1 ALA   304      40.668  51.375  32.913  1.00  0.00           H  
ATOM   1194  HB2 ALA   304      39.328  51.485  34.183  1.00  0.00           H  
ATOM   1195  HB3 ALA   304      40.008  49.935  33.713  1.00  0.00           H  
ATOM   1196  N   GLU   305      37.158  52.645  31.923  1.00  0.00           N  
ATOM   1197  CA  GLU   305      36.578  53.985  31.693  1.00  0.00           C  
ATOM   1198  CB  GLU   305      35.588  53.895  30.513  1.00  0.00           C  
ATOM   1199  CG  GLU   305      35.078  55.255  29.943  1.00  0.00           C  
ATOM   1200  CD  GLU   305      34.508  54.985  28.553  1.00  0.00           C  
ATOM   1201  OE1 GLU   305      35.078  55.475  27.583  1.00  0.00           O  
ATOM   1202  OE2 GLU   305      33.448  54.405  28.473  1.00  0.00           O1-
ATOM   1203  C   GLU   305      35.898  54.615  32.863  1.00  0.00           C  
ATOM   1204  O   GLU   305      35.148  54.005  33.593  1.00  0.00           O  
ATOM   1205  H   GLU   305      36.738  52.015  32.583  1.00  0.00           H  
ATOM   1206  HA  GLU   305      37.378  54.645  31.373  1.00  0.00           H  
ATOM   1207  HB2 GLU   305      34.808  53.175  30.763  1.00  0.00           H  
ATOM   1208  HB3 GLU   305      36.118  53.295  29.773  1.00  0.00           H  
ATOM   1209  HG2 GLU   305      35.798  56.055  29.773  1.00  0.00           H  
ATOM   1210  HG3 GLU   305      34.318  55.745  30.543  1.00  0.00           H  
ATOM   1211  N   CYS   306      36.138  55.945  32.963  1.00  0.00           N  
ATOM   1212  CA  CYS   306      35.518  56.765  34.053  1.00  0.00           C  
ATOM   1213  CB  CYS   306      36.478  57.935  34.343  1.00  0.00           C  
ATOM   1214  SG  CYS   306      35.688  58.945  35.643  1.00  0.00           S  
ATOM   1215  C   CYS   306      34.118  57.335  33.653  1.00  0.00           C  
ATOM   1216  O   CYS   306      33.848  58.035  32.713  1.00  0.00           O  
ATOM   1217  H   CYS   306      36.868  56.375  32.413  1.00  0.00           H  
ATOM   1218  HA  CYS   306      35.388  56.185  34.963  1.00  0.00           H  
ATOM   1219  HB2 CYS   306      36.568  58.515  33.423  1.00  0.00           H  
ATOM   1220  HB3 CYS   306      37.478  57.635  34.643  1.00  0.00           H  
ATOM   1221  HG  CYS   306      36.618  59.575  36.373  1.00  0.00           H  
ATOM   1222  N   LEU   307      33.208  56.905  34.513  1.00  0.00           N  
ATOM   1223  CA  LEU   307      31.768  57.305  34.513  1.00  0.00           C  
ATOM   1224  CB  LEU   307      30.808  56.155  34.723  1.00  0.00           C  
ATOM   1225  CG  LEU   307      30.938  55.075  33.603  1.00  0.00           C  
ATOM   1226  CD1 LEU   307      29.808  53.985  33.753  1.00  0.00           C  
ATOM   1227  CD2 LEU   307      30.858  55.505  32.163  1.00  0.00           C  
ATOM   1228  C   LEU   307      31.538  58.505  35.413  1.00  0.00           C  
ATOM   1229  O   LEU   307      30.628  59.285  35.183  1.00  0.00           O  
ATOM   1230  H   LEU   307      33.488  56.265  35.243  1.00  0.00           H  
ATOM   1231  HA  LEU   307      31.648  57.705  33.503  1.00  0.00           H  
ATOM   1232  HB2 LEU   307      29.828  56.585  34.923  1.00  0.00           H  
ATOM   1233  HB3 LEU   307      31.058  55.685  35.673  1.00  0.00           H  
ATOM   1234  HG  LEU   307      31.838  54.505  33.823  1.00  0.00           H  
ATOM   1235 HD11 LEU   307      28.848  54.435  33.523  1.00  0.00           H  
ATOM   1236 HD12 LEU   307      30.068  53.105  33.173  1.00  0.00           H  
ATOM   1237 HD13 LEU   307      29.868  53.675  34.803  1.00  0.00           H  
ATOM   1238 HD21 LEU   307      30.108  56.295  32.153  1.00  0.00           H  
ATOM   1239 HD22 LEU   307      31.778  55.905  31.743  1.00  0.00           H  
ATOM   1240 HD23 LEU   307      30.618  54.615  31.573  1.00  0.00           H  
ATOM   1241  N   SER   308      32.368  58.665  36.463  1.00  0.00           N  
ATOM   1242  CA  SER   308      32.318  59.735  37.463  1.00  0.00           C  
ATOM   1243  CB  SER   308      33.358  59.385  38.573  1.00  0.00           C  
ATOM   1244  OG  SER   308      32.948  60.235  39.683  1.00  0.00           O  
ATOM   1245  C   SER   308      32.608  61.065  36.923  1.00  0.00           C  
ATOM   1246  O   SER   308      33.278  61.195  35.883  1.00  0.00           O  
ATOM   1247  H   SER   308      32.928  57.875  36.743  1.00  0.00           H  
ATOM   1248  HA  SER   308      31.358  59.745  37.993  1.00  0.00           H  
ATOM   1249  HB2 SER   308      34.378  59.665  38.313  1.00  0.00           H  
ATOM   1250  HB3 SER   308      33.288  58.385  38.993  1.00  0.00           H  
ATOM   1251  HG  SER   308      33.618  60.045  40.343  1.00  0.00           H  
ATOM   1252  N   ASP   309      32.198  62.145  37.553  1.00  0.00           N  
ATOM   1253  CA  ASP   309      32.638  63.505  37.273  1.00  0.00           C  
ATOM   1254  CB  ASP   309      31.388  64.435  37.523  1.00  0.00           C  
ATOM   1255  CG  ASP   309      30.708  64.435  38.883  1.00  0.00           C  
ATOM   1256  OD1 ASP   309      31.078  63.535  39.673  1.00  0.00           O  
ATOM   1257  OD2 ASP   309      29.838  65.305  39.093  1.00  0.00           O1-
ATOM   1258  C   ASP   309      33.908  63.895  38.033  1.00  0.00           C  
ATOM   1259  O   ASP   309      34.438  65.045  37.973  1.00  0.00           O  
ATOM   1260  H   ASP   309      31.678  61.995  38.413  1.00  0.00           H  
ATOM   1261  HA  ASP   309      32.798  63.745  36.223  1.00  0.00           H  
ATOM   1262  HB2 ASP   309      30.658  64.295  36.723  1.00  0.00           H  
ATOM   1263  HB3 ASP   309      31.808  65.445  37.433  1.00  0.00           H  
ATOM   1264  N   SER   310      34.628  62.855  38.623  1.00  0.00           N  
ATOM   1265  CA  SER   310      36.058  62.895  39.123  1.00  0.00           C  
ATOM   1266  CB  SER   310      36.158  62.885  40.683  1.00  0.00           C  
ATOM   1267  OG  SER   310      35.488  63.985  41.243  1.00  0.00           O  
ATOM   1268  C   SER   310      37.088  61.915  38.523  1.00  0.00           C  
ATOM   1269  O   SER   310      36.708  60.795  38.153  1.00  0.00           O  
ATOM   1270  H   SER   310      34.158  61.985  38.403  1.00  0.00           H  
ATOM   1271  HA  SER   310      36.468  63.865  38.843  1.00  0.00           H  
ATOM   1272  HB2 SER   310      37.188  62.925  41.033  1.00  0.00           H  
ATOM   1273  HB3 SER   310      35.678  61.935  40.943  1.00  0.00           H  
ATOM   1274  HG  SER   310      34.568  63.715  41.173  1.00  0.00           H  
ATOM   1275  N   ALA   311      38.358  62.285  38.583  1.00  0.00           N  
ATOM   1276  CA  ALA   311      39.408  61.355  38.153  1.00  0.00           C  
ATOM   1277  CB  ALA   311      40.718  62.085  38.033  1.00  0.00           C  
ATOM   1278  C   ALA   311      39.618  60.165  39.123  1.00  0.00           C  
ATOM   1279  O   ALA   311      39.608  60.365  40.363  1.00  0.00           O  
ATOM   1280  H   ALA   311      38.518  63.215  38.943  1.00  0.00           H  
ATOM   1281  HA  ALA   311      39.178  61.055  37.133  1.00  0.00           H  
ATOM   1282  HB1 ALA   311      40.548  62.955  37.403  1.00  0.00           H  
ATOM   1283  HB2 ALA   311      41.128  62.345  39.013  1.00  0.00           H  
ATOM   1284  HB3 ALA   311      41.518  61.435  37.683  1.00  0.00           H  
ATOM   1285  N   ILE   312      40.028  59.015  38.583  1.00  0.00           N  
ATOM   1286  CA  ILE   312      40.278  57.715  39.343  1.00  0.00           C  
ATOM   1287  CB  ILE   312      39.608  56.495  38.533  1.00  0.00           C  
ATOM   1288  CG2 ILE   312      39.648  55.135  39.313  1.00  0.00           C  
ATOM   1289  CG1 ILE   312      38.208  56.885  38.063  1.00  0.00           C  
ATOM   1290  CD1 ILE   312      37.458  55.755  37.323  1.00  0.00           C  
ATOM   1291  C   ILE   312      41.788  57.495  39.363  1.00  0.00           C  
ATOM   1292  O   ILE   312      42.408  57.335  38.263  1.00  0.00           O  
ATOM   1293  H   ILE   312      40.068  58.905  37.583  1.00  0.00           H  
ATOM   1294  HA  ILE   312      39.878  57.695  40.353  1.00  0.00           H  
ATOM   1295  HB  ILE   312      40.218  56.405  37.633  1.00  0.00           H  
ATOM   1296 HG12 ILE   312      38.268  57.735  37.393  1.00  0.00           H  
ATOM   1297 HG13 ILE   312      37.658  57.205  38.953  1.00  0.00           H  
ATOM   1298 HG21 ILE   312      39.448  54.265  38.693  1.00  0.00           H  
ATOM   1299 HG22 ILE   312      40.578  55.005  39.853  1.00  0.00           H  
ATOM   1300 HG23 ILE   312      38.808  55.145  40.003  1.00  0.00           H  
ATOM   1301 HD11 ILE   312      37.188  54.955  38.013  1.00  0.00           H  
ATOM   1302 HD12 ILE   312      36.498  56.155  36.993  1.00  0.00           H  
ATOM   1303 HD13 ILE   312      38.028  55.395  36.473  1.00  0.00           H  
ATOM   1304  N   PHE   313      42.298  57.315  40.573  1.00  0.00           N  
ATOM   1305  CA  PHE   313      43.668  56.995  40.843  1.00  0.00           C  
ATOM   1306  CB  PHE   313      44.068  57.775  42.093  1.00  0.00           C  
ATOM   1307  CG  PHE   313      44.168  59.285  41.883  1.00  0.00           C  
ATOM   1308  CD1 PHE   313      43.088  60.155  41.943  1.00  0.00           C  
ATOM   1309  CE1 PHE   313      43.208  61.485  41.583  1.00  0.00           C  
ATOM   1310  CZ  PHE   313      44.528  61.935  41.353  1.00  0.00           C  
ATOM   1311  CE2 PHE   313      45.638  61.095  41.433  1.00  0.00           C  
ATOM   1312  CD2 PHE   313      45.388  59.785  41.663  1.00  0.00           C  
ATOM   1313  C   PHE   313      43.828  55.495  40.853  1.00  0.00           C  
ATOM   1314  O   PHE   313      43.058  54.825  41.583  1.00  0.00           O  
ATOM   1315  H   PHE   313      41.758  57.215  41.413  1.00  0.00           H  
ATOM   1316  HA  PHE   313      44.388  57.355  40.103  1.00  0.00           H  
ATOM   1317  HB2 PHE   313      45.088  57.445  42.313  1.00  0.00           H  
ATOM   1318  HB3 PHE   313      43.538  57.525  43.013  1.00  0.00           H  
ATOM   1319  HD1 PHE   313      42.098  59.725  42.003  1.00  0.00           H  
ATOM   1320  HD2 PHE   313      46.228  59.115  41.603  1.00  0.00           H  
ATOM   1321  HE1 PHE   313      42.348  62.125  41.463  1.00  0.00           H  
ATOM   1322  HE2 PHE   313      46.618  61.555  41.493  1.00  0.00           H  
ATOM   1323  HZ  PHE   313      44.668  62.995  41.183  1.00  0.00           H  
ATOM   1324  N   VAL   314      44.728  54.905  40.123  1.00  0.00           N  
ATOM   1325  CA  VAL   314      44.818  53.435  39.903  1.00  0.00           C  
ATOM   1326  CB  VAL   314      44.258  53.055  38.543  1.00  0.00           C  
ATOM   1327  CG1 VAL   314      44.148  51.515  38.393  1.00  0.00           C  
ATOM   1328  CG2 VAL   314      42.938  53.695  38.183  1.00  0.00           C  
ATOM   1329  C   VAL   314      46.238  52.985  40.213  1.00  0.00           C  
ATOM   1330  O   VAL   314      47.258  53.585  39.893  1.00  0.00           O  
ATOM   1331  H   VAL   314      45.428  55.445  39.633  1.00  0.00           H  
ATOM   1332  HA  VAL   314      44.188  52.955  40.653  1.00  0.00           H  
ATOM   1333  HB  VAL   314      44.888  53.355  37.713  1.00  0.00           H  
ATOM   1334 HG11 VAL   314      45.158  51.125  38.533  1.00  0.00           H  
ATOM   1335 HG12 VAL   314      43.398  51.085  39.063  1.00  0.00           H  
ATOM   1336 HG13 VAL   314      43.918  51.305  37.353  1.00  0.00           H  
ATOM   1337 HG21 VAL   314      42.498  53.065  37.403  1.00  0.00           H  
ATOM   1338 HG22 VAL   314      42.098  53.605  38.873  1.00  0.00           H  
ATOM   1339 HG23 VAL   314      43.038  54.725  37.863  1.00  0.00           H  
ATOM   1340  N   GLN   315      46.348  51.825  40.883  1.00  0.00           N  
ATOM   1341  CA  GLN   315      47.578  51.005  40.963  1.00  0.00           C  
ATOM   1342  CB  GLN   315      48.018  50.635  42.383  1.00  0.00           C  
ATOM   1343  CG  GLN   315      49.198  49.625  42.433  1.00  0.00           C  
ATOM   1344  CD  GLN   315      49.788  49.525  43.843  1.00  0.00           C  
ATOM   1345  OE1 GLN   315      49.358  50.035  44.883  1.00  0.00           O  
ATOM   1346  NE2 GLN   315      50.858  48.685  43.873  1.00  0.00           N  
ATOM   1347  C   GLN   315      47.368  49.735  40.103  1.00  0.00           C  
ATOM   1348  O   GLN   315      46.448  48.885  40.413  1.00  0.00           O  
ATOM   1349  H   GLN   315      45.478  51.385  41.143  1.00  0.00           H  
ATOM   1350  HA  GLN   315      48.398  51.455  40.403  1.00  0.00           H  
ATOM   1351  HB2 GLN   315      47.168  50.115  42.833  1.00  0.00           H  
ATOM   1352  HB3 GLN   315      48.238  51.535  42.933  1.00  0.00           H  
ATOM   1353  HG2 GLN   315      49.978  49.935  41.753  1.00  0.00           H  
ATOM   1354  HG3 GLN   315      48.738  48.655  42.253  1.00  0.00           H  
ATOM   1355 HE21 GLN   315      51.128  48.165  43.053  1.00  0.00           H  
ATOM   1356 HE22 GLN   315      51.208  48.425  44.783  1.00  0.00           H  
ATOM   1357  N   SER   316      48.208  49.575  39.063  1.00  0.00           N  
ATOM   1358  CA  SER   316      48.388  48.375  38.233  1.00  0.00           C  
ATOM   1359  CB  SER   316      47.678  48.475  36.833  1.00  0.00           C  
ATOM   1360  OG  SER   316      48.088  47.435  36.013  1.00  0.00           O  
ATOM   1361  C   SER   316      49.848  47.965  38.013  1.00  0.00           C  
ATOM   1362  O   SER   316      50.598  48.835  37.473  1.00  0.00           O  
ATOM   1363  H   SER   316      48.938  50.235  38.833  1.00  0.00           H  
ATOM   1364  HA  SER   316      47.908  47.525  38.713  1.00  0.00           H  
ATOM   1365  HB2 SER   316      48.028  49.405  36.383  1.00  0.00           H  
ATOM   1366  HB3 SER   316      46.588  48.475  36.923  1.00  0.00           H  
ATOM   1367  HG  SER   316      47.488  47.455  35.263  1.00  0.00           H  
ATOM   1368  N   PRO   317      50.188  46.675  38.323  1.00  0.00           N  
ATOM   1369  CD  PRO   317      49.358  45.645  38.803  1.00  0.00           C  
ATOM   1370  CG  PRO   317      50.268  44.795  39.683  1.00  0.00           C  
ATOM   1371  CB  PRO   317      51.478  44.675  38.703  1.00  0.00           C  
ATOM   1372  CA  PRO   317      51.598  46.155  38.203  1.00  0.00           C  
ATOM   1373  C   PRO   317      52.168  46.135  36.823  1.00  0.00           C  
ATOM   1374  O   PRO   317      53.398  46.085  36.693  1.00  0.00           O  
ATOM   1375  HA  PRO   317      52.228  46.685  38.923  1.00  0.00           H  
ATOM   1376  HB2 PRO   317      51.218  44.015  37.883  1.00  0.00           H  
ATOM   1377  HB3 PRO   317      52.438  44.375  39.123  1.00  0.00           H  
ATOM   1378  HG2 PRO   317      49.688  43.915  39.953  1.00  0.00           H  
ATOM   1379  HG3 PRO   317      50.708  45.275  40.553  1.00  0.00           H  
ATOM   1380  HD2 PRO   317      48.988  45.065  37.953  1.00  0.00           H  
ATOM   1381  HD3 PRO   317      48.558  46.015  39.443  1.00  0.00           H  
ATOM   1382  N   ASN   318      51.308  46.205  35.763  1.00  0.00           N  
ATOM   1383  CA  ASN   318      51.658  46.435  34.413  1.00  0.00           C  
ATOM   1384  CB  ASN   318      50.498  45.895  33.593  1.00  0.00           C  
ATOM   1385  CG  ASN   318      50.868  45.965  32.133  1.00  0.00           C  
ATOM   1386  OD1 ASN   318      50.018  46.425  31.373  1.00  0.00           O  
ATOM   1387  ND2 ASN   318      52.038  45.525  31.733  1.00  0.00           N  
ATOM   1388  C   ASN   318      51.928  47.935  34.133  1.00  0.00           C  
ATOM   1389  O   ASN   318      52.828  48.295  33.423  1.00  0.00           O  
ATOM   1390  H   ASN   318      50.338  45.945  35.783  1.00  0.00           H  
ATOM   1391  HA  ASN   318      52.608  45.935  34.233  1.00  0.00           H  
ATOM   1392  HB2 ASN   318      49.568  46.465  33.683  1.00  0.00           H  
ATOM   1393  HB3 ASN   318      50.178  44.945  34.023  1.00  0.00           H  
ATOM   1394 HD21 ASN   318      52.708  45.235  32.423  1.00  0.00           H  
ATOM   1395 HD22 ASN   318      52.148  45.445  30.733  1.00  0.00           H  
ATOM   1396  N   CYS   319      51.088  48.815  34.713  1.00  0.00           N  
ATOM   1397  CA  CYS   319      51.348  50.295  34.623  1.00  0.00           C  
ATOM   1398  CB  CYS   319      50.108  51.085  34.983  1.00  0.00           C  
ATOM   1399  SG  CYS   319      48.628  50.605  34.013  1.00  0.00           S  
ATOM   1400  C   CYS   319      52.608  50.705  35.423  1.00  0.00           C  
ATOM   1401  O   CYS   319      53.118  51.755  35.153  1.00  0.00           O  
ATOM   1402  H   CYS   319      50.338  48.475  35.303  1.00  0.00           H  
ATOM   1403  HA  CYS   319      51.598  50.435  33.573  1.00  0.00           H  
ATOM   1404  HB2 CYS   319      50.298  52.155  35.063  1.00  0.00           H  
ATOM   1405  HB3 CYS   319      49.768  50.735  35.953  1.00  0.00           H  
ATOM   1406  HG  CYS   319      48.418  51.745  33.343  1.00  0.00           H  
ATOM   1407  N   ASN   320      53.118  49.925  36.393  1.00  0.00           N  
ATOM   1408  CA  ASN   320      54.408  50.105  37.123  1.00  0.00           C  
ATOM   1409  CB  ASN   320      54.258  49.595  38.533  1.00  0.00           C  
ATOM   1410  CG  ASN   320      53.418  50.485  39.313  1.00  0.00           C  
ATOM   1411  OD1 ASN   320      52.248  50.245  39.623  1.00  0.00           O  
ATOM   1412  ND2 ASN   320      53.908  51.645  39.713  1.00  0.00           N  
ATOM   1413  C   ASN   320      55.528  49.405  36.373  1.00  0.00           C  
ATOM   1414  O   ASN   320      56.708  49.615  36.673  1.00  0.00           O  
ATOM   1415  H   ASN   320      52.618  49.115  36.733  1.00  0.00           H  
ATOM   1416  HA  ASN   320      54.598  51.185  37.163  1.00  0.00           H  
ATOM   1417  HB2 ASN   320      55.238  49.645  39.003  1.00  0.00           H  
ATOM   1418  HB3 ASN   320      53.838  48.605  38.643  1.00  0.00           H  
ATOM   1419 HD21 ASN   320      54.888  51.885  39.683  1.00  0.00           H  
ATOM   1420 HD22 ASN   320      53.198  52.325  39.963  1.00  0.00           H  
ATOM   1421  N   GLN   321      55.208  48.655  35.303  1.00  0.00           N  
ATOM   1422  CA  GLN   321      56.218  47.965  34.423  1.00  0.00           C  
ATOM   1423  CB  GLN   321      55.618  46.665  33.813  1.00  0.00           C  
ATOM   1424  CG  GLN   321      56.588  45.545  33.303  1.00  0.00           C  
ATOM   1425  CD  GLN   321      55.678  44.375  32.773  1.00  0.00           C  
ATOM   1426  OE1 GLN   321      54.478  44.275  32.973  1.00  0.00           O  
ATOM   1427  NE2 GLN   321      56.238  43.385  32.053  1.00  0.00           N  
ATOM   1428  C   GLN   321      56.688  48.965  33.283  1.00  0.00           C  
ATOM   1429  O   GLN   321      56.038  48.985  32.243  1.00  0.00           O  
ATOM   1430  H   GLN   321      54.288  48.605  34.883  1.00  0.00           H  
ATOM   1431  HA  GLN   321      57.108  47.825  35.033  1.00  0.00           H  
ATOM   1432  HB2 GLN   321      54.888  46.955  33.063  1.00  0.00           H  
ATOM   1433  HB3 GLN   321      55.148  46.135  34.643  1.00  0.00           H  
ATOM   1434  HG2 GLN   321      57.298  45.115  34.013  1.00  0.00           H  
ATOM   1435  HG3 GLN   321      57.118  45.885  32.413  1.00  0.00           H  
ATOM   1436 HE21 GLN   321      57.198  43.415  31.763  1.00  0.00           H  
ATOM   1437 HE22 GLN   321      55.638  42.635  31.743  1.00  0.00           H  
ATOM   1438  N   ARG   322      57.598  49.885  33.713  1.00  0.00           N  
ATOM   1439  CA  ARG   322      58.168  51.005  33.003  1.00  0.00           C  
ATOM   1440  CB  ARG   322      57.368  52.265  33.363  1.00  0.00           C  
ATOM   1441  CG  ARG   322      56.048  52.435  32.583  1.00  0.00           C  
ATOM   1442  CD  ARG   322      55.208  53.645  33.073  1.00  0.00           C  
ATOM   1443  NE  ARG   322      56.078  54.845  33.033  1.00  0.00           N  
ATOM   1444  CZ  ARG   322      55.828  56.025  33.593  1.00  0.00           C  
ATOM   1445  NH1 ARG   322      54.668  56.195  34.163  1.00  0.00           N  
ATOM   1446  NH2 ARG   322      56.758  56.895  33.733  1.00  0.00           N1+
ATOM   1447  C   ARG   322      59.658  51.285  33.303  1.00  0.00           C  
ATOM   1448  O   ARG   322      60.148  50.905  34.343  1.00  0.00           O  
ATOM   1449  H   ARG   322      58.028  49.705  34.613  1.00  0.00           H  
ATOM   1450  HA  ARG   322      58.118  50.855  31.933  1.00  0.00           H  
ATOM   1451  HB2 ARG   322      57.928  53.135  33.043  1.00  0.00           H  
ATOM   1452  HB3 ARG   322      57.168  52.315  34.433  1.00  0.00           H  
ATOM   1453  HG2 ARG   322      55.468  51.505  32.583  1.00  0.00           H  
ATOM   1454  HG3 ARG   322      56.318  52.655  31.553  1.00  0.00           H  
ATOM   1455  HD2 ARG   322      54.888  53.465  34.093  1.00  0.00           H  
ATOM   1456  HD3 ARG   322      54.328  53.835  32.463  1.00  0.00           H  
ATOM   1457  HE  ARG   322      56.998  54.685  32.673  1.00  0.00           H  
ATOM   1458 HH11 ARG   322      53.868  55.565  34.133  1.00  0.00           H  
ATOM   1459 HH12 ARG   322      54.538  57.105  34.563  1.00  0.00           H  
ATOM   1460 HH21 ARG   322      57.648  56.635  33.323  1.00  0.00           H  
ATOM   1461 HH22 ARG   322      56.538  57.765  34.183  1.00  0.00           H  
ATOM   1462  N   TYR   323      60.398  51.875  32.343  1.00  0.00           N  
ATOM   1463  CA  TYR   323      61.818  52.185  32.493  1.00  0.00           C  
ATOM   1464  CB  TYR   323      62.458  52.365  31.073  1.00  0.00           C  
ATOM   1465  CG  TYR   323      63.878  53.055  31.153  1.00  0.00           C  
ATOM   1466  CD1 TYR   323      64.928  52.345  31.783  1.00  0.00           C  
ATOM   1467  CE1 TYR   323      66.238  52.965  31.833  1.00  0.00           C  
ATOM   1468  CZ  TYR   323      66.388  54.235  31.283  1.00  0.00           C  
ATOM   1469  OH  TYR   323      67.698  54.755  31.323  1.00  0.00           O  
ATOM   1470  CE2 TYR   323      65.328  54.955  30.743  1.00  0.00           C  
ATOM   1471  CD2 TYR   323      64.088  54.345  30.693  1.00  0.00           C  
ATOM   1472  C   TYR   323      62.138  53.535  33.213  1.00  0.00           C  
ATOM   1473  O   TYR   323      61.548  54.555  32.923  1.00  0.00           O  
ATOM   1474  H   TYR   323      59.978  52.285  31.523  1.00  0.00           H  
ATOM   1475  HA  TYR   323      62.298  51.405  33.093  1.00  0.00           H  
ATOM   1476  HB2 TYR   323      61.798  52.995  30.473  1.00  0.00           H  
ATOM   1477  HB3 TYR   323      62.578  51.365  30.663  1.00  0.00           H  
ATOM   1478  HD1 TYR   323      64.758  51.345  32.143  1.00  0.00           H  
ATOM   1479  HD2 TYR   323      63.278  54.825  30.173  1.00  0.00           H  
ATOM   1480  HE1 TYR   323      67.108  52.435  32.163  1.00  0.00           H  
ATOM   1481  HE2 TYR   323      65.508  55.925  30.293  1.00  0.00           H  
ATOM   1482  HH  TYR   323      67.678  55.685  31.063  1.00  0.00           H  
ATOM   1483  N   GLY   324      63.058  53.565  34.123  1.00  0.00           N  
ATOM   1484  CA  GLY   324      63.368  54.835  34.913  1.00  0.00           C  
ATOM   1485  C   GLY   324      62.298  55.395  35.803  1.00  0.00           C  
ATOM   1486  O   GLY   324      62.198  56.645  35.713  1.00  0.00           O  
ATOM   1487  H   GLY   324      63.568  52.695  34.233  1.00  0.00           H  
ATOM   1488  HA2 GLY   324      63.848  55.575  34.273  1.00  0.00           H  
ATOM   1489  HA3 GLY   324      64.178  54.635  35.613  1.00  0.00           H  
ATOM   1490  N   TRP   325      61.468  54.545  36.433  1.00  0.00           N  
ATOM   1491  CA  TRP   325      60.218  54.885  37.093  1.00  0.00           C  
ATOM   1492  CB  TRP   325      59.178  55.105  36.083  1.00  0.00           C  
ATOM   1493  CG  TRP   325      58.058  56.015  36.593  1.00  0.00           C  
ATOM   1494  CD1 TRP   325      58.148  57.375  36.783  1.00  0.00           C  
ATOM   1495  NE1 TRP   325      56.948  57.825  37.353  1.00  0.00           N  
ATOM   1496  CE2 TRP   325      55.988  56.825  37.373  1.00  0.00           C  
ATOM   1497  CZ2 TRP   325      54.728  56.755  37.863  1.00  0.00           C  
ATOM   1498  CH2 TRP   325      54.028  55.485  37.913  1.00  0.00           C  
ATOM   1499  CZ3 TRP   325      54.748  54.315  37.453  1.00  0.00           C  
ATOM   1500  CE3 TRP   325      56.038  54.445  36.983  1.00  0.00           C  
ATOM   1501  CD2 TRP   325      56.728  55.665  36.973  1.00  0.00           C  
ATOM   1502  C   TRP   325      59.778  53.825  38.143  1.00  0.00           C  
ATOM   1503  O   TRP   325      60.408  52.765  38.373  1.00  0.00           O  
ATOM   1504  H   TRP   325      61.678  53.565  36.533  1.00  0.00           H  
ATOM   1505  HA  TRP   325      60.368  55.765  37.723  1.00  0.00           H  
ATOM   1506  HB2 TRP   325      58.748  54.155  35.773  1.00  0.00           H  
ATOM   1507  HB3 TRP   325      59.468  55.675  35.203  1.00  0.00           H  
ATOM   1508  HD1 TRP   325      58.998  58.005  36.573  1.00  0.00           H  
ATOM   1509  HE1 TRP   325      56.858  58.755  37.743  1.00  0.00           H  
ATOM   1510  HE3 TRP   325      56.608  53.565  36.723  1.00  0.00           H  
ATOM   1511  HZ2 TRP   325      54.228  57.675  38.143  1.00  0.00           H  
ATOM   1512  HZ3 TRP   325      54.288  53.335  37.543  1.00  0.00           H  
ATOM   1513  HH2 TRP   325      53.008  55.435  38.263  1.00  0.00           H  
ATOM   1514  N   HIS   326      58.718  54.205  38.903  1.00  0.00           N  
ATOM   1515  CA  HIS   326      58.708  53.815  40.323  1.00  0.00           C  
ATOM   1516  CB  HIS   326      58.298  54.925  41.223  1.00  0.00           C  
ATOM   1517  CG  HIS   326      59.138  56.145  41.263  1.00  0.00           C  
ATOM   1518  ND1 HIS   326      60.068  56.425  42.233  1.00  0.00           N  
ATOM   1519  CE1 HIS   326      60.518  57.675  41.913  1.00  0.00           C  
ATOM   1520  NE2 HIS   326      59.918  58.095  40.803  1.00  0.00           N  
ATOM   1521  CD2 HIS   326      58.998  57.155  40.363  1.00  0.00           C  
ATOM   1522  C   HIS   326      57.768  52.605  40.563  1.00  0.00           C  
ATOM   1523  O   HIS   326      56.738  52.505  39.893  1.00  0.00           O  
ATOM   1524  H   HIS   326      58.118  54.895  38.483  1.00  0.00           H  
ATOM   1525  HA  HIS   326      59.698  53.485  40.633  1.00  0.00           H  
ATOM   1526  HB2 HIS   326      58.188  54.615  42.263  1.00  0.00           H  
ATOM   1527  HB3 HIS   326      57.338  55.275  40.863  1.00  0.00           H  
ATOM   1528  HD2 HIS   326      58.378  57.235  39.483  1.00  0.00           H  
ATOM   1529  HE2 HIS   326      60.248  58.815  40.173  1.00  0.00           H  
ATOM   1530  HE1 HIS   326      61.258  58.265  42.423  1.00  0.00           H  
ATOM   1531  N   PRO   327      58.118  51.615  41.423  1.00  0.00           N  
ATOM   1532  CD  PRO   327      59.338  51.595  42.313  1.00  0.00           C  
ATOM   1533  CG  PRO   327      59.138  50.665  43.463  1.00  0.00           C  
ATOM   1534  CB  PRO   327      58.068  49.745  42.833  1.00  0.00           C  
ATOM   1535  CA  PRO   327      57.248  50.585  41.863  1.00  0.00           C  
ATOM   1536  C   PRO   327      56.018  51.225  42.553  1.00  0.00           C  
ATOM   1537  O   PRO   327      56.198  52.275  43.103  1.00  0.00           O  
ATOM   1538  HA  PRO   327      56.938  50.105  40.943  1.00  0.00           H  
ATOM   1539  HB2 PRO   327      57.528  49.035  43.463  1.00  0.00           H  
ATOM   1540  HB3 PRO   327      58.598  49.105  42.123  1.00  0.00           H  
ATOM   1541  HG2 PRO   327      58.728  51.245  44.303  1.00  0.00           H  
ATOM   1542  HG3 PRO   327      60.078  50.205  43.743  1.00  0.00           H  
ATOM   1543  HD2 PRO   327      59.408  52.605  42.693  1.00  0.00           H  
ATOM   1544  HD3 PRO   327      60.218  51.395  41.703  1.00  0.00           H  
ATOM   1545  N   ALA   328      54.868  50.535  42.553  1.00  0.00           N  
ATOM   1546  CA  ALA   328      53.798  50.755  43.523  1.00  0.00           C  
ATOM   1547  CB  ALA   328      54.308  50.145  44.883  1.00  0.00           C  
ATOM   1548  C   ALA   328      53.298  52.215  43.593  1.00  0.00           C  
ATOM   1549  O   ALA   328      53.048  52.725  44.713  1.00  0.00           O  
ATOM   1550  H   ALA   328      54.868  49.665  42.033  1.00  0.00           H  
ATOM   1551  HA  ALA   328      52.938  50.185  43.173  1.00  0.00           H  
ATOM   1552  HB1 ALA   328      54.468  49.095  44.683  1.00  0.00           H  
ATOM   1553  HB2 ALA   328      55.278  50.535  45.203  1.00  0.00           H  
ATOM   1554  HB3 ALA   328      53.588  50.275  45.683  1.00  0.00           H  
ATOM   1555  N   THR   329      53.288  52.865  42.443  1.00  0.00           N  
ATOM   1556  CA  THR   329      53.018  54.315  42.313  1.00  0.00           C  
ATOM   1557  CB  THR   329      54.288  55.105  42.013  1.00  0.00           C  
ATOM   1558  CG2 THR   329      54.048  56.575  41.703  1.00  0.00           C  
ATOM   1559  OG1 THR   329      55.118  54.975  43.093  1.00  0.00           O  
ATOM   1560  C   THR   329      51.918  54.465  41.283  1.00  0.00           C  
ATOM   1561  O   THR   329      51.958  53.785  40.263  1.00  0.00           O  
ATOM   1562  H   THR   329      53.658  52.465  41.593  1.00  0.00           H  
ATOM   1563  HA  THR   329      52.588  54.545  43.293  1.00  0.00           H  
ATOM   1564  HB  THR   329      54.748  54.645  41.143  1.00  0.00           H  
ATOM   1565 HG21 THR   329      53.558  57.065  42.553  1.00  0.00           H  
ATOM   1566 HG22 THR   329      54.918  57.095  41.293  1.00  0.00           H  
ATOM   1567 HG23 THR   329      53.268  56.625  40.943  1.00  0.00           H  
ATOM   1568  HG1 THR   329      55.518  54.125  42.893  1.00  0.00           H  
ATOM   1569  N   VAL   330      50.828  55.255  41.613  1.00  0.00           N  
ATOM   1570  CA  VAL   330      49.678  55.315  40.793  1.00  0.00           C  
ATOM   1571  CB  VAL   330      48.468  56.025  41.473  1.00  0.00           C  
ATOM   1572  CG1 VAL   330      48.038  55.135  42.653  1.00  0.00           C  
ATOM   1573  CG2 VAL   330      48.698  57.395  42.023  1.00  0.00           C  
ATOM   1574  C   VAL   330      49.788  56.015  39.423  1.00  0.00           C  
ATOM   1575  O   VAL   330      50.538  57.005  39.263  1.00  0.00           O  
ATOM   1576  H   VAL   330      50.788  55.585  42.573  1.00  0.00           H  
ATOM   1577  HA  VAL   330      49.388  54.315  40.483  1.00  0.00           H  
ATOM   1578  HB  VAL   330      47.638  56.165  40.773  1.00  0.00           H  
ATOM   1579 HG11 VAL   330      47.178  55.685  43.033  1.00  0.00           H  
ATOM   1580 HG12 VAL   330      47.728  54.115  42.393  1.00  0.00           H  
ATOM   1581 HG13 VAL   330      48.828  55.135  43.403  1.00  0.00           H  
ATOM   1582 HG21 VAL   330      48.948  58.035  41.183  1.00  0.00           H  
ATOM   1583 HG22 VAL   330      47.778  57.855  42.383  1.00  0.00           H  
ATOM   1584 HG23 VAL   330      49.578  57.425  42.653  1.00  0.00           H  
ATOM   1585  N   CYS   331      49.068  55.475  38.473  1.00  0.00           N  
ATOM   1586  CA  CYS   331      48.628  56.235  37.233  1.00  0.00           C  
ATOM   1587  CB  CYS   331      48.608  55.255  36.033  1.00  0.00           C  
ATOM   1588  SG  CYS   331      47.288  53.995  36.143  1.00  0.00           S  
ATOM   1589  C   CYS   331      47.248  56.835  37.573  1.00  0.00           C  
ATOM   1590  O   CYS   331      46.658  56.385  38.573  1.00  0.00           O  
ATOM   1591  H   CYS   331      48.618  54.575  38.613  1.00  0.00           H  
ATOM   1592  HA  CYS   331      49.288  57.075  37.053  1.00  0.00           H  
ATOM   1593  HB2 CYS   331      49.598  54.795  36.063  1.00  0.00           H  
ATOM   1594  HB3 CYS   331      48.598  55.805  35.093  1.00  0.00           H  
ATOM   1595  HG  CYS   331      47.578  53.325  37.263  1.00  0.00           H  
ATOM   1596  N   LYS   332      46.858  57.805  36.733  1.00  0.00           N  
ATOM   1597  CA  LYS   332      45.418  58.255  36.883  1.00  0.00           C  
ATOM   1598  CB  LYS   332      45.358  59.535  37.653  1.00  0.00           C  
ATOM   1599  CG  LYS   332      45.658  60.765  36.903  1.00  0.00           C  
ATOM   1600  CD  LYS   332      45.848  62.005  37.853  1.00  0.00           C  
ATOM   1601  CE  LYS   332      46.048  63.255  36.993  1.00  0.00           C  
ATOM   1602  NZ  LYS   332      46.168  64.495  37.793  1.00  0.00           N1+
ATOM   1603  C   LYS   332      44.588  58.145  35.633  1.00  0.00           C  
ATOM   1604  O   LYS   332      45.118  58.225  34.523  1.00  0.00           O  
ATOM   1605  H   LYS   332      47.448  58.065  35.953  1.00  0.00           H  
ATOM   1606  HA  LYS   332      44.948  57.485  37.503  1.00  0.00           H  
ATOM   1607  HB2 LYS   332      46.148  59.445  38.403  1.00  0.00           H  
ATOM   1608  HB3 LYS   332      44.498  59.635  38.323  1.00  0.00           H  
ATOM   1609  HG2 LYS   332      44.818  61.035  36.273  1.00  0.00           H  
ATOM   1610  HG3 LYS   332      46.668  60.695  36.493  1.00  0.00           H  
ATOM   1611  HD2 LYS   332      46.768  61.905  38.433  1.00  0.00           H  
ATOM   1612  HD3 LYS   332      44.928  62.145  38.413  1.00  0.00           H  
ATOM   1613  HE2 LYS   332      45.148  63.395  36.403  1.00  0.00           H  
ATOM   1614  HE3 LYS   332      46.908  63.195  36.323  1.00  0.00           H  
ATOM   1615  HZ1 LYS   332      46.918  64.355  38.453  1.00  0.00           H  
ATOM   1616  HZ2 LYS   332      46.308  65.325  37.243  1.00  0.00           H  
ATOM   1617  HZ3 LYS   332      45.248  64.545  38.213  1.00  0.00           H  
ATOM   1618  N   ILE   333      43.238  58.115  35.783  1.00  0.00           N  
ATOM   1619  CA  ILE   333      42.278  58.255  34.653  1.00  0.00           C  
ATOM   1620  CB  ILE   333      41.508  56.865  34.523  1.00  0.00           C  
ATOM   1621  CG2 ILE   333      40.588  56.875  33.273  1.00  0.00           C  
ATOM   1622  CG1 ILE   333      42.238  55.515  34.723  1.00  0.00           C  
ATOM   1623  CD1 ILE   333      41.428  54.235  34.783  1.00  0.00           C  
ATOM   1624  C   ILE   333      41.398  59.525  34.793  1.00  0.00           C  
ATOM   1625  O   ILE   333      40.788  59.715  35.863  1.00  0.00           O  
ATOM   1626  H   ILE   333      42.748  58.035  36.663  1.00  0.00           H  
ATOM   1627  HA  ILE   333      42.838  58.245  33.723  1.00  0.00           H  
ATOM   1628  HB  ILE   333      40.818  56.945  35.363  1.00  0.00           H  
ATOM   1629 HG12 ILE   333      42.718  55.555  35.703  1.00  0.00           H  
ATOM   1630 HG13 ILE   333      43.038  55.445  33.983  1.00  0.00           H  
ATOM   1631 HG21 ILE   333      39.758  56.165  33.403  1.00  0.00           H  
ATOM   1632 HG22 ILE   333      40.168  57.855  33.063  1.00  0.00           H  
ATOM   1633 HG23 ILE   333      41.218  56.595  32.423  1.00  0.00           H  
ATOM   1634 HD11 ILE   333      42.108  53.385  34.903  1.00  0.00           H  
ATOM   1635 HD12 ILE   333      40.688  54.235  35.583  1.00  0.00           H  
ATOM   1636 HD13 ILE   333      41.008  54.085  33.793  1.00  0.00           H  
ATOM   1637  N   PRO   334      41.378  60.355  33.793  1.00  0.00           N  
ATOM   1638  CD  PRO   334      42.378  60.345  32.683  1.00  0.00           C  
ATOM   1639  CG  PRO   334      42.458  61.725  32.133  1.00  0.00           C  
ATOM   1640  CB  PRO   334      41.318  62.475  32.773  1.00  0.00           C  
ATOM   1641  CA  PRO   334      40.718  61.585  33.833  1.00  0.00           C  
ATOM   1642  C   PRO   334      39.268  61.485  33.803  1.00  0.00           C  
ATOM   1643  O   PRO   334      38.718  60.415  33.413  1.00  0.00           O  
ATOM   1644  HA  PRO   334      40.948  62.025  34.793  1.00  0.00           H  
ATOM   1645  HB2 PRO   334      40.608  62.785  32.013  1.00  0.00           H  
ATOM   1646  HB3 PRO   334      41.718  63.315  33.353  1.00  0.00           H  
ATOM   1647  HG2 PRO   334      42.438  61.645  31.043  1.00  0.00           H  
ATOM   1648  HG3 PRO   334      43.418  62.105  32.463  1.00  0.00           H  
ATOM   1649  HD2 PRO   334      41.868  59.765  31.913  1.00  0.00           H  
ATOM   1650  HD3 PRO   334      43.358  59.975  33.013  1.00  0.00           H  
ATOM   1651  N   PRO   335      38.478  62.525  34.163  1.00  0.00           N  
ATOM   1652  CD  PRO   335      38.928  63.715  34.793  1.00  0.00           C  
ATOM   1653  CG  PRO   335      37.698  64.315  35.373  1.00  0.00           C  
ATOM   1654  CB  PRO   335      36.548  63.935  34.503  1.00  0.00           C  
ATOM   1655  CA  PRO   335      36.988  62.575  34.053  1.00  0.00           C  
ATOM   1656  C   PRO   335      36.608  62.285  32.603  1.00  0.00           C  
ATOM   1657  O   PRO   335      37.088  62.935  31.663  1.00  0.00           O  
ATOM   1658  HA  PRO   335      36.608  61.855  34.783  1.00  0.00           H  
ATOM   1659  HB2 PRO   335      36.508  64.615  33.653  1.00  0.00           H  
ATOM   1660  HB3 PRO   335      35.578  63.965  34.983  1.00  0.00           H  
ATOM   1661  HG2 PRO   335      37.758  65.405  35.463  1.00  0.00           H  
ATOM   1662  HG3 PRO   335      37.598  63.795  36.323  1.00  0.00           H  
ATOM   1663  HD2 PRO   335      39.378  64.465  34.143  1.00  0.00           H  
ATOM   1664  HD3 PRO   335      39.528  63.475  35.673  1.00  0.00           H  
ATOM   1665  N   GLY   336      35.758  61.305  32.413  1.00  0.00           N  
ATOM   1666  CA  GLY   336      35.098  60.835  31.183  1.00  0.00           C  
ATOM   1667  C   GLY   336      36.078  60.025  30.263  1.00  0.00           C  
ATOM   1668  O   GLY   336      35.688  59.645  29.103  1.00  0.00           O  
ATOM   1669  H   GLY   336      35.518  60.745  33.223  1.00  0.00           H  
ATOM   1670  HA2 GLY   336      34.808  61.685  30.563  1.00  0.00           H  
ATOM   1671  HA3 GLY   336      34.288  60.135  31.383  1.00  0.00           H  
ATOM   1672  N   CYS   337      37.318  59.825  30.663  1.00  0.00           N  
ATOM   1673  CA  CYS   337      38.388  59.155  29.843  1.00  0.00           C  
ATOM   1674  CB  CYS   337      39.628  59.965  30.133  1.00  0.00           C  
ATOM   1675  SG  CYS   337      39.448  61.555  29.343  1.00  0.00           S  
ATOM   1676  C   CYS   337      38.528  57.625  30.053  1.00  0.00           C  
ATOM   1677  O   CYS   337      37.908  57.105  30.943  1.00  0.00           O  
ATOM   1678  H   CYS   337      37.518  60.145  31.593  1.00  0.00           H  
ATOM   1679  HA  CYS   337      38.208  59.325  28.783  1.00  0.00           H  
ATOM   1680  HB2 CYS   337      40.488  59.535  29.623  1.00  0.00           H  
ATOM   1681  HB3 CYS   337      39.878  60.015  31.183  1.00  0.00           H  
ATOM   1682  HG  CYS   337      38.408  61.935  30.093  1.00  0.00           H  
ATOM   1683  N   ASN   338      39.238  56.975  29.153  1.00  0.00           N  
ATOM   1684  CA  ASN   338      39.498  55.575  29.243  1.00  0.00           C  
ATOM   1685  CB  ASN   338      38.718  54.955  28.053  1.00  0.00           C  
ATOM   1686  CG  ASN   338      39.248  55.215  26.733  1.00  0.00           C  
ATOM   1687  OD1 ASN   338      40.178  54.575  26.243  1.00  0.00           O  
ATOM   1688  ND2 ASN   338      38.758  56.255  26.083  1.00  0.00           N  
ATOM   1689  C   ASN   338      41.008  55.295  29.243  1.00  0.00           C  
ATOM   1690  O   ASN   338      41.798  56.085  28.733  1.00  0.00           O  
ATOM   1691  H   ASN   338      39.738  57.455  28.413  1.00  0.00           H  
ATOM   1692  HA  ASN   338      39.198  55.095  30.173  1.00  0.00           H  
ATOM   1693  HB2 ASN   338      37.758  55.465  28.113  1.00  0.00           H  
ATOM   1694  HB3 ASN   338      38.558  53.875  28.143  1.00  0.00           H  
ATOM   1695 HD21 ASN   338      37.958  56.795  26.363  1.00  0.00           H  
ATOM   1696 HD22 ASN   338      39.258  56.535  25.253  1.00  0.00           H  
ATOM   1697  N   LEU   339      41.408  54.145  29.813  1.00  0.00           N  
ATOM   1698  CA  LEU   339      42.808  53.665  29.893  1.00  0.00           C  
ATOM   1699  CB  LEU   339      43.488  54.085  31.203  1.00  0.00           C  
ATOM   1700  CG  LEU   339      44.998  54.435  31.133  1.00  0.00           C  
ATOM   1701  CD1 LEU   339      45.198  55.875  30.753  1.00  0.00           C  
ATOM   1702  CD2 LEU   339      45.638  54.315  32.503  1.00  0.00           C  
ATOM   1703  C   LEU   339      42.968  52.035  29.803  1.00  0.00           C  
ATOM   1704  O   LEU   339      42.408  51.285  30.583  1.00  0.00           O  
ATOM   1705  H   LEU   339      40.668  53.565  30.183  1.00  0.00           H  
ATOM   1706  HA  LEU   339      43.428  54.045  29.083  1.00  0.00           H  
ATOM   1707  HB2 LEU   339      43.398  53.335  31.983  1.00  0.00           H  
ATOM   1708  HB3 LEU   339      42.938  54.945  31.593  1.00  0.00           H  
ATOM   1709  HG  LEU   339      45.508  53.785  30.423  1.00  0.00           H  
ATOM   1710 HD11 LEU   339      46.278  56.065  30.763  1.00  0.00           H  
ATOM   1711 HD12 LEU   339      44.878  56.195  29.753  1.00  0.00           H  
ATOM   1712 HD13 LEU   339      44.688  56.545  31.443  1.00  0.00           H  
ATOM   1713 HD21 LEU   339      45.068  53.695  33.193  1.00  0.00           H  
ATOM   1714 HD22 LEU   339      46.638  53.915  32.333  1.00  0.00           H  
ATOM   1715 HD23 LEU   339      45.638  55.315  32.953  1.00  0.00           H  
ATOM   1716  N   LYS   340      43.878  51.575  28.983  1.00  0.00           N  
ATOM   1717  CA  LYS   340      44.368  50.115  29.243  1.00  0.00           C  
ATOM   1718  CB  LYS   340      45.298  49.635  28.093  1.00  0.00           C  
ATOM   1719  CG  LYS   340      45.618  48.155  28.273  1.00  0.00           C  
ATOM   1720  CD  LYS   340      46.538  47.735  27.003  1.00  0.00           C  
ATOM   1721  CE  LYS   340      46.558  46.265  26.853  1.00  0.00           C  
ATOM   1722  NZ  LYS   340      47.188  46.025  25.533  1.00  0.00           N1+
ATOM   1723  C   LYS   340      45.048  50.015  30.523  1.00  0.00           C  
ATOM   1724  O   LYS   340      45.968  50.785  30.833  1.00  0.00           O  
ATOM   1725  H   LYS   340      44.458  52.205  28.443  1.00  0.00           H  
ATOM   1726  HA  LYS   340      43.508  49.455  29.333  1.00  0.00           H  
ATOM   1727  HB2 LYS   340      46.218  50.235  28.113  1.00  0.00           H  
ATOM   1728  HB3 LYS   340      44.798  49.875  27.163  1.00  0.00           H  
ATOM   1729  HG2 LYS   340      44.688  47.575  28.263  1.00  0.00           H  
ATOM   1730  HG3 LYS   340      46.208  48.125  29.183  1.00  0.00           H  
ATOM   1731  HD2 LYS   340      47.548  48.125  27.013  1.00  0.00           H  
ATOM   1732  HD3 LYS   340      45.988  47.985  26.093  1.00  0.00           H  
ATOM   1733  HE2 LYS   340      45.538  45.875  26.903  1.00  0.00           H  
ATOM   1734  HE3 LYS   340      47.138  45.835  27.673  1.00  0.00           H  
ATOM   1735  HZ1 LYS   340      48.098  46.425  25.373  1.00  0.00           H  
ATOM   1736  HZ2 LYS   340      47.308  45.035  25.383  1.00  0.00           H  
ATOM   1737  HZ3 LYS   340      46.658  46.285  24.713  1.00  0.00           H  
ATOM   1738  N   ILE   341      44.738  48.925  31.313  1.00  0.00           N  
ATOM   1739  CA  ILE   341      45.428  48.705  32.623  1.00  0.00           C  
ATOM   1740  CB  ILE   341      44.408  49.125  33.783  1.00  0.00           C  
ATOM   1741  CG2 ILE   341      44.258  50.635  33.693  1.00  0.00           C  
ATOM   1742  CG1 ILE   341      43.058  48.415  33.583  1.00  0.00           C  
ATOM   1743  CD1 ILE   341      42.208  48.405  34.823  1.00  0.00           C  
ATOM   1744  C   ILE   341      46.058  47.345  32.793  1.00  0.00           C  
ATOM   1745  O   ILE   341      46.768  47.235  33.773  1.00  0.00           O  
ATOM   1746  H   ILE   341      44.068  48.235  31.023  1.00  0.00           H  
ATOM   1747  HA  ILE   341      46.198  49.455  32.753  1.00  0.00           H  
ATOM   1748  HB  ILE   341      44.858  48.785  34.713  1.00  0.00           H  
ATOM   1749 HG12 ILE   341      43.208  47.375  33.283  1.00  0.00           H  
ATOM   1750 HG13 ILE   341      42.488  48.805  32.733  1.00  0.00           H  
ATOM   1751 HG21 ILE   341      43.628  50.845  32.823  1.00  0.00           H  
ATOM   1752 HG22 ILE   341      43.628  50.895  34.543  1.00  0.00           H  
ATOM   1753 HG23 ILE   341      45.208  51.175  33.673  1.00  0.00           H  
ATOM   1754 HD11 ILE   341      41.308  47.835  34.573  1.00  0.00           H  
ATOM   1755 HD12 ILE   341      42.588  47.785  35.643  1.00  0.00           H  
ATOM   1756 HD13 ILE   341      41.948  49.355  35.273  1.00  0.00           H  
ATOM   1757  N   PHE   342      45.858  46.385  31.883  1.00  0.00           N  
ATOM   1758  CA  PHE   342      46.468  45.025  31.953  1.00  0.00           C  
ATOM   1759  CB  PHE   342      45.568  44.075  32.723  1.00  0.00           C  
ATOM   1760  CG  PHE   342      46.298  42.755  33.043  1.00  0.00           C  
ATOM   1761  CD1 PHE   342      47.158  42.645  34.153  1.00  0.00           C  
ATOM   1762  CE1 PHE   342      47.938  41.505  34.343  1.00  0.00           C  
ATOM   1763  CZ  PHE   342      47.858  40.435  33.453  1.00  0.00           C  
ATOM   1764  CE2 PHE   342      46.958  40.485  32.413  1.00  0.00           C  
ATOM   1765  CD2 PHE   342      46.258  41.665  32.103  1.00  0.00           C  
ATOM   1766  C   PHE   342      46.728  44.575  30.453  1.00  0.00           C  
ATOM   1767  O   PHE   342      45.958  44.765  29.513  1.00  0.00           O  
ATOM   1768  H   PHE   342      45.148  46.525  31.173  1.00  0.00           H  
ATOM   1769  HA  PHE   342      47.458  45.025  32.403  1.00  0.00           H  
ATOM   1770  HB2 PHE   342      44.708  43.995  32.053  1.00  0.00           H  
ATOM   1771  HB3 PHE   342      45.288  44.545  33.673  1.00  0.00           H  
ATOM   1772  HD1 PHE   342      47.248  43.525  34.773  1.00  0.00           H  
ATOM   1773  HD2 PHE   342      45.758  41.715  31.143  1.00  0.00           H  
ATOM   1774  HE1 PHE   342      48.648  41.435  35.153  1.00  0.00           H  
ATOM   1775  HE2 PHE   342      46.898  39.705  31.663  1.00  0.00           H  
ATOM   1776  HZ  PHE   342      48.508  39.585  33.583  1.00  0.00           H  
ATOM   1777  N   ASN   343      47.848  43.935  30.203  1.00  0.00           N  
ATOM   1778  CA  ASN   343      48.408  43.625  28.943  1.00  0.00           C  
ATOM   1779  CB  ASN   343      49.578  44.605  28.633  1.00  0.00           C  
ATOM   1780  CG  ASN   343      50.268  44.385  27.293  1.00  0.00           C  
ATOM   1781  OD1 ASN   343      50.648  43.305  26.913  1.00  0.00           O  
ATOM   1782  ND2 ASN   343      50.508  45.485  26.643  1.00  0.00           N  
ATOM   1783  C   ASN   343      48.798  42.145  28.883  1.00  0.00           C  
ATOM   1784  O   ASN   343      49.078  41.535  29.933  1.00  0.00           O  
ATOM   1785  H   ASN   343      48.538  43.785  30.913  1.00  0.00           H  
ATOM   1786  HA  ASN   343      47.658  43.765  28.163  1.00  0.00           H  
ATOM   1787  HB2 ASN   343      50.398  44.295  29.283  1.00  0.00           H  
ATOM   1788  HB3 ASN   343      49.258  45.635  28.803  1.00  0.00           H  
ATOM   1789 HD21 ASN   343      50.568  46.375  27.123  1.00  0.00           H  
ATOM   1790 HD22 ASN   343      51.058  45.365  25.803  1.00  0.00           H  
ATOM   1791  N   ASN   344      48.678  41.515  27.703  1.00  0.00           N  
ATOM   1792  CA  ASN   344      48.698  40.055  27.603  1.00  0.00           C  
ATOM   1793  CB  ASN   344      47.798  39.465  26.523  1.00  0.00           C  
ATOM   1794  CG  ASN   344      48.118  37.975  26.243  1.00  0.00           C  
ATOM   1795  OD1 ASN   344      48.788  37.615  25.263  1.00  0.00           O  
ATOM   1796  ND2 ASN   344      47.578  37.035  27.043  1.00  0.00           N  
ATOM   1797  C   ASN   344      50.238  39.765  27.463  1.00  0.00           C  
ATOM   1798  O   ASN   344      50.868  38.865  28.073  1.00  0.00           O  
ATOM   1799  H   ASN   344      48.408  42.065  26.893  1.00  0.00           H  
ATOM   1800  HA  ASN   344      48.408  39.675  28.583  1.00  0.00           H  
ATOM   1801  HB2 ASN   344      47.948  40.045  25.613  1.00  0.00           H  
ATOM   1802  HB3 ASN   344      46.778  39.515  26.893  1.00  0.00           H  
ATOM   1803 HD21 ASN   344      47.058  37.345  27.853  1.00  0.00           H  
ATOM   1804 HD22 ASN   344      47.738  36.045  26.943  1.00  0.00           H  
ATOM   1805  N   GLN   345      50.898  40.325  26.433  1.00  0.00           N  
ATOM   1806  CA  GLN   345      52.208  39.875  26.053  1.00  0.00           C  
ATOM   1807  CB  GLN   345      52.648  40.595  24.753  1.00  0.00           C  
ATOM   1808  CG  GLN   345      52.058  39.775  23.593  1.00  0.00           C  
ATOM   1809  CD  GLN   345      52.278  40.385  22.273  1.00  0.00           C  
ATOM   1810  OE1 GLN   345      52.808  41.485  22.043  1.00  0.00           O  
ATOM   1811  NE2 GLN   345      51.898  39.715  21.203  1.00  0.00           N  
ATOM   1812  C   GLN   345      53.268  40.255  27.083  1.00  0.00           C  
ATOM   1813  O   GLN   345      54.168  39.455  27.323  1.00  0.00           O  
ATOM   1814  H   GLN   345      50.358  40.855  25.763  1.00  0.00           H  
ATOM   1815  HA  GLN   345      52.258  38.805  25.833  1.00  0.00           H  
ATOM   1816  HB2 GLN   345      53.718  40.595  24.573  1.00  0.00           H  
ATOM   1817  HB3 GLN   345      52.278  41.625  24.733  1.00  0.00           H  
ATOM   1818  HG2 GLN   345      50.978  39.695  23.693  1.00  0.00           H  
ATOM   1819  HG3 GLN   345      52.608  38.835  23.563  1.00  0.00           H  
ATOM   1820 HE21 GLN   345      51.638  38.745  21.313  1.00  0.00           H  
ATOM   1821 HE22 GLN   345      52.128  40.105  20.303  1.00  0.00           H  
ATOM   1822  N   GLU   346      53.078  41.425  27.663  1.00  0.00           N  
ATOM   1823  CA  GLU   346      53.958  41.965  28.763  1.00  0.00           C  
ATOM   1824  CB  GLU   346      53.508  43.415  29.163  1.00  0.00           C  
ATOM   1825  CG  GLU   346      53.778  44.575  28.113  1.00  0.00           C  
ATOM   1826  CD  GLU   346      53.708  45.995  28.623  1.00  0.00           C  
ATOM   1827  OE1 GLU   346      54.558  46.845  28.213  1.00  0.00           O  
ATOM   1828  OE2 GLU   346      52.698  46.345  29.273  1.00  0.00           O1-
ATOM   1829  C   GLU   346      53.948  41.075  30.003  1.00  0.00           C  
ATOM   1830  O   GLU   346      54.888  41.165  30.733  1.00  0.00           O  
ATOM   1831  H   GLU   346      52.328  42.025  27.353  1.00  0.00           H  
ATOM   1832  HA  GLU   346      54.958  42.035  28.343  1.00  0.00           H  
ATOM   1833  HB2 GLU   346      54.008  43.855  30.033  1.00  0.00           H  
ATOM   1834  HB3 GLU   346      52.418  43.445  29.233  1.00  0.00           H  
ATOM   1835  HG2 GLU   346      52.998  44.465  27.353  1.00  0.00           H  
ATOM   1836  HG3 GLU   346      54.768  44.465  27.693  1.00  0.00           H  
ATOM   1837  N   PHE   347      52.888  40.295  30.183  1.00  0.00           N  
ATOM   1838  CA  PHE   347      52.798  39.305  31.253  1.00  0.00           C  
ATOM   1839  CB  PHE   347      51.348  38.945  31.573  1.00  0.00           C  
ATOM   1840  CG  PHE   347      51.268  38.015  32.783  1.00  0.00           C  
ATOM   1841  CD1 PHE   347      51.048  38.635  34.013  1.00  0.00           C  
ATOM   1842  CE1 PHE   347      50.888  37.825  35.203  1.00  0.00           C  
ATOM   1843  CZ  PHE   347      51.008  36.415  35.083  1.00  0.00           C  
ATOM   1844  CE2 PHE   347      51.128  35.785  33.793  1.00  0.00           C  
ATOM   1845  CD2 PHE   347      51.278  36.535  32.663  1.00  0.00           C  
ATOM   1846  C   PHE   347      53.538  38.035  30.783  1.00  0.00           C  
ATOM   1847  O   PHE   347      54.378  37.565  31.513  1.00  0.00           O  
ATOM   1848  H   PHE   347      52.138  40.255  29.503  1.00  0.00           H  
ATOM   1849  HA  PHE   347      53.278  39.555  32.203  1.00  0.00           H  
ATOM   1850  HB2 PHE   347      50.918  38.465  30.693  1.00  0.00           H  
ATOM   1851  HB3 PHE   347      50.728  39.825  31.733  1.00  0.00           H  
ATOM   1852  HD1 PHE   347      50.838  39.685  34.103  1.00  0.00           H  
ATOM   1853  HD2 PHE   347      51.408  36.105  31.673  1.00  0.00           H  
ATOM   1854  HE1 PHE   347      50.728  38.295  36.163  1.00  0.00           H  
ATOM   1855  HE2 PHE   347      51.288  34.715  33.863  1.00  0.00           H  
ATOM   1856  HZ  PHE   347      50.808  35.795  35.943  1.00  0.00           H  
ATOM   1857  N   ALA   348      53.418  37.615  29.533  1.00  0.00           N  
ATOM   1858  CA  ALA   348      54.318  36.705  28.913  1.00  0.00           C  
ATOM   1859  CB  ALA   348      53.848  36.295  27.533  1.00  0.00           C  
ATOM   1860  C   ALA   348      55.828  37.165  28.943  1.00  0.00           C  
ATOM   1861  O   ALA   348      56.628  36.235  29.003  1.00  0.00           O  
ATOM   1862  H   ALA   348      52.818  38.115  28.893  1.00  0.00           H  
ATOM   1863  HA  ALA   348      54.308  35.765  29.473  1.00  0.00           H  
ATOM   1864  HB1 ALA   348      54.048  37.055  26.763  1.00  0.00           H  
ATOM   1865  HB2 ALA   348      54.558  35.595  27.083  1.00  0.00           H  
ATOM   1866  HB3 ALA   348      52.848  35.885  27.463  1.00  0.00           H  
ATOM   1867  N   ALA   349      56.168  38.425  28.993  1.00  0.00           N  
ATOM   1868  CA  ALA   349      57.548  38.975  29.113  1.00  0.00           C  
ATOM   1869  CB  ALA   349      57.458  40.455  28.603  1.00  0.00           C  
ATOM   1870  C   ALA   349      58.008  38.735  30.543  1.00  0.00           C  
ATOM   1871  O   ALA   349      59.208  38.435  30.703  1.00  0.00           O  
ATOM   1872  H   ALA   349      55.418  39.045  28.723  1.00  0.00           H  
ATOM   1873  HA  ALA   349      58.258  38.325  28.623  1.00  0.00           H  
ATOM   1874  HB1 ALA   349      56.928  41.185  29.223  1.00  0.00           H  
ATOM   1875  HB2 ALA   349      58.498  40.715  28.423  1.00  0.00           H  
ATOM   1876  HB3 ALA   349      56.988  40.485  27.623  1.00  0.00           H  
ATOM   1877  N   LEU   350      57.178  38.785  31.593  1.00  0.00           N  
ATOM   1878  CA  LEU   350      57.668  38.415  32.933  1.00  0.00           C  
ATOM   1879  CB  LEU   350      56.658  39.035  33.963  1.00  0.00           C  
ATOM   1880  CG  LEU   350      56.508  40.575  34.023  1.00  0.00           C  
ATOM   1881  CD1 LEU   350      55.298  40.995  34.763  1.00  0.00           C  
ATOM   1882  CD2 LEU   350      57.738  41.135  34.793  1.00  0.00           C  
ATOM   1883  C   LEU   350      57.698  36.895  33.173  1.00  0.00           C  
ATOM   1884  O   LEU   350      58.458  36.455  33.993  1.00  0.00           O  
ATOM   1885  H   LEU   350      56.298  39.265  31.453  1.00  0.00           H  
ATOM   1886  HA  LEU   350      58.648  38.875  33.063  1.00  0.00           H  
ATOM   1887  HB2 LEU   350      56.858  38.605  34.943  1.00  0.00           H  
ATOM   1888  HB3 LEU   350      55.658  38.685  33.703  1.00  0.00           H  
ATOM   1889  HG  LEU   350      56.538  40.905  32.993  1.00  0.00           H  
ATOM   1890 HD11 LEU   350      54.358  40.545  34.433  1.00  0.00           H  
ATOM   1891 HD12 LEU   350      55.338  40.825  35.843  1.00  0.00           H  
ATOM   1892 HD13 LEU   350      55.108  42.045  34.543  1.00  0.00           H  
ATOM   1893 HD21 LEU   350      57.738  41.025  35.873  1.00  0.00           H  
ATOM   1894 HD22 LEU   350      58.628  40.755  34.283  1.00  0.00           H  
ATOM   1895 HD23 LEU   350      57.768  42.185  34.513  1.00  0.00           H  
ATOM   1896  N   LEU   351      56.828  36.125  32.553  1.00  0.00           N  
ATOM   1897  CA  LEU   351      56.868  34.705  32.633  1.00  0.00           C  
ATOM   1898  CB  LEU   351      55.718  34.025  31.873  1.00  0.00           C  
ATOM   1899  CG  LEU   351      54.378  34.135  32.593  1.00  0.00           C  
ATOM   1900  CD1 LEU   351      53.278  33.625  31.703  1.00  0.00           C  
ATOM   1901  CD2 LEU   351      54.388  33.205  33.793  1.00  0.00           C  
ATOM   1902  C   LEU   351      58.218  34.135  32.233  1.00  0.00           C  
ATOM   1903  O   LEU   351      58.878  33.345  32.903  1.00  0.00           O  
ATOM   1904  H   LEU   351      56.088  36.555  32.023  1.00  0.00           H  
ATOM   1905  HA  LEU   351      56.668  34.425  33.673  1.00  0.00           H  
ATOM   1906  HB2 LEU   351      55.928  32.975  31.673  1.00  0.00           H  
ATOM   1907  HB3 LEU   351      55.538  34.495  30.903  1.00  0.00           H  
ATOM   1908  HG  LEU   351      54.178  35.155  32.933  1.00  0.00           H  
ATOM   1909 HD11 LEU   351      53.408  32.565  31.483  1.00  0.00           H  
ATOM   1910 HD12 LEU   351      52.288  33.775  32.113  1.00  0.00           H  
ATOM   1911 HD13 LEU   351      53.118  34.295  30.853  1.00  0.00           H  
ATOM   1912 HD21 LEU   351      54.778  33.785  34.633  1.00  0.00           H  
ATOM   1913 HD22 LEU   351      53.358  32.945  33.993  1.00  0.00           H  
ATOM   1914 HD23 LEU   351      55.028  32.325  33.723  1.00  0.00           H  
ATOM   1915  N   ALA   352      58.728  34.605  31.143  1.00  0.00           N  
ATOM   1916  CA  ALA   352      60.068  34.325  30.643  1.00  0.00           C  
ATOM   1917  CB  ALA   352      60.228  34.615  29.153  1.00  0.00           C  
ATOM   1918  C   ALA   352      61.178  34.855  31.503  1.00  0.00           C  
ATOM   1919  O   ALA   352      62.358  34.615  31.283  1.00  0.00           O  
ATOM   1920  H   ALA   352      58.108  35.235  30.653  1.00  0.00           H  
ATOM   1921  HA  ALA   352      60.218  33.245  30.653  1.00  0.00           H  
ATOM   1922  HB1 ALA   352      59.958  35.665  29.023  1.00  0.00           H  
ATOM   1923  HB2 ALA   352      61.188  34.355  28.723  1.00  0.00           H  
ATOM   1924  HB3 ALA   352      59.518  34.055  28.543  1.00  0.00           H  
ATOM   1925  N   GLN   353      60.898  35.755  32.433  1.00  0.00           N  
ATOM   1926  CA  GLN   353      61.858  36.385  33.343  1.00  0.00           C  
ATOM   1927  CB  GLN   353      61.798  37.955  33.313  1.00  0.00           C  
ATOM   1928  CG  GLN   353      62.238  38.655  32.003  1.00  0.00           C  
ATOM   1929  CD  GLN   353      62.108  40.155  32.143  1.00  0.00           C  
ATOM   1930  OE1 GLN   353      63.038  40.875  32.503  1.00  0.00           O  
ATOM   1931  NE2 GLN   353      60.938  40.605  31.793  1.00  0.00           N  
ATOM   1932  C   GLN   353      61.628  35.915  34.783  1.00  0.00           C  
ATOM   1933  O   GLN   353      62.418  36.395  35.683  1.00  0.00           O  
ATOM   1934  H   GLN   353      59.928  35.985  32.623  1.00  0.00           H  
ATOM   1935  HA  GLN   353      62.898  36.095  33.183  1.00  0.00           H  
ATOM   1936  HB2 GLN   353      62.528  38.235  34.063  1.00  0.00           H  
ATOM   1937  HB3 GLN   353      60.818  38.275  33.663  1.00  0.00           H  
ATOM   1938  HG2 GLN   353      61.678  38.265  31.143  1.00  0.00           H  
ATOM   1939  HG3 GLN   353      63.288  38.395  31.863  1.00  0.00           H  
ATOM   1940 HE21 GLN   353      60.188  39.985  31.533  1.00  0.00           H  
ATOM   1941 HE22 GLN   353      60.748  41.585  31.963  1.00  0.00           H  
ATOM   1942  N   SER   354      60.808  34.845  35.073  1.00  0.00           N  
ATOM   1943  CA  SER   354      60.438  34.455  36.413  1.00  0.00           C  
ATOM   1944  CB  SER   354      59.108  35.065  36.913  1.00  0.00           C  
ATOM   1945  OG  SER   354      58.088  34.725  36.033  1.00  0.00           O  
ATOM   1946  C   SER   354      60.558  32.965  36.603  1.00  0.00           C  
ATOM   1947  O   SER   354      61.068  32.555  37.633  1.00  0.00           O  
ATOM   1948  H   SER   354      60.168  34.575  34.343  1.00  0.00           H  
ATOM   1949  HA  SER   354      61.228  34.775  37.093  1.00  0.00           H  
ATOM   1950  HB2 SER   354      59.268  36.145  36.843  1.00  0.00           H  
ATOM   1951  HB3 SER   354      58.888  34.765  37.933  1.00  0.00           H  
ATOM   1952  HG  SER   354      58.028  35.415  35.363  1.00  0.00           H  
ATOM   1953  N   VAL   355      60.208  32.155  35.613  1.00  0.00           N  
ATOM   1954  CA  VAL   355      60.478  30.735  35.663  1.00  0.00           C  
ATOM   1955  CB  VAL   355      60.088  29.860  34.433  1.00  0.00           C  
ATOM   1956  CG1 VAL   355      58.538  29.740  34.423  1.00  0.00           C  
ATOM   1957  CG2 VAL   355      60.578  30.330  33.063  1.00  0.00           C  
ATOM   1958  C   VAL   355      61.918  30.450  35.953  1.00  0.00           C  
ATOM   1959  O   VAL   355      62.278  29.440  36.623  1.00  0.00           O  
ATOM   1960  H   VAL   355      59.748  32.605  34.823  1.00  0.00           H  
ATOM   1961  HA  VAL   355      59.888  30.370  36.503  1.00  0.00           H  
ATOM   1962  HB  VAL   355      60.548  28.890  34.623  1.00  0.00           H  
ATOM   1963 HG11 VAL   355      58.308  29.420  35.443  1.00  0.00           H  
ATOM   1964 HG12 VAL   355      58.108  30.675  34.073  1.00  0.00           H  
ATOM   1965 HG13 VAL   355      58.158  28.940  33.793  1.00  0.00           H  
ATOM   1966 HG21 VAL   355      60.358  31.395  32.963  1.00  0.00           H  
ATOM   1967 HG22 VAL   355      61.648  30.250  32.853  1.00  0.00           H  
ATOM   1968 HG23 VAL   355      60.008  29.760  32.323  1.00  0.00           H  
ATOM   1969  N   ASN   356      62.828  31.235  35.343  1.00  0.00           N  
ATOM   1970  CA  ASN   356      64.358  30.985  35.333  1.00  0.00           C  
ATOM   1971  CB  ASN   356      64.968  31.785  34.153  1.00  0.00           C  
ATOM   1972  CG  ASN   356      64.578  33.285  34.233  1.00  0.00           C  
ATOM   1973  OD1 ASN   356      63.418  33.595  33.963  1.00  0.00           O  
ATOM   1974  ND2 ASN   356      65.448  34.275  34.463  1.00  0.00           N  
ATOM   1975  C   ASN   356      64.958  31.445  36.673  1.00  0.00           C  
ATOM   1976  O   ASN   356      66.098  31.125  36.993  1.00  0.00           O  
ATOM   1977  H   ASN   356      62.458  31.845  34.633  1.00  0.00           H  
ATOM   1978  HA  ASN   356      64.548  29.910  35.273  1.00  0.00           H  
ATOM   1979  HB2 ASN   356      64.518  31.435  33.223  1.00  0.00           H  
ATOM   1980  HB3 ASN   356      66.058  31.745  34.043  1.00  0.00           H  
ATOM   1981 HD21 ASN   356      66.428  34.045  34.533  1.00  0.00           H  
ATOM   1982 HD22 ASN   356      65.148  35.235  34.463  1.00  0.00           H  
ATOM   1983  N   GLN   357      64.158  32.155  37.453  1.00  0.00           N  
ATOM   1984  CA  GLN   357      64.538  32.585  38.833  1.00  0.00           C  
ATOM   1985  CB  GLN   357      63.878  34.015  39.083  1.00  0.00           C  
ATOM   1986  CG  GLN   357      64.458  35.185  38.243  1.00  0.00           C  
ATOM   1987  CD  GLN   357      66.008  35.275  38.293  1.00  0.00           C  
ATOM   1988  OE1 GLN   357      66.718  34.545  38.933  1.00  0.00           O  
ATOM   1989  NE2 GLN   357      66.698  35.925  37.343  1.00  0.00           N  
ATOM   1990  C   GLN   357      63.988  31.665  39.953  1.00  0.00           C  
ATOM   1991  O   GLN   357      64.398  31.715  41.053  1.00  0.00           O  
ATOM   1992  H   GLN   357      63.228  32.235  37.093  1.00  0.00           H  
ATOM   1993  HA  GLN   357      65.618  32.645  38.993  1.00  0.00           H  
ATOM   1994  HB2 GLN   357      64.068  34.265  40.123  1.00  0.00           H  
ATOM   1995  HB3 GLN   357      62.798  33.915  39.003  1.00  0.00           H  
ATOM   1996  HG2 GLN   357      63.998  36.095  38.623  1.00  0.00           H  
ATOM   1997  HG3 GLN   357      64.318  34.985  37.183  1.00  0.00           H  
ATOM   1998 HE21 GLN   357      66.168  36.375  36.613  1.00  0.00           H  
ATOM   1999 HE22 GLN   357      67.678  35.725  37.233  1.00  0.00           H  
ATOM   2000  N   GLY   358      62.968  30.815  39.563  1.00  0.00           N  
ATOM   2001  CA  GLY   358      62.348  29.770  40.413  1.00  0.00           C  
ATOM   2002  C   GLY   358      60.798  29.780  40.443  1.00  0.00           C  
ATOM   2003  O   GLY   358      60.118  30.610  39.903  1.00  0.00           O  
ATOM   2004  H   GLY   358      62.498  31.015  38.693  1.00  0.00           H  
ATOM   2005  HA2 GLY   358      62.788  29.750  41.413  1.00  0.00           H  
ATOM   2006  HA3 GLY   358      62.678  28.830  39.973  1.00  0.00           H  
ATOM   2007  N   PHE   359      60.238  28.750  41.103  1.00  0.00           N  
ATOM   2008  CA  PHE   359      58.788  28.640  41.443  1.00  0.00           C  
ATOM   2009  CB  PHE   359      58.638  27.300  42.163  1.00  0.00           C  
ATOM   2010  CG  PHE   359      57.148  26.870  42.333  1.00  0.00           C  
ATOM   2011  CD1 PHE   359      56.448  27.020  43.573  1.00  0.00           C  
ATOM   2012  CE1 PHE   359      55.118  26.520  43.643  1.00  0.00           C  
ATOM   2013  CZ  PHE   359      54.558  25.860  42.493  1.00  0.00           C  
ATOM   2014  CE2 PHE   359      55.258  25.910  41.303  1.00  0.00           C  
ATOM   2015  CD2 PHE   359      56.508  26.420  41.173  1.00  0.00           C  
ATOM   2016  C   PHE   359      58.308  29.740  42.273  1.00  0.00           C  
ATOM   2017  O   PHE   359      57.368  30.380  41.743  1.00  0.00           O  
ATOM   2018  H   PHE   359      60.818  28.040  41.523  1.00  0.00           H  
ATOM   2019  HA  PHE   359      58.218  28.690  40.523  1.00  0.00           H  
ATOM   2020  HB2 PHE   359      59.058  27.430  43.163  1.00  0.00           H  
ATOM   2021  HB3 PHE   359      59.118  26.440  41.693  1.00  0.00           H  
ATOM   2022  HD1 PHE   359      56.908  27.460  44.443  1.00  0.00           H  
ATOM   2023  HD2 PHE   359      57.048  26.160  40.283  1.00  0.00           H  
ATOM   2024  HE1 PHE   359      54.528  26.560  44.553  1.00  0.00           H  
ATOM   2025  HE2 PHE   359      54.758  25.410  40.493  1.00  0.00           H  
ATOM   2026  HZ  PHE   359      53.568  25.430  42.563  1.00  0.00           H  
ATOM   2027  N   GLU   360      58.898  30.120  43.453  1.00  0.00           N  
ATOM   2028  CA  GLU   360      58.448  31.165  44.243  1.00  0.00           C  
ATOM   2029  CB  GLU   360      59.108  31.065  45.653  1.00  0.00           C  
ATOM   2030  CG  GLU   360      58.998  32.135  46.653  1.00  0.00           C  
ATOM   2031  CD  GLU   360      59.608  31.605  48.003  1.00  0.00           C  
ATOM   2032  OE1 GLU   360      58.878  31.355  48.943  1.00  0.00           O  
ATOM   2033  OE2 GLU   360      60.828  31.615  48.193  1.00  0.00           O1-
ATOM   2034  C   GLU   360      58.628  32.485  43.493  1.00  0.00           C  
ATOM   2035  O   GLU   360      57.938  33.465  43.743  1.00  0.00           O  
ATOM   2036  H   GLU   360      59.688  29.530  43.643  1.00  0.00           H  
ATOM   2037  HA  GLU   360      57.358  31.135  44.323  1.00  0.00           H  
ATOM   2038  HB2 GLU   360      60.168  30.915  45.423  1.00  0.00           H  
ATOM   2039  HB3 GLU   360      58.768  30.130  46.083  1.00  0.00           H  
ATOM   2040  HG2 GLU   360      57.978  32.525  46.703  1.00  0.00           H  
ATOM   2041  HG3 GLU   360      59.508  33.025  46.283  1.00  0.00           H  
ATOM   2042  N   ALA   361      59.598  32.585  42.573  1.00  0.00           N  
ATOM   2043  CA  ALA   361      59.698  33.775  41.693  1.00  0.00           C  
ATOM   2044  CB  ALA   361      61.058  33.785  41.013  1.00  0.00           C  
ATOM   2045  C   ALA   361      58.578  33.885  40.683  1.00  0.00           C  
ATOM   2046  O   ALA   361      58.048  35.015  40.553  1.00  0.00           O  
ATOM   2047  H   ALA   361      60.168  31.765  42.383  1.00  0.00           H  
ATOM   2048  HA  ALA   361      59.678  34.665  42.323  1.00  0.00           H  
ATOM   2049  HB1 ALA   361      61.178  32.925  40.353  1.00  0.00           H  
ATOM   2050  HB2 ALA   361      61.168  34.665  40.383  1.00  0.00           H  
ATOM   2051  HB3 ALA   361      61.818  33.805  41.793  1.00  0.00           H  
ATOM   2052  N   VAL   362      57.988  32.845  40.053  1.00  0.00           N  
ATOM   2053  CA  VAL   362      56.718  32.935  39.323  1.00  0.00           C  
ATOM   2054  CB  VAL   362      56.488  31.605  38.563  1.00  0.00           C  
ATOM   2055  CG1 VAL   362      55.168  31.625  37.783  1.00  0.00           C  
ATOM   2056  CG2 VAL   362      57.598  31.235  37.673  1.00  0.00           C  
ATOM   2057  C   VAL   362      55.528  33.285  40.273  1.00  0.00           C  
ATOM   2058  O   VAL   362      54.598  33.935  39.843  1.00  0.00           O  
ATOM   2059  H   VAL   362      58.178  31.885  40.303  1.00  0.00           H  
ATOM   2060  HA  VAL   362      56.828  33.775  38.633  1.00  0.00           H  
ATOM   2061  HB  VAL   362      56.308  30.875  39.353  1.00  0.00           H  
ATOM   2062 HG11 VAL   362      54.298  31.695  38.423  1.00  0.00           H  
ATOM   2063 HG12 VAL   362      55.218  32.465  37.083  1.00  0.00           H  
ATOM   2064 HG13 VAL   362      55.028  30.735  37.173  1.00  0.00           H  
ATOM   2065 HG21 VAL   362      58.548  31.675  37.963  1.00  0.00           H  
ATOM   2066 HG22 VAL   362      57.588  30.150  37.563  1.00  0.00           H  
ATOM   2067 HG23 VAL   362      57.428  31.665  36.683  1.00  0.00           H  
ATOM   2068  N   TYR   363      55.618  32.855  41.513  1.00  0.00           N  
ATOM   2069  CA  TYR   363      54.538  32.995  42.463  1.00  0.00           C  
ATOM   2070  CB  TYR   363      54.708  32.225  43.763  1.00  0.00           C  
ATOM   2071  CG  TYR   363      53.558  32.195  44.653  1.00  0.00           C  
ATOM   2072  CD1 TYR   363      52.378  31.555  44.313  1.00  0.00           C  
ATOM   2073  CE1 TYR   363      51.218  31.595  45.143  1.00  0.00           C  
ATOM   2074  CZ  TYR   363      51.238  32.215  46.383  1.00  0.00           C  
ATOM   2075  OH  TYR   363      50.098  32.125  47.143  1.00  0.00           O  
ATOM   2076  CE2 TYR   363      52.488  32.775  46.843  1.00  0.00           C  
ATOM   2077  CD2 TYR   363      53.518  32.855  45.893  1.00  0.00           C  
ATOM   2078  C   TYR   363      54.318  34.545  42.713  1.00  0.00           C  
ATOM   2079  O   TYR   363      53.198  34.955  42.963  1.00  0.00           O  
ATOM   2080  H   TYR   363      56.288  32.105  41.543  1.00  0.00           H  
ATOM   2081  HA  TYR   363      53.608  32.705  41.973  1.00  0.00           H  
ATOM   2082  HB2 TYR   363      55.628  32.465  44.293  1.00  0.00           H  
ATOM   2083  HB3 TYR   363      54.778  31.205  43.383  1.00  0.00           H  
ATOM   2084  HD1 TYR   363      52.268  31.165  43.313  1.00  0.00           H  
ATOM   2085  HD2 TYR   363      54.428  33.315  46.223  1.00  0.00           H  
ATOM   2086  HE1 TYR   363      50.288  31.175  44.783  1.00  0.00           H  
ATOM   2087  HE2 TYR   363      52.548  33.285  47.793  1.00  0.00           H  
ATOM   2088  HH  TYR   363      50.198  32.455  48.043  1.00  0.00           H  
ATOM   2089  N   GLN   364      55.398  35.245  42.613  1.00  0.00           N  
ATOM   2090  CA  GLN   364      55.418  36.705  42.763  1.00  0.00           C  
ATOM   2091  CB  GLN   364      56.858  37.235  42.793  1.00  0.00           C  
ATOM   2092  CG  GLN   364      57.888  36.745  43.773  1.00  0.00           C  
ATOM   2093  CD  GLN   364      59.248  37.145  43.333  1.00  0.00           C  
ATOM   2094  OE1 GLN   364      59.468  37.965  42.473  1.00  0.00           O  
ATOM   2095  NE2 GLN   364      60.268  36.605  43.923  1.00  0.00           N  
ATOM   2096  C   GLN   364      54.498  37.425  41.733  1.00  0.00           C  
ATOM   2097  O   GLN   364      54.008  38.525  41.873  1.00  0.00           O  
ATOM   2098  H   GLN   364      56.318  34.825  42.523  1.00  0.00           H  
ATOM   2099  HA  GLN   364      54.978  37.035  43.703  1.00  0.00           H  
ATOM   2100  HB2 GLN   364      56.808  38.315  42.843  1.00  0.00           H  
ATOM   2101  HB3 GLN   364      57.168  36.965  41.783  1.00  0.00           H  
ATOM   2102  HG2 GLN   364      57.808  35.685  44.013  1.00  0.00           H  
ATOM   2103  HG3 GLN   364      57.768  37.295  44.703  1.00  0.00           H  
ATOM   2104 HE21 GLN   364      60.138  35.975  44.703  1.00  0.00           H  
ATOM   2105 HE22 GLN   364      61.198  36.945  43.723  1.00  0.00           H  
ATOM   2106  N   LEU   365      54.038  36.715  40.643  1.00  0.00           N  
ATOM   2107  CA  LEU   365      53.118  37.135  39.663  1.00  0.00           C  
ATOM   2108  CB  LEU   365      53.388  36.555  38.293  1.00  0.00           C  
ATOM   2109  CG  LEU   365      54.838  36.405  37.773  1.00  0.00           C  
ATOM   2110  CD1 LEU   365      54.808  35.935  36.333  1.00  0.00           C  
ATOM   2111  CD2 LEU   365      55.568  37.765  37.863  1.00  0.00           C  
ATOM   2112  C   LEU   365      51.598  36.985  40.033  1.00  0.00           C  
ATOM   2113  O   LEU   365      50.778  37.715  39.493  1.00  0.00           O  
ATOM   2114  H   LEU   365      54.298  35.745  40.543  1.00  0.00           H  
ATOM   2115  HA  LEU   365      53.198  38.215  39.503  1.00  0.00           H  
ATOM   2116  HB2 LEU   365      52.758  37.205  37.683  1.00  0.00           H  
ATOM   2117  HB3 LEU   365      53.028  35.525  38.323  1.00  0.00           H  
ATOM   2118  HG  LEU   365      55.428  35.825  38.473  1.00  0.00           H  
ATOM   2119 HD11 LEU   365      54.228  36.645  35.733  1.00  0.00           H  
ATOM   2120 HD12 LEU   365      55.828  35.905  35.933  1.00  0.00           H  
ATOM   2121 HD13 LEU   365      54.288  34.985  36.293  1.00  0.00           H  
ATOM   2122 HD21 LEU   365      55.038  38.585  37.373  1.00  0.00           H  
ATOM   2123 HD22 LEU   365      55.658  37.975  38.923  1.00  0.00           H  
ATOM   2124 HD23 LEU   365      56.578  37.645  37.483  1.00  0.00           H  
ATOM   2125  N   THR   366      51.368  36.275  41.153  1.00  0.00           N  
ATOM   2126  CA  THR   366      50.028  36.445  41.863  1.00  0.00           C  
ATOM   2127  CB  THR   366      50.178  35.645  43.163  1.00  0.00           C  
ATOM   2128  CG2 THR   366      48.858  35.615  44.003  1.00  0.00           C  
ATOM   2129  OG1 THR   366      50.268  34.245  42.783  1.00  0.00           O  
ATOM   2130  C   THR   366      49.788  37.915  42.253  1.00  0.00           C  
ATOM   2131  O   THR   366      48.648  38.365  42.273  1.00  0.00           O  
ATOM   2132  H   THR   366      52.058  35.595  41.433  1.00  0.00           H  
ATOM   2133  HA  THR   366      49.218  36.045  41.263  1.00  0.00           H  
ATOM   2134  HB  THR   366      51.048  35.935  43.753  1.00  0.00           H  
ATOM   2135 HG21 THR   366      48.628  36.595  44.413  1.00  0.00           H  
ATOM   2136 HG22 THR   366      48.078  35.305  43.303  1.00  0.00           H  
ATOM   2137 HG23 THR   366      48.878  34.895  44.813  1.00  0.00           H  
ATOM   2138  HG1 THR   366      51.188  34.005  42.913  1.00  0.00           H  
ATOM   2139  N   ARG   367      50.788  38.565  42.663  1.00  0.00           N  
ATOM   2140  CA  ARG   367      50.788  39.955  43.143  1.00  0.00           C  
ATOM   2141  CB  ARG   367      52.048  40.205  44.033  1.00  0.00           C  
ATOM   2142  CG  ARG   367      52.278  41.625  44.653  1.00  0.00           C  
ATOM   2143  CD  ARG   367      51.068  42.135  45.463  1.00  0.00           C  
ATOM   2144  NE  ARG   367      50.488  41.185  46.463  1.00  0.00           N  
ATOM   2145  CZ  ARG   367      51.238  40.885  47.543  1.00  0.00           C  
ATOM   2146  NH1 ARG   367      52.228  41.595  48.003  1.00  0.00           N  
ATOM   2147  NH2 ARG   367      51.008  39.765  48.203  1.00  0.00           N1+
ATOM   2148  C   ARG   367      50.708  40.945  41.933  1.00  0.00           C  
ATOM   2149  O   ARG   367      50.258  42.075  42.103  1.00  0.00           O  
ATOM   2150  H   ARG   367      51.708  38.165  42.653  1.00  0.00           H  
ATOM   2151  HA  ARG   367      49.858  40.235  43.633  1.00  0.00           H  
ATOM   2152  HB2 ARG   367      52.988  40.135  43.483  1.00  0.00           H  
ATOM   2153  HB3 ARG   367      51.978  39.565  44.903  1.00  0.00           H  
ATOM   2154  HG2 ARG   367      52.638  42.345  43.923  1.00  0.00           H  
ATOM   2155  HG3 ARG   367      53.168  41.505  45.273  1.00  0.00           H  
ATOM   2156  HD2 ARG   367      50.288  42.325  44.723  1.00  0.00           H  
ATOM   2157  HD3 ARG   367      51.308  43.105  45.883  1.00  0.00           H  
ATOM   2158  HE  ARG   367      49.708  40.625  46.163  1.00  0.00           H  
ATOM   2159 HH11 ARG   367      52.558  42.395  47.483  1.00  0.00           H  
ATOM   2160 HH12 ARG   367      52.748  41.215  48.783  1.00  0.00           H  
ATOM   2161 HH21 ARG   367      50.278  39.145  47.863  1.00  0.00           H  
ATOM   2162 HH22 ARG   367      51.568  39.505  49.003  1.00  0.00           H  
ATOM   2163  N   MET   368      51.088  40.505  40.743  1.00  0.00           N  
ATOM   2164  CA  MET   368      50.938  41.135  39.453  1.00  0.00           C  
ATOM   2165  CB  MET   368      52.008  40.625  38.523  1.00  0.00           C  
ATOM   2166  CG  MET   368      52.508  41.525  37.353  1.00  0.00           C  
ATOM   2167  SD  MET   368      51.378  41.795  35.933  1.00  0.00           S  
ATOM   2168  CE  MET   368      52.268  42.835  34.783  1.00  0.00           C  
ATOM   2169  C   MET   368      49.478  41.105  38.963  1.00  0.00           C  
ATOM   2170  O   MET   368      48.978  42.045  38.363  1.00  0.00           O  
ATOM   2171  H   MET   368      51.668  39.685  40.833  1.00  0.00           H  
ATOM   2172  HA  MET   368      51.168  42.155  39.763  1.00  0.00           H  
ATOM   2173  HB2 MET   368      51.588  39.735  38.063  1.00  0.00           H  
ATOM   2174  HB3 MET   368      52.828  40.285  39.163  1.00  0.00           H  
ATOM   2175  HG2 MET   368      53.368  41.005  36.903  1.00  0.00           H  
ATOM   2176  HG3 MET   368      52.878  42.475  37.733  1.00  0.00           H  
ATOM   2177  HE1 MET   368      52.778  43.655  35.283  1.00  0.00           H  
ATOM   2178  HE2 MET   368      52.878  42.305  34.043  1.00  0.00           H  
ATOM   2179  HE3 MET   368      51.558  43.235  34.053  1.00  0.00           H  
ATOM   2180  N   CYS   369      48.678  40.065  39.233  1.00  0.00           N  
ATOM   2181  CA  CYS   369      47.308  39.965  38.663  1.00  0.00           C  
ATOM   2182  CB  CYS   369      47.038  38.535  38.313  1.00  0.00           C  
ATOM   2183  SG  CYS   369      48.288  37.875  37.183  1.00  0.00           S  
ATOM   2184  C   CYS   369      46.238  40.685  39.533  1.00  0.00           C  
ATOM   2185  O   CYS   369      45.118  40.215  39.613  1.00  0.00           O  
ATOM   2186  H   CYS   369      48.978  39.335  39.863  1.00  0.00           H  
ATOM   2187  HA  CYS   369      47.238  40.455  37.703  1.00  0.00           H  
ATOM   2188  HB2 CYS   369      46.068  38.465  37.813  1.00  0.00           H  
ATOM   2189  HB3 CYS   369      47.138  37.985  39.243  1.00  0.00           H  
ATOM   2190  HG  CYS   369      49.208  37.595  38.103  1.00  0.00           H  
ATOM   2191  N   THR   370      46.568  41.885  40.143  1.00  0.00           N  
ATOM   2192  CA  THR   370      45.708  42.655  41.083  1.00  0.00           C  
ATOM   2193  CB  THR   370      46.118  42.615  42.593  1.00  0.00           C  
ATOM   2194  CG2 THR   370      45.148  43.255  43.593  1.00  0.00           C  
ATOM   2195  OG1 THR   370      46.288  41.305  43.003  1.00  0.00           O  
ATOM   2196  C   THR   370      45.598  44.115  40.733  1.00  0.00           C  
ATOM   2197  O   THR   370      46.628  44.695  40.433  1.00  0.00           O  
ATOM   2198  H   THR   370      47.408  42.385  39.943  1.00  0.00           H  
ATOM   2199  HA  THR   370      44.698  42.255  40.983  1.00  0.00           H  
ATOM   2200  HB  THR   370      47.078  43.105  42.673  1.00  0.00           H  
ATOM   2201 HG21 THR   370      45.088  44.345  43.463  1.00  0.00           H  
ATOM   2202 HG22 THR   370      44.188  42.725  43.593  1.00  0.00           H  
ATOM   2203 HG23 THR   370      45.588  43.085  44.573  1.00  0.00           H  
ATOM   2204  HG1 THR   370      45.418  40.965  43.233  1.00  0.00           H  
ATOM   2205  N   ILE   371      44.428  44.735  40.663  1.00  0.00           N  
ATOM   2206  CA  ILE   371      44.278  46.175  40.513  1.00  0.00           C  
ATOM   2207  CB  ILE   371      43.538  46.495  39.203  1.00  0.00           C  
ATOM   2208  CG2 ILE   371      43.248  47.975  39.183  1.00  0.00           C  
ATOM   2209  CG1 ILE   371      44.198  46.085  37.913  1.00  0.00           C  
ATOM   2210  CD1 ILE   371      44.028  44.625  37.553  1.00  0.00           C  
ATOM   2211  C   ILE   371      43.558  46.775  41.693  1.00  0.00           C  
ATOM   2212  O   ILE   371      42.628  46.155  42.193  1.00  0.00           O  
ATOM   2213  H   ILE   371      43.618  44.185  40.923  1.00  0.00           H  
ATOM   2214  HA  ILE   371      45.278  46.605  40.553  1.00  0.00           H  
ATOM   2215  HB  ILE   371      42.568  45.985  39.253  1.00  0.00           H  
ATOM   2216 HG12 ILE   371      45.248  46.335  38.063  1.00  0.00           H  
ATOM   2217 HG13 ILE   371      43.798  46.695  37.103  1.00  0.00           H  
ATOM   2218 HG21 ILE   371      42.618  48.135  38.313  1.00  0.00           H  
ATOM   2219 HG22 ILE   371      42.558  48.195  40.003  1.00  0.00           H  
ATOM   2220 HG23 ILE   371      44.128  48.595  39.353  1.00  0.00           H  
ATOM   2221 HD11 ILE   371      42.978  44.345  37.503  1.00  0.00           H  
ATOM   2222 HD12 ILE   371      44.438  44.495  36.543  1.00  0.00           H  
ATOM   2223 HD13 ILE   371      44.548  43.895  38.163  1.00  0.00           H  
ATOM   2224  N   ARG   372      44.018  47.995  42.153  1.00  0.00           N  
ATOM   2225  CA  ARG   372      43.288  48.755  43.113  1.00  0.00           C  
ATOM   2226  CB  ARG   372      44.048  48.825  44.473  1.00  0.00           C  
ATOM   2227  CG  ARG   372      44.038  47.535  45.273  1.00  0.00           C  
ATOM   2228  CD  ARG   372      45.138  47.665  46.293  1.00  0.00           C  
ATOM   2229  NE  ARG   372      44.958  46.635  47.373  1.00  0.00           N  
ATOM   2230  CZ  ARG   372      45.278  46.845  48.673  1.00  0.00           C  
ATOM   2231  NH1 ARG   372      45.758  47.925  49.193  1.00  0.00           N  
ATOM   2232  NH2 ARG   372      45.128  45.885  49.563  1.00  0.00           N1+
ATOM   2233  C   ARG   372      43.058  50.145  42.553  1.00  0.00           C  
ATOM   2234  O   ARG   372      43.828  50.685  41.773  1.00  0.00           O  
ATOM   2235  H   ARG   372      44.888  48.395  41.823  1.00  0.00           H  
ATOM   2236  HA  ARG   372      42.338  48.235  43.283  1.00  0.00           H  
ATOM   2237  HB2 ARG   372      43.798  49.675  45.093  1.00  0.00           H  
ATOM   2238  HB3 ARG   372      45.108  49.055  44.303  1.00  0.00           H  
ATOM   2239  HG2 ARG   372      44.168  46.595  44.723  1.00  0.00           H  
ATOM   2240  HG3 ARG   372      43.098  47.485  45.823  1.00  0.00           H  
ATOM   2241  HD2 ARG   372      45.208  48.665  46.723  1.00  0.00           H  
ATOM   2242  HD3 ARG   372      46.128  47.535  45.853  1.00  0.00           H  
ATOM   2243  HE  ARG   372      44.658  45.695  47.193  1.00  0.00           H  
ATOM   2244 HH11 ARG   372      45.748  48.745  48.603  1.00  0.00           H  
ATOM   2245 HH12 ARG   372      45.818  48.005  50.193  1.00  0.00           H  
ATOM   2246 HH21 ARG   372      44.668  45.015  49.323  1.00  0.00           H  
ATOM   2247 HH22 ARG   372      45.268  46.155  50.533  1.00  0.00           H  
ATOM   2248  N   MET   373      41.918  50.705  42.943  1.00  0.00           N  
ATOM   2249  CA  MET   373      41.488  52.065  42.543  1.00  0.00           C  
ATOM   2250  CB  MET   373      40.358  52.025  41.513  1.00  0.00           C  
ATOM   2251  CG  MET   373      40.778  51.225  40.303  1.00  0.00           C  
ATOM   2252  SD  MET   373      39.628  51.255  38.913  1.00  0.00           S  
ATOM   2253  CE  MET   373      40.038  49.705  38.053  1.00  0.00           C  
ATOM   2254  C   MET   373      40.988  52.905  43.733  1.00  0.00           C  
ATOM   2255  O   MET   373      40.668  52.335  44.773  1.00  0.00           O  
ATOM   2256  H   MET   373      41.388  50.365  43.733  1.00  0.00           H  
ATOM   2257  HA  MET   373      42.328  52.685  42.213  1.00  0.00           H  
ATOM   2258  HB2 MET   373      40.178  53.055  41.213  1.00  0.00           H  
ATOM   2259  HB3 MET   373      39.438  51.675  41.973  1.00  0.00           H  
ATOM   2260  HG2 MET   373      40.878  50.165  40.573  1.00  0.00           H  
ATOM   2261  HG3 MET   373      41.668  51.685  39.883  1.00  0.00           H  
ATOM   2262  HE1 MET   373      41.038  49.795  37.633  1.00  0.00           H  
ATOM   2263  HE2 MET   373      39.988  48.945  38.833  1.00  0.00           H  
ATOM   2264  HE3 MET   373      39.328  49.525  37.253  1.00  0.00           H  
ATOM   2265  N   SER   374      40.898  54.185  43.583  1.00  0.00           N  
ATOM   2266  CA  SER   374      40.308  55.215  44.393  1.00  0.00           C  
ATOM   2267  CB  SER   374      41.178  55.595  45.633  1.00  0.00           C  
ATOM   2268  OG  SER   374      41.728  54.545  46.323  1.00  0.00           O  
ATOM   2269  C   SER   374      39.948  56.495  43.573  1.00  0.00           C  
ATOM   2270  O   SER   374      40.338  56.595  42.423  1.00  0.00           O  
ATOM   2271  H   SER   374      41.288  54.515  42.713  1.00  0.00           H  
ATOM   2272  HA  SER   374      39.388  54.775  44.753  1.00  0.00           H  
ATOM   2273  HB2 SER   374      40.468  56.035  46.333  1.00  0.00           H  
ATOM   2274  HB3 SER   374      41.938  56.245  45.203  1.00  0.00           H  
ATOM   2275  HG  SER   374      41.348  53.725  46.003  1.00  0.00           H  
ATOM   2276  N   PHE   375      39.318  57.495  44.173  1.00  0.00           N  
ATOM   2277  CA  PHE   375      39.078  58.765  43.483  1.00  0.00           C  
ATOM   2278  CB  PHE   375      37.568  58.965  43.183  1.00  0.00           C  
ATOM   2279  CG  PHE   375      36.828  57.845  42.403  1.00  0.00           C  
ATOM   2280  CD1 PHE   375      36.508  57.985  41.073  1.00  0.00           C  
ATOM   2281  CE1 PHE   375      35.728  57.025  40.413  1.00  0.00           C  
ATOM   2282  CZ  PHE   375      35.588  55.795  40.953  1.00  0.00           C  
ATOM   2283  CE2 PHE   375      35.998  55.545  42.283  1.00  0.00           C  
ATOM   2284  CD2 PHE   375      36.578  56.595  43.023  1.00  0.00           C  
ATOM   2285  C   PHE   375      39.728  59.915  44.203  1.00  0.00           C  
ATOM   2286  O   PHE   375      39.938  59.935  45.413  1.00  0.00           O  
ATOM   2287  H   PHE   375      38.958  57.335  45.103  1.00  0.00           H  
ATOM   2288  HA  PHE   375      39.508  58.765  42.483  1.00  0.00           H  
ATOM   2289  HB2 PHE   375      37.528  59.905  42.633  1.00  0.00           H  
ATOM   2290  HB3 PHE   375      37.038  59.165  44.123  1.00  0.00           H  
ATOM   2291  HD1 PHE   375      36.718  58.925  40.573  1.00  0.00           H  
ATOM   2292  HD2 PHE   375      36.998  56.345  43.993  1.00  0.00           H  
ATOM   2293  HE1 PHE   375      35.328  57.185  39.423  1.00  0.00           H  
ATOM   2294  HE2 PHE   375      35.758  54.575  42.703  1.00  0.00           H  
ATOM   2295  HZ  PHE   375      35.058  55.045  40.383  1.00  0.00           H  
ATOM   2296  N   VAL   376      40.118  60.975  43.473  1.00  0.00           N  
ATOM   2297  CA  VAL   376      40.668  62.285  44.063  1.00  0.00           C  
ATOM   2298  CB  VAL   376      39.528  63.105  44.693  1.00  0.00           C  
ATOM   2299  CG1 VAL   376      38.468  63.455  43.713  1.00  0.00           C  
ATOM   2300  CG2 VAL   376      38.878  62.615  46.003  1.00  0.00           C  
ATOM   2301  C   VAL   376      41.968  62.235  44.903  1.00  0.00           C  
ATOM   2302  O   VAL   376      42.408  63.285  45.313  1.00  0.00           O  
ATOM   2303  H   VAL   376      40.238  60.845  42.483  1.00  0.00           H  
ATOM   2304  HA  VAL   376      40.988  62.885  43.203  1.00  0.00           H  
ATOM   2305  HB  VAL   376      39.958  64.105  44.803  1.00  0.00           H  
ATOM   2306 HG11 VAL   376      38.808  63.665  42.703  1.00  0.00           H  
ATOM   2307 HG12 VAL   376      37.818  62.595  43.553  1.00  0.00           H  
ATOM   2308 HG13 VAL   376      37.938  64.355  44.033  1.00  0.00           H  
ATOM   2309 HG21 VAL   376      38.258  61.805  45.613  1.00  0.00           H  
ATOM   2310 HG22 VAL   376      39.798  62.325  46.523  1.00  0.00           H  
ATOM   2311 HG23 VAL   376      38.398  63.495  46.413  1.00  0.00           H  
ATOM   2312  N   LYS   377      42.568  61.045  45.143  1.00  0.00           N  
ATOM   2313  CA  LYS   377      43.718  60.905  46.013  1.00  0.00           C  
ATOM   2314  CB  LYS   377      43.298  60.715  47.493  1.00  0.00           C  
ATOM   2315  CG  LYS   377      42.638  61.995  48.133  1.00  0.00           C  
ATOM   2316  CD  LYS   377      43.548  63.145  48.593  1.00  0.00           C  
ATOM   2317  CE  LYS   377      42.658  64.235  49.183  1.00  0.00           C  
ATOM   2318  NZ  LYS   377      43.448  65.415  49.563  1.00  0.00           N1+
ATOM   2319  C   LYS   377      44.578  59.775  45.533  1.00  0.00           C  
ATOM   2320  O   LYS   377      44.118  58.625  45.543  1.00  0.00           O  
ATOM   2321  H   LYS   377      42.118  60.185  44.843  1.00  0.00           H  
ATOM   2322  HA  LYS   377      44.308  61.815  45.913  1.00  0.00           H  
ATOM   2323  HB2 LYS   377      44.168  60.405  48.073  1.00  0.00           H  
ATOM   2324  HB3 LYS   377      42.528  59.945  47.363  1.00  0.00           H  
ATOM   2325  HG2 LYS   377      42.098  61.615  48.993  1.00  0.00           H  
ATOM   2326  HG3 LYS   377      41.878  62.485  47.513  1.00  0.00           H  
ATOM   2327  HD2 LYS   377      44.138  63.595  47.793  1.00  0.00           H  
ATOM   2328  HD3 LYS   377      44.168  62.685  49.363  1.00  0.00           H  
ATOM   2329  HE2 LYS   377      42.238  63.825  50.103  1.00  0.00           H  
ATOM   2330  HE3 LYS   377      41.868  64.525  48.493  1.00  0.00           H  
ATOM   2331  HZ1 LYS   377      44.188  65.705  48.943  1.00  0.00           H  
ATOM   2332  HZ2 LYS   377      42.878  66.235  49.703  1.00  0.00           H  
ATOM   2333  HZ3 LYS   377      43.958  65.195  50.413  1.00  0.00           H  
ATOM   2334  N   GLY   378      45.818  60.065  45.153  1.00  0.00           N  
ATOM   2335  CA  GLY   378      46.748  59.075  44.633  1.00  0.00           C  
ATOM   2336  C   GLY   378      47.688  58.515  45.753  1.00  0.00           C  
ATOM   2337  O   GLY   378      47.658  58.955  46.923  1.00  0.00           O  
ATOM   2338  H   GLY   378      46.178  60.995  44.973  1.00  0.00           H  
ATOM   2339  HA2 GLY   378      47.378  59.625  43.933  1.00  0.00           H  
ATOM   2340  HA3 GLY   378      46.318  58.235  44.083  1.00  0.00           H  
ATOM   2341  N   TRP   379      48.488  57.535  45.313  1.00  0.00           N  
ATOM   2342  CA  TRP   379      49.448  56.975  46.263  1.00  0.00           C  
ATOM   2343  CB  TRP   379      48.898  55.845  47.083  1.00  0.00           C  
ATOM   2344  CG  TRP   379      48.358  54.605  46.373  1.00  0.00           C  
ATOM   2345  CD1 TRP   379      49.028  53.435  46.453  1.00  0.00           C  
ATOM   2346  NE1 TRP   379      48.198  52.495  45.853  1.00  0.00           N  
ATOM   2347  CE2 TRP   379      47.028  53.045  45.293  1.00  0.00           C  
ATOM   2348  CZ2 TRP   379      46.038  52.675  44.383  1.00  0.00           C  
ATOM   2349  CH2 TRP   379      45.068  53.565  43.913  1.00  0.00           C  
ATOM   2350  CZ3 TRP   379      45.018  54.815  44.543  1.00  0.00           C  
ATOM   2351  CE3 TRP   379      46.018  55.275  45.423  1.00  0.00           C  
ATOM   2352  CD2 TRP   379      47.068  54.425  45.733  1.00  0.00           C  
ATOM   2353  C   TRP   379      50.818  56.535  45.673  1.00  0.00           C  
ATOM   2354  O   TRP   379      50.928  56.415  44.413  1.00  0.00           O  
ATOM   2355  H   TRP   379      48.498  57.265  44.343  1.00  0.00           H  
ATOM   2356  HA  TRP   379      49.808  57.745  46.943  1.00  0.00           H  
ATOM   2357  HB2 TRP   379      48.118  56.165  47.763  1.00  0.00           H  
ATOM   2358  HB3 TRP   379      49.708  55.575  47.763  1.00  0.00           H  
ATOM   2359  HD1 TRP   379      49.958  53.275  46.973  1.00  0.00           H  
ATOM   2360  HE1 TRP   379      48.478  51.555  45.613  1.00  0.00           H  
ATOM   2361  HE3 TRP   379      45.948  56.295  45.743  1.00  0.00           H  
ATOM   2362  HZ2 TRP   379      46.138  51.655  44.043  1.00  0.00           H  
ATOM   2363  HZ3 TRP   379      44.208  55.505  44.353  1.00  0.00           H  
ATOM   2364  HH2 TRP   379      44.168  53.215  43.433  1.00  0.00           H  
ATOM   2365  N   GLY   380      51.828  56.225  46.553  1.00  0.00           N  
ATOM   2366  CA  GLY   380      53.268  55.985  46.103  1.00  0.00           C  
ATOM   2367  C   GLY   380      54.078  57.295  46.193  1.00  0.00           C  
ATOM   2368  O   GLY   380      54.118  57.965  47.203  1.00  0.00           O  
ATOM   2369  H   GLY   380      51.658  56.475  47.513  1.00  0.00           H  
ATOM   2370  HA2 GLY   380      53.188  55.515  45.123  1.00  0.00           H  
ATOM   2371  HA3 GLY   380      53.738  55.275  46.783  1.00  0.00           H  
ATOM   2372  N   ALA   381      54.998  57.435  45.203  1.00  0.00           N  
ATOM   2373  CA  ALA   381      56.018  58.465  45.133  1.00  0.00           C  
ATOM   2374  CB  ALA   381      57.238  58.055  44.313  1.00  0.00           C  
ATOM   2375  C   ALA   381      55.438  59.765  44.483  1.00  0.00           C  
ATOM   2376  O   ALA   381      54.488  59.715  43.663  1.00  0.00           O  
ATOM   2377  H   ALA   381      54.888  56.685  44.533  1.00  0.00           H  
ATOM   2378  HA  ALA   381      56.308  58.795  46.133  1.00  0.00           H  
ATOM   2379  HB1 ALA   381      57.788  57.305  44.873  1.00  0.00           H  
ATOM   2380  HB2 ALA   381      56.938  57.725  43.313  1.00  0.00           H  
ATOM   2381  HB3 ALA   381      57.968  58.865  44.223  1.00  0.00           H  
ATOM   2382  N   GLU   382      56.058  60.915  44.813  1.00  0.00           N  
ATOM   2383  CA  GLU   382      55.508  62.245  44.503  1.00  0.00           C  
ATOM   2384  CB  GLU   382      55.488  62.585  43.083  1.00  0.00           C  
ATOM   2385  CG  GLU   382      55.388  64.105  42.753  1.00  0.00           C  
ATOM   2386  CD  GLU   382      56.718  64.865  42.983  1.00  0.00           C  
ATOM   2387  OE1 GLU   382      56.968  65.335  44.123  1.00  0.00           O  
ATOM   2388  OE2 GLU   382      57.558  64.945  42.053  1.00  0.00           O1-
ATOM   2389  C   GLU   382      54.178  62.565  45.273  1.00  0.00           C  
ATOM   2390  O   GLU   382      54.118  63.565  45.933  1.00  0.00           O  
ATOM   2391  H   GLU   382      56.968  60.845  45.253  1.00  0.00           H  
ATOM   2392  HA  GLU   382      56.318  62.865  44.883  1.00  0.00           H  
ATOM   2393  HB2 GLU   382      54.658  62.005  42.673  1.00  0.00           H  
ATOM   2394  HB3 GLU   382      56.458  62.265  42.713  1.00  0.00           H  
ATOM   2395  HG2 GLU   382      54.538  64.525  43.303  1.00  0.00           H  
ATOM   2396  HG3 GLU   382      55.198  64.275  41.693  1.00  0.00           H  
ATOM   2397  N   TYR   383      53.148  61.685  45.223  1.00  0.00           N  
ATOM   2398  CA  TYR   383      52.018  61.625  46.133  1.00  0.00           C  
ATOM   2399  CB  TYR   383      51.108  60.415  45.863  1.00  0.00           C  
ATOM   2400  CG  TYR   383      50.608  60.515  44.413  1.00  0.00           C  
ATOM   2401  CD1 TYR   383      49.568  61.395  44.243  1.00  0.00           C  
ATOM   2402  CE1 TYR   383      49.048  61.635  42.943  1.00  0.00           C  
ATOM   2403  CZ  TYR   383      49.618  61.055  41.833  1.00  0.00           C  
ATOM   2404  OH  TYR   383      49.088  61.265  40.583  1.00  0.00           O  
ATOM   2405  CE2 TYR   383      50.728  60.115  42.023  1.00  0.00           C  
ATOM   2406  CD2 TYR   383      51.198  59.815  43.313  1.00  0.00           C  
ATOM   2407  C   TYR   383      52.478  61.535  47.613  1.00  0.00           C  
ATOM   2408  O   TYR   383      53.518  60.965  47.963  1.00  0.00           O  
ATOM   2409  H   TYR   383      53.288  60.895  44.603  1.00  0.00           H  
ATOM   2410  HA  TYR   383      51.428  62.535  45.963  1.00  0.00           H  
ATOM   2411  HB2 TYR   383      50.328  60.255  46.603  1.00  0.00           H  
ATOM   2412  HB3 TYR   383      51.618  59.445  45.823  1.00  0.00           H  
ATOM   2413  HD1 TYR   383      49.138  61.915  45.093  1.00  0.00           H  
ATOM   2414  HD2 TYR   383      52.078  59.205  43.443  1.00  0.00           H  
ATOM   2415  HE1 TYR   383      48.178  62.275  42.933  1.00  0.00           H  
ATOM   2416  HE2 TYR   383      51.118  59.575  41.163  1.00  0.00           H  
ATOM   2417  HH  TYR   383      49.348  60.615  39.923  1.00  0.00           H  
ATOM   2418  N   ARG   384      51.698  62.145  48.473  1.00  0.00           N  
ATOM   2419  CA  ARG   384      52.178  62.465  49.883  1.00  0.00           C  
ATOM   2420  CB  ARG   384      51.698  63.895  50.273  1.00  0.00           C  
ATOM   2421  CG  ARG   384      52.098  65.015  49.363  1.00  0.00           C  
ATOM   2422  CD  ARG   384      53.568  65.275  49.413  1.00  0.00           C  
ATOM   2423  NE  ARG   384      54.068  65.945  50.653  1.00  0.00           N  
ATOM   2424  CZ  ARG   384      55.258  66.455  50.793  1.00  0.00           C  
ATOM   2425  NH1 ARG   384      56.138  66.315  49.863  1.00  0.00           N  
ATOM   2426  NH2 ARG   384      55.528  67.225  51.883  1.00  0.00           N1+
ATOM   2427  C   ARG   384      51.738  61.365  50.913  1.00  0.00           C  
ATOM   2428  O   ARG   384      51.598  61.675  52.073  1.00  0.00           O  
ATOM   2429  H   ARG   384      50.918  62.715  48.193  1.00  0.00           H  
ATOM   2430  HA  ARG   384      53.268  62.385  49.873  1.00  0.00           H  
ATOM   2431  HB2 ARG   384      52.028  64.095  51.293  1.00  0.00           H  
ATOM   2432  HB3 ARG   384      50.608  64.005  50.263  1.00  0.00           H  
ATOM   2433  HG2 ARG   384      51.558  65.905  49.693  1.00  0.00           H  
ATOM   2434  HG3 ARG   384      51.968  64.795  48.303  1.00  0.00           H  
ATOM   2435  HD2 ARG   384      53.778  65.935  48.573  1.00  0.00           H  
ATOM   2436  HD3 ARG   384      54.138  64.355  49.303  1.00  0.00           H  
ATOM   2437  HE  ARG   384      53.438  65.985  51.443  1.00  0.00           H  
ATOM   2438 HH11 ARG   384      55.988  65.735  49.043  1.00  0.00           H  
ATOM   2439 HH12 ARG   384      57.088  66.615  50.053  1.00  0.00           H  
ATOM   2440 HH21 ARG   384      54.868  67.475  52.603  1.00  0.00           H  
ATOM   2441 HH22 ARG   384      56.498  67.395  52.123  1.00  0.00           H  
ATOM   2442  N   ARG   385      51.398  60.205  50.413  1.00  0.00           N  
ATOM   2443  CA  ARG   385      51.148  58.955  51.153  1.00  0.00           C  
ATOM   2444  CB  ARG   385      49.648  58.845  51.513  1.00  0.00           C  
ATOM   2445  CG  ARG   385      48.808  58.435  50.303  1.00  0.00           C  
ATOM   2446  CD  ARG   385      47.298  58.275  50.593  1.00  0.00           C  
ATOM   2447  NE  ARG   385      46.488  57.965  49.353  1.00  0.00           N  
ATOM   2448  CZ  ARG   385      45.238  57.615  49.373  1.00  0.00           C  
ATOM   2449  NH1 ARG   385      44.638  57.355  50.503  1.00  0.00           N  
ATOM   2450  NH2 ARG   385      44.468  57.565  48.313  1.00  0.00           N1+
ATOM   2451  C   ARG   385      51.638  57.795  50.243  1.00  0.00           C  
ATOM   2452  O   ARG   385      51.438  57.775  49.033  1.00  0.00           O  
ATOM   2453  H   ARG   385      51.348  60.115  49.403  1.00  0.00           H  
ATOM   2454  HA  ARG   385      51.658  58.825  52.113  1.00  0.00           H  
ATOM   2455  HB2 ARG   385      49.268  59.765  51.963  1.00  0.00           H  
ATOM   2456  HB3 ARG   385      49.548  58.035  52.243  1.00  0.00           H  
ATOM   2457  HG2 ARG   385      49.098  57.465  49.893  1.00  0.00           H  
ATOM   2458  HG3 ARG   385      48.958  59.125  49.473  1.00  0.00           H  
ATOM   2459  HD2 ARG   385      46.938  59.195  51.033  1.00  0.00           H  
ATOM   2460  HD3 ARG   385      47.128  57.455  51.283  1.00  0.00           H  
ATOM   2461  HE  ARG   385      46.888  58.205  48.453  1.00  0.00           H  
ATOM   2462 HH11 ARG   385      45.178  57.555  51.333  1.00  0.00           H  
ATOM   2463 HH12 ARG   385      43.688  57.015  50.573  1.00  0.00           H  
ATOM   2464 HH21 ARG   385      44.798  57.865  47.413  1.00  0.00           H  
ATOM   2465 HH22 ARG   385      43.488  57.335  48.413  1.00  0.00           H  
ATOM   2466  N   GLN   386      52.238  56.805  50.993  1.00  0.00           N  
ATOM   2467  CA  GLN   386      52.948  55.655  50.453  1.00  0.00           C  
ATOM   2468  CB  GLN   386      53.838  55.145  51.613  1.00  0.00           C  
ATOM   2469  CG  GLN   386      54.538  53.785  51.313  1.00  0.00           C  
ATOM   2470  CD  GLN   386      55.588  53.885  50.223  1.00  0.00           C  
ATOM   2471  OE1 GLN   386      55.348  53.995  49.013  1.00  0.00           O  
ATOM   2472  NE2 GLN   386      56.858  53.825  50.623  1.00  0.00           N  
ATOM   2473  C   GLN   386      51.998  54.555  49.873  1.00  0.00           C  
ATOM   2474  O   GLN   386      52.348  53.755  48.993  1.00  0.00           O  
ATOM   2475  H   GLN   386      52.078  56.935  51.983  1.00  0.00           H  
ATOM   2476  HA  GLN   386      53.518  56.075  49.623  1.00  0.00           H  
ATOM   2477  HB2 GLN   386      53.198  55.015  52.483  1.00  0.00           H  
ATOM   2478  HB3 GLN   386      54.578  55.885  51.913  1.00  0.00           H  
ATOM   2479  HG2 GLN   386      53.798  53.105  50.883  1.00  0.00           H  
ATOM   2480  HG3 GLN   386      54.878  53.275  52.213  1.00  0.00           H  
ATOM   2481 HE21 GLN   386      57.208  53.905  51.573  1.00  0.00           H  
ATOM   2482 HE22 GLN   386      57.538  53.715  49.883  1.00  0.00           H  
ATOM   2483  N   THR   387      50.778  54.545  50.383  1.00  0.00           N  
ATOM   2484  CA  THR   387      49.758  53.455  50.293  1.00  0.00           C  
ATOM   2485  CB  THR   387      49.868  52.445  51.413  1.00  0.00           C  
ATOM   2486  CG2 THR   387      51.218  51.735  51.403  1.00  0.00           C  
ATOM   2487  OG1 THR   387      49.678  53.025  52.713  1.00  0.00           O  
ATOM   2488  C   THR   387      48.338  54.045  50.393  1.00  0.00           C  
ATOM   2489  O   THR   387      48.088  55.175  50.823  1.00  0.00           O  
ATOM   2490  H   THR   387      50.488  55.345  50.913  1.00  0.00           H  
ATOM   2491  HA  THR   387      49.838  52.905  49.353  1.00  0.00           H  
ATOM   2492  HB  THR   387      49.048  51.725  51.283  1.00  0.00           H  
ATOM   2493 HG21 THR   387      51.128  50.825  51.993  1.00  0.00           H  
ATOM   2494 HG22 THR   387      51.338  51.365  50.383  1.00  0.00           H  
ATOM   2495 HG23 THR   387      52.088  52.345  51.663  1.00  0.00           H  
ATOM   2496  HG1 THR   387      49.848  52.355  53.383  1.00  0.00           H  
ATOM   2497  N   VAL   388      47.368  53.235  49.903  1.00  0.00           N  
ATOM   2498  CA  VAL   388      45.968  53.685  49.593  1.00  0.00           C  
ATOM   2499  CB  VAL   388      45.328  52.615  48.693  1.00  0.00           C  
ATOM   2500  CG1 VAL   388      44.708  51.375  49.463  1.00  0.00           C  
ATOM   2501  CG2 VAL   388      44.118  53.225  47.993  1.00  0.00           C  
ATOM   2502  C   VAL   388      45.088  53.955  50.863  1.00  0.00           C  
ATOM   2503  O   VAL   388      44.148  54.725  50.823  1.00  0.00           O  
ATOM   2504  H   VAL   388      47.668  52.355  49.493  1.00  0.00           H  
ATOM   2505  HA  VAL   388      46.018  54.555  48.943  1.00  0.00           H  
ATOM   2506  HB  VAL   388      46.108  52.285  48.023  1.00  0.00           H  
ATOM   2507 HG11 VAL   388      43.968  51.595  50.233  1.00  0.00           H  
ATOM   2508 HG12 VAL   388      44.218  50.725  48.743  1.00  0.00           H  
ATOM   2509 HG13 VAL   388      45.508  50.835  49.963  1.00  0.00           H  
ATOM   2510 HG21 VAL   388      43.648  52.525  47.293  1.00  0.00           H  
ATOM   2511 HG22 VAL   388      43.358  53.545  48.693  1.00  0.00           H  
ATOM   2512 HG23 VAL   388      44.518  54.115  47.513  1.00  0.00           H  
ATOM   2513  N   THR   389      45.468  53.295  51.983  1.00  0.00           N  
ATOM   2514  CA  THR   389      44.588  52.955  53.143  1.00  0.00           C  
ATOM   2515  CB  THR   389      45.178  51.895  54.103  1.00  0.00           C  
ATOM   2516  CG2 THR   389      45.248  50.525  53.393  1.00  0.00           C  
ATOM   2517  OG1 THR   389      46.518  52.115  54.373  1.00  0.00           O  
ATOM   2518  C   THR   389      44.068  54.145  53.983  1.00  0.00           C  
ATOM   2519  O   THR   389      43.118  54.035  54.763  1.00  0.00           O  
ATOM   2520  H   THR   389      46.358  52.815  51.923  1.00  0.00           H  
ATOM   2521  HA  THR   389      43.728  52.445  52.703  1.00  0.00           H  
ATOM   2522  HB  THR   389      44.608  51.805  55.023  1.00  0.00           H  
ATOM   2523 HG21 THR   389      46.098  50.475  52.713  1.00  0.00           H  
ATOM   2524 HG22 THR   389      45.318  49.645  54.033  1.00  0.00           H  
ATOM   2525 HG23 THR   389      44.488  50.385  52.633  1.00  0.00           H  
ATOM   2526  HG1 THR   389      46.868  51.275  54.673  1.00  0.00           H  
ATOM   2527  N   SER   390      44.568  55.325  53.783  1.00  0.00           N  
ATOM   2528  CA  SER   390      43.938  56.595  54.273  1.00  0.00           C  
ATOM   2529  CB  SER   390      44.998  57.735  54.433  1.00  0.00           C  
ATOM   2530  OG  SER   390      45.638  58.025  53.263  1.00  0.00           O  
ATOM   2531  C   SER   390      42.688  57.105  53.563  1.00  0.00           C  
ATOM   2532  O   SER   390      42.118  58.155  53.863  1.00  0.00           O  
ATOM   2533  H   SER   390      45.398  55.295  53.213  1.00  0.00           H  
ATOM   2534  HA  SER   390      43.788  56.405  55.333  1.00  0.00           H  
ATOM   2535  HB2 SER   390      45.748  57.405  55.153  1.00  0.00           H  
ATOM   2536  HB3 SER   390      44.498  58.655  54.723  1.00  0.00           H  
ATOM   2537  HG  SER   390      46.138  58.815  53.503  1.00  0.00           H  
ATOM   2538  N   THR   391      42.158  56.335  52.573  1.00  0.00           N  
ATOM   2539  CA  THR   391      40.948  56.765  51.833  1.00  0.00           C  
ATOM   2540  CB  THR   391      40.928  56.065  50.443  1.00  0.00           C  
ATOM   2541  CG2 THR   391      39.818  56.565  49.563  1.00  0.00           C  
ATOM   2542  OG1 THR   391      42.158  56.225  49.723  1.00  0.00           O  
ATOM   2543  C   THR   391      39.758  56.245  52.613  1.00  0.00           C  
ATOM   2544  O   THR   391      39.678  55.035  52.923  1.00  0.00           O  
ATOM   2545  H   THR   391      42.608  55.455  52.373  1.00  0.00           H  
ATOM   2546  HA  THR   391      40.828  57.845  51.763  1.00  0.00           H  
ATOM   2547  HB  THR   391      40.758  54.995  50.513  1.00  0.00           H  
ATOM   2548 HG21 THR   391      39.948  56.195  48.543  1.00  0.00           H  
ATOM   2549 HG22 THR   391      38.928  56.105  49.993  1.00  0.00           H  
ATOM   2550 HG23 THR   391      39.628  57.635  49.593  1.00  0.00           H  
ATOM   2551  HG1 THR   391      42.338  55.385  49.303  1.00  0.00           H  
ATOM   2552  N   PRO   392      38.748  57.015  52.983  1.00  0.00           N  
ATOM   2553  CD  PRO   392      38.548  58.465  52.843  1.00  0.00           C  
ATOM   2554  CG  PRO   392      37.368  58.775  53.793  1.00  0.00           C  
ATOM   2555  CB  PRO   392      36.448  57.555  53.743  1.00  0.00           C  
ATOM   2556  CA  PRO   392      37.498  56.465  53.683  1.00  0.00           C  
ATOM   2557  C   PRO   392      36.878  55.145  53.203  1.00  0.00           C  
ATOM   2558  O   PRO   392      36.548  54.315  54.003  1.00  0.00           O  
ATOM   2559  HA  PRO   392      37.768  56.215  54.713  1.00  0.00           H  
ATOM   2560  HB2 PRO   392      35.698  57.555  52.953  1.00  0.00           H  
ATOM   2561  HB3 PRO   392      35.808  57.665  54.623  1.00  0.00           H  
ATOM   2562  HG2 PRO   392      36.818  59.685  53.523  1.00  0.00           H  
ATOM   2563  HG3 PRO   392      37.888  58.975  54.723  1.00  0.00           H  
ATOM   2564  HD2 PRO   392      38.188  58.645  51.833  1.00  0.00           H  
ATOM   2565  HD3 PRO   392      39.428  59.075  53.053  1.00  0.00           H  
ATOM   2566  N   CYS   393      36.838  54.865  51.933  1.00  0.00           N  
ATOM   2567  CA  CYS   393      36.598  53.605  51.283  1.00  0.00           C  
ATOM   2568  CB  CYS   393      35.108  53.275  51.323  1.00  0.00           C  
ATOM   2569  SG  CYS   393      34.208  54.495  50.353  1.00  0.00           S  
ATOM   2570  C   CYS   393      37.148  53.525  49.863  1.00  0.00           C  
ATOM   2571  O   CYS   393      37.108  54.535  49.083  1.00  0.00           O  
ATOM   2572  H   CYS   393      36.918  55.665  51.313  1.00  0.00           H  
ATOM   2573  HA  CYS   393      37.028  52.835  51.913  1.00  0.00           H  
ATOM   2574  HB2 CYS   393      34.688  53.255  52.323  1.00  0.00           H  
ATOM   2575  HB3 CYS   393      35.008  52.245  50.973  1.00  0.00           H  
ATOM   2576  HG  CYS   393      34.998  54.615  49.283  1.00  0.00           H  
ATOM   2577  N   TRP   394      37.648  52.385  49.453  1.00  0.00           N  
ATOM   2578  CA  TRP   394      38.408  52.135  48.233  1.00  0.00           C  
ATOM   2579  CB  TRP   394      39.878  52.435  48.543  1.00  0.00           C  
ATOM   2580  CG  TRP   394      40.578  51.755  49.663  1.00  0.00           C  
ATOM   2581  CD1 TRP   394      40.658  52.135  50.963  1.00  0.00           C  
ATOM   2582  NE1 TRP   394      41.298  51.175  51.643  1.00  0.00           N  
ATOM   2583  CE2 TRP   394      41.548  50.065  50.953  1.00  0.00           C  
ATOM   2584  CZ2 TRP   394      41.978  48.785  51.283  1.00  0.00           C  
ATOM   2585  CH2 TRP   394      42.148  47.805  50.283  1.00  0.00           C  
ATOM   2586  CZ3 TRP   394      41.938  48.195  48.953  1.00  0.00           C  
ATOM   2587  CE3 TRP   394      41.498  49.525  48.593  1.00  0.00           C  
ATOM   2588  CD2 TRP   394      41.168  50.405  49.643  1.00  0.00           C  
ATOM   2589  C   TRP   394      38.078  50.715  47.633  1.00  0.00           C  
ATOM   2590  O   TRP   394      37.318  49.995  48.243  1.00  0.00           O  
ATOM   2591  H   TRP   394      37.488  51.535  49.983  1.00  0.00           H  
ATOM   2592  HA  TRP   394      38.158  52.935  47.533  1.00  0.00           H  
ATOM   2593  HB2 TRP   394      39.998  53.515  48.653  1.00  0.00           H  
ATOM   2594  HB3 TRP   394      40.408  52.275  47.603  1.00  0.00           H  
ATOM   2595  HD1 TRP   394      40.168  52.995  51.393  1.00  0.00           H  
ATOM   2596  HE1 TRP   394      41.688  51.335  52.563  1.00  0.00           H  
ATOM   2597  HE3 TRP   394      41.318  49.905  47.603  1.00  0.00           H  
ATOM   2598  HZ2 TRP   394      42.178  48.395  52.273  1.00  0.00           H  
ATOM   2599  HZ3 TRP   394      42.058  47.455  48.173  1.00  0.00           H  
ATOM   2600  HH2 TRP   394      42.448  46.795  50.553  1.00  0.00           H  
ATOM   2601  N   ILE   395      38.448  50.435  46.353  1.00  0.00           N  
ATOM   2602  CA  ILE   395      38.188  49.135  45.693  1.00  0.00           C  
ATOM   2603  CB  ILE   395      37.048  49.115  44.683  1.00  0.00           C  
ATOM   2604  CG2 ILE   395      35.668  49.585  45.263  1.00  0.00           C  
ATOM   2605  CG1 ILE   395      37.388  49.955  43.433  1.00  0.00           C  
ATOM   2606  CD1 ILE   395      36.268  49.705  42.373  1.00  0.00           C  
ATOM   2607  C   ILE   395      39.418  48.385  45.173  1.00  0.00           C  
ATOM   2608  O   ILE   395      40.368  48.995  44.703  1.00  0.00           O  
ATOM   2609  H   ILE   395      38.998  51.065  45.803  1.00  0.00           H  
ATOM   2610  HA  ILE   395      37.798  48.415  46.403  1.00  0.00           H  
ATOM   2611  HB  ILE   395      37.018  48.075  44.343  1.00  0.00           H  
ATOM   2612 HG12 ILE   395      38.358  49.635  43.053  1.00  0.00           H  
ATOM   2613 HG13 ILE   395      37.518  50.985  43.763  1.00  0.00           H  
ATOM   2614 HG21 ILE   395      34.898  49.275  44.563  1.00  0.00           H  
ATOM   2615 HG22 ILE   395      35.488  49.185  46.263  1.00  0.00           H  
ATOM   2616 HG23 ILE   395      35.538  50.655  45.353  1.00  0.00           H  
ATOM   2617 HD11 ILE   395      36.648  49.755  41.353  1.00  0.00           H  
ATOM   2618 HD12 ILE   395      35.888  48.695  42.483  1.00  0.00           H  
ATOM   2619 HD13 ILE   395      35.488  50.455  42.393  1.00  0.00           H  
ATOM   2620  N   GLU   396      39.328  47.065  45.283  1.00  0.00           N  
ATOM   2621  CA  GLU   396      40.378  46.025  44.903  1.00  0.00           C  
ATOM   2622  CB  GLU   396      40.958  45.355  46.143  1.00  0.00           C  
ATOM   2623  CG  GLU   396      42.038  44.295  45.773  1.00  0.00           C  
ATOM   2624  CD  GLU   396      42.878  43.675  46.893  1.00  0.00           C  
ATOM   2625  OE1 GLU   396      42.278  43.025  47.743  1.00  0.00           O  
ATOM   2626  OE2 GLU   396      44.048  44.065  47.073  1.00  0.00           O1-
ATOM   2627  C   GLU   396      39.698  44.995  43.963  1.00  0.00           C  
ATOM   2628  O   GLU   396      38.538  44.585  44.213  1.00  0.00           O  
ATOM   2629  H   GLU   396      38.558  46.725  45.853  1.00  0.00           H  
ATOM   2630  HA  GLU   396      41.148  46.505  44.293  1.00  0.00           H  
ATOM   2631  HB2 GLU   396      40.168  44.975  46.793  1.00  0.00           H  
ATOM   2632  HB3 GLU   396      41.438  46.175  46.673  1.00  0.00           H  
ATOM   2633  HG2 GLU   396      42.568  44.795  44.963  1.00  0.00           H  
ATOM   2634  HG3 GLU   396      41.678  43.405  45.253  1.00  0.00           H  
ATOM   2635  N   LEU   397      40.418  44.535  42.923  1.00  0.00           N  
ATOM   2636  CA  LEU   397      40.058  43.435  42.113  1.00  0.00           C  
ATOM   2637  CB  LEU   397      39.228  43.915  40.863  1.00  0.00           C  
ATOM   2638  CG  LEU   397      40.028  44.775  39.873  1.00  0.00           C  
ATOM   2639  CD1 LEU   397      39.838  44.445  38.393  1.00  0.00           C  
ATOM   2640  CD2 LEU   397      39.638  46.265  40.013  1.00  0.00           C  
ATOM   2641  C   LEU   397      41.238  42.565  41.813  1.00  0.00           C  
ATOM   2642  O   LEU   397      42.368  43.065  41.843  1.00  0.00           O  
ATOM   2643  H   LEU   397      41.308  44.975  42.773  1.00  0.00           H  
ATOM   2644  HA  LEU   397      39.478  42.845  42.823  1.00  0.00           H  
ATOM   2645  HB2 LEU   397      38.388  44.485  41.263  1.00  0.00           H  
ATOM   2646  HB3 LEU   397      38.718  43.055  40.443  1.00  0.00           H  
ATOM   2647  HG  LEU   397      41.068  44.785  40.183  1.00  0.00           H  
ATOM   2648 HD11 LEU   397      40.368  43.505  38.233  1.00  0.00           H  
ATOM   2649 HD12 LEU   397      38.798  44.225  38.153  1.00  0.00           H  
ATOM   2650 HD13 LEU   397      40.318  45.195  37.763  1.00  0.00           H  
ATOM   2651 HD21 LEU   397      40.188  46.895  39.303  1.00  0.00           H  
ATOM   2652 HD22 LEU   397      38.618  46.415  39.673  1.00  0.00           H  
ATOM   2653 HD23 LEU   397      39.658  46.555  41.063  1.00  0.00           H  
ATOM   2654  N   HIS   398      41.008  41.335  41.433  1.00  0.00           N  
ATOM   2655  CA  HIS   398      41.968  40.335  41.003  1.00  0.00           C  
ATOM   2656  CB  HIS   398      41.948  39.165  42.133  1.00  0.00           C  
ATOM   2657  CG  HIS   398      42.498  39.745  43.473  1.00  0.00           C  
ATOM   2658  ND1 HIS   398      43.898  39.895  43.753  1.00  0.00           N  
ATOM   2659  CE1 HIS   398      43.928  40.395  44.923  1.00  0.00           C  
ATOM   2660  NE2 HIS   398      42.678  40.625  45.443  1.00  0.00           N  
ATOM   2661  CD2 HIS   398      41.748  40.205  44.543  1.00  0.00           C  
ATOM   2662  C   HIS   398      41.658  39.755  39.653  1.00  0.00           C  
ATOM   2663  O   HIS   398      40.438  39.775  39.313  1.00  0.00           O  
ATOM   2664  H   HIS   398      40.048  41.125  41.183  1.00  0.00           H  
ATOM   2665  HA  HIS   398      42.978  40.745  40.943  1.00  0.00           H  
ATOM   2666  HB2 HIS   398      42.708  38.435  41.853  1.00  0.00           H  
ATOM   2667  HB3 HIS   398      41.038  38.575  42.253  1.00  0.00           H  
ATOM   2668  HD2 HIS   398      40.678  40.255  44.683  1.00  0.00           H  
ATOM   2669  HE2 HIS   398      42.538  41.015  46.363  1.00  0.00           H  
ATOM   2670  HE1 HIS   398      44.788  40.645  45.513  1.00  0.00           H  
ATOM   2671  N   LEU   399      42.578  39.335  38.793  1.00  0.00           N  
ATOM   2672  CA  LEU   399      42.258  38.805  37.483  1.00  0.00           C  
ATOM   2673  CB  LEU   399      43.148  39.525  36.473  1.00  0.00           C  
ATOM   2674  CG  LEU   399      42.848  41.005  36.203  1.00  0.00           C  
ATOM   2675  CD1 LEU   399      43.828  41.625  35.253  1.00  0.00           C  
ATOM   2676  CD2 LEU   399      41.488  41.135  35.513  1.00  0.00           C  
ATOM   2677  C   LEU   399      42.428  37.245  37.373  1.00  0.00           C  
ATOM   2678  O   LEU   399      43.488  36.725  37.173  1.00  0.00           O  
ATOM   2679  H   LEU   399      43.538  39.315  39.123  1.00  0.00           H  
ATOM   2680  HA  LEU   399      41.248  39.065  37.163  1.00  0.00           H  
ATOM   2681  HB2 LEU   399      43.158  39.005  35.513  1.00  0.00           H  
ATOM   2682  HB3 LEU   399      44.168  39.485  36.863  1.00  0.00           H  
ATOM   2683  HG  LEU   399      42.858  41.585  37.133  1.00  0.00           H  
ATOM   2684 HD11 LEU   399      43.778  41.065  34.313  1.00  0.00           H  
ATOM   2685 HD12 LEU   399      43.638  42.675  35.043  1.00  0.00           H  
ATOM   2686 HD13 LEU   399      44.788  41.505  35.763  1.00  0.00           H  
ATOM   2687 HD21 LEU   399      41.478  40.715  34.503  1.00  0.00           H  
ATOM   2688 HD22 LEU   399      40.658  40.665  36.053  1.00  0.00           H  
ATOM   2689 HD23 LEU   399      41.228  42.185  35.423  1.00  0.00           H  
ATOM   2690  N   ASN   400      41.298  36.485  37.333  1.00  0.00           N  
ATOM   2691  CA  ASN   400      41.148  35.085  37.393  1.00  0.00           C  
ATOM   2692  CB  ASN   400      39.858  34.705  38.093  1.00  0.00           C  
ATOM   2693  CG  ASN   400      39.608  35.445  39.363  1.00  0.00           C  
ATOM   2694  OD1 ASN   400      39.018  36.505  39.383  1.00  0.00           O  
ATOM   2695  ND2 ASN   400      40.078  34.855  40.493  1.00  0.00           N  
ATOM   2696  C   ASN   400      41.338  34.405  36.043  1.00  0.00           C  
ATOM   2697  O   ASN   400      41.498  33.175  36.063  1.00  0.00           O  
ATOM   2698  H   ASN   400      40.448  36.985  37.523  1.00  0.00           H  
ATOM   2699  HA  ASN   400      41.988  34.675  37.953  1.00  0.00           H  
ATOM   2700  HB2 ASN   400      39.858  33.645  38.363  1.00  0.00           H  
ATOM   2701  HB3 ASN   400      38.998  34.825  37.433  1.00  0.00           H  
ATOM   2702 HD21 ASN   400      40.598  33.985  40.453  1.00  0.00           H  
ATOM   2703 HD22 ASN   400      39.818  35.315  41.353  1.00  0.00           H  
ATOM   2704  N   GLY   401      41.408  35.035  34.933  1.00  0.00           N  
ATOM   2705  CA  GLY   401      41.948  34.685  33.573  1.00  0.00           C  
ATOM   2706  C   GLY   401      43.428  34.485  33.573  1.00  0.00           C  
ATOM   2707  O   GLY   401      43.878  33.345  33.523  1.00  0.00           O  
ATOM   2708  H   GLY   401      41.218  36.025  35.053  1.00  0.00           H  
ATOM   2709  HA2 GLY   401      41.698  35.435  32.823  1.00  0.00           H  
ATOM   2710  HA3 GLY   401      41.568  33.705  33.293  1.00  0.00           H  
ATOM   2711  N   PRO   402      44.228  35.595  33.603  1.00  0.00           N  
ATOM   2712  CD  PRO   402      43.758  36.975  33.423  1.00  0.00           C  
ATOM   2713  CG  PRO   402      44.988  37.865  33.423  1.00  0.00           C  
ATOM   2714  CB  PRO   402      45.998  37.095  34.303  1.00  0.00           C  
ATOM   2715  CA  PRO   402      45.638  35.605  33.983  1.00  0.00           C  
ATOM   2716  C   PRO   402      46.118  34.765  35.153  1.00  0.00           C  
ATOM   2717  O   PRO   402      47.158  34.145  35.083  1.00  0.00           O  
ATOM   2718  HA  PRO   402      46.248  35.295  33.133  1.00  0.00           H  
ATOM   2719  HB2 PRO   402      45.868  37.385  35.343  1.00  0.00           H  
ATOM   2720  HB3 PRO   402      47.058  37.215  34.073  1.00  0.00           H  
ATOM   2721  HG2 PRO   402      44.838  38.865  33.853  1.00  0.00           H  
ATOM   2722  HG3 PRO   402      45.308  37.865  32.383  1.00  0.00           H  
ATOM   2723  HD2 PRO   402      43.058  37.225  34.223  1.00  0.00           H  
ATOM   2724  HD3 PRO   402      43.228  37.105  32.473  1.00  0.00           H  
ATOM   2725  N   LEU   403      45.268  34.555  36.183  1.00  0.00           N  
ATOM   2726  CA  LEU   403      45.488  33.615  37.253  1.00  0.00           C  
ATOM   2727  CB  LEU   403      45.018  33.995  38.603  1.00  0.00           C  
ATOM   2728  CG  LEU   403      45.768  35.245  39.103  1.00  0.00           C  
ATOM   2729  CD1 LEU   403      45.118  35.845  40.353  1.00  0.00           C  
ATOM   2730  CD2 LEU   403      47.198  34.935  39.333  1.00  0.00           C  
ATOM   2731  C   LEU   403      45.148  32.145  36.913  1.00  0.00           C  
ATOM   2732  O   LEU   403      45.868  31.275  37.433  1.00  0.00           O  
ATOM   2733  H   LEU   403      44.328  34.925  36.183  1.00  0.00           H  
ATOM   2734  HA  LEU   403      46.568  33.555  37.373  1.00  0.00           H  
ATOM   2735  HB2 LEU   403      45.138  33.155  39.283  1.00  0.00           H  
ATOM   2736  HB3 LEU   403      43.948  34.205  38.593  1.00  0.00           H  
ATOM   2737  HG  LEU   403      45.758  35.905  38.233  1.00  0.00           H  
ATOM   2738 HD11 LEU   403      45.418  35.215  41.193  1.00  0.00           H  
ATOM   2739 HD12 LEU   403      45.478  36.875  40.383  1.00  0.00           H  
ATOM   2740 HD13 LEU   403      44.028  35.875  40.353  1.00  0.00           H  
ATOM   2741 HD21 LEU   403      47.668  35.635  40.023  1.00  0.00           H  
ATOM   2742 HD22 LEU   403      47.438  33.895  39.563  1.00  0.00           H  
ATOM   2743 HD23 LEU   403      47.628  35.245  38.383  1.00  0.00           H  
ATOM   2744  N   GLN   404      44.248  31.795  36.023  1.00  0.00           N  
ATOM   2745  CA  GLN   404      44.138  30.380  35.523  1.00  0.00           C  
ATOM   2746  CB  GLN   404      42.778  30.240  34.843  1.00  0.00           C  
ATOM   2747  CG  GLN   404      42.198  28.820  34.743  1.00  0.00           C  
ATOM   2748  CD  GLN   404      40.798  28.900  34.123  1.00  0.00           C  
ATOM   2749  OE1 GLN   404      39.838  28.340  34.603  1.00  0.00           O  
ATOM   2750  NE2 GLN   404      40.548  29.670  33.083  1.00  0.00           N  
ATOM   2751  C   GLN   404      45.338  30.040  34.593  1.00  0.00           C  
ATOM   2752  O   GLN   404      45.958  28.960  34.623  1.00  0.00           O  
ATOM   2753  H   GLN   404      43.588  32.475  35.673  1.00  0.00           H  
ATOM   2754  HA  GLN   404      44.218  29.650  36.333  1.00  0.00           H  
ATOM   2755  HB2 GLN   404      42.918  30.580  33.813  1.00  0.00           H  
ATOM   2756  HB3 GLN   404      41.988  30.835  35.303  1.00  0.00           H  
ATOM   2757  HG2 GLN   404      42.178  28.300  35.693  1.00  0.00           H  
ATOM   2758  HG3 GLN   404      42.818  28.100  34.203  1.00  0.00           H  
ATOM   2759 HE21 GLN   404      41.348  30.090  32.633  1.00  0.00           H  
ATOM   2760 HE22 GLN   404      39.628  30.010  32.853  1.00  0.00           H  
ATOM   2761  N   TRP   405      45.728  31.115  33.913  1.00  0.00           N  
ATOM   2762  CA  TRP   405      47.018  31.025  33.143  1.00  0.00           C  
ATOM   2763  CB  TRP   405      47.068  32.275  32.293  1.00  0.00           C  
ATOM   2764  CG  TRP   405      48.088  32.355  31.233  1.00  0.00           C  
ATOM   2765  CD1 TRP   405      48.818  31.335  30.723  1.00  0.00           C  
ATOM   2766  NE1 TRP   405      49.728  31.825  29.823  1.00  0.00           N  
ATOM   2767  CE2 TRP   405      49.628  33.185  29.683  1.00  0.00           C  
ATOM   2768  CZ2 TRP   405      50.448  34.155  29.003  1.00  0.00           C  
ATOM   2769  CH2 TRP   405      50.178  35.525  29.133  1.00  0.00           C  
ATOM   2770  CZ3 TRP   405      49.068  35.915  29.873  1.00  0.00           C  
ATOM   2771  CE3 TRP   405      48.358  34.965  30.643  1.00  0.00           C  
ATOM   2772  CD2 TRP   405      48.598  33.535  30.563  1.00  0.00           C  
ATOM   2773  C   TRP   405      48.238  30.775  34.063  1.00  0.00           C  
ATOM   2774  O   TRP   405      49.138  30.030  33.653  1.00  0.00           O  
ATOM   2775  H   TRP   405      45.278  31.995  34.123  1.00  0.00           H  
ATOM   2776  HA  TRP   405      47.098  30.150  32.503  1.00  0.00           H  
ATOM   2777  HB2 TRP   405      47.138  33.145  32.943  1.00  0.00           H  
ATOM   2778  HB3 TRP   405      46.148  32.365  31.713  1.00  0.00           H  
ATOM   2779  HD1 TRP   405      48.718  30.310  31.033  1.00  0.00           H  
ATOM   2780  HE1 TRP   405      50.398  31.195  29.393  1.00  0.00           H  
ATOM   2781  HE3 TRP   405      47.578  35.335  31.283  1.00  0.00           H  
ATOM   2782  HZ2 TRP   405      51.238  33.805  28.353  1.00  0.00           H  
ATOM   2783  HZ3 TRP   405      48.898  36.975  29.953  1.00  0.00           H  
ATOM   2784  HH2 TRP   405      50.828  36.225  28.623  1.00  0.00           H  
ATOM   2785  N   LEU   406      48.198  31.415  35.223  1.00  0.00           N  
ATOM   2786  CA  LEU   406      49.228  31.275  36.223  1.00  0.00           C  
ATOM   2787  CB  LEU   406      49.308  32.525  37.193  1.00  0.00           C  
ATOM   2788  CG  LEU   406      50.588  32.515  38.053  1.00  0.00           C  
ATOM   2789  CD1 LEU   406      51.728  32.795  37.053  1.00  0.00           C  
ATOM   2790  CD2 LEU   406      50.568  33.525  39.253  1.00  0.00           C  
ATOM   2791  C   LEU   406      49.228  29.850  36.913  1.00  0.00           C  
ATOM   2792  O   LEU   406      50.268  29.280  37.063  1.00  0.00           O  
ATOM   2793  H   LEU   406      47.558  32.195  35.313  1.00  0.00           H  
ATOM   2794  HA  LEU   406      50.138  31.395  35.623  1.00  0.00           H  
ATOM   2795  HB2 LEU   406      48.528  32.465  37.953  1.00  0.00           H  
ATOM   2796  HB3 LEU   406      49.248  33.435  36.603  1.00  0.00           H  
ATOM   2797  HG  LEU   406      50.638  31.485  38.383  1.00  0.00           H  
ATOM   2798 HD11 LEU   406      52.528  33.255  37.623  1.00  0.00           H  
ATOM   2799 HD12 LEU   406      52.088  31.905  36.553  1.00  0.00           H  
ATOM   2800 HD13 LEU   406      51.398  33.485  36.273  1.00  0.00           H  
ATOM   2801 HD21 LEU   406      50.208  34.485  38.883  1.00  0.00           H  
ATOM   2802 HD22 LEU   406      50.008  33.105  40.093  1.00  0.00           H  
ATOM   2803 HD23 LEU   406      51.558  33.715  39.663  1.00  0.00           H  
ATOM   2804  N   ASP   407      48.018  29.290  37.093  1.00  0.00           N  
ATOM   2805  CA  ASP   407      47.778  27.890  37.413  1.00  0.00           C  
ATOM   2806  CB  ASP   407      46.278  27.600  37.473  1.00  0.00           C  
ATOM   2807  CG  ASP   407      45.868  26.210  37.933  1.00  0.00           C  
ATOM   2808  OD1 ASP   407      46.388  25.830  39.023  1.00  0.00           O  
ATOM   2809  OD2 ASP   407      45.058  25.440  37.283  1.00  0.00           O1-
ATOM   2810  C   ASP   407      48.458  26.960  36.393  1.00  0.00           C  
ATOM   2811  O   ASP   407      48.948  25.870  36.803  1.00  0.00           O  
ATOM   2812  H   ASP   407      47.238  29.890  36.883  1.00  0.00           H  
ATOM   2813  HA  ASP   407      48.228  27.640  38.373  1.00  0.00           H  
ATOM   2814  HB2 ASP   407      45.748  27.730  36.523  1.00  0.00           H  
ATOM   2815  HB3 ASP   407      45.868  28.300  38.203  1.00  0.00           H  
ATOM   2816  N   LYS   408      48.468  27.280  35.103  1.00  0.00           N  
ATOM   2817  CA  LYS   408      49.118  26.380  34.153  1.00  0.00           C  
ATOM   2818  CB  LYS   408      48.678  26.760  32.643  1.00  0.00           C  
ATOM   2819  CG  LYS   408      49.078  25.580  31.683  1.00  0.00           C  
ATOM   2820  CD  LYS   408      48.538  25.910  30.263  1.00  0.00           C  
ATOM   2821  CE  LYS   408      48.588  24.740  29.303  1.00  0.00           C  
ATOM   2822  NZ  LYS   408      48.028  25.050  27.963  1.00  0.00           N1+
ATOM   2823  C   LYS   408      50.658  26.300  34.313  1.00  0.00           C  
ATOM   2824  O   LYS   408      51.188  25.140  34.293  1.00  0.00           O  
ATOM   2825  H   LYS   408      47.998  28.100  34.753  1.00  0.00           H  
ATOM   2826  HA  LYS   408      48.818  25.350  34.383  1.00  0.00           H  
ATOM   2827  HB2 LYS   408      49.188  27.670  32.313  1.00  0.00           H  
ATOM   2828  HB3 LYS   408      47.638  27.090  32.653  1.00  0.00           H  
ATOM   2829  HG2 LYS   408      48.618  24.640  32.003  1.00  0.00           H  
ATOM   2830  HG3 LYS   408      50.158  25.490  31.573  1.00  0.00           H  
ATOM   2831  HD2 LYS   408      49.058  26.740  29.783  1.00  0.00           H  
ATOM   2832  HD3 LYS   408      47.508  26.270  30.293  1.00  0.00           H  
ATOM   2833  HE2 LYS   408      48.098  23.900  29.793  1.00  0.00           H  
ATOM   2834  HE3 LYS   408      49.638  24.520  29.083  1.00  0.00           H  
ATOM   2835  HZ1 LYS   408      47.048  25.290  28.023  1.00  0.00           H  
ATOM   2836  HZ2 LYS   408      48.348  25.990  27.753  1.00  0.00           H  
ATOM   2837  HZ3 LYS   408      48.218  24.410  27.213  1.00  0.00           H  
ATOM   2838  N   VAL   409      51.248  27.490  34.493  1.00  0.00           N  
ATOM   2839  CA  VAL   409      52.698  27.690  34.693  1.00  0.00           C  
ATOM   2840  CB  VAL   409      53.238  29.070  34.433  1.00  0.00           C  
ATOM   2841  CG1 VAL   409      54.748  29.000  34.573  1.00  0.00           C  
ATOM   2842  CG2 VAL   409      52.938  29.540  32.973  1.00  0.00           C  
ATOM   2843  C   VAL   409      53.128  27.010  35.963  1.00  0.00           C  
ATOM   2844  O   VAL   409      54.008  26.190  35.953  1.00  0.00           O  
ATOM   2845  H   VAL   409      50.678  28.310  34.353  1.00  0.00           H  
ATOM   2846  HA  VAL   409      53.258  27.170  33.913  1.00  0.00           H  
ATOM   2847  HB  VAL   409      52.818  29.810  35.113  1.00  0.00           H  
ATOM   2848 HG11 VAL   409      55.138  29.970  34.273  1.00  0.00           H  
ATOM   2849 HG12 VAL   409      55.108  28.820  35.583  1.00  0.00           H  
ATOM   2850 HG13 VAL   409      55.188  28.250  33.913  1.00  0.00           H  
ATOM   2851 HG21 VAL   409      52.048  30.150  33.083  1.00  0.00           H  
ATOM   2852 HG22 VAL   409      53.708  30.170  32.533  1.00  0.00           H  
ATOM   2853 HG23 VAL   409      52.828  28.770  32.213  1.00  0.00           H  
ATOM   2854  N   LEU   410      52.388  27.230  37.033  1.00  0.00           N  
ATOM   2855  CA  LEU   410      52.728  26.610  38.303  1.00  0.00           C  
ATOM   2856  CB  LEU   410      51.938  27.270  39.493  1.00  0.00           C  
ATOM   2857  CG  LEU   410      52.258  28.730  39.863  1.00  0.00           C  
ATOM   2858  CD1 LEU   410      51.258  29.240  40.983  1.00  0.00           C  
ATOM   2859  CD2 LEU   410      53.638  28.870  40.523  1.00  0.00           C  
ATOM   2860  C   LEU   410      52.488  25.090  38.303  1.00  0.00           C  
ATOM   2861  O   LEU   410      53.228  24.470  39.023  1.00  0.00           O  
ATOM   2862  H   LEU   410      51.588  27.840  37.043  1.00  0.00           H  
ATOM   2863  HA  LEU   410      53.798  26.760  38.493  1.00  0.00           H  
ATOM   2864  HB2 LEU   410      52.048  26.680  40.403  1.00  0.00           H  
ATOM   2865  HB3 LEU   410      50.868  27.250  39.283  1.00  0.00           H  
ATOM   2866  HG  LEU   410      52.068  29.300  38.963  1.00  0.00           H  
ATOM   2867 HD11 LEU   410      50.308  29.240  40.453  1.00  0.00           H  
ATOM   2868 HD12 LEU   410      51.338  28.650  41.903  1.00  0.00           H  
ATOM   2869 HD13 LEU   410      51.428  30.230  41.413  1.00  0.00           H  
ATOM   2870 HD21 LEU   410      53.688  28.340  41.473  1.00  0.00           H  
ATOM   2871 HD22 LEU   410      54.418  28.460  39.863  1.00  0.00           H  
ATOM   2872 HD23 LEU   410      53.918  29.920  40.623  1.00  0.00           H  
ATOM   2873  N   THR   411      51.518  24.560  37.513  1.00  0.00           N  
ATOM   2874  CA  THR   411      51.358  23.090  37.393  1.00  0.00           C  
ATOM   2875  CB  THR   411      49.988  22.850  36.723  1.00  0.00           C  
ATOM   2876  CG2 THR   411      49.688  21.300  36.503  1.00  0.00           C  
ATOM   2877  OG1 THR   411      48.968  23.300  37.583  1.00  0.00           O  
ATOM   2878  C   THR   411      52.478  22.500  36.503  1.00  0.00           C  
ATOM   2879  O   THR   411      52.968  21.370  36.733  1.00  0.00           O  
ATOM   2880  H   THR   411      50.888  25.240  37.113  1.00  0.00           H  
ATOM   2881  HA  THR   411      51.338  22.610  38.363  1.00  0.00           H  
ATOM   2882  HB  THR   411      49.828  23.360  35.773  1.00  0.00           H  
ATOM   2883 HG21 THR   411      48.688  21.160  36.103  1.00  0.00           H  
ATOM   2884 HG22 THR   411      50.338  20.940  35.703  1.00  0.00           H  
ATOM   2885 HG23 THR   411      49.648  20.830  37.483  1.00  0.00           H  
ATOM   2886  HG1 THR   411      49.008  24.260  37.573  1.00  0.00           H  
ATOM   2887  N   GLN   412      52.878  23.200  35.443  1.00  0.00           N  
ATOM   2888  CA  GLN   412      53.918  22.710  34.493  1.00  0.00           C  
ATOM   2889  CB  GLN   412      53.488  23.150  33.113  1.00  0.00           C  
ATOM   2890  CG  GLN   412      52.328  22.450  32.463  1.00  0.00           C  
ATOM   2891  CD  GLN   412      52.038  22.930  31.053  1.00  0.00           C  
ATOM   2892  OE1 GLN   412      52.378  24.020  30.683  1.00  0.00           O  
ATOM   2893  NE2 GLN   412      51.628  21.990  30.253  1.00  0.00           N  
ATOM   2894  C   GLN   412      55.378  22.990  34.803  1.00  0.00           C  
ATOM   2895  O   GLN   412      56.318  22.300  34.343  1.00  0.00           O  
ATOM   2896  H   GLN   412      52.478  24.050  35.083  1.00  0.00           H  
ATOM   2897  HA  GLN   412      53.848  21.630  34.323  1.00  0.00           H  
ATOM   2898  HB2 GLN   412      54.348  23.040  32.453  1.00  0.00           H  
ATOM   2899  HB3 GLN   412      53.348  24.230  33.213  1.00  0.00           H  
ATOM   2900  HG2 GLN   412      51.428  22.660  33.043  1.00  0.00           H  
ATOM   2901  HG3 GLN   412      52.568  21.390  32.433  1.00  0.00           H  
ATOM   2902 HE21 GLN   412      51.648  21.020  30.533  1.00  0.00           H  
ATOM   2903 HE22 GLN   412      51.518  22.220  29.273  1.00  0.00           H  
ATOM   2904  N   MET   413      55.688  23.920  35.703  1.00  0.00           N  
ATOM   2905  CA  MET   413      57.078  24.270  36.183  1.00  0.00           C  
ATOM   2906  CB  MET   413      57.248  25.780  36.223  1.00  0.00           C  
ATOM   2907  CG  MET   413      58.638  26.300  36.533  1.00  0.00           C  
ATOM   2908  SD  MET   413      59.058  26.530  38.293  1.00  0.00           S  
ATOM   2909  CE  MET   413      60.678  27.210  38.123  1.00  0.00           C  
ATOM   2910  C   MET   413      57.498  23.670  37.543  1.00  0.00           C  
ATOM   2911  O   MET   413      58.668  23.270  37.633  1.00  0.00           O  
ATOM   2912  H   MET   413      54.998  24.600  35.973  1.00  0.00           H  
ATOM   2913  HA  MET   413      57.678  23.850  35.383  1.00  0.00           H  
ATOM   2914  HB2 MET   413      56.508  26.210  36.903  1.00  0.00           H  
ATOM   2915  HB3 MET   413      56.958  26.210  35.273  1.00  0.00           H  
ATOM   2916  HG2 MET   413      58.818  27.230  36.003  1.00  0.00           H  
ATOM   2917  HG3 MET   413      59.298  25.510  36.153  1.00  0.00           H  
ATOM   2918  HE1 MET   413      61.328  26.690  37.413  1.00  0.00           H  
ATOM   2919  HE2 MET   413      60.528  28.250  37.853  1.00  0.00           H  
ATOM   2920  HE3 MET   413      61.248  27.230  39.053  1.00  0.00           H  
ATOM   2921  N   GLY   414      56.668  23.380  38.573  1.00  0.00           N  
ATOM   2922  CA  GLY   414      57.078  22.670  39.803  1.00  0.00           C  
ATOM   2923  C   GLY   414      55.978  22.630  40.783  1.00  0.00           C  
ATOM   2924  O   GLY   414      54.828  22.530  40.413  1.00  0.00           O  
ATOM   2925  H   GLY   414      55.708  23.690  38.563  1.00  0.00           H  
ATOM   2926  HA2 GLY   414      57.928  23.200  40.243  1.00  0.00           H  
ATOM   2927  HA3 GLY   414      57.358  21.630  39.683  1.00  0.00           H  
ATOM   2928  HC  GLY   414      56.198  22.690  41.839  1.00  0.00           H  
TER    2929      GLY   414 
END
