# Supplementary material for: Probing the binding hypothesis of Smad3 modulators by molecular dynamic simulations for Atherosclerosis Cardiovascular Disease (ASCVD)
Source: PLoS One. 2025 Jun 4;20(6):e0324677. doi: 10.1371/journal.pone.0324677 (PMC12136405; doi:10.1371/journal.pone.0324677)
Supplement: S1 MD — (ZIP) [file pone.0324677.s014.zip › MD Supplementary data/Smad3-Ligand Complexes/SM10/S10.gro]

S10_GMX.gro created by acpype (v: 2022.3.11) on Mon Oct  3 12:19:06 2022
 59
    1S10   C1    1   5.094   4.871   4.771
    1S10   H1    2   5.143   4.959   4.812
    1S10   H2    3   5.078   4.887   4.664
    1S10   H3    4   5.158   4.784   4.784
    1S10   C2    5   4.960   4.847   4.842
    1S10   C3    6   4.866   4.966   4.820
    1S10   H4    7   4.910   5.057   4.862
    1S10   H5    8   4.770   4.947   4.869
    1S10   H6    9   4.849   4.983   4.714
    1S10   C4   10   4.989   4.839   4.993
    1S10   H7   11   5.036   4.932   5.027
    1S10   H8   12   5.058   4.757   5.014
    1S10   H9   13   4.897   4.825   5.049
    1S10   C5   14   4.894   4.719   4.787
    1S10   C6   15   4.858   4.713   4.652
    1S10  H10   16   4.876   4.797   4.590
    1S10   C7   17   4.799   4.600   4.596
    1S10   C8   18   4.774   4.490   4.678
    1S10   C9   19   4.809   4.492   4.813
    1S10  C10   20   4.869   4.606   4.867
    1S10  H11   21   4.894   4.605   4.969
    1S10  BR1   22   4.777   4.343   4.926
    1S10   O1   23   4.712   4.380   4.625
    1S10  H12   24   4.617   4.382   4.647
    1S10  C11   25   4.763   4.599   4.448
    1S10  H13   26   4.702   4.686   4.425
    1S10  H14   27   4.712   4.507   4.426
    1S10   N1   28   4.891   4.604   4.370
    1S10  C12   29   4.869   4.616   4.224
    1S10  H15   30   4.827   4.714   4.205
    1S10  H16   31   4.801   4.538   4.192
    1S10  H17   32   4.965   4.608   4.176
    1S10  C13   33   4.980   4.492   4.408
    1S10  H18   34   4.952   4.456   4.506
    1S10  H19   35   4.971   4.412   4.335
    1S10  C14   36   5.126   4.539   4.414
    1S10  C15   37   5.194   4.553   4.535
    1S10  C16   38   5.327   4.596   4.538
    1S10  C17   39   5.392   4.627   4.418
    1S10  H20   40   5.492   4.659   4.422
    1S10  C18   41   5.325   4.615   4.295
    1S10  C19   42   5.192   4.572   4.296
    1S10  H21   43   5.140   4.563   4.204
    1S10  C20   44   5.393   4.648   4.161
    1S10  C21   45   5.535   4.706   4.176
    1S10  H22   46   5.578   4.728   4.078
    1S10  H23   47   5.599   4.634   4.226
    1S10  H24   48   5.532   4.799   4.234
    1S10  C22   49   5.309   4.753   4.085
    1S10  H25   50   5.359   4.780   3.992
    1S10  H26   51   5.298   4.843   4.146
    1S10  H27   52   5.210   4.714   4.062
    1S10  C23   53   5.405   4.521   4.076
    1S10  H28   54   5.456   4.542   3.982
    1S10  H29   55   5.306   4.480   4.053
    1S10  H30   56   5.461   4.445   4.131
    1S10  BR2   57   5.422   4.615   4.701
    1S10   O2   58   5.130   4.526   4.653
    1S10  H31   59   5.190   4.543   4.728
   19.66000    14.27400    21.34000
