# Supplementary material for: Probing the binding hypothesis of Smad3 modulators by molecular dynamic simulations for Atherosclerosis Cardiovascular Disease (ASCVD)
Source: PLoS One. 2025 Jun 4;20(6):e0324677. doi: 10.1371/journal.pone.0324677 (PMC12136405; doi:10.1371/journal.pone.0324677)
Supplement: S1 MD — (ZIP) [file pone.0324677.s014.zip › MD Supplementary data/Smad3-Ligand Complexes/SM10/S10.itp]

; S10.itp created by acpype (v: 2022.3.11) on Mon Oct  3 12:19:06 2022

[ atomtypes ]
;name   bond_type     mass     charge   ptype   sigma         epsilon       Amb
 c3       c3          0.00000  0.00000   A     3.39967e-01   4.57730e-01 ; 1.91  0.1094
 hc       hc          0.00000  0.00000   A     2.64953e-01   6.56888e-02 ; 1.49  0.0157
 ca       ca          0.00000  0.00000   A     3.39967e-01   3.59824e-01 ; 1.91  0.0860
 ha       ha          0.00000  0.00000   A     2.59964e-01   6.27600e-02 ; 1.46  0.0150
 br       br          0.00000  0.00000   A     3.59923e-01   1.75728e+00 ; 2.02  0.4200
 oh       oh          0.00000  0.00000   A     3.06647e-01   8.80314e-01 ; 1.72  0.2104
 ho       ho          0.00000  0.00000   A     0.00000e+00   0.00000e+00 ; 0.00  0.0000
 h1       h1          0.00000  0.00000   A     2.47135e-01   6.56888e-02 ; 1.39  0.0157
 n3       n3          0.00000  0.00000   A     3.25000e-01   7.11280e-01 ; 1.82  0.1700

[ moleculetype ]
;name            nrexcl
 S10              3

[ atoms ]
;   nr  type  resi  res  atom  cgnr     charge      mass       ; qtot   bond_type
     1   c3     1   POS    C1    1    -0.088100     12.01000 ; qtot -0.088
     2   hc     1   POS    H1    2     0.037978      1.00800 ; qtot -0.050
     3   hc     1   POS    H2    3     0.037978      1.00800 ; qtot -0.012
     4   hc     1   POS    H3    4     0.037978      1.00800 ; qtot 0.026
     5   c3     1   POS    C2    5    -0.003200     12.01000 ; qtot 0.023
     6   c3     1   POS    C3    6    -0.088100     12.01000 ; qtot -0.065
     7   hc     1   POS    H4    7     0.037978      1.00800 ; qtot -0.027
     8   hc     1   POS    H5    8     0.037978      1.00800 ; qtot 0.010
     9   hc     1   POS    H6    9     0.037978      1.00800 ; qtot 0.048
    10   c3     1   POS    C4   10    -0.088100     12.01000 ; qtot -0.040
    11   hc     1   POS    H7   11     0.037978      1.00800 ; qtot -0.002
    12   hc     1   POS    H8   12     0.037978      1.00800 ; qtot 0.036
    13   hc     1   POS    H9   13     0.037978      1.00800 ; qtot 0.074
    14   ca     1   POS    C5   14    -0.102300     12.01000 ; qtot -0.028
    15   ca     1   POS    C6   15    -0.069000     12.01000 ; qtot -0.097
    16   ha     1   POS   H10   16     0.152000      1.00800 ; qtot 0.055
    17   ca     1   POS    C7   17    -0.108300     12.01000 ; qtot -0.053
    18   ca     1   POS    C8   18     0.161100     12.01000 ; qtot 0.108
    19   ca     1   POS    C9   19    -0.117400     12.01000 ; qtot -0.010
    20   ca     1   POS   C10   20    -0.066500     12.01000 ; qtot -0.076
    21   ha     1   POS   H11   21     0.149500      1.00800 ; qtot 0.073
    22   br     1   POS   BR1   22    -0.094600     79.90000 ; qtot -0.021
    23   oh     1   POS    O1   23    -0.490600     16.00000 ; qtot -0.512
    24   ho     1   POS   H12   24     0.430000      1.00800 ; qtot -0.082
    25   c3     1   POS   C11   25     0.216600     12.01000 ; qtot 0.135
    26   h1     1   POS   H13   26     0.050950      1.00800 ; qtot 0.186
    27   h1     1   POS   H14   27     0.050950      1.00800 ; qtot 0.237
    28   n3     1   POS    N1   28    -0.723603     14.01000 ; qtot -0.487
    29   c3     1   POS   C12   29     0.151100     12.01000 ; qtot -0.336
    30   h1     1   POS   H15   30     0.033033      1.00800 ; qtot -0.303
    31   h1     1   POS   H16   31     0.033033      1.00800 ; qtot -0.270
    32   h1     1   POS   H17   32     0.033033      1.00800 ; qtot -0.237
    33   c3     1   POS   C13   33     0.216600     12.01000 ; qtot -0.020
    34   h1     1   POS   H18   34     0.050950      1.00800 ; qtot 0.031
    35   h1     1   POS   H19   35     0.050950      1.00800 ; qtot 0.082
    36   ca     1   POS   C14   36    -0.108300     12.01000 ; qtot -0.027
    37   ca     1   POS   C15   37     0.161100     12.01000 ; qtot 0.135
    38   ca     1   POS   C16   38    -0.117400     12.01000 ; qtot 0.017
    39   ca     1   POS   C17   39    -0.066500     12.01000 ; qtot -0.049
    40   ha     1   POS   H20   40     0.149500      1.00800 ; qtot 0.100
    41   ca     1   POS   C18   41    -0.102300     12.01000 ; qtot -0.002
    42   ca     1   POS   C19   42    -0.069000     12.01000 ; qtot -0.071
    43   ha     1   POS   H21   43     0.152000      1.00800 ; qtot 0.081
    44   c3     1   POS   C20   44    -0.003200     12.01000 ; qtot 0.078
    45   c3     1   POS   C21   45    -0.088100     12.01000 ; qtot -0.010
    46   hc     1   POS   H22   46     0.037978      1.00800 ; qtot 0.028
    47   hc     1   POS   H23   47     0.037978      1.00800 ; qtot 0.066
    48   hc     1   POS   H24   48     0.037978      1.00800 ; qtot 0.104
    49   c3     1   POS   C22   49    -0.088100     12.01000 ; qtot 0.015
    50   hc     1   POS   H25   50     0.037978      1.00800 ; qtot 0.053
    51   hc     1   POS   H26   51     0.037978      1.00800 ; qtot 0.091
    52   hc     1   POS   H27   52     0.037978      1.00800 ; qtot 0.129
    53   c3     1   POS   C23   53    -0.088100     12.01000 ; qtot 0.041
    54   hc     1   POS   H28   54     0.037978      1.00800 ; qtot 0.079
    55   hc     1   POS   H29   55     0.037978      1.00800 ; qtot 0.117
    56   hc     1   POS   H30   56     0.037978      1.00800 ; qtot 0.155
    57   br     1   POS   BR2   57    -0.094600     79.90000 ; qtot 0.061
    58   oh     1   POS    O2   58    -0.490600     16.00000 ; qtot -0.430
    59   ho     1   POS   H31   59     0.430000      1.00800 ; qtot 0.000

[ bonds ]
;   ai     aj funct   r             k
     1      2   1    1.0969e-01    2.7665e+05 ;     C1 - H1    
     1      3   1    1.0969e-01    2.7665e+05 ;     C1 - H2    
     1      4   1    1.0969e-01    2.7665e+05 ;     C1 - H3    
     1      5   1    1.5375e-01    2.5179e+05 ;     C1 - C2    
     5      6   1    1.5375e-01    2.5179e+05 ;     C2 - C3    
     5     10   1    1.5375e-01    2.5179e+05 ;     C2 - C4    
     5     14   1    1.5156e-01    2.6861e+05 ;     C2 - C5    
     6      7   1    1.0969e-01    2.7665e+05 ;     C3 - H4    
     6      8   1    1.0969e-01    2.7665e+05 ;     C3 - H5    
     6      9   1    1.0969e-01    2.7665e+05 ;     C3 - H6    
    10     11   1    1.0969e-01    2.7665e+05 ;     C4 - H7    
    10     12   1    1.0969e-01    2.7665e+05 ;     C4 - H8    
    10     13   1    1.0969e-01    2.7665e+05 ;     C4 - H9    
    14     15   1    1.3984e-01    3.8585e+05 ;     C5 - C6    
    14     20   1    1.3984e-01    3.8585e+05 ;     C5 - C10   
    15     16   1    1.0860e-01    2.8937e+05 ;     C6 - H10   
    15     17   1    1.3984e-01    3.8585e+05 ;     C6 - C7    
    17     18   1    1.3984e-01    3.8585e+05 ;     C7 - C8    
    17     25   1    1.5156e-01    2.6861e+05 ;     C7 - C11   
    18     19   1    1.3984e-01    3.8585e+05 ;     C8 - C9    
    18     23   1    1.3637e-01    3.2133e+05 ;     C8 - O1    
    19     20   1    1.3984e-01    3.8585e+05 ;     C9 - C10   
    19     22   1    1.9079e-01    2.1983e+05 ;     C9 - BR1   
    20     21   1    1.0860e-01    2.8937e+05 ;    C10 - H11   
    23     24   1    9.7300e-02    3.1079e+05 ;     O1 - H12   
    25     26   1    1.0969e-01    2.7665e+05 ;    C11 - H13   
    25     27   1    1.0969e-01    2.7665e+05 ;    C11 - H14   
    25     28   1    1.4647e-01    2.7271e+05 ;    C11 - N1    
    28     29   1    1.4647e-01    2.7271e+05 ;     N1 - C12   
    28     33   1    1.4647e-01    2.7271e+05 ;     N1 - C13   
    29     30   1    1.0969e-01    2.7665e+05 ;    C12 - H15   
    29     31   1    1.0969e-01    2.7665e+05 ;    C12 - H16   
    29     32   1    1.0969e-01    2.7665e+05 ;    C12 - H17   
    33     34   1    1.0969e-01    2.7665e+05 ;    C13 - H18   
    33     35   1    1.0969e-01    2.7665e+05 ;    C13 - H19   
    33     36   1    1.5156e-01    2.6861e+05 ;    C13 - C14   
    36     37   1    1.3984e-01    3.8585e+05 ;    C14 - C15   
    36     42   1    1.3984e-01    3.8585e+05 ;    C14 - C19   
    37     38   1    1.3984e-01    3.8585e+05 ;    C15 - C16   
    37     58   1    1.3637e-01    3.2133e+05 ;    C15 - O2    
    38     39   1    1.3984e-01    3.8585e+05 ;    C16 - C17   
    38     57   1    1.9079e-01    2.1983e+05 ;    C16 - BR2   
    39     40   1    1.0860e-01    2.8937e+05 ;    C17 - H20   
    39     41   1    1.3984e-01    3.8585e+05 ;    C17 - C18   
    41     42   1    1.3984e-01    3.8585e+05 ;    C18 - C19   
    41     44   1    1.5156e-01    2.6861e+05 ;    C18 - C20   
    42     43   1    1.0860e-01    2.8937e+05 ;    C19 - H21   
    44     45   1    1.5375e-01    2.5179e+05 ;    C20 - C21   
    44     49   1    1.5375e-01    2.5179e+05 ;    C20 - C22   
    44     53   1    1.5375e-01    2.5179e+05 ;    C20 - C23   
    45     46   1    1.0969e-01    2.7665e+05 ;    C21 - H22   
    45     47   1    1.0969e-01    2.7665e+05 ;    C21 - H23   
    45     48   1    1.0969e-01    2.7665e+05 ;    C21 - H24   
    49     50   1    1.0969e-01    2.7665e+05 ;    C22 - H25   
    49     51   1    1.0969e-01    2.7665e+05 ;    C22 - H26   
    49     52   1    1.0969e-01    2.7665e+05 ;    C22 - H27   
    53     54   1    1.0969e-01    2.7665e+05 ;    C23 - H28   
    53     55   1    1.0969e-01    2.7665e+05 ;    C23 - H29   
    53     56   1    1.0969e-01    2.7665e+05 ;    C23 - H30   
    58     59   1    9.7300e-02    3.1079e+05 ;     O2 - H31   

[ pairs ]
;   ai     aj    funct
     1      7      1 ;     C1 - H4    
     1      8      1 ;     C1 - H5    
     1      9      1 ;     C1 - H6    
     1     11      1 ;     C1 - H7    
     1     12      1 ;     C1 - H8    
     1     13      1 ;     C1 - H9    
     1     15      1 ;     C1 - C6    
     1     20      1 ;     C1 - C10   
     2      6      1 ;     H1 - C3    
     2     10      1 ;     H1 - C4    
     2     14      1 ;     H1 - C5    
     3      6      1 ;     H2 - C3    
     3     10      1 ;     H2 - C4    
     3     14      1 ;     H2 - C5    
     4      6      1 ;     H3 - C3    
     4     10      1 ;     H3 - C4    
     4     14      1 ;     H3 - C5    
     5     16      1 ;     C2 - H10   
     5     17      1 ;     C2 - C7    
     5     19      1 ;     C2 - C9    
     5     21      1 ;     C2 - H11   
     6     11      1 ;     C3 - H7    
     6     12      1 ;     C3 - H8    
     6     13      1 ;     C3 - H9    
     6     15      1 ;     C3 - C6    
     6     20      1 ;     C3 - C10   
     7     10      1 ;     H4 - C4    
     7     14      1 ;     H4 - C5    
     8     10      1 ;     H5 - C4    
     8     14      1 ;     H5 - C5    
     9     10      1 ;     H6 - C4    
     9     14      1 ;     H6 - C5    
    10     15      1 ;     C4 - C6    
    10     20      1 ;     C4 - C10   
    11     14      1 ;     H7 - C5    
    12     14      1 ;     H8 - C5    
    13     14      1 ;     H9 - C5    
    14     18      1 ;     C5 - C8    
    14     22      1 ;     C5 - BR1   
    14     25      1 ;     C5 - C11   
    15     19      1 ;     C6 - C9    
    15     21      1 ;     C6 - H11   
    15     23      1 ;     C6 - O1    
    15     26      1 ;     C6 - H13   
    15     27      1 ;     C6 - H14   
    15     28      1 ;     C6 - N1    
    16     18      1 ;    H10 - C8    
    16     20      1 ;    H10 - C10   
    16     25      1 ;    H10 - C11   
    17     20      1 ;     C7 - C10   
    17     22      1 ;     C7 - BR1   
    17     24      1 ;     C7 - H12   
    17     29      1 ;     C7 - C12   
    17     33      1 ;     C7 - C13   
    18     21      1 ;     C8 - H11   
    18     26      1 ;     C8 - H13   
    18     27      1 ;     C8 - H14   
    18     28      1 ;     C8 - N1    
    19     24      1 ;     C9 - H12   
    19     25      1 ;     C9 - C11   
    20     23      1 ;    C10 - O1    
    21     22      1 ;    H11 - BR1   
    22     23      1 ;    BR1 - O1    
    23     25      1 ;     O1 - C11   
    25     30      1 ;    C11 - H15   
    25     31      1 ;    C11 - H16   
    25     32      1 ;    C11 - H17   
    25     34      1 ;    C11 - H18   
    25     35      1 ;    C11 - H19   
    25     36      1 ;    C11 - C14   
    26     29      1 ;    H13 - C12   
    26     33      1 ;    H13 - C13   
    27     29      1 ;    H14 - C12   
    27     33      1 ;    H14 - C13   
    28     37      1 ;     N1 - C15   
    28     42      1 ;     N1 - C19   
    29     34      1 ;    C12 - H18   
    29     35      1 ;    C12 - H19   
    29     36      1 ;    C12 - C14   
    30     33      1 ;    H15 - C13   
    31     33      1 ;    H16 - C13   
    32     33      1 ;    H17 - C13   
    33     38      1 ;    C13 - C16   
    33     41      1 ;    C13 - C18   
    33     43      1 ;    C13 - H21   
    33     58      1 ;    C13 - O2    
    34     37      1 ;    H18 - C15   
    34     42      1 ;    H18 - C19   
    35     37      1 ;    H19 - C15   
    35     42      1 ;    H19 - C19   
    36     39      1 ;    C14 - C17   
    36     44      1 ;    C14 - C20   
    36     57      1 ;    C14 - BR2   
    36     59      1 ;    C14 - H31   
    37     40      1 ;    C15 - H20   
    37     41      1 ;    C15 - C18   
    37     43      1 ;    C15 - H21   
    38     42      1 ;    C16 - C19   
    38     44      1 ;    C16 - C20   
    38     59      1 ;    C16 - H31   
    39     43      1 ;    C17 - H21   
    39     45      1 ;    C17 - C21   
    39     49      1 ;    C17 - C22   
    39     53      1 ;    C17 - C23   
    39     58      1 ;    C17 - O2    
    40     42      1 ;    H20 - C19   
    40     44      1 ;    H20 - C20   
    40     57      1 ;    H20 - BR2   
    41     46      1 ;    C18 - H22   
    41     47      1 ;    C18 - H23   
    41     48      1 ;    C18 - H24   
    41     50      1 ;    C18 - H25   
    41     51      1 ;    C18 - H26   
    41     52      1 ;    C18 - H27   
    41     54      1 ;    C18 - H28   
    41     55      1 ;    C18 - H29   
    41     56      1 ;    C18 - H30   
    41     57      1 ;    C18 - BR2   
    42     45      1 ;    C19 - C21   
    42     49      1 ;    C19 - C22   
    42     53      1 ;    C19 - C23   
    42     58      1 ;    C19 - O2    
    43     44      1 ;    H21 - C20   
    45     50      1 ;    C21 - H25   
    45     51      1 ;    C21 - H26   
    45     52      1 ;    C21 - H27   
    45     54      1 ;    C21 - H28   
    45     55      1 ;    C21 - H29   
    45     56      1 ;    C21 - H30   
    46     49      1 ;    H22 - C22   
    46     53      1 ;    H22 - C23   
    47     49      1 ;    H23 - C22   
    47     53      1 ;    H23 - C23   
    48     49      1 ;    H24 - C22   
    48     53      1 ;    H24 - C23   
    49     54      1 ;    C22 - H28   
    49     55      1 ;    C22 - H29   
    49     56      1 ;    C22 - H30   
    50     53      1 ;    H25 - C23   
    51     53      1 ;    H26 - C23   
    52     53      1 ;    H27 - C23   
    57     58      1 ;    BR2 - O2    

[ angles ]
;   ai     aj     ak    funct   theta         cth
     1      5      6      1    1.1151e+02    5.2635e+02 ;     C1 - C2     - C3    
     1      5     10      1    1.1151e+02    5.2635e+02 ;     C1 - C2     - C4    
     1      5     14      1    1.1207e+02    5.2802e+02 ;     C1 - C2     - C5    
     2      1      3      1    1.0758e+02    3.2970e+02 ;     H1 - C1     - H2    
     2      1      4      1    1.0758e+02    3.2970e+02 ;     H1 - C1     - H3    
     2      1      5      1    1.0980e+02    3.8744e+02 ;     H1 - C1     - C2    
     3      1      4      1    1.0758e+02    3.2970e+02 ;     H2 - C1     - H3    
     3      1      5      1    1.0980e+02    3.8744e+02 ;     H2 - C1     - C2    
     4      1      5      1    1.0980e+02    3.8744e+02 ;     H3 - C1     - C2    
     5      6      7      1    1.0980e+02    3.8744e+02 ;     C2 - C3     - H4    
     5      6      8      1    1.0980e+02    3.8744e+02 ;     C2 - C3     - H5    
     5      6      9      1    1.0980e+02    3.8744e+02 ;     C2 - C3     - H6    
     5     10     11      1    1.0980e+02    3.8744e+02 ;     C2 - C4     - H7    
     5     10     12      1    1.0980e+02    3.8744e+02 ;     C2 - C4     - H8    
     5     10     13      1    1.0980e+02    3.8744e+02 ;     C2 - C4     - H9    
     5     14     15      1    1.2077e+02    5.3137e+02 ;     C2 - C5     - C6    
     5     14     20      1    1.2077e+02    5.3137e+02 ;     C2 - C5     - C10   
     6      5     10      1    1.1151e+02    5.2635e+02 ;     C3 - C2     - C4    
     6      5     14      1    1.1207e+02    5.2802e+02 ;     C3 - C2     - C5    
     7      6      8      1    1.0758e+02    3.2970e+02 ;     H4 - C3     - H5    
     7      6      9      1    1.0758e+02    3.2970e+02 ;     H4 - C3     - H6    
     8      6      9      1    1.0758e+02    3.2970e+02 ;     H5 - C3     - H6    
    10      5     14      1    1.1207e+02    5.2802e+02 ;     C4 - C2     - C5    
    11     10     12      1    1.0758e+02    3.2970e+02 ;     H7 - C4     - H8    
    11     10     13      1    1.0758e+02    3.2970e+02 ;     H7 - C4     - H9    
    12     10     13      1    1.0758e+02    3.2970e+02 ;     H8 - C4     - H9    
    14     15     16      1    1.1988e+02    4.0334e+02 ;     C5 - C6     - H10   
    14     15     17      1    1.2002e+02    5.5731e+02 ;     C5 - C6     - C7    
    14     20     19      1    1.2002e+02    5.5731e+02 ;     C5 - C10    - C9    
    14     20     21      1    1.1988e+02    4.0334e+02 ;     C5 - C10    - H11   
    15     14     20      1    1.2002e+02    5.5731e+02 ;     C6 - C5     - C10   
    15     17     18      1    1.2002e+02    5.5731e+02 ;     C6 - C7     - C8    
    15     17     25      1    1.2077e+02    5.3137e+02 ;     C6 - C7     - C11   
    16     15     17      1    1.1988e+02    4.0334e+02 ;    H10 - C6     - C7    
    17     18     19      1    1.2002e+02    5.5731e+02 ;     C7 - C8     - C9    
    17     18     23      1    1.1990e+02    5.8158e+02 ;     C7 - C8     - O1    
    17     25     26      1    1.0956e+02    3.9330e+02 ;     C7 - C11    - H13   
    17     25     27      1    1.0956e+02    3.9330e+02 ;     C7 - C11    - H14   
    17     25     28      1    1.1216e+02    5.5396e+02 ;     C7 - C11    - N1    
    18     17     25      1    1.2077e+02    5.3137e+02 ;     C8 - C7     - C11   
    18     19     20      1    1.2002e+02    5.5731e+02 ;     C8 - C9     - C10   
    18     19     22      1    1.1930e+02    5.2551e+02 ;     C8 - C9     - BR1   
    18     23     24      1    1.0858e+02    4.1003e+02 ;     C8 - O1     - H12   
    19     18     23      1    1.1990e+02    5.8158e+02 ;     C9 - C8     - O1    
    19     20     21      1    1.1988e+02    4.0334e+02 ;     C9 - C10    - H11   
    20     19     22      1    1.1930e+02    5.2551e+02 ;    C10 - C9     - BR1   
    25     28     29      1    1.1235e+02    5.3388e+02 ;    C11 - N1     - C12   
    25     28     33      1    1.1235e+02    5.3388e+02 ;    C11 - N1     - C13   
    26     25     27      1    1.0846e+02    3.2803e+02 ;    H13 - C11    - H14   
    26     25     28      1    1.0988e+02    4.1422e+02 ;    H13 - C11    - N1    
    27     25     28      1    1.0988e+02    4.1422e+02 ;    H14 - C11    - N1    
    28     29     30      1    1.0988e+02    4.1422e+02 ;     N1 - C12    - H15   
    28     29     31      1    1.0988e+02    4.1422e+02 ;     N1 - C12    - H16   
    28     29     32      1    1.0988e+02    4.1422e+02 ;     N1 - C12    - H17   
    28     33     34      1    1.0988e+02    4.1422e+02 ;     N1 - C13    - H18   
    28     33     35      1    1.0988e+02    4.1422e+02 ;     N1 - C13    - H19   
    28     33     36      1    1.1216e+02    5.5396e+02 ;     N1 - C13    - C14   
    29     28     33      1    1.1235e+02    5.3388e+02 ;    C12 - N1     - C13   
    30     29     31      1    1.0846e+02    3.2803e+02 ;    H15 - C12    - H16   
    30     29     32      1    1.0846e+02    3.2803e+02 ;    H15 - C12    - H17   
    31     29     32      1    1.0846e+02    3.2803e+02 ;    H16 - C12    - H17   
    33     36     37      1    1.2077e+02    5.3137e+02 ;    C13 - C14    - C15   
    33     36     42      1    1.2077e+02    5.3137e+02 ;    C13 - C14    - C19   
    34     33     35      1    1.0846e+02    3.2803e+02 ;    H18 - C13    - H19   
    34     33     36      1    1.0956e+02    3.9330e+02 ;    H18 - C13    - C14   
    35     33     36      1    1.0956e+02    3.9330e+02 ;    H19 - C13    - C14   
    36     37     38      1    1.2002e+02    5.5731e+02 ;    C14 - C15    - C16   
    36     37     58      1    1.1990e+02    5.8158e+02 ;    C14 - C15    - O2    
    36     42     41      1    1.2002e+02    5.5731e+02 ;    C14 - C19    - C18   
    36     42     43      1    1.1988e+02    4.0334e+02 ;    C14 - C19    - H21   
    37     36     42      1    1.2002e+02    5.5731e+02 ;    C15 - C14    - C19   
    37     38     39      1    1.2002e+02    5.5731e+02 ;    C15 - C16    - C17   
    37     38     57      1    1.1930e+02    5.2551e+02 ;    C15 - C16    - BR2   
    37     58     59      1    1.0858e+02    4.1003e+02 ;    C15 - O2     - H31   
    38     37     58      1    1.1990e+02    5.8158e+02 ;    C16 - C15    - O2    
    38     39     40      1    1.1988e+02    4.0334e+02 ;    C16 - C17    - H20   
    38     39     41      1    1.2002e+02    5.5731e+02 ;    C16 - C17    - C18   
    39     38     57      1    1.1930e+02    5.2551e+02 ;    C17 - C16    - BR2   
    39     41     42      1    1.2002e+02    5.5731e+02 ;    C17 - C18    - C19   
    39     41     44      1    1.2077e+02    5.3137e+02 ;    C17 - C18    - C20   
    40     39     41      1    1.1988e+02    4.0334e+02 ;    H20 - C17    - C18   
    41     42     43      1    1.1988e+02    4.0334e+02 ;    C18 - C19    - H21   
    41     44     45      1    1.1207e+02    5.2802e+02 ;    C18 - C20    - C21   
    41     44     49      1    1.1207e+02    5.2802e+02 ;    C18 - C20    - C22   
    41     44     53      1    1.1207e+02    5.2802e+02 ;    C18 - C20    - C23   
    42     41     44      1    1.2077e+02    5.3137e+02 ;    C19 - C18    - C20   
    44     45     46      1    1.0980e+02    3.8744e+02 ;    C20 - C21    - H22   
    44     45     47      1    1.0980e+02    3.8744e+02 ;    C20 - C21    - H23   
    44     45     48      1    1.0980e+02    3.8744e+02 ;    C20 - C21    - H24   
    44     49     50      1    1.0980e+02    3.8744e+02 ;    C20 - C22    - H25   
    44     49     51      1    1.0980e+02    3.8744e+02 ;    C20 - C22    - H26   
    44     49     52      1    1.0980e+02    3.8744e+02 ;    C20 - C22    - H27   
    44     53     54      1    1.0980e+02    3.8744e+02 ;    C20 - C23    - H28   
    44     53     55      1    1.0980e+02    3.8744e+02 ;    C20 - C23    - H29   
    44     53     56      1    1.0980e+02    3.8744e+02 ;    C20 - C23    - H30   
    45     44     49      1    1.1151e+02    5.2635e+02 ;    C21 - C20    - C22   
    45     44     53      1    1.1151e+02    5.2635e+02 ;    C21 - C20    - C23   
    46     45     47      1    1.0758e+02    3.2970e+02 ;    H22 - C21    - H23   
    46     45     48      1    1.0758e+02    3.2970e+02 ;    H22 - C21    - H24   
    47     45     48      1    1.0758e+02    3.2970e+02 ;    H23 - C21    - H24   
    49     44     53      1    1.1151e+02    5.2635e+02 ;    C22 - C20    - C23   
    50     49     51      1    1.0758e+02    3.2970e+02 ;    H25 - C22    - H26   
    50     49     52      1    1.0758e+02    3.2970e+02 ;    H25 - C22    - H27   
    51     49     52      1    1.0758e+02    3.2970e+02 ;    H26 - C22    - H27   
    54     53     55      1    1.0758e+02    3.2970e+02 ;    H28 - C23    - H29   
    54     53     56      1    1.0758e+02    3.2970e+02 ;    H28 - C23    - H30   
    55     53     56      1    1.0758e+02    3.2970e+02 ;    H29 - C23    - H30   

[ dihedrals ] ; propers
; for gromacs 4.5 or higher, using funct 9
;    i      j      k      l   func   phase     kd      pn
     1      5      6      7      9     0.00   0.66944   3 ;     C1-    C2-    C3-    H4
     1      5      6      8      9     0.00   0.66944   3 ;     C1-    C2-    C3-    H5
     1      5      6      9      9     0.00   0.66944   3 ;     C1-    C2-    C3-    H6
     1      5     10     11      9     0.00   0.66944   3 ;     C1-    C2-    C4-    H7
     1      5     10     12      9     0.00   0.66944   3 ;     C1-    C2-    C4-    H8
     1      5     10     13      9     0.00   0.66944   3 ;     C1-    C2-    C4-    H9
     1      5     14     15      9     0.00   0.00000   0 ;     C1-    C2-    C5-    C6
     1      5     14     20      9     0.00   0.00000   0 ;     C1-    C2-    C5-   C10
     2      1      5      6      9     0.00   0.66944   3 ;     H1-    C1-    C2-    C3
     2      1      5     10      9     0.00   0.66944   3 ;     H1-    C1-    C2-    C4
     2      1      5     14      9     0.00   0.65084   3 ;     H1-    C1-    C2-    C5
     3      1      5      6      9     0.00   0.66944   3 ;     H2-    C1-    C2-    C3
     3      1      5     10      9     0.00   0.66944   3 ;     H2-    C1-    C2-    C4
     3      1      5     14      9     0.00   0.65084   3 ;     H2-    C1-    C2-    C5
     4      1      5      6      9     0.00   0.66944   3 ;     H3-    C1-    C2-    C3
     4      1      5     10      9     0.00   0.66944   3 ;     H3-    C1-    C2-    C4
     4      1      5     14      9     0.00   0.65084   3 ;     H3-    C1-    C2-    C5
     5     14     15     16      9   180.00  15.16700   2 ;     C2-    C5-    C6-   H10
     5     14     15     17      9   180.00  15.16700   2 ;     C2-    C5-    C6-    C7
     5     14     20     19      9   180.00  15.16700   2 ;     C2-    C5-   C10-    C9
     5     14     20     21      9   180.00  15.16700   2 ;     C2-    C5-   C10-   H11
     6      5     10     11      9     0.00   0.66944   3 ;     C3-    C2-    C4-    H7
     6      5     10     12      9     0.00   0.66944   3 ;     C3-    C2-    C4-    H8
     6      5     10     13      9     0.00   0.66944   3 ;     C3-    C2-    C4-    H9
     6      5     14     15      9     0.00   0.00000   0 ;     C3-    C2-    C5-    C6
     6      5     14     20      9     0.00   0.00000   0 ;     C3-    C2-    C5-   C10
     7      6      5     10      9     0.00   0.66944   3 ;     H4-    C3-    C2-    C4
     7      6      5     14      9     0.00   0.65084   3 ;     H4-    C3-    C2-    C5
     8      6      5     10      9     0.00   0.66944   3 ;     H5-    C3-    C2-    C4
     8      6      5     14      9     0.00   0.65084   3 ;     H5-    C3-    C2-    C5
     9      6      5     10      9     0.00   0.66944   3 ;     H6-    C3-    C2-    C4
     9      6      5     14      9     0.00   0.65084   3 ;     H6-    C3-    C2-    C5
    10      5     14     15      9     0.00   0.00000   0 ;     C4-    C2-    C5-    C6
    10      5     14     20      9     0.00   0.00000   0 ;     C4-    C2-    C5-   C10
    11     10      5     14      9     0.00   0.65084   3 ;     H7-    C4-    C2-    C5
    12     10      5     14      9     0.00   0.65084   3 ;     H8-    C4-    C2-    C5
    13     10      5     14      9     0.00   0.65084   3 ;     H9-    C4-    C2-    C5
    14     15     17     18      9   180.00  15.16700   2 ;     C5-    C6-    C7-    C8
    14     15     17     25      9   180.00  15.16700   2 ;     C5-    C6-    C7-   C11
    14     20     19     18      9   180.00  15.16700   2 ;     C5-   C10-    C9-    C8
    14     20     19     22      9   180.00  15.16700   2 ;     C5-   C10-    C9-   BR1
    15     14     20     19      9   180.00  15.16700   2 ;     C6-    C5-   C10-    C9
    15     14     20     21      9   180.00  15.16700   2 ;     C6-    C5-   C10-   H11
    15     17     18     19      9   180.00  15.16700   2 ;     C6-    C7-    C8-    C9
    15     17     18     23      9   180.00  15.16700   2 ;     C6-    C7-    C8-    O1
    15     17     25     26      9     0.00   0.00000   0 ;     C6-    C7-   C11-   H13
    15     17     25     27      9     0.00   0.00000   0 ;     C6-    C7-   C11-   H14
    15     17     25     28      9     0.00   0.00000   0 ;     C6-    C7-   C11-    N1
    16     15     14     20      9   180.00  15.16700   2 ;    H10-    C6-    C5-   C10
    16     15     17     18      9   180.00  15.16700   2 ;    H10-    C6-    C7-    C8
    16     15     17     25      9   180.00  15.16700   2 ;    H10-    C6-    C7-   C11
    17     15     14     20      9   180.00  15.16700   2 ;     C7-    C6-    C5-   C10
    17     18     19     20      9   180.00  15.16700   2 ;     C7-    C8-    C9-   C10
    17     18     19     22      9   180.00  15.16700   2 ;     C7-    C8-    C9-   BR1
    17     18     23     24      9   180.00   3.76560   2 ;     C7-    C8-    O1-   H12
    17     25     28     29      9     0.00   1.25520   3 ;     C7-   C11-    N1-   C12
    17     25     28     33      9     0.00   1.25520   3 ;     C7-   C11-    N1-   C13
    18     17     25     26      9     0.00   0.00000   0 ;     C8-    C7-   C11-   H13
    18     17     25     27      9     0.00   0.00000   0 ;     C8-    C7-   C11-   H14
    18     17     25     28      9     0.00   0.00000   0 ;     C8-    C7-   C11-    N1
    18     19     20     21      9   180.00  15.16700   2 ;     C8-    C9-   C10-   H11
    19     18     17     25      9   180.00  15.16700   2 ;     C9-    C8-    C7-   C11
    19     18     23     24      9   180.00   3.76560   2 ;     C9-    C8-    O1-   H12
    20     19     18     23      9   180.00  15.16700   2 ;    C10-    C9-    C8-    O1
    21     20     19     22      9   180.00  15.16700   2 ;    H11-   C10-    C9-   BR1
    22     19     18     23      9   180.00  15.16700   2 ;    BR1-    C9-    C8-    O1
    23     18     17     25      9   180.00  15.16700   2 ;     O1-    C8-    C7-   C11
    25     28     29     30      9     0.00   1.25520   3 ;    C11-    N1-   C12-   H15
    25     28     29     31      9     0.00   1.25520   3 ;    C11-    N1-   C12-   H16
    25     28     29     32      9     0.00   1.25520   3 ;    C11-    N1-   C12-   H17
    25     28     33     34      9     0.00   1.25520   3 ;    C11-    N1-   C13-   H18
    25     28     33     35      9     0.00   1.25520   3 ;    C11-    N1-   C13-   H19
    25     28     33     36      9     0.00   1.25520   3 ;    C11-    N1-   C13-   C14
    26     25     28     29      9     0.00   1.25520   3 ;    H13-   C11-    N1-   C12
    26     25     28     33      9     0.00   1.25520   3 ;    H13-   C11-    N1-   C13
    27     25     28     29      9     0.00   1.25520   3 ;    H14-   C11-    N1-   C12
    27     25     28     33      9     0.00   1.25520   3 ;    H14-   C11-    N1-   C13
    28     33     36     37      9     0.00   0.00000   0 ;     N1-   C13-   C14-   C15
    28     33     36     42      9     0.00   0.00000   0 ;     N1-   C13-   C14-   C19
    29     28     33     34      9     0.00   1.25520   3 ;    C12-    N1-   C13-   H18
    29     28     33     35      9     0.00   1.25520   3 ;    C12-    N1-   C13-   H19
    29     28     33     36      9     0.00   1.25520   3 ;    C12-    N1-   C13-   C14
    30     29     28     33      9     0.00   1.25520   3 ;    H15-   C12-    N1-   C13
    31     29     28     33      9     0.00   1.25520   3 ;    H16-   C12-    N1-   C13
    32     29     28     33      9     0.00   1.25520   3 ;    H17-   C12-    N1-   C13
    33     36     37     38      9   180.00  15.16700   2 ;    C13-   C14-   C15-   C16
    33     36     37     58      9   180.00  15.16700   2 ;    C13-   C14-   C15-    O2
    33     36     42     41      9   180.00  15.16700   2 ;    C13-   C14-   C19-   C18
    33     36     42     43      9   180.00  15.16700   2 ;    C13-   C14-   C19-   H21
    34     33     36     37      9     0.00   0.00000   0 ;    H18-   C13-   C14-   C15
    34     33     36     42      9     0.00   0.00000   0 ;    H18-   C13-   C14-   C19
    35     33     36     37      9     0.00   0.00000   0 ;    H19-   C13-   C14-   C15
    35     33     36     42      9     0.00   0.00000   0 ;    H19-   C13-   C14-   C19
    36     37     38     39      9   180.00  15.16700   2 ;    C14-   C15-   C16-   C17
    36     37     38     57      9   180.00  15.16700   2 ;    C14-   C15-   C16-   BR2
    36     37     58     59      9   180.00   3.76560   2 ;    C14-   C15-    O2-   H31
    36     42     41     39      9   180.00  15.16700   2 ;    C14-   C19-   C18-   C17
    36     42     41     44      9   180.00  15.16700   2 ;    C14-   C19-   C18-   C20
    37     36     42     41      9   180.00  15.16700   2 ;    C15-   C14-   C19-   C18
    37     36     42     43      9   180.00  15.16700   2 ;    C15-   C14-   C19-   H21
    37     38     39     40      9   180.00  15.16700   2 ;    C15-   C16-   C17-   H20
    37     38     39     41      9   180.00  15.16700   2 ;    C15-   C16-   C17-   C18
    38     37     36     42      9   180.00  15.16700   2 ;    C16-   C15-   C14-   C19
    38     37     58     59      9   180.00   3.76560   2 ;    C16-   C15-    O2-   H31
    38     39     41     42      9   180.00  15.16700   2 ;    C16-   C17-   C18-   C19
    38     39     41     44      9   180.00  15.16700   2 ;    C16-   C17-   C18-   C20
    39     38     37     58      9   180.00  15.16700   2 ;    C17-   C16-   C15-    O2
    39     41     42     43      9   180.00  15.16700   2 ;    C17-   C18-   C19-   H21
    39     41     44     45      9     0.00   0.00000   0 ;    C17-   C18-   C20-   C21
    39     41     44     49      9     0.00   0.00000   0 ;    C17-   C18-   C20-   C22
    39     41     44     53      9     0.00   0.00000   0 ;    C17-   C18-   C20-   C23
    40     39     38     57      9   180.00  15.16700   2 ;    H20-   C17-   C16-   BR2
    40     39     41     42      9   180.00  15.16700   2 ;    H20-   C17-   C18-   C19
    40     39     41     44      9   180.00  15.16700   2 ;    H20-   C17-   C18-   C20
    41     39     38     57      9   180.00  15.16700   2 ;    C18-   C17-   C16-   BR2
    41     44     45     46      9     0.00   0.65084   3 ;    C18-   C20-   C21-   H22
    41     44     45     47      9     0.00   0.65084   3 ;    C18-   C20-   C21-   H23
    41     44     45     48      9     0.00   0.65084   3 ;    C18-   C20-   C21-   H24
    41     44     49     50      9     0.00   0.65084   3 ;    C18-   C20-   C22-   H25
    41     44     49     51      9     0.00   0.65084   3 ;    C18-   C20-   C22-   H26
    41     44     49     52      9     0.00   0.65084   3 ;    C18-   C20-   C22-   H27
    41     44     53     54      9     0.00   0.65084   3 ;    C18-   C20-   C23-   H28
    41     44     53     55      9     0.00   0.65084   3 ;    C18-   C20-   C23-   H29
    41     44     53     56      9     0.00   0.65084   3 ;    C18-   C20-   C23-   H30
    42     36     37     58      9   180.00  15.16700   2 ;    C19-   C14-   C15-    O2
    42     41     44     45      9     0.00   0.00000   0 ;    C19-   C18-   C20-   C21
    42     41     44     49      9     0.00   0.00000   0 ;    C19-   C18-   C20-   C22
    42     41     44     53      9     0.00   0.00000   0 ;    C19-   C18-   C20-   C23
    43     42     41     44      9   180.00  15.16700   2 ;    H21-   C19-   C18-   C20
    45     44     49     50      9     0.00   0.66944   3 ;    C21-   C20-   C22-   H25
    45     44     49     51      9     0.00   0.66944   3 ;    C21-   C20-   C22-   H26
    45     44     49     52      9     0.00   0.66944   3 ;    C21-   C20-   C22-   H27
    45     44     53     54      9     0.00   0.66944   3 ;    C21-   C20-   C23-   H28
    45     44     53     55      9     0.00   0.66944   3 ;    C21-   C20-   C23-   H29
    45     44     53     56      9     0.00   0.66944   3 ;    C21-   C20-   C23-   H30
    46     45     44     49      9     0.00   0.66944   3 ;    H22-   C21-   C20-   C22
    46     45     44     53      9     0.00   0.66944   3 ;    H22-   C21-   C20-   C23
    47     45     44     49      9     0.00   0.66944   3 ;    H23-   C21-   C20-   C22
    47     45     44     53      9     0.00   0.66944   3 ;    H23-   C21-   C20-   C23
    48     45     44     49      9     0.00   0.66944   3 ;    H24-   C21-   C20-   C22
    48     45     44     53      9     0.00   0.66944   3 ;    H24-   C21-   C20-   C23
    49     44     53     54      9     0.00   0.66944   3 ;    C22-   C20-   C23-   H28
    49     44     53     55      9     0.00   0.66944   3 ;    C22-   C20-   C23-   H29
    49     44     53     56      9     0.00   0.66944   3 ;    C22-   C20-   C23-   H30
    50     49     44     53      9     0.00   0.66944   3 ;    H25-   C22-   C20-   C23
    51     49     44     53      9     0.00   0.66944   3 ;    H26-   C22-   C20-   C23
    52     49     44     53      9     0.00   0.66944   3 ;    H27-   C22-   C20-   C23
    57     38     37     58      9   180.00  15.16700   2 ;    BR2-   C16-   C15-    O2

[ dihedrals ] ; impropers
; treated as propers in GROMACS to use correct AMBER analytical function
;    i      j      k      l   func   phase     kd      pn
    14     17     15     16      4   180.00   4.60240   2 ;     C5-    C7-    C6-   H10
    14     19     20     21      4   180.00   4.60240   2 ;     C5-    C9-   C10-   H11
    15     20     14      5      4   180.00   4.60240   2 ;     C6-   C10-    C5-    C2
    17     19     18     23      4   180.00   4.60240   2 ;     C7-    C9-    C8-    O1
    18     20     19     22      4   180.00   4.60240   2 ;     C8-   C10-    C9-   BR1
    25     15     17     18      4   180.00   4.60240   2 ;    C11-    C6-    C7-    C8
    33     37     36     42      4   180.00   4.60240   2 ;    C13-   C15-   C14-   C19
    36     38     37     58      4   180.00   4.60240   2 ;    C14-   C16-   C15-    O2
    36     41     42     43      4   180.00   4.60240   2 ;    C14-   C18-   C19-   H21
    38     41     39     40      4   180.00   4.60240   2 ;    C16-   C18-   C17-   H20
    44     39     41     42      4   180.00   4.60240   2 ;    C20-   C17-   C18-   C19
    57     37     38     39      4   180.00   4.60240   2 ;    BR2-   C15-   C16-   C17
