# Supplementary material for: Probing the binding hypothesis of Smad3 modulators by molecular dynamic simulations for Atherosclerosis Cardiovascular Disease (ASCVD)
Source: PLoS One. 2025 Jun 4;20(6):e0324677. doi: 10.1371/journal.pone.0324677 (PMC12136405; doi:10.1371/journal.pone.0324677)
Supplement: S1 MD — (ZIP) [file pone.0324677.s014.zip › MD Supplementary data/Smad3-Ligand Complexes/SM11/sm11.gro]

sm11_GMX.gro created by acpype (v: 2020-11-11T22:59:34CET) on Mon Mar 14 17:10:40 2022
 72
    1SM11    C    1   4.773   4.504   4.877
    1SM11    H    2   4.855   4.432   4.884
    1SM11   H1    3   4.705   4.474   4.798
    1SM11   H2    4   4.720   4.513   4.971
    1SM11   C1    5   4.829   4.642   4.838
    1SM11   C2    6   4.945   4.622   4.740
    1SM11   C3    7   5.075   4.646   4.775
    1SM11   C4    8   5.112   4.697   4.914
    1SM11   H3    9   5.200   4.759   4.910
    1SM11   H4   10   5.123   4.612   4.980
    1SM11   C5   11   4.993   4.783   4.959
    1SM11    O   12   4.879   4.696   4.964
    1SM11   C6   13   5.019   4.832   5.102
    1SM11   H5   14   5.107   4.895   5.104
    1SM11   H6   15   5.034   4.747   5.168
    1SM11   C7   16   4.902   4.913   5.155
    1SM11   O1   17   4.804   4.947   5.090
    1SM11   O2   18   4.909   4.947   5.285
    1SM11   H7   19   4.831   5.002   5.299
    1SM11   C8   20   5.182   4.623   4.679
    1SM11   O3   21   5.298   4.631   4.718
    1SM11   C9   22   5.148   4.584   4.544
    1SM11  C10   23   5.019   4.545   4.515
    1SM11  C11   24   4.912   4.579   4.606
    1SM11   O4   25   4.795   4.579   4.571
    1SM11  C12   26   4.993   4.471   4.393
    1SM11   O5   27   4.889   4.410   4.374
    1SM11  C13   28   5.096   4.462   4.294
    1SM11   H8   29   5.072   4.410   4.204
    1SM11  C14   30   5.220   4.517   4.312
    1SM11  C15   31   5.248   4.585   4.438
    1SM11   O6   32   5.353   4.648   4.450
    1SM11  C16   33   5.322   4.510   4.209
    1SM11  C17   34   5.384   4.629   4.162
    1SM11   H9   35   5.360   4.722   4.206
    1SM11  C18   36   5.475   4.624   4.059
    1SM11  C19   37   5.507   4.502   3.992
    1SM11  C20   38   5.465   4.381   4.053
    1SM11  C21   39   5.362   4.389   4.152
    1SM11   O7   40   5.296   4.275   4.187
    1SM11  H10   41   5.283   4.220   4.106
    1SM11  C22   42   5.528   4.261   4.010
    1SM11  C23   43   5.610   4.258   3.898
    1SM11  C24   44   5.673   4.128   3.851
    1SM11  H11   45   5.621   4.094   3.761
    1SM11  H12   46   5.669   4.049   3.925
    1SM11  C25   47   5.820   4.156   3.816
    1SM11   O8   48   5.833   4.267   3.723
    1SM11  C26   49   5.721   4.360   3.697
    1SM11  C27   50   5.635   4.376   3.824
    1SM11  C28   51   5.576   4.494   3.869
    1SM11   O9   52   5.575   4.606   3.791
    1SM11  H13   53   5.484   4.619   3.756
    1SM11  C29   54   5.794   4.487   3.653
    1SM11  H14   55   5.723   4.556   3.608
    1SM11  H15   56   5.868   4.459   3.578
    1SM11  H16   57   5.844   4.531   3.740
    1SM11  C30   58   5.915   4.182   3.934
    1SM11  H17   59   5.887   4.276   3.980
    1SM11  H18   60   6.016   4.193   3.895
    1SM11  C31   61   5.916   4.076   4.043
    1SM11  O10   62   5.898   4.095   4.163
    1SM11  O11   63   5.948   3.952   4.003
    1SM11  H19   64   5.942   3.901   4.084
    1SM11  O12   65   5.510   4.147   4.084
    1SM11  H20   66   5.534   4.165   4.177
    1SM11  O13   67   5.539   4.739   4.025
    1SM11  H21   68   5.636   4.722   4.020
    1SM11  H22   69   4.752   4.705   4.796
    1SM11  H23   70   4.978   4.869   4.893
    1SM11  H24   71   5.857   4.066   3.767
    1SM11  H25   72   5.660   4.323   3.616
   26.23200    22.00600    34.41600
