# Supplementary material for: Probing the binding hypothesis of Smad3 modulators by molecular dynamic simulations for Atherosclerosis Cardiovascular Disease (ASCVD)
Source: PLoS One. 2025 Jun 4;20(6):e0324677. doi: 10.1371/journal.pone.0324677 (PMC12136405; doi:10.1371/journal.pone.0324677)
Supplement: S1 MD — (ZIP) [file pone.0324677.s014.zip › MD Supplementary data/Smad3-Ligand Complexes/SM11/sm11.itp]

; sm11.itp created by acpype (v: 2020-11-11T22:59:34CET) on Mon Mar 14 17:10:40 2022

[ atomtypes ]
;name   bond_type     mass     charge   ptype   sigma         epsilon       Amb
 c3       c3          0.00000  0.00000   A     3.39771e-01   4.51035e-01 ; 1.91  0.1078
 hc       hc          0.00000  0.00000   A     2.60018e-01   8.70272e-02 ; 1.46  0.0208
 cc       cc          0.00000  0.00000   A     3.31521e-01   4.13379e-01 ; 1.86  0.0988
 cd       cd          0.00000  0.00000   A     3.31521e-01   4.13379e-01 ; 1.86  0.0988
 os       os          0.00000  0.00000   A     3.15610e-01   3.03758e-01 ; 1.77  0.0726
 c        c           0.00000  0.00000   A     3.31521e-01   4.13379e-01 ; 1.86  0.0988
 o        o           0.00000  0.00000   A     3.04812e-01   6.12119e-01 ; 1.71  0.1463
 oh       oh          0.00000  0.00000   A     3.24287e-01   3.89112e-01 ; 1.82  0.0930
 ho       ho          0.00000  0.00000   A     5.37925e-02   1.96648e-02 ; 0.30  0.0047
 ha       ha          0.00000  0.00000   A     2.62548e-01   6.73624e-02 ; 1.47  0.0161
 ca       ca          0.00000  0.00000   A     3.31521e-01   4.13379e-01 ; 1.86  0.0988
 h1       h1          0.00000  0.00000   A     2.42200e-01   8.70272e-02 ; 1.36  0.0208

[ moleculetype ]
;name            nrexcl
 sm11             3

[ atoms ]
;   nr  type  resi  res  atom  cgnr     charge      mass       ; qtot   bond_type
     1   c3     1   <1>     C    1    -0.095100     12.01000 ; qtot -0.095
     2   hc     1   <1>     H    2     0.058700      1.00800 ; qtot -0.036
     3   hc     1   <1>    H1    3     0.058700      1.00800 ; qtot 0.022
     4   hc     1   <1>    H2    4     0.058700      1.00800 ; qtot 0.081
     5   c3     1   <1>    C1    5     0.187300     12.01000 ; qtot 0.268
     6   cc     1   <1>    C2    6    -0.166400     12.01000 ; qtot 0.102
     7   cd     1   <1>    C3    7    -0.127400     12.01000 ; qtot -0.025
     8   c3     1   <1>    C4    8    -0.075200     12.01000 ; qtot -0.101
     9   hc     1   <1>    H3    9     0.083700      1.00800 ; qtot -0.017
    10   hc     1   <1>    H4   10     0.083700      1.00800 ; qtot 0.067
    11   c3     1   <1>    C5   11     0.140100     12.01000 ; qtot 0.207
    12   os     1   <1>     O   12    -0.413600     16.00000 ; qtot -0.207
    13   c3     1   <1>    C6   13    -0.127400     12.01000 ; qtot -0.334
    14   hc     1   <1>    H5   14     0.097200      1.00800 ; qtot -0.237
    15   hc     1   <1>    H6   15     0.097200      1.00800 ; qtot -0.140
    16    c     1   <1>    C7   16     0.641100     12.01000 ; qtot 0.501
    17    o     1   <1>    O1   17    -0.550000     16.00000 ; qtot -0.049
    18   oh     1   <1>    O2   18    -0.606100     16.00000 ; qtot -0.655
    19   ho     1   <1>    H7   19     0.447000      1.00800 ; qtot -0.208
    20    c     1   <1>    C8   20     0.566500     12.01000 ; qtot 0.359
    21    o     1   <1>    O3   21    -0.463100     16.00000 ; qtot -0.104
    22   cc     1   <1>    C9   22    -0.174400     12.01000 ; qtot -0.279
    23   cd     1   <1>   C10   23    -0.166400     12.01000 ; qtot -0.445
    24    c     1   <1>   C11   24     0.570500     12.01000 ; qtot 0.125
    25    o     1   <1>    O4   25    -0.458100     16.00000 ; qtot -0.333
    26    c     1   <1>   C12   26     0.556500     12.01000 ; qtot 0.224
    27    o     1   <1>    O5   27    -0.458100     16.00000 ; qtot -0.234
    28   cc     1   <1>   C13   28    -0.173200     12.01000 ; qtot -0.408
    29   ha     1   <1>    H8   29     0.188000      1.00800 ; qtot -0.220
    30   cd     1   <1>   C14   30    -0.057400     12.01000 ; qtot -0.277
    31    c     1   <1>   C15   31     0.562500     12.01000 ; qtot 0.286
    32    o     1   <1>    O6   32    -0.460100     16.00000 ; qtot -0.175
    33   ca     1   <1>   C16   33    -0.095800     12.01000 ; qtot -0.270
    34   ca     1   <1>   C17   34    -0.077000     12.01000 ; qtot -0.347
    35   ha     1   <1>    H9   35     0.166000      1.00800 ; qtot -0.181
    36   ca     1   <1>   C18   36     0.065100     12.01000 ; qtot -0.116
    37   ca     1   <1>   C19   37    -0.043000     12.01000 ; qtot -0.159
    38   ca     1   <1>   C20   38    -0.079000     12.01000 ; qtot -0.238
    39   ca     1   <1>   C21   39     0.182100     12.01000 ; qtot -0.056
    40   oh     1   <1>    O7   40    -0.505100     16.00000 ; qtot -0.561
    41   ho     1   <1>   H10   41     0.454000      1.00800 ; qtot -0.107
    42   ca     1   <1>   C22   42     0.146100     12.01000 ; qtot 0.039
    43   ca     1   <1>   C23   43    -0.147300     12.01000 ; qtot -0.108
    44   c3     1   <1>   C24   44    -0.069100     12.01000 ; qtot -0.178
    45   hc     1   <1>   H11   45     0.076700      1.00800 ; qtot -0.101
    46   hc     1   <1>   H12   46     0.076700      1.00800 ; qtot -0.024
    47   c3     1   <1>   C25   47     0.160100     12.01000 ; qtot 0.136
    48   os     1   <1>    O8   48    -0.418600     16.00000 ; qtot -0.283
    49   c3     1   <1>   C26   49     0.202400     12.01000 ; qtot -0.080
    50   ca     1   <1>   C27   50    -0.088300     12.01000 ; qtot -0.169
    51   ca     1   <1>   C28   51     0.105100     12.01000 ; qtot -0.063
    52   oh     1   <1>    O9   52    -0.522100     16.00000 ; qtot -0.586
    53   ho     1   <1>   H13   53     0.440000      1.00800 ; qtot -0.146
    54   c3     1   <1>   C29   54    -0.083100     12.01000 ; qtot -0.229
    55   hc     1   <1>   H14   55     0.054367      1.00800 ; qtot -0.174
    56   hc     1   <1>   H15   56     0.054367      1.00800 ; qtot -0.120
    57   hc     1   <1>   H16   57     0.054367      1.00800 ; qtot -0.066
    58   c3     1   <1>   C30   58    -0.157400     12.01000 ; qtot -0.223
    59   hc     1   <1>   H17   59     0.097700      1.00800 ; qtot -0.125
    60   hc     1   <1>   H18   60     0.097700      1.00800 ; qtot -0.028
    61    c     1   <1>   C31   61     0.651099     12.01000 ; qtot 0.623
    62    o     1   <1>   O10   62    -0.591000     16.00000 ; qtot 0.032
    63   oh     1   <1>   O11   63    -0.594100     16.00000 ; qtot -0.562
    64   ho     1   <1>   H19   64     0.449000      1.00800 ; qtot -0.113
    65   oh     1   <1>   O12   65    -0.529100     16.00000 ; qtot -0.642
    66   ho     1   <1>   H20   66     0.460000      1.00800 ; qtot -0.182
    67   oh     1   <1>   O13   67    -0.522100     16.00000 ; qtot -0.704
    68   ho     1   <1>   H21   68     0.433000      1.00800 ; qtot -0.271
    69   h1     1   <1>   H22   69     0.072700      1.00800 ; qtot -0.198
    70   h1     1   <1>   H23   70     0.077700      1.00800 ; qtot -0.120
    71   h1     1   <1>   H24   71     0.070700      1.00800 ; qtot -0.050
    72   h1     1   <1>   H25   72     0.049700      1.00800 ; qtot 0.000

[ bonds ]
;   ai     aj funct   r             k
     1      2   1    1.0970e-01    3.1455e+05 ;      C - H     
     1      3   1    1.0970e-01    3.1455e+05 ;      C - H1    
     1      4   1    1.0970e-01    3.1455e+05 ;      C - H2    
     1      5   1    1.5380e-01    1.9456e+05 ;      C - C1    
     5      6   1    1.5020e-01    2.1974e+05 ;     C1 - C2    
     5     12   1    1.4320e-01    2.3832e+05 ;     C1 - O     
     5     69   1    1.0970e-01    3.1455e+05 ;     C1 - H22   
     6      7   1    1.3730e-01    3.4819e+05 ;     C2 - C3    
     6     24   1    1.4680e-01    2.4719e+05 ;     C2 - C11   
     7      8   1    1.5020e-01    2.1974e+05 ;     C3 - C4    
     7     20   1    1.4680e-01    2.4719e+05 ;     C3 - C8    
     8      9   1    1.0970e-01    3.1455e+05 ;     C4 - H3    
     8     10   1    1.0970e-01    3.1455e+05 ;     C4 - H4    
     8     11   1    1.5380e-01    1.9456e+05 ;     C4 - C5    
    11     12   1    1.4320e-01    2.3832e+05 ;     C5 - O     
    11     13   1    1.5380e-01    1.9456e+05 ;     C5 - C6    
    11     70   1    1.0970e-01    3.1455e+05 ;     C5 - H23   
    13     14   1    1.0970e-01    3.1455e+05 ;     C6 - H5    
    13     15   1    1.0970e-01    3.1455e+05 ;     C6 - H6    
    13     16   1    1.5240e-01    2.0351e+05 ;     C6 - C7    
    16     17   1    1.2180e-01    5.4610e+05 ;     C7 - O1    
    16     18   1    1.3510e-01    3.2058e+05 ;     C7 - O2    
    18     19   1    9.7300e-02    4.7154e+05 ;     O2 - H7    
    20     21   1    1.2180e-01    5.4610e+05 ;     C8 - O3    
    20     22   1    1.4680e-01    2.4719e+05 ;     C8 - C9    
    22     23   1    1.3730e-01    3.4819e+05 ;     C9 - C10   
    22     31   1    1.4680e-01    2.4719e+05 ;     C9 - C15   
    23     24   1    1.4680e-01    2.4719e+05 ;    C10 - C11   
    23     26   1    1.4680e-01    2.4719e+05 ;    C10 - C12   
    24     25   1    1.2180e-01    5.4610e+05 ;    C11 - O4    
    26     27   1    1.2180e-01    5.4610e+05 ;    C12 - O5    
    26     28   1    1.4680e-01    2.4719e+05 ;    C12 - C13   
    28     29   1    1.0840e-01    3.3480e+05 ;    C13 - H8    
    28     30   1    1.3730e-01    3.4819e+05 ;    C13 - C14   
    30     31   1    1.4680e-01    2.4719e+05 ;    C14 - C15   
    30     33   1    1.4560e-01    2.5790e+05 ;    C14 - C16   
    31     32   1    1.2180e-01    5.4610e+05 ;    C15 - O6    
    33     34   1    1.3980e-01    3.1681e+05 ;    C16 - C17   
    33     39   1    1.3980e-01    3.1681e+05 ;    C16 - C21   
    34     35   1    1.0860e-01    3.3112e+05 ;    C17 - H9    
    34     36   1    1.3980e-01    3.1681e+05 ;    C17 - C18   
    36     37   1    1.3980e-01    3.1681e+05 ;    C18 - C19   
    36     67   1    1.3640e-01    3.0593e+05 ;    C18 - O13   
    37     38   1    1.3980e-01    3.1681e+05 ;    C19 - C20   
    37     51   1    1.3980e-01    3.1681e+05 ;    C19 - C28   
    38     39   1    1.3980e-01    3.1681e+05 ;    C20 - C21   
    38     42   1    1.3980e-01    3.1681e+05 ;    C20 - C22   
    39     40   1    1.3640e-01    3.0593e+05 ;    C21 - O7    
    40     41   1    9.7300e-02    4.7154e+05 ;     O7 - H10   
    42     43   1    1.3980e-01    3.1681e+05 ;    C22 - C23   
    42     65   1    1.3640e-01    3.0593e+05 ;    C22 - O12   
    43     44   1    1.5160e-01    2.0945e+05 ;    C23 - C24   
    43     50   1    1.3980e-01    3.1681e+05 ;    C23 - C27   
    44     45   1    1.0970e-01    3.1455e+05 ;    C24 - H11   
    44     46   1    1.0970e-01    3.1455e+05 ;    C24 - H12   
    44     47   1    1.5380e-01    1.9456e+05 ;    C24 - C25   
    47     48   1    1.4320e-01    2.3832e+05 ;    C25 - O8    
    47     58   1    1.5380e-01    1.9456e+05 ;    C25 - C30   
    47     71   1    1.0970e-01    3.1455e+05 ;    C25 - H24   
    48     49   1    1.4320e-01    2.3832e+05 ;     O8 - C26   
    49     50   1    1.5160e-01    2.0945e+05 ;    C26 - C27   
    49     54   1    1.5380e-01    1.9456e+05 ;    C26 - C29   
    49     72   1    1.0970e-01    3.1455e+05 ;    C26 - H25   
    50     51   1    1.3980e-01    3.1681e+05 ;    C27 - C28   
    51     52   1    1.3640e-01    3.0593e+05 ;    C28 - O9    
    52     53   1    9.7300e-02    4.7154e+05 ;     O9 - H13   
    54     55   1    1.0970e-01    3.1455e+05 ;    C29 - H14   
    54     56   1    1.0970e-01    3.1455e+05 ;    C29 - H15   
    54     57   1    1.0970e-01    3.1455e+05 ;    C29 - H16   
    58     59   1    1.0970e-01    3.1455e+05 ;    C30 - H17   
    58     60   1    1.0970e-01    3.1455e+05 ;    C30 - H18   
    58     61   1    1.5240e-01    2.0351e+05 ;    C30 - C31   
    61     62   1    1.2180e-01    5.4610e+05 ;    C31 - O10   
    61     63   1    1.3510e-01    3.2058e+05 ;    C31 - O11   
    63     64   1    9.7300e-02    4.7154e+05 ;    O11 - H19   
    65     66   1    9.7300e-02    4.7154e+05 ;    O12 - H20   
    67     68   1    9.7300e-02    4.7154e+05 ;    O13 - H21   

[ pairs ]
;   ai     aj    funct
     1      7      1 ;      C - C3    
     1     11      1 ;      C - C5    
     1     24      1 ;      C - C11   
     2      6      1 ;      H - C2    
     2     12      1 ;      H - O     
     2     69      1 ;      H - H22   
     3      6      1 ;     H1 - C2    
     3     12      1 ;     H1 - O     
     3     69      1 ;     H1 - H22   
     4      6      1 ;     H2 - C2    
     4     12      1 ;     H2 - O     
     4     69      1 ;     H2 - H22   
     5      8      1 ;     C1 - C4    
     5     13      1 ;     C1 - C6    
     5     20      1 ;     C1 - C8    
     5     23      1 ;     C1 - C10   
     5     25      1 ;     C1 - O4    
     5     70      1 ;     C1 - H23   
     6      9      1 ;     C2 - H3    
     6     10      1 ;     C2 - H4    
     6     11      1 ;     C2 - C5    
     6     21      1 ;     C2 - O3    
     6     22      1 ;     C2 - C9    
     6     26      1 ;     C2 - C12   
     7     12      1 ;     C3 - O     
     7     13      1 ;     C3 - C6    
     7     23      1 ;     C3 - C10   
     7     25      1 ;     C3 - O4    
     7     31      1 ;     C3 - C15   
     7     69      1 ;     C3 - H22   
     7     70      1 ;     C3 - H23   
     8     14      1 ;     C4 - H5    
     8     15      1 ;     C4 - H6    
     8     16      1 ;     C4 - C7    
     8     21      1 ;     C4 - O3    
     8     22      1 ;     C4 - C9    
     8     24      1 ;     C4 - C11   
     9     12      1 ;     H3 - O     
     9     13      1 ;     H3 - C6    
     9     20      1 ;     H3 - C8    
     9     70      1 ;     H3 - H23   
    10     12      1 ;     H4 - O     
    10     13      1 ;     H4 - C6    
    10     20      1 ;     H4 - C8    
    10     70      1 ;     H4 - H23   
    11     17      1 ;     C5 - O1    
    11     18      1 ;     C5 - O2    
    11     20      1 ;     C5 - C8    
    11     69      1 ;     C5 - H22   
    12     14      1 ;      O - H5    
    12     15      1 ;      O - H6    
    12     16      1 ;      O - C7    
    12     24      1 ;      O - C11   
    13     19      1 ;     C6 - H7    
    14     17      1 ;     H5 - O1    
    14     18      1 ;     H5 - O2    
    14     70      1 ;     H5 - H23   
    15     17      1 ;     H6 - O1    
    15     18      1 ;     H6 - O2    
    15     70      1 ;     H6 - H23   
    16     70      1 ;     C7 - H23   
    17     19      1 ;     O1 - H7    
    20     24      1 ;     C8 - C11   
    20     26      1 ;     C8 - C12   
    20     30      1 ;     C8 - C14   
    20     32      1 ;     C8 - O6    
    21     23      1 ;     O3 - C10   
    21     31      1 ;     O3 - C15   
    22     25      1 ;     C9 - O4    
    22     27      1 ;     C9 - O5    
    22     28      1 ;     C9 - C13   
    22     33      1 ;     C9 - C16   
    23     29      1 ;    C10 - H8    
    23     30      1 ;    C10 - C14   
    23     32      1 ;    C10 - O6    
    24     27      1 ;    C11 - O5    
    24     28      1 ;    C11 - C13   
    24     31      1 ;    C11 - C15   
    24     69      1 ;    C11 - H22   
    25     26      1 ;     O4 - C12   
    26     31      1 ;    C12 - C15   
    26     33      1 ;    C12 - C16   
    27     29      1 ;     O5 - H8    
    27     30      1 ;     O5 - C14   
    28     32      1 ;    C13 - O6    
    28     34      1 ;    C13 - C17   
    28     39      1 ;    C13 - C21   
    29     31      1 ;     H8 - C15   
    29     33      1 ;     H8 - C16   
    30     35      1 ;    C14 - H9    
    30     36      1 ;    C14 - C18   
    30     38      1 ;    C14 - C20   
    30     40      1 ;    C14 - O7    
    31     34      1 ;    C15 - C17   
    31     39      1 ;    C15 - C21   
    32     33      1 ;     O6 - C16   
    33     37      1 ;    C16 - C19   
    33     41      1 ;    C16 - H10   
    33     42      1 ;    C16 - C22   
    33     67      1 ;    C16 - O13   
    34     38      1 ;    C17 - C20   
    34     40      1 ;    C17 - O7    
    34     51      1 ;    C17 - C28   
    34     68      1 ;    C17 - H21   
    35     37      1 ;     H9 - C19   
    35     39      1 ;     H9 - C21   
    35     67      1 ;     H9 - O13   
    36     39      1 ;    C18 - C21   
    36     42      1 ;    C18 - C22   
    36     50      1 ;    C18 - C27   
    36     52      1 ;    C18 - O9    
    37     40      1 ;    C19 - O7    
    37     43      1 ;    C19 - C23   
    37     49      1 ;    C19 - C26   
    37     53      1 ;    C19 - H13   
    37     65      1 ;    C19 - O12   
    37     68      1 ;    C19 - H21   
    38     41      1 ;    C20 - H10   
    38     44      1 ;    C20 - C24   
    38     50      1 ;    C20 - C27   
    38     52      1 ;    C20 - O9    
    38     66      1 ;    C20 - H20   
    38     67      1 ;    C20 - O13   
    39     43      1 ;    C21 - C23   
    39     51      1 ;    C21 - C28   
    39     65      1 ;    C21 - O12   
    40     42      1 ;     O7 - C22   
    42     45      1 ;    C22 - H11   
    42     46      1 ;    C22 - H12   
    42     47      1 ;    C22 - C25   
    42     49      1 ;    C22 - C26   
    42     51      1 ;    C22 - C28   
    43     48      1 ;    C23 - O8    
    43     52      1 ;    C23 - O9    
    43     54      1 ;    C23 - C29   
    43     58      1 ;    C23 - C30   
    43     66      1 ;    C23 - H20   
    43     71      1 ;    C23 - H24   
    43     72      1 ;    C23 - H25   
    44     49      1 ;    C24 - C26   
    44     51      1 ;    C24 - C28   
    44     59      1 ;    C24 - H17   
    44     60      1 ;    C24 - H18   
    44     61      1 ;    C24 - C31   
    44     65      1 ;    C24 - O12   
    45     48      1 ;    H11 - O8    
    45     50      1 ;    H11 - C27   
    45     58      1 ;    H11 - C30   
    45     71      1 ;    H11 - H24   
    46     48      1 ;    H12 - O8    
    46     50      1 ;    H12 - C27   
    46     58      1 ;    H12 - C30   
    46     71      1 ;    H12 - H24   
    47     50      1 ;    C25 - C27   
    47     54      1 ;    C25 - C29   
    47     62      1 ;    C25 - O10   
    47     63      1 ;    C25 - O11   
    47     72      1 ;    C25 - H25   
    48     51      1 ;     O8 - C28   
    48     55      1 ;     O8 - H14   
    48     56      1 ;     O8 - H15   
    48     57      1 ;     O8 - H16   
    48     59      1 ;     O8 - H17   
    48     60      1 ;     O8 - H18   
    48     61      1 ;     O8 - C31   
    49     52      1 ;    C26 - O9    
    49     58      1 ;    C26 - C30   
    49     71      1 ;    C26 - H24   
    50     53      1 ;    C27 - H13   
    50     55      1 ;    C27 - H14   
    50     56      1 ;    C27 - H15   
    50     57      1 ;    C27 - H16   
    50     65      1 ;    C27 - O12   
    51     54      1 ;    C28 - C29   
    51     67      1 ;    C28 - O13   
    51     72      1 ;    C28 - H25   
    55     72      1 ;    H14 - H25   
    56     72      1 ;    H15 - H25   
    57     72      1 ;    H16 - H25   
    58     64      1 ;    C30 - H19   
    59     62      1 ;    H17 - O10   
    59     63      1 ;    H17 - O11   
    59     71      1 ;    H17 - H24   
    60     62      1 ;    H18 - O10   
    60     63      1 ;    H18 - O11   
    60     71      1 ;    H18 - H24   
    61     71      1 ;    C31 - H24   
    62     64      1 ;    O10 - H19   

[ angles ]
;   ai     aj     ak    funct   theta         cth
     1      5      6      1    1.1193e+02    5.4810e+02 ;      C - C1     - C2    
     1      5     12      1    1.0797e+02    7.1379e+02 ;      C - C1     - O     
     1      5     69      1    1.0956e+02    3.9246e+02 ;      C - C1     - H22   
     2      1      3      1    1.0758e+02    3.2635e+02 ;      H - C      - H1    
     2      1      4      1    1.0758e+02    3.2635e+02 ;      H - C      - H2    
     2      1      5      1    1.0980e+02    3.9162e+02 ;      H - C      - C1    
     3      1      4      1    1.0758e+02    3.2635e+02 ;     H1 - C      - H2    
     3      1      5      1    1.0980e+02    3.9162e+02 ;     H1 - C      - C1    
     4      1      5      1    1.0980e+02    3.9162e+02 ;     H2 - C      - C1    
     5      6      7      1    1.1945e+02    5.5898e+02 ;     C1 - C2     - C3    
     5      6     24      1    1.1776e+02    5.4727e+02 ;     C1 - C2     - C11   
     5     12     11      1    1.1248e+02    5.5480e+02 ;     C1 - O      - C5    
     6      5     12      1    1.0890e+02    7.2048e+02 ;     C2 - C1     - O     
     6      5     69      1    1.0964e+02    4.0083e+02 ;     C2 - C1     - H22   
     6      7      8      1    1.1945e+02    5.5898e+02 ;     C2 - C3     - C4    
     6      7     20      1    1.2135e+02    5.6233e+02 ;     C2 - C3     - C8    
     6     24     23      1    1.1279e+02    5.6568e+02 ;     C2 - C11    - C10   
     6     24     25      1    1.2393e+02    7.2551e+02 ;     C2 - C11    - O4    
     7      6     24      1    1.2135e+02    5.6233e+02 ;     C3 - C2     - C11   
     7      8      9      1    1.1049e+02    3.9915e+02 ;     C3 - C4     - H3    
     7      8     10      1    1.1049e+02    3.9915e+02 ;     C3 - C4     - H4    
     7      8     11      1    1.1193e+02    5.4810e+02 ;     C3 - C4     - C5    
     7     20     21      1    1.2393e+02    7.2551e+02 ;     C3 - C8     - O3    
     7     20     22      1    1.1279e+02    5.6568e+02 ;     C3 - C8     - C9    
     8      7     20      1    1.1776e+02    5.4727e+02 ;     C4 - C3     - C8    
     8     11     12      1    1.0797e+02    7.1379e+02 ;     C4 - C5     - O     
     8     11     13      1    1.1151e+02    5.4308e+02 ;     C4 - C5     - C6    
     8     11     70      1    1.0956e+02    3.9246e+02 ;     C4 - C5     - H23   
     9      8     10      1    1.0758e+02    3.2635e+02 ;     H3 - C4     - H4    
     9      8     11      1    1.0980e+02    3.9162e+02 ;     H3 - C4     - C5    
    10      8     11      1    1.0980e+02    3.9162e+02 ;     H4 - C4     - C5    
    11     13     14      1    1.0980e+02    3.9162e+02 ;     C5 - C6     - H5    
    11     13     15      1    1.0980e+02    3.9162e+02 ;     C5 - C6     - H6    
    11     13     16      1    1.1104e+02    5.4643e+02 ;     C5 - C6     - C7    
    12      5     69      1    1.0978e+02    5.2216e+02 ;      O - C1     - H22   
    12     11     13      1    1.0797e+02    7.1379e+02 ;      O - C5     - C6    
    12     11     70      1    1.0978e+02    5.2216e+02 ;      O - C5     - H23   
    13     11     70      1    1.0956e+02    3.9246e+02 ;     C6 - C5     - H23   
    13     16     17      1    1.2320e+02    7.0793e+02 ;     C6 - C7     - O1    
    13     16     18      1    1.1273e+02    7.1797e+02 ;     C6 - C7     - O2    
    14     13     15      1    1.0758e+02    3.2635e+02 ;     H5 - C6     - H6    
    14     13     16      1    1.0877e+02    3.9664e+02 ;     H5 - C6     - C7    
    15     13     16      1    1.0877e+02    3.9664e+02 ;     H6 - C6     - C7    
    16     18     19      1    1.0655e+02    4.3179e+02 ;     C7 - O2     - H7    
    17     16     18      1    1.2210e+02    9.6818e+02 ;     O1 - C7     - O2    
    20     22     23      1    1.2135e+02    5.6233e+02 ;     C8 - C9     - C10   
    20     22     31      1    1.2107e+02    5.4559e+02 ;     C8 - C9     - C15   
    21     20     22      1    1.2393e+02    7.2551e+02 ;     O3 - C8     - C9    
    22     23     24      1    1.2135e+02    5.6233e+02 ;     C9 - C10    - C11   
    22     23     26      1    1.2135e+02    5.6233e+02 ;     C9 - C10    - C12   
    22     31     30      1    1.1279e+02    5.6568e+02 ;     C9 - C15    - C14   
    22     31     32      1    1.2393e+02    7.2551e+02 ;     C9 - C15    - O6    
    23     22     31      1    1.2135e+02    5.6233e+02 ;    C10 - C9     - C15   
    23     24     25      1    1.2393e+02    7.2551e+02 ;    C10 - C11    - O4    
    23     26     27      1    1.2393e+02    7.2551e+02 ;    C10 - C12    - O5    
    23     26     28      1    1.1279e+02    5.6568e+02 ;    C10 - C12    - C13   
    24     23     26      1    1.2107e+02    5.4559e+02 ;    C11 - C10    - C12   
    26     28     29      1    1.1664e+02    3.9664e+02 ;    C12 - C13    - H8    
    26     28     30      1    1.2135e+02    5.6233e+02 ;    C12 - C13    - C14   
    27     26     28      1    1.2393e+02    7.2551e+02 ;     O5 - C12    - C13   
    28     30     31      1    1.2135e+02    5.6233e+02 ;    C13 - C14    - C15   
    28     30     33      1    1.1351e+02    5.8409e+02 ;    C13 - C14    - C16   
    29     28     30      1    1.2176e+02    4.1003e+02 ;     H8 - C13    - C14   
    30     31     32      1    1.2393e+02    7.2551e+02 ;    C14 - C15    - O6    
    30     33     34      1    1.2079e+02    5.6149e+02 ;    C14 - C16    - C17   
    30     33     39      1    1.2079e+02    5.6149e+02 ;    C14 - C16    - C21   
    31     30     33      1    1.2295e+02    5.4392e+02 ;    C15 - C14    - C16   
    33     34     35      1    1.1988e+02    4.0752e+02 ;    C16 - C17    - H9    
    33     34     36      1    1.2002e+02    5.7572e+02 ;    C16 - C17    - C18   
    33     39     38      1    1.2002e+02    5.7572e+02 ;    C16 - C21    - C20   
    33     39     40      1    1.1990e+02    7.2969e+02 ;    C16 - C21    - O7    
    34     33     39      1    1.2002e+02    5.7572e+02 ;    C17 - C16    - C21   
    34     36     37      1    1.2002e+02    5.7572e+02 ;    C17 - C18    - C19   
    34     36     67      1    1.1990e+02    7.2969e+02 ;    C17 - C18    - O13   
    35     34     36      1    1.1988e+02    4.0752e+02 ;     H9 - C17    - C18   
    36     37     38      1    1.2002e+02    5.7572e+02 ;    C18 - C19    - C20   
    36     37     51      1    1.2002e+02    5.7572e+02 ;    C18 - C19    - C28   
    36     67     68      1    1.0858e+02    4.2426e+02 ;    C18 - O13    - H21   
    37     36     67      1    1.1990e+02    7.2969e+02 ;    C19 - C18    - O13   
    37     38     39      1    1.2002e+02    5.7572e+02 ;    C19 - C20    - C21   
    37     38     42      1    1.2002e+02    5.7572e+02 ;    C19 - C20    - C22   
    37     51     50      1    1.2002e+02    5.7572e+02 ;    C19 - C28    - C27   
    37     51     52      1    1.1990e+02    7.2969e+02 ;    C19 - C28    - O9    
    38     37     51      1    1.2002e+02    5.7572e+02 ;    C20 - C19    - C28   
    38     39     40      1    1.1990e+02    7.2969e+02 ;    C20 - C21    - O7    
    38     42     43      1    1.2002e+02    5.7572e+02 ;    C20 - C22    - C23   
    38     42     65      1    1.1990e+02    7.2969e+02 ;    C20 - C22    - O12   
    39     38     42      1    1.2002e+02    5.7572e+02 ;    C21 - C20    - C22   
    39     40     41      1    1.0858e+02    4.2426e+02 ;    C21 - O7     - H10   
    42     43     44      1    1.2077e+02    5.4894e+02 ;    C22 - C23    - C24   
    42     43     50      1    1.2002e+02    5.7572e+02 ;    C22 - C23    - C27   
    42     65     66      1    1.0858e+02    4.2426e+02 ;    C22 - O12    - H20   
    43     42     65      1    1.1990e+02    7.2969e+02 ;    C23 - C22    - O12   
    43     44     45      1    1.1047e+02    3.9581e+02 ;    C23 - C24    - H11   
    43     44     46      1    1.1047e+02    3.9581e+02 ;    C23 - C24    - H12   
    43     44     47      1    1.1207e+02    5.4559e+02 ;    C23 - C24    - C25   
    43     50     49      1    1.2077e+02    5.4894e+02 ;    C23 - C27    - C26   
    43     50     51      1    1.2002e+02    5.7572e+02 ;    C23 - C27    - C28   
    44     43     50      1    1.2077e+02    5.4894e+02 ;    C24 - C23    - C27   
    44     47     48      1    1.0797e+02    7.1379e+02 ;    C24 - C25    - O8    
    44     47     58      1    1.1151e+02    5.4308e+02 ;    C24 - C25    - C30   
    44     47     71      1    1.0956e+02    3.9246e+02 ;    C24 - C25    - H24   
    45     44     46      1    1.0758e+02    3.2635e+02 ;    H11 - C24    - H12   
    45     44     47      1    1.0980e+02    3.9162e+02 ;    H11 - C24    - C25   
    46     44     47      1    1.0980e+02    3.9162e+02 ;    H12 - C24    - C25   
    47     48     49      1    1.1248e+02    5.5480e+02 ;    C25 - O8     - C26   
    47     58     59      1    1.0980e+02    3.9162e+02 ;    C25 - C30    - H17   
    47     58     60      1    1.0980e+02    3.9162e+02 ;    C25 - C30    - H18   
    47     58     61      1    1.1104e+02    5.4643e+02 ;    C25 - C30    - C31   
    48     47     58      1    1.0797e+02    7.1379e+02 ;     O8 - C25    - C30   
    48     47     71      1    1.0978e+02    5.2216e+02 ;     O8 - C25    - H24   
    48     49     50      1    1.0895e+02    7.1630e+02 ;     O8 - C26    - C27   
    48     49     54      1    1.0797e+02    7.1379e+02 ;     O8 - C26    - C29   
    48     49     72      1    1.0978e+02    5.2216e+02 ;     O8 - C26    - H25   
    49     50     51      1    1.2077e+02    5.4894e+02 ;    C26 - C27    - C28   
    49     54     55      1    1.0980e+02    3.9162e+02 ;    C26 - C29    - H14   
    49     54     56      1    1.0980e+02    3.9162e+02 ;    C26 - C29    - H15   
    49     54     57      1    1.0980e+02    3.9162e+02 ;    C26 - C29    - H16   
    50     49     54      1    1.1207e+02    5.4559e+02 ;    C27 - C26    - C29   
    50     49     72      1    1.0956e+02    3.9748e+02 ;    C27 - C26    - H25   
    50     51     52      1    1.1990e+02    7.2969e+02 ;    C27 - C28    - O9    
    51     52     53      1    1.0858e+02    4.2426e+02 ;    C28 - O9     - H13   
    54     49     72      1    1.0956e+02    3.9246e+02 ;    C29 - C26    - H25   
    55     54     56      1    1.0758e+02    3.2635e+02 ;    H14 - C29    - H15   
    55     54     57      1    1.0758e+02    3.2635e+02 ;    H14 - C29    - H16   
    56     54     57      1    1.0758e+02    3.2635e+02 ;    H15 - C29    - H16   
    58     47     71      1    1.0956e+02    3.9246e+02 ;    C30 - C25    - H24   
    58     61     62      1    1.2320e+02    7.0793e+02 ;    C30 - C31    - O10   
    58     61     63      1    1.1273e+02    7.1797e+02 ;    C30 - C31    - O11   
    59     58     60      1    1.0758e+02    3.2635e+02 ;    H17 - C30    - H18   
    59     58     61      1    1.0877e+02    3.9664e+02 ;    H17 - C30    - C31   
    60     58     61      1    1.0877e+02    3.9664e+02 ;    H18 - C30    - C31   
    61     63     64      1    1.0655e+02    4.3179e+02 ;    C31 - O11    - H19   
    62     61     63      1    1.2210e+02    9.6818e+02 ;    O10 - C31    - O11   

[ dihedrals ] ; propers
; for gromacs 4.5 or higher, using funct 9
;    i      j      k      l   func   phase     kd      pn
     1      5      6      7      9   180.00   0.65689   3 ;      C-    C1-    C2-    C3
     1      5      6     24      9     0.00   0.00000   0 ;      C-    C1-    C2-   C11
     1      5     12     11      9     0.00   0.00000   0 ;      C-    C1-     O-    C5
     1      5     12     11      9     0.00   0.66944   2 ;      C-    C1-     O-    C5
     1      5     12     11      9     0.00   1.00416   3 ;      C-    C1-     O-    C5
     2      1      5      6      9     0.00   0.65084   3 ;      H-     C-    C1-    C2
     2      1      5     12      9     0.00   0.00000   0 ;      H-     C-    C1-     O
     2      1      5     12      9     0.00   1.04600   1 ;      H-     C-    C1-     O
     2      1      5     69      9     0.00   0.65084   3 ;      H-     C-    C1-   H22
     3      1      5      6      9     0.00   0.65084   3 ;     H1-     C-    C1-    C2
     3      1      5     12      9     0.00   0.00000   0 ;     H1-     C-    C1-     O
     3      1      5     12      9     0.00   1.04600   1 ;     H1-     C-    C1-     O
     3      1      5     69      9     0.00   0.65084   3 ;     H1-     C-    C1-   H22
     4      1      5      6      9     0.00   0.65084   3 ;     H2-     C-    C1-    C2
     4      1      5     12      9     0.00   0.00000   0 ;     H2-     C-    C1-     O
     4      1      5     12      9     0.00   1.04600   1 ;     H2-     C-    C1-     O
     4      1      5     69      9     0.00   0.65084   3 ;     H2-     C-    C1-   H22
     5      6      7      8      9   180.00  16.73600   2 ;     C1-    C2-    C3-    C4
     5      6      7     20      9   180.00  16.73600   2 ;     C1-    C2-    C3-    C8
     5      6     24     23      9   180.00  12.02900   2 ;     C1-    C2-   C11-   C10
     5      6     24     25      9   180.00  12.02900   2 ;     C1-    C2-   C11-    O4
     5     12     11      8      9     0.00   0.00000   0 ;     C1-     O-    C5-    C4
     5     12     11      8      9     0.00   0.66944   2 ;     C1-     O-    C5-    C4
     5     12     11      8      9     0.00   1.00416   3 ;     C1-     O-    C5-    C4
     5     12     11     13      9     0.00   0.00000   0 ;     C1-     O-    C5-    C6
     5     12     11     13      9     0.00   0.66944   2 ;     C1-     O-    C5-    C6
     5     12     11     13      9     0.00   1.00416   3 ;     C1-     O-    C5-    C6
     5     12     11     70      9     0.00   1.41001   3 ;     C1-     O-    C5-   H23
     6      5     12     11      9     0.00   1.60387   3 ;     C2-    C1-     O-    C5
     6      7      8      9      9     0.00   0.00000   0 ;     C2-    C3-    C4-    H3
     6      7      8     10      9     0.00   0.00000   0 ;     C2-    C3-    C4-    H4
     6      7      8     11      9     0.00   0.00000   0 ;     C2-    C3-    C4-    C5
     6      7     20     21      9   180.00  12.02900   2 ;     C2-    C3-    C8-    O3
     6      7     20     22      9   180.00  12.02900   2 ;     C2-    C3-    C8-    C9
     6     24     23     22      9   180.00  12.02900   2 ;     C2-   C11-   C10-    C9
     6     24     23     26      9   180.00  12.02900   2 ;     C2-   C11-   C10-   C12
     7      6      5     12      9     0.00   0.00000   0 ;     C3-    C2-    C1-     O
     7      6      5     69      9     0.00   0.00000   0 ;     C3-    C2-    C1-   H22
     7      6     24     23      9   180.00  12.02900   2 ;     C3-    C2-   C11-   C10
     7      6     24     25      9   180.00  12.02900   2 ;     C3-    C2-   C11-    O4
     7      8     11     12      9     0.00   0.65084   3 ;     C3-    C4-    C5-     O
     7      8     11     13      9     0.00   0.65084   3 ;     C3-    C4-    C5-    C6
     7      8     11     70      9     0.00   0.65084   3 ;     C3-    C4-    C5-   H23
     7     20     22     23      9   180.00  12.02900   2 ;     C3-    C8-    C9-   C10
     7     20     22     31      9   180.00  12.02900   2 ;     C3-    C8-    C9-   C15
     8      7      6     24      9   180.00  16.73600   2 ;     C4-    C3-    C2-   C11
     8      7     20     21      9   180.00  12.02900   2 ;     C4-    C3-    C8-    O3
     8      7     20     22      9   180.00  12.02900   2 ;     C4-    C3-    C8-    C9
     8     11     13     14      9     0.00   0.33472   3 ;     C4-    C5-    C6-    H5
     8     11     13     15      9     0.00   0.33472   3 ;     C4-    C5-    C6-    H6
     8     11     13     16      9     0.00   0.41840   3 ;     C4-    C5-    C6-    C7
     9      8      7     20      9     0.00   0.00000   0 ;     H3-    C4-    C3-    C8
     9      8     11     12      9     0.00   0.00000   0 ;     H3-    C4-    C5-     O
     9      8     11     12      9     0.00   1.04600   1 ;     H3-    C4-    C5-     O
     9      8     11     13      9     0.00   0.33472   3 ;     H3-    C4-    C5-    C6
     9      8     11     70      9     0.00   0.65084   3 ;     H3-    C4-    C5-   H23
    10      8      7     20      9     0.00   0.00000   0 ;     H4-    C4-    C3-    C8
    10      8     11     12      9     0.00   0.00000   0 ;     H4-    C4-    C5-     O
    10      8     11     12      9     0.00   1.04600   1 ;     H4-    C4-    C5-     O
    10      8     11     13      9     0.00   0.33472   3 ;     H4-    C4-    C5-    C6
    10      8     11     70      9     0.00   0.65084   3 ;     H4-    C4-    C5-   H23
    11      8      7     20      9     0.00   0.00000   0 ;     C5-    C4-    C3-    C8
    11     12      5     69      9     0.00   1.41001   3 ;     C5-     O-    C1-   H22
    11     13     16     17      9     0.00   3.09616   1 ;     C5-    C6-    C7-    O1
    11     13     16     17      9   180.00   1.12968   2 ;     C5-    C6-    C7-    O1
    11     13     16     17      9   180.00   2.30120   3 ;     C5-    C6-    C7-    O1
    11     13     16     18      9   180.00   0.00000   2 ;     C5-    C6-    C7-    O2
    12      5      6     24      9     0.00   0.00000   0 ;      O-    C1-    C2-   C11
    12     11     13     14      9     0.00   0.00000   0 ;      O-    C5-    C6-    H5
    12     11     13     14      9     0.00   1.04600   1 ;      O-    C5-    C6-    H5
    12     11     13     15      9     0.00   0.00000   0 ;      O-    C5-    C6-    H6
    12     11     13     15      9     0.00   1.04600   1 ;      O-    C5-    C6-    H6
    12     11     13     16      9     0.00   0.65084   3 ;      O-    C5-    C6-    C7
    13     16     18     19      9   180.00   7.44752   2 ;     C6-    C7-    O2-    H7
    14     13     11     70      9     0.00   0.65084   3 ;     H5-    C6-    C5-   H23
    14     13     16     17      9     0.00   3.47272   1 ;     H5-    C6-    C7-    O1
    14     13     16     17      9   180.00   0.16736   3 ;     H5-    C6-    C7-    O1
    14     13     16     18      9   180.00   0.00000   2 ;     H5-    C6-    C7-    O2
    15     13     11     70      9     0.00   0.65084   3 ;     H6-    C6-    C5-   H23
    15     13     16     17      9     0.00   3.47272   1 ;     H6-    C6-    C7-    O1
    15     13     16     17      9   180.00   0.16736   3 ;     H6-    C6-    C7-    O1
    15     13     16     18      9   180.00   0.00000   2 ;     H6-    C6-    C7-    O2
    16     13     11     70      9     0.00   0.65084   3 ;     C7-    C6-    C5-   H23
    17     16     18     19      9     0.00   7.94960   1 ;     O1-    C7-    O2-    H7
    17     16     18     19      9   180.00   9.62320   2 ;     O1-    C7-    O2-    H7
    20      7      6     24      9   180.00  16.73600   2 ;     C8-    C3-    C2-   C11
    20     22     23     24      9   180.00  16.73600   2 ;     C8-    C9-   C10-   C11
    20     22     23     26      9   180.00  16.73600   2 ;     C8-    C9-   C10-   C12
    20     22     31     30      9   180.00  12.02900   2 ;     C8-    C9-   C15-   C14
    20     22     31     32      9   180.00  12.02900   2 ;     C8-    C9-   C15-    O6
    21     20     22     23      9   180.00  12.02900   2 ;     O3-    C8-    C9-   C10
    21     20     22     31      9   180.00  12.02900   2 ;     O3-    C8-    C9-   C15
    22     23     24     25      9   180.00  12.02900   2 ;     C9-   C10-   C11-    O4
    22     23     26     27      9   180.00  12.02900   2 ;     C9-   C10-   C12-    O5
    22     23     26     28      9   180.00  12.02900   2 ;     C9-   C10-   C12-   C13
    22     31     30     28      9   180.00  12.02900   2 ;     C9-   C15-   C14-   C13
    22     31     30     33      9   180.00  12.02900   2 ;     C9-   C15-   C14-   C16
    23     22     31     30      9   180.00  12.02900   2 ;    C10-    C9-   C15-   C14
    23     22     31     32      9   180.00  12.02900   2 ;    C10-    C9-   C15-    O6
    23     26     28     29      9   180.00  12.02900   2 ;    C10-   C12-   C13-    H8
    23     26     28     30      9   180.00  12.02900   2 ;    C10-   C12-   C13-   C14
    24      6      5     69      9     0.00   0.00000   0 ;    C11-    C2-    C1-   H22
    24     23     22     31      9   180.00  16.73600   2 ;    C11-   C10-    C9-   C15
    24     23     26     27      9   180.00  12.02900   2 ;    C11-   C10-   C12-    O5
    24     23     26     28      9   180.00  12.02900   2 ;    C11-   C10-   C12-   C13
    25     24     23     26      9   180.00  12.02900   2 ;     O4-   C11-   C10-   C12
    26     23     22     31      9   180.00  16.73600   2 ;    C12-   C10-    C9-   C15
    26     28     30     31      9   180.00  16.73600   2 ;    C12-   C13-   C14-   C15
    26     28     30     33      9   180.00  16.73600   2 ;    C12-   C13-   C14-   C16
    27     26     28     29      9   180.00  12.02900   2 ;     O5-   C12-   C13-    H8
    27     26     28     30      9   180.00  12.02900   2 ;     O5-   C12-   C13-   C14
    28     30     31     32      9   180.00  12.02900   2 ;    C13-   C14-   C15-    O6
    28     30     33     34      9   180.00   2.11292   2 ;    C13-   C14-   C16-   C17
    28     30     33     39      9   180.00   2.11292   2 ;    C13-   C14-   C16-   C21
    29     28     30     31      9   180.00  16.73600   2 ;     H8-   C13-   C14-   C15
    29     28     30     33      9   180.00  16.73600   2 ;     H8-   C13-   C14-   C16
    30     33     34     35      9   180.00  15.16700   2 ;    C14-   C16-   C17-    H9
    30     33     34     36      9   180.00  15.16700   2 ;    C14-   C16-   C17-   C18
    30     33     39     38      9   180.00  15.16700   2 ;    C14-   C16-   C21-   C20
    30     33     39     40      9   180.00  15.16700   2 ;    C14-   C16-   C21-    O7
    31     30     33     34      9   180.00   2.11292   2 ;    C15-   C14-   C16-   C17
    31     30     33     39      9   180.00   2.11292   2 ;    C15-   C14-   C16-   C21
    32     31     30     33      9   180.00  12.02900   2 ;     O6-   C15-   C14-   C16
    33     34     36     37      9   180.00  15.16700   2 ;    C16-   C17-   C18-   C19
    33     34     36     67      9   180.00  15.16700   2 ;    C16-   C17-   C18-   O13
    33     39     38     37      9   180.00  15.16700   2 ;    C16-   C21-   C20-   C19
    33     39     38     42      9   180.00  15.16700   2 ;    C16-   C21-   C20-   C22
    33     39     40     41      9   180.00   3.49364   2 ;    C16-   C21-    O7-   H10
    34     33     39     38      9   180.00  15.16700   2 ;    C17-   C16-   C21-   C20
    34     33     39     40      9   180.00  15.16700   2 ;    C17-   C16-   C21-    O7
    34     36     37     38      9   180.00  15.16700   2 ;    C17-   C18-   C19-   C20
    34     36     37     51      9   180.00  15.16700   2 ;    C17-   C18-   C19-   C28
    34     36     67     68      9   180.00   3.49364   2 ;    C17-   C18-   O13-   H21
    35     34     33     39      9   180.00  15.16700   2 ;     H9-   C17-   C16-   C21
    35     34     36     37      9   180.00  15.16700   2 ;     H9-   C17-   C18-   C19
    35     34     36     67      9   180.00  15.16700   2 ;     H9-   C17-   C18-   O13
    36     34     33     39      9   180.00  15.16700   2 ;    C18-   C17-   C16-   C21
    36     37     38     39      9   180.00  15.16700   2 ;    C18-   C19-   C20-   C21
    36     37     38     42      9   180.00  15.16700   2 ;    C18-   C19-   C20-   C22
    36     37     51     50      9   180.00  15.16700   2 ;    C18-   C19-   C28-   C27
    36     37     51     52      9   180.00  15.16700   2 ;    C18-   C19-   C28-    O9
    37     36     67     68      9   180.00   3.49364   2 ;    C19-   C18-   O13-   H21
    37     38     39     40      9   180.00  15.16700   2 ;    C19-   C20-   C21-    O7
    37     38     42     43      9   180.00  15.16700   2 ;    C19-   C20-   C22-   C23
    37     38     42     65      9   180.00  15.16700   2 ;    C19-   C20-   C22-   O12
    37     51     50     43      9   180.00  15.16700   2 ;    C19-   C28-   C27-   C23
    37     51     50     49      9   180.00  15.16700   2 ;    C19-   C28-   C27-   C26
    37     51     52     53      9   180.00   3.49364   2 ;    C19-   C28-    O9-   H13
    38     37     36     67      9   180.00  15.16700   2 ;    C20-   C19-   C18-   O13
    38     37     51     50      9   180.00  15.16700   2 ;    C20-   C19-   C28-   C27
    38     37     51     52      9   180.00  15.16700   2 ;    C20-   C19-   C28-    O9
    38     39     40     41      9   180.00   3.49364   2 ;    C20-   C21-    O7-   H10
    38     42     43     44      9   180.00  15.16700   2 ;    C20-   C22-   C23-   C24
    38     42     43     50      9   180.00  15.16700   2 ;    C20-   C22-   C23-   C27
    38     42     65     66      9   180.00   3.49364   2 ;    C20-   C22-   O12-   H20
    39     38     37     51      9   180.00  15.16700   2 ;    C21-   C20-   C19-   C28
    39     38     42     43      9   180.00  15.16700   2 ;    C21-   C20-   C22-   C23
    39     38     42     65      9   180.00  15.16700   2 ;    C21-   C20-   C22-   O12
    40     39     38     42      9   180.00  15.16700   2 ;     O7-   C21-   C20-   C22
    42     38     37     51      9   180.00  15.16700   2 ;    C22-   C20-   C19-   C28
    42     43     44     45      9   180.00   0.00000   2 ;    C22-   C23-   C24-   H11
    42     43     44     46      9   180.00   0.00000   2 ;    C22-   C23-   C24-   H12
    42     43     44     47      9   180.00   1.02508   2 ;    C22-   C23-   C24-   C25
    42     43     50     49      9   180.00  15.16700   2 ;    C22-   C23-   C27-   C26
    42     43     50     51      9   180.00  15.16700   2 ;    C22-   C23-   C27-   C28
    43     42     65     66      9   180.00   3.49364   2 ;    C23-   C22-   O12-   H20
    43     44     47     48      9     0.00   0.65084   3 ;    C23-   C24-   C25-    O8
    43     44     47     58      9     0.00   0.65084   3 ;    C23-   C24-   C25-   C30
    43     44     47     71      9     0.00   0.65084   3 ;    C23-   C24-   C25-   H24
    43     50     49     48      9     0.00   0.00000   0 ;    C23-   C27-   C26-    O8
    43     50     49     54      9   180.00   1.02508   2 ;    C23-   C27-   C26-   C29
    43     50     49     72      9     0.00   0.00000   0 ;    C23-   C27-   C26-   H25
    43     50     51     52      9   180.00  15.16700   2 ;    C23-   C27-   C28-    O9
    44     43     42     65      9   180.00  15.16700   2 ;    C24-   C23-   C22-   O12
    44     43     50     49      9   180.00  15.16700   2 ;    C24-   C23-   C27-   C26
    44     43     50     51      9   180.00  15.16700   2 ;    C24-   C23-   C27-   C28
    44     47     48     49      9     0.00   0.00000   0 ;    C24-   C25-    O8-   C26
    44     47     48     49      9     0.00   0.66944   2 ;    C24-   C25-    O8-   C26
    44     47     48     49      9     0.00   1.00416   3 ;    C24-   C25-    O8-   C26
    44     47     58     59      9     0.00   0.33472   3 ;    C24-   C25-   C30-   H17
    44     47     58     60      9     0.00   0.33472   3 ;    C24-   C25-   C30-   H18
    44     47     58     61      9     0.00   0.41840   3 ;    C24-   C25-   C30-   C31
    45     44     43     50      9   180.00   0.00000   2 ;    H11-   C24-   C23-   C27
    45     44     47     48      9     0.00   0.00000   0 ;    H11-   C24-   C25-    O8
    45     44     47     48      9     0.00   1.04600   1 ;    H11-   C24-   C25-    O8
    45     44     47     58      9     0.00   0.33472   3 ;    H11-   C24-   C25-   C30
    45     44     47     71      9     0.00   0.65084   3 ;    H11-   C24-   C25-   H24
    46     44     43     50      9   180.00   0.00000   2 ;    H12-   C24-   C23-   C27
    46     44     47     48      9     0.00   0.00000   0 ;    H12-   C24-   C25-    O8
    46     44     47     48      9     0.00   1.04600   1 ;    H12-   C24-   C25-    O8
    46     44     47     58      9     0.00   0.33472   3 ;    H12-   C24-   C25-   C30
    46     44     47     71      9     0.00   0.65084   3 ;    H12-   C24-   C25-   H24
    47     44     43     50      9   180.00   1.02508   2 ;    C25-   C24-   C23-   C27
    47     48     49     50      9     0.00   1.60387   3 ;    C25-    O8-   C26-   C27
    47     48     49     54      9     0.00   0.00000   0 ;    C25-    O8-   C26-   C29
    47     48     49     54      9     0.00   0.66944   2 ;    C25-    O8-   C26-   C29
    47     48     49     54      9     0.00   1.00416   3 ;    C25-    O8-   C26-   C29
    47     48     49     72      9     0.00   1.41001   3 ;    C25-    O8-   C26-   H25
    47     58     61     62      9     0.00   3.09616   1 ;    C25-   C30-   C31-   O10
    47     58     61     62      9   180.00   1.12968   2 ;    C25-   C30-   C31-   O10
    47     58     61     62      9   180.00   2.30120   3 ;    C25-   C30-   C31-   O10
    47     58     61     63      9   180.00   0.00000   2 ;    C25-   C30-   C31-   O11
    48     47     58     59      9     0.00   0.00000   0 ;     O8-   C25-   C30-   H17
    48     47     58     59      9     0.00   1.04600   1 ;     O8-   C25-   C30-   H17
    48     47     58     60      9     0.00   0.00000   0 ;     O8-   C25-   C30-   H18
    48     47     58     60      9     0.00   1.04600   1 ;     O8-   C25-   C30-   H18
    48     47     58     61      9     0.00   0.65084   3 ;     O8-   C25-   C30-   C31
    48     49     50     51      9     0.00   0.00000   0 ;     O8-   C26-   C27-   C28
    48     49     54     55      9     0.00   0.00000   0 ;     O8-   C26-   C29-   H14
    48     49     54     55      9     0.00   1.04600   1 ;     O8-   C26-   C29-   H14
    48     49     54     56      9     0.00   0.00000   0 ;     O8-   C26-   C29-   H15
    48     49     54     56      9     0.00   1.04600   1 ;     O8-   C26-   C29-   H15
    48     49     54     57      9     0.00   0.00000   0 ;     O8-   C26-   C29-   H16
    48     49     54     57      9     0.00   1.04600   1 ;     O8-   C26-   C29-   H16
    49     48     47     58      9     0.00   0.00000   0 ;    C26-    O8-   C25-   C30
    49     48     47     58      9     0.00   0.66944   2 ;    C26-    O8-   C25-   C30
    49     48     47     58      9     0.00   1.00416   3 ;    C26-    O8-   C25-   C30
    49     48     47     71      9     0.00   1.41001   3 ;    C26-    O8-   C25-   H24
    49     50     51     52      9   180.00  15.16700   2 ;    C26-   C27-   C28-    O9
    50     43     42     65      9   180.00  15.16700   2 ;    C27-   C23-   C22-   O12
    50     49     54     55      9     0.00   0.65084   3 ;    C27-   C26-   C29-   H14
    50     49     54     56      9     0.00   0.65084   3 ;    C27-   C26-   C29-   H15
    50     49     54     57      9     0.00   0.65084   3 ;    C27-   C26-   C29-   H16
    50     51     52     53      9   180.00   3.49364   2 ;    C27-   C28-    O9-   H13
    51     37     36     67      9   180.00  15.16700   2 ;    C28-   C19-   C18-   O13
    51     50     49     54      9   180.00   1.02508   2 ;    C28-   C27-   C26-   C29
    51     50     49     72      9     0.00   0.00000   0 ;    C28-   C27-   C26-   H25
    55     54     49     72      9     0.00   0.65084   3 ;    H14-   C29-   C26-   H25
    56     54     49     72      9     0.00   0.65084   3 ;    H15-   C29-   C26-   H25
    57     54     49     72      9     0.00   0.65084   3 ;    H16-   C29-   C26-   H25
    58     61     63     64      9   180.00   7.44752   2 ;    C30-   C31-   O11-   H19
    59     58     47     71      9     0.00   0.65084   3 ;    H17-   C30-   C25-   H24
    59     58     61     62      9     0.00   3.47272   1 ;    H17-   C30-   C31-   O10
    59     58     61     62      9   180.00   0.16736   3 ;    H17-   C30-   C31-   O10
    59     58     61     63      9   180.00   0.00000   2 ;    H17-   C30-   C31-   O11
    60     58     47     71      9     0.00   0.65084   3 ;    H18-   C30-   C25-   H24
    60     58     61     62      9     0.00   3.47272   1 ;    H18-   C30-   C31-   O10
    60     58     61     62      9   180.00   0.16736   3 ;    H18-   C30-   C31-   O10
    60     58     61     63      9   180.00   0.00000   2 ;    H18-   C30-   C31-   O11
    61     58     47     71      9     0.00   0.65084   3 ;    C31-   C30-   C25-   H24
    62     61     63     64      9     0.00   7.94960   1 ;    O10-   C31-   O11-   H19
    62     61     63     64      9   180.00   9.62320   2 ;    O10-   C31-   O11-   H19

[ dihedrals ] ; impropers
; treated as propers in GROMACS to use correct AMBER analytical function
;    i      j      k      l   func   phase     kd      pn
     6     23     24     25      4   180.00  43.93200   2 ;     C2-   C10-   C11-    O4
    13     17     16     18      4   180.00   4.60240   2 ;     C6-    O1-    C7-    O2
    20      8      7      6      4   180.00   4.60240   2 ;     C8-    C4-    C3-    C2
    20     31     22     23      4   180.00   4.60240   2 ;     C8-   C15-    C9-   C10
    22      7     20     21      4   180.00  43.93200   2 ;     C9-    C3-    C8-    O3
    22     30     31     32      4   180.00  43.93200   2 ;     C9-   C14-   C15-    O6
    24      5      6      7      4   180.00   4.60240   2 ;    C11-    C1-    C2-    C3
    24     26     23     22      4   180.00   4.60240   2 ;    C11-   C12-   C10-    C9
    26     30     28     29      4   180.00   4.60240   2 ;    C12-   C14-   C13-    H8
    28     23     26     27      4   180.00  43.93200   2 ;    C13-   C10-   C12-    O5
    31     33     30     28      4   180.00   4.60240   2 ;    C15-   C16-   C14-   C13
    33     36     34     35      4   180.00   4.60240   2 ;    C16-   C18-   C17-    H9
    33     38     39     40      4   180.00   4.60240   2 ;    C16-   C20-   C21-    O7
    34     37     36     67      4   180.00   4.60240   2 ;    C17-   C19-   C18-   O13
    34     39     33     30      4   180.00   4.60240   2 ;    C17-   C21-   C16-   C14
    36     38     37     51      4   180.00   4.60240   2 ;    C18-   C20-   C19-   C28
    37     39     38     42      4   180.00   4.60240   2 ;    C19-   C21-   C20-   C22
    37     50     51     52      4   180.00   4.60240   2 ;    C19-   C27-   C28-    O9
    38     43     42     65      4   180.00   4.60240   2 ;    C20-   C23-   C22-   O12
    42     50     43     44      4   180.00   4.60240   2 ;    C22-   C27-   C23-   C24
    49     43     50     51      4   180.00   4.60240   2 ;    C26-   C23-   C27-   C28
    58     62     61     63      4   180.00   4.60240   2 ;    C30-   O10-   C31-   O11
