# Supplementary material for: Probing the binding hypothesis of Smad3 modulators by molecular dynamic simulations for Atherosclerosis Cardiovascular Disease (ASCVD)
Source: PLoS One. 2025 Jun 4;20(6):e0324677. doi: 10.1371/journal.pone.0324677 (PMC12136405; doi:10.1371/journal.pone.0324677)
Supplement: S1 MD — (ZIP) [file pone.0324677.s014.zip › MD Supplementary data/Smad3-Ligand Complexes/SM12/S12.gro]

S12.gro created by acpype (v: 2022.3.11) on Sat May 21 22:23:38 2022
 38
    1S12   C1    1   4.666   4.616   4.355
    1S12   H1    2   4.607   4.527   4.334
    1S12   H2    3   4.649   4.692   4.278
    1S12   H3    4   4.643   4.657   4.454
    1S12   C2    5   4.812   4.578   4.353
    1S12   N1    6   4.896   4.642   4.278
    1S12   N2    7   5.018   4.582   4.300
    1S12   C3    8   5.006   4.482   4.391
    1S12   H4    9   5.091   4.426   4.420
    1S12   C4   10   4.875   4.476   4.427
    1S12   C5   11   4.815   4.384   4.524
    1S12   N3   12   4.798   4.260   4.494
    1S12   N4   13   4.739   4.167   4.581
    1S12   H5   14   4.671   4.194   4.654
    1S12   C6   15   4.763   4.032   4.576
    1S12   N5   16   4.829   3.969   4.662
    1S12   C7   17   4.825   3.827   4.625
    1S12   H6   18   4.921   3.798   4.581
    1S12   H7   19   4.800   3.764   4.710
    1S12   C8   20   4.714   3.822   4.518
    1S12   H8   21   4.619   3.794   4.563
    1S12   H9   22   4.740   3.755   4.436
    1S12   N6   23   4.709   3.961   4.475
    1S12  H10   24   4.625   4.006   4.438
    1S12   C9   25   4.769   4.437   4.659
    1S12  H11   26   4.815   4.533   4.676
    1S12  H12   27   4.801   4.367   4.735
    1S12  H13   28   4.661   4.446   4.654
    1S12  C10   29   5.143   4.624   4.235
    1S12   N7   30   5.160   4.734   4.175
    1S12  C11   31   5.296   4.736   4.120
    1S12  H14   32   5.297   4.766   4.015
    1S12  H15   33   5.359   4.802   4.179
    1S12  C12   34   5.343   4.590   4.135
    1S12  H16   35   5.447   4.585   4.169
    1S12  H17   36   5.330   4.536   4.041
    1S12   N8   37   5.251   4.540   4.235
    1S12  H18   38   5.227   4.440   4.248
   16.80000    20.94400    14.38600
