# Supplementary material for: Probing the binding hypothesis of Smad3 modulators by molecular dynamic simulations for Atherosclerosis Cardiovascular Disease (ASCVD)
Source: PLoS One. 2025 Jun 4;20(6):e0324677. doi: 10.1371/journal.pone.0324677 (PMC12136405; doi:10.1371/journal.pone.0324677)
Supplement: S1 MD — (ZIP) [file pone.0324677.s014.zip › MD Supplementary data/Smad3-Ligand Complexes/SM12/S12.itp]

; S12.itp created by acpype (v: 2022.3.11) on Sat May 21 22:23:38 2022

[ atomtypes ]
;name   bond_type     mass     charge   ptype   sigma         epsilon       Amb
 c3       c3          0.00000  0.00000   A     3.39771e-01   4.51035e-01 ; 1.91  0.1078
 hc       hc          0.00000  0.00000   A     2.60018e-01   8.70272e-02 ; 1.46  0.0208
 cc       cc          0.00000  0.00000   A     3.31521e-01   4.13379e-01 ; 1.86  0.0988
 nd       nd          0.00000  0.00000   A     3.38417e-01   3.93714e-01 ; 1.90  0.0941
 na       na          0.00000  0.00000   A     3.20581e-01   8.54373e-01 ; 1.80  0.2042
 cd       cd          0.00000  0.00000   A     3.31521e-01   4.13379e-01 ; 1.86  0.0988
 h4       h4          0.00000  0.00000   A     2.53639e-01   6.73624e-02 ; 1.42  0.0161
 ce       ce          0.00000  0.00000   A     3.31521e-01   4.13379e-01 ; 1.86  0.0988
 n2       n2          0.00000  0.00000   A     3.38417e-01   3.93714e-01 ; 1.90  0.0941
 nu       nu          0.00000  0.00000   A     3.27904e-01   6.46428e-01 ; 1.84  0.1545
 hn       hn          0.00000  0.00000   A     1.10650e-01   4.18400e-02 ; 0.62  0.0100
 c2       c2          0.00000  0.00000   A     3.31521e-01   4.13379e-01 ; 1.86  0.0988
 h1       h1          0.00000  0.00000   A     2.42200e-01   8.70272e-02 ; 1.36  0.0208

[ moleculetype ]
;name            nrexcl
 S12              3

[ atoms ]
;   nr  type  resi  res  atom  cgnr     charge      mass       ; qtot   bond_type
     1   c3     1   S12    C1    1    -0.128400     12.01000 ; qtot -0.128
     2   hc     1   S12    H1    2     0.056033      1.00800 ; qtot -0.072
     3   hc     1   S12    H2    3     0.056033      1.00800 ; qtot -0.016
     4   hc     1   S12    H3    4     0.056033      1.00800 ; qtot 0.040
     5   cc     1   S12    C2    5     0.339600     12.01000 ; qtot 0.379
     6   nd     1   S12    N1    6    -0.467800     14.01000 ; qtot -0.089
     7   na     1   S12    N2    7     0.060300     14.01000 ; qtot -0.028
     8   cd     1   S12    C3    8    -0.069300     12.01000 ; qtot -0.098
     9   h4     1   S12    H4    9     0.202000      1.00800 ; qtot 0.104
    10   cc     1   S12    C4   10    -0.299200     12.01000 ; qtot -0.195
    11   ce     1   S12    C5   11     0.432900     12.01000 ; qtot 0.238
    12   n2     1   S12    N3   12    -0.442400     14.01000 ; qtot -0.204
    13   nu     1   S12    N4   13    -0.460300     14.01000 ; qtot -0.665
    14   hn     1   S12    H5   14     0.410800      1.00800 ; qtot -0.254
    15   c2     1   S12    C6   15     0.728100     12.01000 ; qtot 0.474
    16   n2     1   S12    N5   16    -0.664900     14.01000 ; qtot -0.191
    17   c3     1   S12    C7   17     0.092800     12.01000 ; qtot -0.098
    18   h1     1   S12    H6   18     0.064200      1.00800 ; qtot -0.034
    19   h1     1   S12    H7   19     0.064200      1.00800 ; qtot 0.031
    20   c3     1   S12    C8   20     0.127800     12.01000 ; qtot 0.158
    21   h1     1   S12    H8   21     0.053200      1.00800 ; qtot 0.212
    22   h1     1   S12    H9   22     0.053200      1.00800 ; qtot 0.265
    23   nu     1   S12    N6   23    -0.791200     14.01000 ; qtot -0.526
    24   hn     1   S12   H10   24     0.407800      1.00800 ; qtot -0.119
    25   c3     1   S12    C9   25    -0.172400     12.01000 ; qtot -0.291
    26   hc     1   S12   H11   26     0.057033      1.00800 ; qtot -0.234
    27   hc     1   S12   H12   27     0.057033      1.00800 ; qtot -0.177
    28   hc     1   S12   H13   28     0.057033      1.00800 ; qtot -0.120
    29   c2     1   S12   C10   29     0.621700     12.01000 ; qtot 0.502
    30   n2     1   S12    N7   30    -0.571900     14.01000 ; qtot -0.070
    31   c3     1   S12   C11   31     0.074800     12.01000 ; qtot 0.005
    32   h1     1   S12   H14   32     0.075700      1.00800 ; qtot 0.080
    33   h1     1   S12   H15   33     0.075700      1.00800 ; qtot 0.156
    34   c3     1   S12   C12   34     0.121800     12.01000 ; qtot 0.278
    35   h1     1   S12   H16   35     0.061700      1.00800 ; qtot 0.340
    36   h1     1   S12   H17   36     0.061700      1.00800 ; qtot 0.401
    37   nu     1   S12    N8   37    -0.795198     14.01000 ; qtot -0.394
    38   hn     1   S12   H18   38     0.393800      1.00800 ; qtot -0.000

[ bonds ]
;   ai     aj funct   r             k
     1      2   1    1.0970e-01    3.1455e+05 ;     C1 - H1    
     1      3   1    1.0970e-01    3.1455e+05 ;     C1 - H2    
     1      4   1    1.0970e-01    3.1455e+05 ;     C1 - H3    
     1      5   1    1.5020e-01    2.1974e+05 ;     C1 - C2    
     5      6   1    1.3170e-01    3.7715e+05 ;     C2 - N1    
     5     10   1    1.4280e-01    2.8468e+05 ;     C2 - C4    
     6      7   1    1.3540e-01    2.5305e+05 ;     N1 - N2    
     7      8   1    1.3800e-01    2.9665e+05 ;     N2 - C3    
     7     29   1    1.4010e-01    2.7422e+05 ;     N2 - C10   
     8      9   1    1.0820e-01    3.3798e+05 ;     C3 - H4    
     8     10   1    1.3730e-01    3.4819e+05 ;     C3 - C4    
    10     11   1    1.4540e-01    2.5924e+05 ;     C4 - C5    
    11     12   1    1.2870e-01    4.2426e+05 ;     C5 - N3    
    11     25   1    1.5160e-01    2.0928e+05 ;     C5 - C9    
    12     13   1    1.3520e-01    2.5472e+05 ;     N3 - N4    
    13     14   1    1.0120e-01    4.4309e+05 ;     N4 - H5    
    13     15   1    1.3870e-01    2.8903e+05 ;     N4 - C6    
    15     16   1    1.2820e-01    4.3405e+05 ;     C6 - N5    
    15     23   1    1.3870e-01    2.8903e+05 ;     C6 - N6    
    16     17   1    1.4660e-01    2.1748e+05 ;     N5 - C7    
    17     18   1    1.0970e-01    3.1455e+05 ;     C7 - H6    
    17     19   1    1.0970e-01    3.1455e+05 ;     C7 - H7    
    17     20   1    1.5380e-01    1.9456e+05 ;     C7 - C8    
    20     21   1    1.0970e-01    3.1455e+05 ;     C8 - H8    
    20     22   1    1.0970e-01    3.1455e+05 ;     C8 - H9    
    20     23   1    1.4640e-01    2.1907e+05 ;     C8 - N6    
    23     24   1    1.0120e-01    4.4309e+05 ;     N6 - H10   
    25     26   1    1.0970e-01    3.1455e+05 ;     C9 - H11   
    25     27   1    1.0970e-01    3.1455e+05 ;     C9 - H12   
    25     28   1    1.0970e-01    3.1455e+05 ;     C9 - H13   
    29     30   1    1.2820e-01    4.3405e+05 ;    C10 - N7    
    29     37   1    1.3870e-01    2.8903e+05 ;    C10 - N8    
    30     31   1    1.4660e-01    2.1748e+05 ;     N7 - C11   
    31     32   1    1.0970e-01    3.1455e+05 ;    C11 - H14   
    31     33   1    1.0970e-01    3.1455e+05 ;    C11 - H15   
    31     34   1    1.5380e-01    1.9456e+05 ;    C11 - C12   
    34     35   1    1.0970e-01    3.1455e+05 ;    C12 - H16   
    34     36   1    1.0970e-01    3.1455e+05 ;    C12 - H17   
    34     37   1    1.4640e-01    2.1907e+05 ;    C12 - N8    
    37     38   1    1.0120e-01    4.4309e+05 ;     N8 - H18   

[ pairs ]
;   ai     aj    funct
     1      7      1 ;     C1 - N2    
     1      8      1 ;     C1 - C3    
     1     11      1 ;     C1 - C5    
     2      6      1 ;     H1 - N1    
     2     10      1 ;     H1 - C4    
     3      6      1 ;     H2 - N1    
     3     10      1 ;     H2 - C4    
     4      6      1 ;     H3 - N1    
     4     10      1 ;     H3 - C4    
     5      9      1 ;     C2 - H4    
     5     12      1 ;     C2 - N3    
     5     25      1 ;     C2 - C9    
     5     29      1 ;     C2 - C10   
     6      9      1 ;     N1 - H4    
     6     11      1 ;     N1 - C5    
     6     30      1 ;     N1 - N7    
     6     37      1 ;     N1 - N8    
     7     11      1 ;     N2 - C5    
     7     31      1 ;     N2 - C11   
     7     34      1 ;     N2 - C12   
     7     38      1 ;     N2 - H18   
     8     12      1 ;     C3 - N3    
     8     25      1 ;     C3 - C9    
     8     30      1 ;     C3 - N7    
     8     37      1 ;     C3 - N8    
     9     11      1 ;     H4 - C5    
     9     29      1 ;     H4 - C10   
    10     13      1 ;     C4 - N4    
    10     26      1 ;     C4 - H11   
    10     27      1 ;     C4 - H12   
    10     28      1 ;     C4 - H13   
    10     29      1 ;     C4 - C10   
    11     14      1 ;     C5 - H5    
    11     15      1 ;     C5 - C6    
    12     16      1 ;     N3 - N5    
    12     23      1 ;     N3 - N6    
    12     26      1 ;     N3 - H11   
    12     27      1 ;     N3 - H12   
    12     28      1 ;     N3 - H13   
    13     17      1 ;     N4 - C7    
    13     20      1 ;     N4 - C8    
    13     24      1 ;     N4 - H10   
    13     25      1 ;     N4 - C9    
    14     16      1 ;     H5 - N5    
    14     23      1 ;     H5 - N6    
    15     18      1 ;     C6 - H6    
    15     19      1 ;     C6 - H7    
    15     21      1 ;     C6 - H8    
    15     22      1 ;     C6 - H9    
    16     21      1 ;     N5 - H8    
    16     22      1 ;     N5 - H9    
    16     24      1 ;     N5 - H10   
    17     24      1 ;     C7 - H10   
    18     21      1 ;     H6 - H8    
    18     22      1 ;     H6 - H9    
    18     23      1 ;     H6 - N6    
    19     21      1 ;     H7 - H8    
    19     22      1 ;     H7 - H9    
    19     23      1 ;     H7 - N6    
    21     24      1 ;     H8 - H10   
    22     24      1 ;     H9 - H10   
    29     32      1 ;    C10 - H14   
    29     33      1 ;    C10 - H15   
    29     35      1 ;    C10 - H16   
    29     36      1 ;    C10 - H17   
    30     35      1 ;     N7 - H16   
    30     36      1 ;     N7 - H17   
    30     38      1 ;     N7 - H18   
    31     38      1 ;    C11 - H18   
    32     35      1 ;    H14 - H16   
    32     36      1 ;    H14 - H17   
    32     37      1 ;    H14 - N8    
    33     35      1 ;    H15 - H16   
    33     36      1 ;    H15 - H17   
    33     37      1 ;    H15 - N8    
    35     38      1 ;    H16 - H18   
    36     38      1 ;    H17 - H18   

[ angles ]
;   ai     aj     ak    funct   theta         cth
     1      5      6      1    1.2241e+02    7.0208e+02 ;     C1 - C2     - N1    
     1      5     10      1    1.1597e+02    5.5815e+02 ;     C1 - C2     - C4    
     2      1      3      1    1.0758e+02    3.2635e+02 ;     H1 - C1     - H2    
     2      1      4      1    1.0758e+02    3.2635e+02 ;     H1 - C1     - H3    
     2      1      5      1    1.1049e+02    3.9915e+02 ;     H1 - C1     - C2    
     3      1      4      1    1.0758e+02    3.2635e+02 ;     H2 - C1     - H3    
     3      1      5      1    1.1049e+02    3.9915e+02 ;     H2 - C1     - C2    
     4      1      5      1    1.1049e+02    3.9915e+02 ;     H3 - C1     - C2    
     5      6      7      1    1.0382e+02    7.8492e+02 ;     C2 - N1     - N2    
     5     10      8      1    1.1419e+02    5.8827e+02 ;     C2 - C4     - C3    
     5     10     11      1    1.2706e+02    5.4308e+02 ;     C2 - C4     - C5    
     6      5     10      1    1.1256e+02    7.5563e+02 ;     N1 - C2     - C4    
     6      7      8      1    1.1236e+02    7.3722e+02 ;     N1 - N2     - C3    
     6      7     29      1    1.2080e+02    7.0542e+02 ;     N1 - N2     - C10   
     7      8      9      1    1.2053e+02    5.1463e+02 ;     N2 - C3     - H4    
     7      8     10      1    1.0699e+02    7.7571e+02 ;     N2 - C3     - C4    
     7     29     30      1    1.2362e+02    9.2299e+02 ;     N2 - C10    - N7    
     7     29     37      1    1.1282e+02    9.3805e+02 ;     N2 - C10    - N8    
     8      7     29      1    1.2655e+02    5.4559e+02 ;     C3 - N2     - C10   
     8     10     11      1    1.2805e+02    5.5061e+02 ;     C3 - C4     - C5    
     9      8     10      1    1.2848e+02    3.9999e+02 ;     H4 - C3     - C4    
    10     11     12      1    1.2096e+02    7.2718e+02 ;     C4 - C5     - N3    
    10     11     25      1    1.1803e+02    5.4559e+02 ;     C4 - C5     - C9    
    11     12     13      1    1.1834e+02    7.4308e+02 ;     C5 - N3     - N4    
    11     25     26      1    1.1059e+02    3.9497e+02 ;     C5 - C9     - H11   
    11     25     27      1    1.1059e+02    3.9497e+02 ;     C5 - C9     - H12   
    11     25     28      1    1.1059e+02    3.9497e+02 ;     C5 - C9     - H13   
    12     11     25      1    1.2273e+02    7.0124e+02 ;     N3 - C5     - C9    
    12     13     14      1    1.1814e+02    5.1798e+02 ;     N3 - N4     - H5    
    12     13     15      1    1.2022e+02    7.1128e+02 ;     N3 - N4     - C6    
    13     15     16      1    1.2427e+02    9.2634e+02 ;     N4 - C6     - N5    
    13     15     23      1    1.1282e+02    9.3805e+02 ;     N4 - C6     - N6    
    14     13     15      1    1.1509e+02    4.1003e+02 ;     H5 - N4     - C6    
    15     16     17      1    1.1530e+02    5.7321e+02 ;     C6 - N5     - C7    
    15     23     20      1    1.2371e+02    5.3723e+02 ;     C6 - N6     - C8    
    15     23     24      1    1.1509e+02    4.1003e+02 ;     C6 - N6     - H10   
    16     15     23      1    1.2427e+02    9.2634e+02 ;     N5 - C6     - N6    
    16     17     18      1    1.0981e+02    5.1128e+02 ;     N5 - C7     - H6    
    16     17     19      1    1.0981e+02    5.1128e+02 ;     N5 - C7     - H7    
    16     17     20      1    1.0880e+02    7.0375e+02 ;     N5 - C7     - C8    
    17     20     21      1    1.0956e+02    3.9246e+02 ;     C7 - C8     - H8    
    17     20     22      1    1.0956e+02    3.9246e+02 ;     C7 - C8     - H9    
    17     20     23      1    1.1046e+02    6.9873e+02 ;     C7 - C8     - N6    
    18     17     19      1    1.0846e+02    3.2468e+02 ;     H6 - C7     - H7    
    18     17     20      1    1.0956e+02    3.9246e+02 ;     H6 - C7     - C8    
    19     17     20      1    1.0956e+02    3.9246e+02 ;     H7 - C7     - C8    
    20     23     24      1    1.1599e+02    3.8828e+02 ;     C8 - N6     - H10   
    21     20     22      1    1.0846e+02    3.2468e+02 ;     H8 - C8     - H9    
    21     20     23      1    1.0979e+02    5.1212e+02 ;     H8 - C8     - N6    
    22     20     23      1    1.0979e+02    5.1212e+02 ;     H9 - C8     - N6    
    26     25     27      1    1.0758e+02    3.2635e+02 ;    H11 - C9     - H12   
    26     25     28      1    1.0758e+02    3.2635e+02 ;    H11 - C9     - H13   
    27     25     28      1    1.0758e+02    3.2635e+02 ;    H12 - C9     - H13   
    29     30     31      1    1.1530e+02    5.7321e+02 ;    C10 - N7     - C11   
    29     37     34      1    1.2371e+02    5.3723e+02 ;    C10 - N8     - C12   
    29     37     38      1    1.1509e+02    4.1003e+02 ;    C10 - N8     - H18   
    30     29     37      1    1.2427e+02    9.2634e+02 ;     N7 - C10    - N8    
    30     31     32      1    1.0981e+02    5.1128e+02 ;     N7 - C11    - H14   
    30     31     33      1    1.0981e+02    5.1128e+02 ;     N7 - C11    - H15   
    30     31     34      1    1.0880e+02    7.0375e+02 ;     N7 - C11    - C12   
    31     34     35      1    1.0956e+02    3.9246e+02 ;    C11 - C12    - H16   
    31     34     36      1    1.0956e+02    3.9246e+02 ;    C11 - C12    - H17   
    31     34     37      1    1.1046e+02    6.9873e+02 ;    C11 - C12    - N8    
    32     31     33      1    1.0846e+02    3.2468e+02 ;    H14 - C11    - H15   
    32     31     34      1    1.0956e+02    3.9246e+02 ;    H14 - C11    - C12   
    33     31     34      1    1.0956e+02    3.9246e+02 ;    H15 - C11    - C12   
    34     37     38      1    1.1599e+02    3.8828e+02 ;    C12 - N8     - H18   
    35     34     36      1    1.0846e+02    3.2468e+02 ;    H16 - C12    - H17   
    35     34     37      1    1.0979e+02    5.1212e+02 ;    H16 - C12    - N8    
    36     34     37      1    1.0979e+02    5.1212e+02 ;    H17 - C12    - N8    

[ dihedrals ] ; propers
; for gromacs 4.5 or higher, using funct 9
;    i      j      k      l   func   phase     kd      pn
     1      5      6      7      9   180.00  19.87400   2 ;     C1-    C2-    N1-    N2
     1      5     10      8      9   180.00  16.73600   2 ;     C1-    C2-    C4-    C3
     1      5     10     11      9   180.00  16.73600   2 ;     C1-    C2-    C4-    C5
     2      1      5      6      9     0.00   0.00000   0 ;     H1-    C1-    C2-    N1
     2      1      5     10      9     0.00   0.00000   0 ;     H1-    C1-    C2-    C4
     3      1      5      6      9     0.00   0.00000   0 ;     H2-    C1-    C2-    N1
     3      1      5     10      9     0.00   0.00000   0 ;     H2-    C1-    C2-    C4
     4      1      5      6      9     0.00   0.00000   0 ;     H3-    C1-    C2-    N1
     4      1      5     10      9     0.00   0.00000   0 ;     H3-    C1-    C2-    C4
     5      6      7      8      9   180.00  20.08320   2 ;     C2-    N1-    N2-    C3
     5      6      7     29      9   180.00  20.08320   2 ;     C2-    N1-    N2-   C10
     5     10      8      7      9   180.00  16.73600   2 ;     C2-    C4-    C3-    N2
     5     10      8      9      9   180.00  16.73600   2 ;     C2-    C4-    C3-    H4
     5     10     11     12      9   180.00   4.18400   2 ;     C2-    C4-    C5-    N3
     5     10     11     25      9   180.00   2.09200   2 ;     C2-    C4-    C5-    C9
     6      5     10      8      9   180.00  16.73600   2 ;     N1-    C2-    C4-    C3
     6      5     10     11      9   180.00  16.73600   2 ;     N1-    C2-    C4-    C5
     6      7      8      9      9   180.00   7.11280   2 ;     N1-    N2-    C3-    H4
     6      7      8     10      9   180.00   7.11280   2 ;     N1-    N2-    C3-    C4
     6      7     29     30      9   180.00   2.61500   2 ;     N1-    N2-   C10-    N7
     6      7     29     37      9   180.00   2.61500   2 ;     N1-    N2-   C10-    N8
     7      6      5     10      9   180.00  19.87400   2 ;     N2-    N1-    C2-    C4
     7      8     10     11      9   180.00  16.73600   2 ;     N2-    C3-    C4-    C5
     7     29     30     31      9   180.00  17.36360   2 ;     N2-   C10-    N7-   C11
     7     29     37     34      9   180.00   2.82420   2 ;     N2-   C10-    N8-   C12
     7     29     37     38      9   180.00   2.82420   2 ;     N2-   C10-    N8-   H18
     8      7     29     30      9   180.00   2.61500   2 ;     C3-    N2-   C10-    N7
     8      7     29     37      9   180.00   2.61500   2 ;     C3-    N2-   C10-    N8
     8     10     11     12      9   180.00   4.18400   2 ;     C3-    C4-    C5-    N3
     8     10     11     25      9   180.00   2.09200   2 ;     C3-    C4-    C5-    C9
     9      8      7     29      9   180.00   7.11280   2 ;     H4-    C3-    N2-   C10
     9      8     10     11      9   180.00  16.73600   2 ;     H4-    C3-    C4-    C5
    10      8      7     29      9   180.00   7.11280   2 ;     C4-    C3-    N2-   C10
    10     11     12     13      9   180.00   3.34720   2 ;     C4-    C5-    N3-    N4
    10     11     25     26      9     0.00   6.15048   1 ;     C4-    C5-    C9-   H11
    10     11     25     26      9   180.00   1.50624   3 ;     C4-    C5-    C9-   H11
    10     11     25     27      9     0.00   6.15048   1 ;     C4-    C5-    C9-   H12
    10     11     25     27      9   180.00   1.50624   3 ;     C4-    C5-    C9-   H12
    10     11     25     28      9     0.00   6.15048   1 ;     C4-    C5-    C9-   H13
    10     11     25     28      9   180.00   1.50624   3 ;     C4-    C5-    C9-   H13
    11     12     13     14      9   180.00  11.71520   2 ;     C5-    N3-    N4-    H5
    11     12     13     15      9   180.00  11.71520   2 ;     C5-    N3-    N4-    C6
    12     11     25     26      9     0.00   0.00000   0 ;     N3-    C5-    C9-   H11
    12     11     25     27      9     0.00   0.00000   0 ;     N3-    C5-    C9-   H12
    12     11     25     28      9     0.00   0.00000   0 ;     N3-    C5-    C9-   H13
    12     13     15     16      9   180.00   2.82420   2 ;     N3-    N4-    C6-    N5
    12     13     15     23      9   180.00   2.82420   2 ;     N3-    N4-    C6-    N6
    13     12     11     25      9   180.00   3.34720   2 ;     N4-    N3-    C5-    C9
    13     15     16     17      9   180.00  17.36360   2 ;     N4-    C6-    N5-    C7
    13     15     23     20      9   180.00   2.82420   2 ;     N4-    C6-    N6-    C8
    13     15     23     24      9   180.00   2.82420   2 ;     N4-    C6-    N6-   H10
    14     13     15     16      9   180.00   2.82420   2 ;     H5-    N4-    C6-    N5
    14     13     15     23      9   180.00   2.82420   2 ;     H5-    N4-    C6-    N6
    15     16     17     18      9   180.00   0.69036   3 ;     C6-    N5-    C7-    H6
    15     16     17     19      9   180.00   0.69036   3 ;     C6-    N5-    C7-    H7
    15     16     17     20      9     0.00   0.00000   0 ;     C6-    N5-    C7-    C8
    15     23     20     17      9     0.00   0.00000   0 ;     C6-    N6-    C8-    C7
    15     23     20     21      9     0.00   1.67360   3 ;     C6-    N6-    C8-    H8
    15     23     20     22      9     0.00   1.67360   3 ;     C6-    N6-    C8-    H9
    16     15     23     20      9   180.00   2.82420   2 ;     N5-    C6-    N6-    C8
    16     15     23     24      9   180.00   2.82420   2 ;     N5-    C6-    N6-   H10
    16     17     20     21      9     0.00   0.65084   3 ;     N5-    C7-    C8-    H8
    16     17     20     22      9     0.00   0.65084   3 ;     N5-    C7-    C8-    H9
    16     17     20     23      9     0.00   0.65084   3 ;     N5-    C7-    C8-    N6
    17     16     15     23      9   180.00  17.36360   2 ;     C7-    N5-    C6-    N6
    17     20     23     24      9     0.00   0.00000   0 ;     C7-    C8-    N6-   H10
    18     17     20     21      9     0.00   0.65084   3 ;     H6-    C7-    C8-    H8
    18     17     20     22      9     0.00   0.65084   3 ;     H6-    C7-    C8-    H9
    18     17     20     23      9     0.00   0.65084   3 ;     H6-    C7-    C8-    N6
    19     17     20     21      9     0.00   0.65084   3 ;     H7-    C7-    C8-    H8
    19     17     20     22      9     0.00   0.65084   3 ;     H7-    C7-    C8-    H9
    19     17     20     23      9     0.00   0.65084   3 ;     H7-    C7-    C8-    N6
    21     20     23     24      9     0.00   0.00000   0 ;     H8-    C8-    N6-   H10
    22     20     23     24      9     0.00   0.00000   0 ;     H9-    C8-    N6-   H10
    29     30     31     32      9   180.00   0.69036   3 ;    C10-    N7-   C11-   H14
    29     30     31     33      9   180.00   0.69036   3 ;    C10-    N7-   C11-   H15
    29     30     31     34      9     0.00   0.00000   0 ;    C10-    N7-   C11-   C12
    29     37     34     31      9     0.00   0.00000   0 ;    C10-    N8-   C12-   C11
    29     37     34     35      9     0.00   1.67360   3 ;    C10-    N8-   C12-   H16
    29     37     34     36      9     0.00   1.67360   3 ;    C10-    N8-   C12-   H17
    30     29     37     34      9   180.00   2.82420   2 ;     N7-   C10-    N8-   C12
    30     29     37     38      9   180.00   2.82420   2 ;     N7-   C10-    N8-   H18
    30     31     34     35      9     0.00   0.65084   3 ;     N7-   C11-   C12-   H16
    30     31     34     36      9     0.00   0.65084   3 ;     N7-   C11-   C12-   H17
    30     31     34     37      9     0.00   0.65084   3 ;     N7-   C11-   C12-    N8
    31     30     29     37      9   180.00  17.36360   2 ;    C11-    N7-   C10-    N8
    31     34     37     38      9     0.00   0.00000   0 ;    C11-   C12-    N8-   H18
    32     31     34     35      9     0.00   0.65084   3 ;    H14-   C11-   C12-   H16
    32     31     34     36      9     0.00   0.65084   3 ;    H14-   C11-   C12-   H17
    32     31     34     37      9     0.00   0.65084   3 ;    H14-   C11-   C12-    N8
    33     31     34     35      9     0.00   0.65084   3 ;    H15-   C11-   C12-   H16
    33     31     34     36      9     0.00   0.65084   3 ;    H15-   C11-   C12-   H17
    33     31     34     37      9     0.00   0.65084   3 ;    H15-   C11-   C12-    N8
    35     34     37     38      9     0.00   0.00000   0 ;    H16-   C12-    N8-   H18
    36     34     37     38      9     0.00   0.00000   0 ;    H17-   C12-    N8-   H18

[ dihedrals ] ; impropers
; treated as propers in GROMACS to use correct AMBER analytical function
;    i      j      k      l   func   phase     kd      pn
     1     10      5      6      4   180.00   4.60240   2 ;     C1-    C4-    C2-    N1
     5      8     10     11      4   180.00   4.60240   2 ;     C2-    C3-    C4-    C5
    10      9      8      7      4   180.00   4.60240   2 ;     C4-    H4-    C3-    N2
    15     14     13     12      4   180.00   4.60240   2 ;     C6-    H5-    N4-    N3
    15     20     23     24      4   180.00   4.60240   2 ;     C6-    C8-    N6-   H10
    16     13     15     23      4   180.00   4.60240   2 ;     N5-    N4-    C6-    N6
    25     10     11     12      4   180.00   4.60240   2 ;     C9-    C4-    C5-    N3
    29      8      7      6      4   180.00   4.60240   2 ;    C10-    C3-    N2-    N1
    29     34     37     38      4   180.00   4.60240   2 ;    C10-   C12-    N8-   H18
    30      7     29     37      4   180.00   4.60240   2 ;     N7-    N2-   C10-    N8
