# Supplementary material for: Probing the binding hypothesis of Smad3 modulators by molecular dynamic simulations for Atherosclerosis Cardiovascular Disease (ASCVD)
Source: PLoS One. 2025 Jun 4;20(6):e0324677. doi: 10.1371/journal.pone.0324677 (PMC12136405; doi:10.1371/journal.pone.0324677)
Supplement: S1 MD — (ZIP) [file pone.0324677.s014.zip › MD Supplementary data/Smad3-Ligand Complexes/SM13/S13.gro]

S13.gro created by acpype (v: 2022.3.11) on Wed May 25 01:20:22 2022
 58
    1S13   C1    1   4.635   4.098   4.746
    1S13   H1    2   4.623   4.086   4.638
    1S13   H2    3   4.537   4.099   4.794
    1S13   H3    4   4.697   4.018   4.785
    1S13   C2    5   4.704   4.230   4.775
    1S13   C3    6   4.739   4.313   4.668
    1S13   H4    7   4.715   4.284   4.570
    1S13   C4    8   4.803   4.435   4.690
    1S13   C5    9   4.832   4.476   4.822
    1S13   C6   10   4.796   4.392   4.928
    1S13   H5   11   4.815   4.423   5.028
    1S13   C7   12   4.733   4.270   4.906
    1S13   C8   13   4.696   4.183   5.025
    1S13   H6   14   4.727   4.232   5.117
    1S13   H7   15   4.747   4.087   5.015
    1S13   H8   16   4.588   4.169   5.024
    1S13   N1   17   4.898   4.601   4.847
    1S13   C9   18   4.905   4.693   4.759
    1S13   H9   19   4.860   4.677   4.665
    1S13  C10   20   4.972   4.821   4.783
    1S13  C11   21   5.112   4.835   4.781
    1S13  C12   22   5.172   4.959   4.806
    1S13   N2   23   5.099   5.066   4.833
    1S13  C13   24   4.966   5.058   4.835
    1S13  H10   25   4.912   5.147   4.856
    1S13  C14   26   4.898   4.938   4.810
    1S13  C15   27   4.747   4.941   4.814
    1S13  H11   28   4.713   4.987   4.906
    1S13  H12   29   4.708   4.841   4.802
    1S13   O1   30   4.709   5.021   4.701
    1S13  H13   31   4.778   5.018   4.633
    1S13  C16   32   5.323   4.976   4.805
    1S13  H14   33   5.359   4.946   4.707
    1S13  H15   34   5.364   4.911   4.882
    1S13  H16   35   5.347   5.080   4.825
    1S13   O2   36   5.192   4.728   4.753
    1S13  H17   37   5.131   4.650   4.736
    1S13   N3   38   4.838   4.519   4.579
    1S13  C17   39   4.919   4.479   4.489
    1S13  H18   40   4.962   4.383   4.499
    1S13  C18   41   4.957   4.557   4.370
    1S13  C19   42   5.094   4.573   4.341
    1S13  C20   43   5.136   4.644   4.228
    1S13   N4   44   5.048   4.698   4.145
    1S13  C21   45   4.917   4.685   4.169
    1S13  H19   46   4.851   4.730   4.099
    1S13  C22   47   4.867   4.618   4.280
    1S13  C23   48   4.716   4.616   4.295
    1S13  H20   49   4.688   4.564   4.386
    1S13  H21   50   4.671   4.572   4.208
    1S13   O3   51   4.679   4.754   4.308
    1S13  H22   52   4.670   4.789   4.216
    1S13  C24   53   5.282   4.663   4.194
    1S13  H23   54   5.327   4.565   4.179
    1S13  H24   55   5.330   4.717   4.276
    1S13  H25   56   5.289   4.722   4.102
    1S13   O4   57   5.188   4.519   4.425
    1S13  H26   58   5.279   4.537   4.393
   16.53800    22.58400    20.35600
