# Supplementary material for: Probing the binding hypothesis of Smad3 modulators by molecular dynamic simulations for Atherosclerosis Cardiovascular Disease (ASCVD)
Source: PLoS One. 2025 Jun 4;20(6):e0324677. doi: 10.1371/journal.pone.0324677 (PMC12136405; doi:10.1371/journal.pone.0324677)
Supplement: S1 MD — (ZIP) [file pone.0324677.s014.zip › MD Supplementary data/Smad3-Ligand Complexes/SM13/S13.itp]

; S13.itp created by acpype (v: 2022.3.11) on Wed May 25 01:20:22 2022

[ atomtypes ]
;name   bond_type     mass     charge   ptype   sigma         epsilon       Amb
 c3       c3          0.00000  0.00000   A     3.39771e-01   4.51035e-01 ; 1.91  0.1078
 hc       hc          0.00000  0.00000   A     2.60018e-01   8.70272e-02 ; 1.46  0.0208
 ca       ca          0.00000  0.00000   A     3.31521e-01   4.13379e-01 ; 1.86  0.0988
 ha       ha          0.00000  0.00000   A     2.62548e-01   6.73624e-02 ; 1.47  0.0161
 ne       ne          0.00000  0.00000   A     3.38417e-01   3.93714e-01 ; 1.90  0.0941
 cf       cf          0.00000  0.00000   A     3.31521e-01   4.13379e-01 ; 1.86  0.0988
 h4       h4          0.00000  0.00000   A     2.53639e-01   6.73624e-02 ; 1.42  0.0161
 nb       nb          0.00000  0.00000   A     3.38417e-01   3.93714e-01 ; 1.90  0.0941
 h1       h1          0.00000  0.00000   A     2.42200e-01   8.70272e-02 ; 1.36  0.0208
 oh       oh          0.00000  0.00000   A     3.24287e-01   3.89112e-01 ; 1.82  0.0930
 ho       ho          0.00000  0.00000   A     5.37925e-02   1.96648e-02 ; 0.30  0.0047

[ moleculetype ]
;name            nrexcl
 S13              3

[ atoms ]
;   nr  type  resi  res  atom  cgnr     charge      mass       ; qtot   bond_type
     1   c3     1   S13    C1    1    -0.053800     12.01000 ; qtot -0.054
     2   hc     1   S13    H1    2     0.046700      1.00800 ; qtot -0.007
     3   hc     1   S13    H2    3     0.046700      1.00800 ; qtot 0.040
     4   hc     1   S13    H3    4     0.046700      1.00800 ; qtot 0.086
     5   ca     1   S13    C2    5    -0.070800     12.01000 ; qtot 0.015
     6   ca     1   S13    C3    6    -0.125500     12.01000 ; qtot -0.110
     7   ha     1   S13    H4    7     0.141500      1.00800 ; qtot 0.031
     8   ca     1   S13    C4    8     0.133400     12.01000 ; qtot 0.165
     9   ca     1   S13    C5    9     0.133400     12.01000 ; qtot 0.298
    10   ca     1   S13    C6   10    -0.125500     12.01000 ; qtot 0.173
    11   ha     1   S13    H5   11     0.141500      1.00800 ; qtot 0.314
    12   ca     1   S13    C7   12    -0.070800     12.01000 ; qtot 0.243
    13   c3     1   S13    C8   13    -0.053800     12.01000 ; qtot 0.190
    14   hc     1   S13    H6   14     0.046700      1.00800 ; qtot 0.236
    15   hc     1   S13    H7   15     0.046700      1.00800 ; qtot 0.283
    16   hc     1   S13    H8   16     0.046700      1.00800 ; qtot 0.330
    17   ne     1   S13    N1   17    -0.591600     14.01000 ; qtot -0.262
    18   cf     1   S13    C9   18     0.504800     12.01000 ; qtot 0.243
    19   h4     1   S13    H9   19     0.013300      1.00800 ; qtot 0.256
    20   ca     1   S13   C10   20    -0.152400     12.01000 ; qtot 0.104
    21   ca     1   S13   C11   21     0.038800     12.01000 ; qtot 0.143
    22   ca     1   S13   C12   22     0.364100     12.01000 ; qtot 0.507
    23   nb     1   S13    N2   23    -0.629501     14.01000 ; qtot -0.123
    24   ca     1   S13   C13   24     0.362700     12.01000 ; qtot 0.240
    25   h4     1   S13   H10   25     0.030100      1.00800 ; qtot 0.270
    26   ca     1   S13   C14   26    -0.189100     12.01000 ; qtot 0.081
    27   c3     1   S13   C15   27     0.173700     12.01000 ; qtot 0.255
    28   h1     1   S13   H11   28     0.063700      1.00800 ; qtot 0.318
    29   h1     1   S13   H12   29     0.063700      1.00800 ; qtot 0.382
    30   oh     1   S13    O1   30    -0.592800     16.00000 ; qtot -0.211
    31   ho     1   S13   H13   31     0.401500      1.00800 ; qtot 0.191
    32   c3     1   S13   C16   32    -0.147900     12.01000 ; qtot 0.043
    33   hc     1   S13   H14   33     0.057367      1.00800 ; qtot 0.100
    34   hc     1   S13   H15   34     0.057367      1.00800 ; qtot 0.158
    35   hc     1   S13   H16   35     0.057367      1.00800 ; qtot 0.215
    36   oh     1   S13    O2   36    -0.490600     16.00000 ; qtot -0.276
    37   ho     1   S13   H17   37     0.440500      1.00800 ; qtot 0.165
    38   ne     1   S13    N3   38    -0.591600     14.01000 ; qtot -0.427
    39   cf     1   S13   C17   39     0.504800     12.01000 ; qtot 0.078
    40   h4     1   S13   H18   40     0.013300      1.00800 ; qtot 0.091
    41   ca     1   S13   C18   41    -0.152400     12.01000 ; qtot -0.061
    42   ca     1   S13   C19   42     0.038800     12.01000 ; qtot -0.022
    43   ca     1   S13   C20   43     0.364100     12.01000 ; qtot 0.342
    44   nb     1   S13    N4   44    -0.629501     14.01000 ; qtot -0.288
    45   ca     1   S13   C21   45     0.362700     12.01000 ; qtot 0.075
    46   h4     1   S13   H19   46     0.030100      1.00800 ; qtot 0.105
    47   ca     1   S13   C22   47    -0.189100     12.01000 ; qtot -0.084
    48   c3     1   S13   C23   48     0.173700     12.01000 ; qtot 0.090
    49   h1     1   S13   H20   49     0.063700      1.00800 ; qtot 0.153
    50   h1     1   S13   H21   50     0.063700      1.00800 ; qtot 0.217
    51   oh     1   S13    O3   51    -0.592800     16.00000 ; qtot -0.376
    52   ho     1   S13   H22   52     0.401500      1.00800 ; qtot 0.026
    53   c3     1   S13   C24   53    -0.147900     12.01000 ; qtot -0.122
    54   hc     1   S13   H23   54     0.057367      1.00800 ; qtot -0.065
    55   hc     1   S13   H24   55     0.057367      1.00800 ; qtot -0.007
    56   hc     1   S13   H25   56     0.057367      1.00800 ; qtot 0.050
    57   oh     1   S13    O4   57    -0.490600     16.00000 ; qtot -0.441
    58   ho     1   S13   H26   58     0.440500      1.00800 ; qtot 0.000

[ bonds ]
;   ai     aj funct   r             k
     1      2   1    1.0970e-01    3.1455e+05 ;     C1 - H1    
     1      3   1    1.0970e-01    3.1455e+05 ;     C1 - H2    
     1      4   1    1.0970e-01    3.1455e+05 ;     C1 - H3    
     1      5   1    1.5160e-01    2.0945e+05 ;     C1 - C2    
     5      6   1    1.3980e-01    3.1681e+05 ;     C2 - C3    
     5     12   1    1.3980e-01    3.1681e+05 ;     C2 - C7    
     6      7   1    1.0860e-01    3.3112e+05 ;     C3 - H4    
     6      8   1    1.3980e-01    3.1681e+05 ;     C3 - C4    
     8      9   1    1.3980e-01    3.1681e+05 ;     C4 - C5    
     8     38   1    1.4080e-01    2.6786e+05 ;     C4 - N3    
     9     10   1    1.3980e-01    3.1681e+05 ;     C5 - C6    
     9     17   1    1.4080e-01    2.6786e+05 ;     C5 - N1    
    10     11   1    1.0860e-01    3.3112e+05 ;     C6 - H5    
    10     12   1    1.3980e-01    3.1681e+05 ;     C6 - C7    
    12     13   1    1.5160e-01    2.0945e+05 ;     C7 - C8    
    13     14   1    1.0970e-01    3.1455e+05 ;     C8 - H6    
    13     15   1    1.0970e-01    3.1455e+05 ;     C8 - H7    
    13     16   1    1.0970e-01    3.1455e+05 ;     C8 - H8    
    17     18   1    1.2960e-01    4.0928e+05 ;     N1 - C9    
    18     19   1    1.0920e-01    3.2250e+05 ;     C9 - H9    
    18     20   1    1.4760e-01    2.3974e+05 ;     C9 - C10   
    20     21   1    1.3980e-01    3.1681e+05 ;    C10 - C11   
    20     26   1    1.3980e-01    3.1681e+05 ;    C10 - C14   
    21     22   1    1.3980e-01    3.1681e+05 ;    C11 - C12   
    21     36   1    1.3640e-01    3.0593e+05 ;    C11 - O2    
    22     23   1    1.3390e-01    3.4660e+05 ;    C12 - N2    
    22     32   1    1.5160e-01    2.0945e+05 ;    C12 - C16   
    23     24   1    1.3390e-01    3.4660e+05 ;     N2 - C13   
    24     25   1    1.0890e-01    3.2644e+05 ;    C13 - H10   
    24     26   1    1.3980e-01    3.1681e+05 ;    C13 - C14   
    26     27   1    1.5160e-01    2.0945e+05 ;    C14 - C15   
    27     28   1    1.0970e-01    3.1455e+05 ;    C15 - H11   
    27     29   1    1.0970e-01    3.1455e+05 ;    C15 - H12   
    27     30   1    1.4230e-01    2.4552e+05 ;    C15 - O1    
    30     31   1    9.7300e-02    4.7154e+05 ;     O1 - H13   
    32     33   1    1.0970e-01    3.1455e+05 ;    C16 - H14   
    32     34   1    1.0970e-01    3.1455e+05 ;    C16 - H15   
    32     35   1    1.0970e-01    3.1455e+05 ;    C16 - H16   
    36     37   1    9.7300e-02    4.7154e+05 ;     O2 - H17   
    38     39   1    1.2960e-01    4.0928e+05 ;     N3 - C17   
    39     40   1    1.0920e-01    3.2250e+05 ;    C17 - H18   
    39     41   1    1.4760e-01    2.3974e+05 ;    C17 - C18   
    41     42   1    1.3980e-01    3.1681e+05 ;    C18 - C19   
    41     47   1    1.3980e-01    3.1681e+05 ;    C18 - C22   
    42     43   1    1.3980e-01    3.1681e+05 ;    C19 - C20   
    42     57   1    1.3640e-01    3.0593e+05 ;    C19 - O4    
    43     44   1    1.3390e-01    3.4660e+05 ;    C20 - N4    
    43     53   1    1.5160e-01    2.0945e+05 ;    C20 - C24   
    44     45   1    1.3390e-01    3.4660e+05 ;     N4 - C21   
    45     46   1    1.0890e-01    3.2644e+05 ;    C21 - H19   
    45     47   1    1.3980e-01    3.1681e+05 ;    C21 - C22   
    47     48   1    1.5160e-01    2.0945e+05 ;    C22 - C23   
    48     49   1    1.0970e-01    3.1455e+05 ;    C23 - H20   
    48     50   1    1.0970e-01    3.1455e+05 ;    C23 - H21   
    48     51   1    1.4230e-01    2.4552e+05 ;    C23 - O3    
    51     52   1    9.7300e-02    4.7154e+05 ;     O3 - H22   
    53     54   1    1.0970e-01    3.1455e+05 ;    C24 - H23   
    53     55   1    1.0970e-01    3.1455e+05 ;    C24 - H24   
    53     56   1    1.0970e-01    3.1455e+05 ;    C24 - H25   
    57     58   1    9.7300e-02    4.7154e+05 ;     O4 - H26   

[ pairs ]
;   ai     aj    funct
     1      7      1 ;     C1 - H4    
     1      8      1 ;     C1 - C4    
     1     10      1 ;     C1 - C6    
     1     13      1 ;     C1 - C8    
     2      6      1 ;     H1 - C3    
     2     12      1 ;     H1 - C7    
     3      6      1 ;     H2 - C3    
     3     12      1 ;     H2 - C7    
     4      6      1 ;     H3 - C3    
     4     12      1 ;     H3 - C7    
     5      9      1 ;     C2 - C5    
     5     11      1 ;     C2 - H5    
     5     14      1 ;     C2 - H6    
     5     15      1 ;     C2 - H7    
     5     16      1 ;     C2 - H8    
     5     38      1 ;     C2 - N3    
     6     10      1 ;     C3 - C6    
     6     13      1 ;     C3 - C8    
     6     17      1 ;     C3 - N1    
     6     39      1 ;     C3 - C17   
     7      9      1 ;     H4 - C5    
     7     12      1 ;     H4 - C7    
     7     38      1 ;     H4 - N3    
     8     11      1 ;     C4 - H5    
     8     12      1 ;     C4 - C7    
     8     18      1 ;     C4 - C9    
     8     40      1 ;     C4 - H18   
     8     41      1 ;     C4 - C18   
     9     13      1 ;     C5 - C8    
     9     19      1 ;     C5 - H9    
     9     20      1 ;     C5 - C10   
     9     39      1 ;     C5 - C17   
    10     14      1 ;     C6 - H6    
    10     15      1 ;     C6 - H7    
    10     16      1 ;     C6 - H8    
    10     18      1 ;     C6 - C9    
    10     38      1 ;     C6 - N3    
    11     13      1 ;     H5 - C8    
    11     17      1 ;     H5 - N1    
    12     17      1 ;     C7 - N1    
    17     21      1 ;     N1 - C11   
    17     26      1 ;     N1 - C14   
    17     38      1 ;     N1 - N3    
    18     22      1 ;     C9 - C12   
    18     24      1 ;     C9 - C13   
    18     27      1 ;     C9 - C15   
    18     36      1 ;     C9 - O2    
    19     21      1 ;     H9 - C11   
    19     26      1 ;     H9 - C14   
    20     23      1 ;    C10 - N2    
    20     25      1 ;    C10 - H10   
    20     28      1 ;    C10 - H11   
    20     29      1 ;    C10 - H12   
    20     30      1 ;    C10 - O1    
    20     32      1 ;    C10 - C16   
    20     37      1 ;    C10 - H17   
    21     24      1 ;    C11 - C13   
    21     27      1 ;    C11 - C15   
    21     33      1 ;    C11 - H14   
    21     34      1 ;    C11 - H15   
    21     35      1 ;    C11 - H16   
    22     25      1 ;    C12 - H10   
    22     26      1 ;    C12 - C14   
    22     37      1 ;    C12 - H17   
    23     27      1 ;     N2 - C15   
    23     33      1 ;     N2 - H14   
    23     34      1 ;     N2 - H15   
    23     35      1 ;     N2 - H16   
    23     36      1 ;     N2 - O2    
    24     28      1 ;    C13 - H11   
    24     29      1 ;    C13 - H12   
    24     30      1 ;    C13 - O1    
    24     32      1 ;    C13 - C16   
    25     27      1 ;    H10 - C15   
    26     31      1 ;    C14 - H13   
    26     36      1 ;    C14 - O2    
    28     31      1 ;    H11 - H13   
    29     31      1 ;    H12 - H13   
    32     36      1 ;    C16 - O2    
    38     42      1 ;     N3 - C19   
    38     47      1 ;     N3 - C22   
    39     43      1 ;    C17 - C20   
    39     45      1 ;    C17 - C21   
    39     48      1 ;    C17 - C23   
    39     57      1 ;    C17 - O4    
    40     42      1 ;    H18 - C19   
    40     47      1 ;    H18 - C22   
    41     44      1 ;    C18 - N4    
    41     46      1 ;    C18 - H19   
    41     49      1 ;    C18 - H20   
    41     50      1 ;    C18 - H21   
    41     51      1 ;    C18 - O3    
    41     53      1 ;    C18 - C24   
    41     58      1 ;    C18 - H26   
    42     45      1 ;    C19 - C21   
    42     48      1 ;    C19 - C23   
    42     54      1 ;    C19 - H23   
    42     55      1 ;    C19 - H24   
    42     56      1 ;    C19 - H25   
    43     46      1 ;    C20 - H19   
    43     47      1 ;    C20 - C22   
    43     58      1 ;    C20 - H26   
    44     48      1 ;     N4 - C23   
    44     54      1 ;     N4 - H23   
    44     55      1 ;     N4 - H24   
    44     56      1 ;     N4 - H25   
    44     57      1 ;     N4 - O4    
    45     49      1 ;    C21 - H20   
    45     50      1 ;    C21 - H21   
    45     51      1 ;    C21 - O3    
    45     53      1 ;    C21 - C24   
    46     48      1 ;    H19 - C23   
    47     52      1 ;    C22 - H22   
    47     57      1 ;    C22 - O4    
    49     52      1 ;    H20 - H22   
    50     52      1 ;    H21 - H22   
    53     57      1 ;    C24 - O4    

[ angles ]
;   ai     aj     ak    funct   theta         cth
     1      5      6      1    1.2077e+02    5.4894e+02 ;     C1 - C2     - C3    
     1      5     12      1    1.2077e+02    5.4894e+02 ;     C1 - C2     - C7    
     2      1      3      1    1.0758e+02    3.2635e+02 ;     H1 - C1     - H2    
     2      1      4      1    1.0758e+02    3.2635e+02 ;     H1 - C1     - H3    
     2      1      5      1    1.1047e+02    3.9581e+02 ;     H1 - C1     - C2    
     3      1      4      1    1.0758e+02    3.2635e+02 ;     H2 - C1     - H3    
     3      1      5      1    1.1047e+02    3.9581e+02 ;     H2 - C1     - C2    
     4      1      5      1    1.1047e+02    3.9581e+02 ;     H3 - C1     - C2    
     5      6      7      1    1.1988e+02    4.0752e+02 ;     C2 - C3     - H4    
     5      6      8      1    1.2002e+02    5.7572e+02 ;     C2 - C3     - C4    
     5     12     10      1    1.2002e+02    5.7572e+02 ;     C2 - C7     - C6    
     5     12     13      1    1.2077e+02    5.4894e+02 ;     C2 - C7     - C8    
     6      5     12      1    1.2002e+02    5.7572e+02 ;     C3 - C2     - C7    
     6      8      9      1    1.2002e+02    5.7572e+02 ;     C3 - C4     - C5    
     6      8     38      1    1.2061e+02    7.1630e+02 ;     C3 - C4     - N3    
     7      6      8      1    1.1988e+02    4.0752e+02 ;     H4 - C3     - C4    
     8      9     10      1    1.2002e+02    5.7572e+02 ;     C4 - C5     - C6    
     8      9     17      1    1.2061e+02    7.1630e+02 ;     C4 - C5     - N1    
     8     38     39      1    1.2171e+02    5.6986e+02 ;     C4 - N3     - C17   
     9      8     38      1    1.2061e+02    7.1630e+02 ;     C5 - C4     - N3    
     9     10     11      1    1.1988e+02    4.0752e+02 ;     C5 - C6     - H5    
     9     10     12      1    1.2002e+02    5.7572e+02 ;     C5 - C6     - C7    
     9     17     18      1    1.2171e+02    5.6986e+02 ;     C5 - N1     - C9    
    10      9     17      1    1.2061e+02    7.1630e+02 ;     C6 - C5     - N1    
    10     12     13      1    1.2077e+02    5.4894e+02 ;     C6 - C7     - C8    
    11     10     12      1    1.1988e+02    4.0752e+02 ;     H5 - C6     - C7    
    12     13     14      1    1.1047e+02    3.9581e+02 ;     C7 - C8     - H6    
    12     13     15      1    1.1047e+02    3.9581e+02 ;     C7 - C8     - H7    
    12     13     16      1    1.1047e+02    3.9581e+02 ;     C7 - C8     - H8    
    14     13     15      1    1.0758e+02    3.2635e+02 ;     H6 - C8     - H7    
    14     13     16      1    1.0758e+02    3.2635e+02 ;     H6 - C8     - H8    
    15     13     16      1    1.0758e+02    3.2635e+02 ;     H7 - C8     - H8    
    17     18     19      1    1.2056e+02    5.3806e+02 ;     N1 - C9     - H9    
    17     18     20      1    1.2171e+02    7.1546e+02 ;     N1 - C9     - C10   
    18     20     21      1    1.2082e+02    5.5731e+02 ;     C9 - C10    - C11   
    18     20     26      1    1.2082e+02    5.5731e+02 ;     C9 - C10    - C14   
    19     18     20      1    1.1699e+02    3.9330e+02 ;     H9 - C9     - C10   
    20     21     22      1    1.2002e+02    5.7572e+02 ;    C10 - C11    - C12   
    20     21     36      1    1.1990e+02    7.2969e+02 ;    C10 - C11    - O2    
    20     26     24      1    1.2002e+02    5.7572e+02 ;    C10 - C14    - C13   
    20     26     27      1    1.2077e+02    5.4894e+02 ;    C10 - C14    - C15   
    21     20     26      1    1.2002e+02    5.7572e+02 ;    C11 - C10    - C14   
    21     22     23      1    1.2294e+02    7.2634e+02 ;    C11 - C12    - N2    
    21     22     32      1    1.2077e+02    5.4894e+02 ;    C11 - C12    - C16   
    21     36     37      1    1.0858e+02    4.2426e+02 ;    C11 - O2     - H17   
    22     21     36      1    1.1990e+02    7.2969e+02 ;    C12 - C11    - O2    
    22     23     24      1    1.1722e+02    5.8911e+02 ;    C12 - N2     - C13   
    22     32     33      1    1.1047e+02    3.9581e+02 ;    C12 - C16    - H14   
    22     32     34      1    1.1047e+02    3.9581e+02 ;    C12 - C16    - H15   
    22     32     35      1    1.1047e+02    3.9581e+02 ;    C12 - C16    - H16   
    23     22     32      1    1.1668e+02    7.1044e+02 ;     N2 - C12    - C16   
    23     24     25      1    1.1603e+02    5.3639e+02 ;     N2 - C13    - H10   
    23     24     26      1    1.2294e+02    7.2634e+02 ;     N2 - C13    - C14   
    24     26     27      1    1.2077e+02    5.4894e+02 ;    C13 - C14    - C15   
    25     24     26      1    1.2034e+02    4.0668e+02 ;    H10 - C13    - C14   
    26     27     28      1    1.0956e+02    3.9748e+02 ;    C14 - C15    - H11   
    26     27     29      1    1.0956e+02    3.9748e+02 ;    C14 - C15    - H12   
    26     27     30      1    1.1062e+02    7.1295e+02 ;    C14 - C15    - O1    
    27     30     31      1    1.0726e+02    4.1003e+02 ;    C15 - O1     - H13   
    28     27     29      1    1.0846e+02    3.2468e+02 ;    H11 - C15    - H12   
    28     27     30      1    1.1026e+02    5.2300e+02 ;    H11 - C15    - O1    
    29     27     30      1    1.1026e+02    5.2300e+02 ;    H12 - C15    - O1    
    33     32     34      1    1.0758e+02    3.2635e+02 ;    H14 - C16    - H15   
    33     32     35      1    1.0758e+02    3.2635e+02 ;    H14 - C16    - H16   
    34     32     35      1    1.0758e+02    3.2635e+02 ;    H15 - C16    - H16   
    38     39     40      1    1.2056e+02    5.3806e+02 ;     N3 - C17    - H18   
    38     39     41      1    1.2171e+02    7.1546e+02 ;     N3 - C17    - C18   
    39     41     42      1    1.2082e+02    5.5731e+02 ;    C17 - C18    - C19   
    39     41     47      1    1.2082e+02    5.5731e+02 ;    C17 - C18    - C22   
    40     39     41      1    1.1699e+02    3.9330e+02 ;    H18 - C17    - C18   
    41     42     43      1    1.2002e+02    5.7572e+02 ;    C18 - C19    - C20   
    41     42     57      1    1.1990e+02    7.2969e+02 ;    C18 - C19    - O4    
    41     47     45      1    1.2002e+02    5.7572e+02 ;    C18 - C22    - C21   
    41     47     48      1    1.2077e+02    5.4894e+02 ;    C18 - C22    - C23   
    42     41     47      1    1.2002e+02    5.7572e+02 ;    C19 - C18    - C22   
    42     43     44      1    1.2294e+02    7.2634e+02 ;    C19 - C20    - N4    
    42     43     53      1    1.2077e+02    5.4894e+02 ;    C19 - C20    - C24   
    42     57     58      1    1.0858e+02    4.2426e+02 ;    C19 - O4     - H26   
    43     42     57      1    1.1990e+02    7.2969e+02 ;    C20 - C19    - O4    
    43     44     45      1    1.1722e+02    5.8911e+02 ;    C20 - N4     - C21   
    43     53     54      1    1.1047e+02    3.9581e+02 ;    C20 - C24    - H23   
    43     53     55      1    1.1047e+02    3.9581e+02 ;    C20 - C24    - H24   
    43     53     56      1    1.1047e+02    3.9581e+02 ;    C20 - C24    - H25   
    44     43     53      1    1.1668e+02    7.1044e+02 ;     N4 - C20    - C24   
    44     45     46      1    1.1603e+02    5.3639e+02 ;     N4 - C21    - H19   
    44     45     47      1    1.2294e+02    7.2634e+02 ;     N4 - C21    - C22   
    45     47     48      1    1.2077e+02    5.4894e+02 ;    C21 - C22    - C23   
    46     45     47      1    1.2034e+02    4.0668e+02 ;    H19 - C21    - C22   
    47     48     49      1    1.0956e+02    3.9748e+02 ;    C22 - C23    - H20   
    47     48     50      1    1.0956e+02    3.9748e+02 ;    C22 - C23    - H21   
    47     48     51      1    1.1062e+02    7.1295e+02 ;    C22 - C23    - O3    
    48     51     52      1    1.0726e+02    4.1003e+02 ;    C23 - O3     - H22   
    49     48     50      1    1.0846e+02    3.2468e+02 ;    H20 - C23    - H21   
    49     48     51      1    1.1026e+02    5.2300e+02 ;    H20 - C23    - O3    
    50     48     51      1    1.1026e+02    5.2300e+02 ;    H21 - C23    - O3    
    54     53     55      1    1.0758e+02    3.2635e+02 ;    H23 - C24    - H24   
    54     53     56      1    1.0758e+02    3.2635e+02 ;    H23 - C24    - H25   
    55     53     56      1    1.0758e+02    3.2635e+02 ;    H24 - C24    - H25   

[ dihedrals ] ; propers
; for gromacs 4.5 or higher, using funct 9
;    i      j      k      l   func   phase     kd      pn
     1      5      6      7      9   180.00  15.16700   2 ;     C1-    C2-    C3-    H4
     1      5      6      8      9   180.00  15.16700   2 ;     C1-    C2-    C3-    C4
     1      5     12     10      9   180.00  15.16700   2 ;     C1-    C2-    C7-    C6
     1      5     12     13      9   180.00  15.16700   2 ;     C1-    C2-    C7-    C8
     2      1      5      6      9   180.00   0.00000   2 ;     H1-    C1-    C2-    C3
     2      1      5     12      9   180.00   0.00000   2 ;     H1-    C1-    C2-    C7
     3      1      5      6      9   180.00   0.00000   2 ;     H2-    C1-    C2-    C3
     3      1      5     12      9   180.00   0.00000   2 ;     H2-    C1-    C2-    C7
     4      1      5      6      9   180.00   0.00000   2 ;     H3-    C1-    C2-    C3
     4      1      5     12      9   180.00   0.00000   2 ;     H3-    C1-    C2-    C7
     5      6      8      9      9   180.00  15.16700   2 ;     C2-    C3-    C4-    C5
     5      6      8     38      9   180.00  15.16700   2 ;     C2-    C3-    C4-    N3
     5     12     10      9      9   180.00  15.16700   2 ;     C2-    C7-    C6-    C5
     5     12     10     11      9   180.00  15.16700   2 ;     C2-    C7-    C6-    H5
     5     12     13     14      9   180.00   0.00000   2 ;     C2-    C7-    C8-    H6
     5     12     13     15      9   180.00   0.00000   2 ;     C2-    C7-    C8-    H7
     5     12     13     16      9   180.00   0.00000   2 ;     C2-    C7-    C8-    H8
     6      5     12     10      9   180.00  15.16700   2 ;     C3-    C2-    C7-    C6
     6      5     12     13      9   180.00  15.16700   2 ;     C3-    C2-    C7-    C8
     6      8      9     10      9   180.00  15.16700   2 ;     C3-    C4-    C5-    C6
     6      8      9     17      9   180.00  15.16700   2 ;     C3-    C4-    C5-    N1
     6      8     38     39      9   180.00   0.00000   3 ;     C3-    C4-    N3-   C17
     7      6      5     12      9   180.00  15.16700   2 ;     H4-    C3-    C2-    C7
     7      6      8      9      9   180.00  15.16700   2 ;     H4-    C3-    C4-    C5
     7      6      8     38      9   180.00  15.16700   2 ;     H4-    C3-    C4-    N3
     8      6      5     12      9   180.00  15.16700   2 ;     C4-    C3-    C2-    C7
     8      9     10     11      9   180.00  15.16700   2 ;     C4-    C5-    C6-    H5
     8      9     10     12      9   180.00  15.16700   2 ;     C4-    C5-    C6-    C7
     8      9     17     18      9   180.00   0.00000   3 ;     C4-    C5-    N1-    C9
     8     38     39     40      9   180.00   3.34720   2 ;     C4-    N3-   C17-   H18
     8     38     39     41      9   180.00   0.71128   2 ;     C4-    N3-   C17-   C18
     9      8     38     39      9   180.00   0.00000   3 ;     C5-    C4-    N3-   C17
     9     10     12     13      9   180.00  15.16700   2 ;     C5-    C6-    C7-    C8
     9     17     18     19      9   180.00   3.34720   2 ;     C5-    N1-    C9-    H9
     9     17     18     20      9   180.00   0.71128   2 ;     C5-    N1-    C9-   C10
    10      9      8     38      9   180.00  15.16700   2 ;     C6-    C5-    C4-    N3
    10      9     17     18      9   180.00   0.00000   3 ;     C6-    C5-    N1-    C9
    10     12     13     14      9   180.00   0.00000   2 ;     C6-    C7-    C8-    H6
    10     12     13     15      9   180.00   0.00000   2 ;     C6-    C7-    C8-    H7
    10     12     13     16      9   180.00   0.00000   2 ;     C6-    C7-    C8-    H8
    11     10      9     17      9   180.00  15.16700   2 ;     H5-    C6-    C5-    N1
    11     10     12     13      9   180.00  15.16700   2 ;     H5-    C6-    C7-    C8
    12     10      9     17      9   180.00  15.16700   2 ;     C7-    C6-    C5-    N1
    17      9      8     38      9   180.00  15.16700   2 ;     N1-    C5-    C4-    N3
    17     18     20     21      9   180.00   2.92880   2 ;     N1-    C9-   C10-   C11
    17     18     20     26      9   180.00   2.92880   2 ;     N1-    C9-   C10-   C14
    18     20     21     22      9   180.00  15.16700   2 ;     C9-   C10-   C11-   C12
    18     20     21     36      9   180.00  15.16700   2 ;     C9-   C10-   C11-    O2
    18     20     26     24      9   180.00  15.16700   2 ;     C9-   C10-   C14-   C13
    18     20     26     27      9   180.00  15.16700   2 ;     C9-   C10-   C14-   C15
    19     18     20     21      9   180.00   2.92880   2 ;     H9-    C9-   C10-   C11
    19     18     20     26      9   180.00   2.92880   2 ;     H9-    C9-   C10-   C14
    20     21     22     23      9   180.00  15.16700   2 ;    C10-   C11-   C12-    N2
    20     21     22     32      9   180.00  15.16700   2 ;    C10-   C11-   C12-   C16
    20     21     36     37      9   180.00   3.49364   2 ;    C10-   C11-    O2-   H17
    20     26     24     23      9   180.00  15.16700   2 ;    C10-   C14-   C13-    N2
    20     26     24     25      9   180.00  15.16700   2 ;    C10-   C14-   C13-   H10
    20     26     27     28      9     0.00   0.00000   0 ;    C10-   C14-   C15-   H11
    20     26     27     29      9     0.00   0.00000   0 ;    C10-   C14-   C15-   H12
    20     26     27     30      9     0.00   0.00000   0 ;    C10-   C14-   C15-    O1
    21     20     26     24      9   180.00  15.16700   2 ;    C11-   C10-   C14-   C13
    21     20     26     27      9   180.00  15.16700   2 ;    C11-   C10-   C14-   C15
    21     22     23     24      9   180.00  20.08320   2 ;    C11-   C12-    N2-   C13
    21     22     32     33      9   180.00   0.00000   2 ;    C11-   C12-   C16-   H14
    21     22     32     34      9   180.00   0.00000   2 ;    C11-   C12-   C16-   H15
    21     22     32     35      9   180.00   0.00000   2 ;    C11-   C12-   C16-   H16
    22     21     20     26      9   180.00  15.16700   2 ;    C12-   C11-   C10-   C14
    22     21     36     37      9   180.00   3.49364   2 ;    C12-   C11-    O2-   H17
    22     23     24     25      9   180.00  20.08320   2 ;    C12-    N2-   C13-   H10
    22     23     24     26      9   180.00  20.08320   2 ;    C12-    N2-   C13-   C14
    23     22     21     36      9   180.00  15.16700   2 ;     N2-   C12-   C11-    O2
    23     22     32     33      9     0.00   0.00000   0 ;     N2-   C12-   C16-   H14
    23     22     32     34      9     0.00   0.00000   0 ;     N2-   C12-   C16-   H15
    23     22     32     35      9     0.00   0.00000   0 ;     N2-   C12-   C16-   H16
    23     24     26     27      9   180.00  15.16700   2 ;     N2-   C13-   C14-   C15
    24     23     22     32      9   180.00  20.08320   2 ;    C13-    N2-   C12-   C16
    24     26     27     28      9     0.00   0.00000   0 ;    C13-   C14-   C15-   H11
    24     26     27     29      9     0.00   0.00000   0 ;    C13-   C14-   C15-   H12
    24     26     27     30      9     0.00   0.00000   0 ;    C13-   C14-   C15-    O1
    25     24     26     27      9   180.00  15.16700   2 ;    H10-   C13-   C14-   C15
    26     20     21     36      9   180.00  15.16700   2 ;    C14-   C10-   C11-    O2
    26     27     30     31      9     0.00   0.69733   3 ;    C14-   C15-    O1-   H13
    28     27     30     31      9     0.00   0.47279   3 ;    H11-   C15-    O1-   H13
    29     27     30     31      9     0.00   0.47279   3 ;    H12-   C15-    O1-   H13
    32     22     21     36      9   180.00  15.16700   2 ;    C16-   C12-   C11-    O2
    38     39     41     42      9   180.00   2.92880   2 ;     N3-   C17-   C18-   C19
    38     39     41     47      9   180.00   2.92880   2 ;     N3-   C17-   C18-   C22
    39     41     42     43      9   180.00  15.16700   2 ;    C17-   C18-   C19-   C20
    39     41     42     57      9   180.00  15.16700   2 ;    C17-   C18-   C19-    O4
    39     41     47     45      9   180.00  15.16700   2 ;    C17-   C18-   C22-   C21
    39     41     47     48      9   180.00  15.16700   2 ;    C17-   C18-   C22-   C23
    40     39     41     42      9   180.00   2.92880   2 ;    H18-   C17-   C18-   C19
    40     39     41     47      9   180.00   2.92880   2 ;    H18-   C17-   C18-   C22
    41     42     43     44      9   180.00  15.16700   2 ;    C18-   C19-   C20-    N4
    41     42     43     53      9   180.00  15.16700   2 ;    C18-   C19-   C20-   C24
    41     42     57     58      9   180.00   3.49364   2 ;    C18-   C19-    O4-   H26
    41     47     45     44      9   180.00  15.16700   2 ;    C18-   C22-   C21-    N4
    41     47     45     46      9   180.00  15.16700   2 ;    C18-   C22-   C21-   H19
    41     47     48     49      9     0.00   0.00000   0 ;    C18-   C22-   C23-   H20
    41     47     48     50      9     0.00   0.00000   0 ;    C18-   C22-   C23-   H21
    41     47     48     51      9     0.00   0.00000   0 ;    C18-   C22-   C23-    O3
    42     41     47     45      9   180.00  15.16700   2 ;    C19-   C18-   C22-   C21
    42     41     47     48      9   180.00  15.16700   2 ;    C19-   C18-   C22-   C23
    42     43     44     45      9   180.00  20.08320   2 ;    C19-   C20-    N4-   C21
    42     43     53     54      9   180.00   0.00000   2 ;    C19-   C20-   C24-   H23
    42     43     53     55      9   180.00   0.00000   2 ;    C19-   C20-   C24-   H24
    42     43     53     56      9   180.00   0.00000   2 ;    C19-   C20-   C24-   H25
    43     42     41     47      9   180.00  15.16700   2 ;    C20-   C19-   C18-   C22
    43     42     57     58      9   180.00   3.49364   2 ;    C20-   C19-    O4-   H26
    43     44     45     46      9   180.00  20.08320   2 ;    C20-    N4-   C21-   H19
    43     44     45     47      9   180.00  20.08320   2 ;    C20-    N4-   C21-   C22
    44     43     42     57      9   180.00  15.16700   2 ;     N4-   C20-   C19-    O4
    44     43     53     54      9     0.00   0.00000   0 ;     N4-   C20-   C24-   H23
    44     43     53     55      9     0.00   0.00000   0 ;     N4-   C20-   C24-   H24
    44     43     53     56      9     0.00   0.00000   0 ;     N4-   C20-   C24-   H25
    44     45     47     48      9   180.00  15.16700   2 ;     N4-   C21-   C22-   C23
    45     44     43     53      9   180.00  20.08320   2 ;    C21-    N4-   C20-   C24
    45     47     48     49      9     0.00   0.00000   0 ;    C21-   C22-   C23-   H20
    45     47     48     50      9     0.00   0.00000   0 ;    C21-   C22-   C23-   H21
    45     47     48     51      9     0.00   0.00000   0 ;    C21-   C22-   C23-    O3
    46     45     47     48      9   180.00  15.16700   2 ;    H19-   C21-   C22-   C23
    47     41     42     57      9   180.00  15.16700   2 ;    C22-   C18-   C19-    O4
    47     48     51     52      9     0.00   0.69733   3 ;    C22-   C23-    O3-   H22
    49     48     51     52      9     0.00   0.47279   3 ;    H20-   C23-    O3-   H22
    50     48     51     52      9     0.00   0.47279   3 ;    H21-   C23-    O3-   H22
    53     43     42     57      9   180.00  15.16700   2 ;    C24-   C20-   C19-    O4

[ dihedrals ] ; impropers
; treated as propers in GROMACS to use correct AMBER analytical function
;    i      j      k      l   func   phase     kd      pn
     1      5     12      6      4   180.00   4.60240   2 ;     C1-    C2-    C7-    C3
     5      8      6      7      4   180.00   4.60240   2 ;     C2-    C4-    C3-    H4
     6      9      8     38      4   180.00   4.60240   2 ;     C3-    C5-    C4-    N3
     8     10      9     17      4   180.00   4.60240   2 ;     C4-    C6-    C5-    N1
     9     12     10     11      4   180.00   4.60240   2 ;     C5-    C7-    C6-    H5
    13      5     12     10      4   180.00   4.60240   2 ;     C8-    C2-    C7-    C6
    20     19     18     17      4   180.00   4.60240   2 ;    C10-    H9-    C9-    N1
    20     22     21     36      4   180.00   4.60240   2 ;    C10-   C12-   C11-    O2
    21     26     20     18      4   180.00   4.60240   2 ;    C11-   C14-   C10-    C9
    26     25     24     23      4   180.00   4.60240   2 ;    C14-   H10-   C13-    N2
    27     20     26     24      4   180.00   4.60240   2 ;    C15-   C10-   C14-   C13
    32     21     22     23      4   180.00   4.60240   2 ;    C16-   C11-   C12-    N2
    41     40     39     38      4   180.00   4.60240   2 ;    C18-   H18-   C17-    N3
    41     43     42     57      4   180.00   4.60240   2 ;    C18-   C20-   C19-    O4
    42     47     41     39      4   180.00   4.60240   2 ;    C19-   C22-   C18-   C17
    47     46     45     44      4   180.00   4.60240   2 ;    C22-   H19-   C21-    N4
    48     41     47     45      4   180.00   4.60240   2 ;    C23-   C18-   C22-   C21
    53     42     43     44      4   180.00   4.60240   2 ;    C24-   C19-   C20-    N4
