# Supplementary material for: Probing the binding hypothesis of Smad3 modulators by molecular dynamic simulations for Atherosclerosis Cardiovascular Disease (ASCVD)
Source: PLoS One. 2025 Jun 4;20(6):e0324677. doi: 10.1371/journal.pone.0324677 (PMC12136405; doi:10.1371/journal.pone.0324677)
Supplement: S1 MD — (ZIP) [file pone.0324677.s014.zip › MD Supplementary data/Smad3-Ligand Complexes/SM14/sm14.gro]

sm14.gro created by acpype (v: 2022.3.11) on Sat Apr  9 00:31:25 2022
 54
    1SM1    C    1   5.102   4.589   4.538
    1SM1    H    2   5.088   4.491   4.583
    1SM1   H1    3   5.079   4.669   4.606
    1SM1   C1    4   5.251   4.604   4.497
    1SM1   H2    5   5.310   4.594   4.587
    1SM1   H3    6   5.264   4.701   4.450
    1SM1    N    7   5.284   4.496   4.402
    1SM1   C2    8   5.201   4.507   4.280
    1SM1   H4    9   5.215   4.605   4.235
    1SM1   H5   10   5.224   4.427   4.212
    1SM1   C3   11   5.052   4.492   4.320
    1SM1   H6   12   5.038   4.396   4.367
    1SM1   H7   13   4.993   4.503   4.231
    1SM1   N1   14   5.019   4.600   4.416
    1SM1    S   15   4.857   4.629   4.437
    1SM1    O   16   4.842   4.755   4.501
    1SM1   O1   17   4.792   4.614   4.311
    1SM1   C4   18   4.800   4.500   4.549
    1SM1   C5   19   4.799   4.368   4.509
    1SM1   H8   20   4.832   4.342   4.411
    1SM1   C6   21   4.754   4.265   4.595
    1SM1   C7   22   4.752   4.129   4.555
    1SM1   H9   23   4.785   4.103   4.457
    1SM1   C8   24   4.708   4.031   4.640
    1SM1  H10   25   4.707   3.929   4.610
    1SM1   C9   26   4.664   4.064   4.770
    1SM1  H11   27   4.630   3.988   4.835
    1SM1  C10   28   4.665   4.195   4.812
    1SM1  H12   29   4.633   4.220   4.910
    1SM1  C11   30   4.711   4.298   4.726
    1SM1  C12   31   4.714   4.434   4.766
    1SM1  H13   32   4.682   4.459   4.864
    1SM1  C13   33   4.758   4.532   4.680
    1SM1  H14   34   4.760   4.633   4.712
    1SM1   S1   35   5.445   4.465   4.382
    1SM1   O2   36   5.468   4.327   4.408
    1SM1   O3   37   5.519   4.557   4.460
    1SM1  C14   38   5.477   4.497   4.207
    1SM1  C15   39   5.482   4.393   4.116
    1SM1  H15   40   5.466   4.294   4.150
    1SM1  C16   41   5.507   4.417   3.979
    1SM1  C17   42   5.511   4.310   3.885
    1SM1  H16   43   5.496   4.211   3.918
    1SM1  C18   44   5.535   4.336   3.752
    1SM1  H17   45   5.539   4.256   3.682
    1SM1  C19   46   5.556   4.468   3.707
    1SM1  H18   47   5.575   4.486   3.605
    1SM1  C20   48   5.552   4.573   3.797
    1SM1  H19   49   5.568   4.672   3.763
    1SM1  C21   50   5.528   4.549   3.934
    1SM1  C22   51   5.524   4.655   4.029
    1SM1  H20   52   5.541   4.754   3.996
    1SM1  C23   53   5.500   4.629   4.162
    1SM1  H21   54   5.498   4.709   4.232
   18.88800    16.51600    26.10000
