# Supplementary material for: Probing the binding hypothesis of Smad3 modulators by molecular dynamic simulations for Atherosclerosis Cardiovascular Disease (ASCVD)
Source: PLoS One. 2025 Jun 4;20(6):e0324677. doi: 10.1371/journal.pone.0324677 (PMC12136405; doi:10.1371/journal.pone.0324677)
Supplement: S1 MD — (ZIP) [file pone.0324677.s014.zip › MD Supplementary data/Smad3-Ligand Complexes/SM14/sm14.itp]

; sm14.itp created by acpype (v: 2022.3.11) on Sat Apr  9 00:31:25 2022

[ atomtypes ]
;name   bond_type     mass     charge   ptype   sigma         epsilon       Amb
 c3       c3          0.00000  0.00000   A     3.39771e-01   4.51035e-01 ; 1.91  0.1078
 h1       h1          0.00000  0.00000   A     2.42200e-01   8.70272e-02 ; 1.36  0.0208
 n3       n3          0.00000  0.00000   A     3.36510e-01   3.58987e-01 ; 1.89  0.0858
 sy       sy          0.00000  0.00000   A     3.53241e-01   1.18156e+00 ; 1.98  0.2824
 o        o           0.00000  0.00000   A     3.04812e-01   6.12119e-01 ; 1.71  0.1463
 ca       ca          0.00000  0.00000   A     3.31521e-01   4.13379e-01 ; 1.86  0.0988
 ha       ha          0.00000  0.00000   A     2.62548e-01   6.73624e-02 ; 1.47  0.0161

[ moleculetype ]
;name            nrexcl
 sm14             3

[ atoms ]
;   nr  type  resi  res  atom  cgnr     charge      mass       ; qtot   bond_type
     1   c3     1   SM1     C    1     0.211800     12.01000 ; qtot 0.212
     2   h1     1   SM1     H    2     0.062200      1.00800 ; qtot 0.274
     3   h1     1   SM1    H1    3     0.062200      1.00800 ; qtot 0.336
     4   c3     1   SM1    C1    4     0.211800     12.01000 ; qtot 0.548
     5   h1     1   SM1    H2    5     0.062200      1.00800 ; qtot 0.610
     6   h1     1   SM1    H3    6     0.062200      1.00800 ; qtot 0.672
     7   n3     1   SM1     N    7    -0.813500     14.01000 ; qtot -0.141
     8   c3     1   SM1    C2    8     0.211800     12.01000 ; qtot 0.071
     9   h1     1   SM1    H4    9     0.062200      1.00800 ; qtot 0.133
    10   h1     1   SM1    H5   10     0.062200      1.00800 ; qtot 0.195
    11   c3     1   SM1    C3   11     0.211800     12.01000 ; qtot 0.407
    12   h1     1   SM1    H6   12     0.062200      1.00800 ; qtot 0.469
    13   h1     1   SM1    H7   13     0.062200      1.00800 ; qtot 0.531
    14   n3     1   SM1    N1   14    -0.813500     14.01000 ; qtot -0.282
    15   sy     1   SM1     S   15     1.510200     32.06000 ; qtot 1.228
    16    o     1   SM1     O   16    -0.652800     16.00000 ; qtot 0.575
    17    o     1   SM1    O1   17    -0.652800     16.00000 ; qtot -0.078
    18   ca     1   SM1    C4   18    -0.379500     12.01000 ; qtot -0.457
    19   ca     1   SM1    C5   19     0.028000     12.01000 ; qtot -0.429
    20   ha     1   SM1    H8   20     0.154000      1.00800 ; qtot -0.275
    21   ca     1   SM1    C6   21    -0.073000     12.01000 ; qtot -0.348
    22   ca     1   SM1    C7   22    -0.099000     12.01000 ; qtot -0.447
    23   ha     1   SM1    H9   23     0.139000      1.00800 ; qtot -0.308
    24   ca     1   SM1    C8   24    -0.134000     12.01000 ; qtot -0.442
    25   ha     1   SM1   H10   25     0.138000      1.00800 ; qtot -0.304
    26   ca     1   SM1    C9   26    -0.102000     12.01000 ; qtot -0.406
    27   ha     1   SM1   H11   27     0.137000      1.00800 ; qtot -0.269
    28   ca     1   SM1   C10   28    -0.133000     12.01000 ; qtot -0.402
    29   ha     1   SM1   H12   29     0.139000      1.00800 ; qtot -0.263
    30   ca     1   SM1   C11   30     0.011000     12.01000 ; qtot -0.252
    31   ca     1   SM1   C12   31    -0.133000     12.01000 ; qtot -0.385
    32   ha     1   SM1   H13   32     0.141000      1.00800 ; qtot -0.244
    33   ca     1   SM1   C13   33    -0.046000     12.01000 ; qtot -0.290
    34   ha     1   SM1   H14   34     0.149000      1.00800 ; qtot -0.141
    35   sy     1   SM1    S1   35     1.510200     32.06000 ; qtot 1.369
    36    o     1   SM1    O2   36    -0.652800     16.00000 ; qtot 0.716
    37    o     1   SM1    O3   37    -0.652800     16.00000 ; qtot 0.063
    38   ca     1   SM1   C14   38    -0.379500     12.01000 ; qtot -0.316
    39   ca     1   SM1   C15   39     0.028000     12.01000 ; qtot -0.288
    40   ha     1   SM1   H15   40     0.154000      1.00800 ; qtot -0.134
    41   ca     1   SM1   C16   41    -0.073000     12.01000 ; qtot -0.207
    42   ca     1   SM1   C17   42    -0.099000     12.01000 ; qtot -0.306
    43   ha     1   SM1   H16   43     0.139000      1.00800 ; qtot -0.167
    44   ca     1   SM1   C18   44    -0.134000     12.01000 ; qtot -0.301
    45   ha     1   SM1   H17   45     0.138000      1.00800 ; qtot -0.163
    46   ca     1   SM1   C19   46    -0.102000     12.01000 ; qtot -0.265
    47   ha     1   SM1   H18   47     0.137000      1.00800 ; qtot -0.128
    48   ca     1   SM1   C20   48    -0.133000     12.01000 ; qtot -0.261
    49   ha     1   SM1   H19   49     0.139000      1.00800 ; qtot -0.122
    50   ca     1   SM1   C21   50     0.011000     12.01000 ; qtot -0.111
    51   ca     1   SM1   C22   51    -0.133000     12.01000 ; qtot -0.244
    52   ha     1   SM1   H20   52     0.141000      1.00800 ; qtot -0.103
    53   ca     1   SM1   C23   53    -0.046000     12.01000 ; qtot -0.149
    54   ha     1   SM1   H21   54     0.149000      1.00800 ; qtot -0.000

[ bonds ]
;   ai     aj funct   r             k
     1      2   1    1.0970e-01    3.1455e+05 ;      C - H     
     1      3   1    1.0970e-01    3.1455e+05 ;      C - H1    
     1      4   1    1.5380e-01    1.9456e+05 ;      C - C1    
     1     14   1    1.4650e-01    2.1857e+05 ;      C - N1    
     4      5   1    1.0970e-01    3.1455e+05 ;     C1 - H2    
     4      6   1    1.0970e-01    3.1455e+05 ;     C1 - H3    
     4      7   1    1.4650e-01    2.1857e+05 ;     C1 - N     
     7      8   1    1.4650e-01    2.1857e+05 ;      N - C2    
     7     35   1    1.6960e-01    2.5363e+05 ;      N - S1    
     8      9   1    1.0970e-01    3.1455e+05 ;     C2 - H4    
     8     10   1    1.0970e-01    3.1455e+05 ;     C2 - H5    
     8     11   1    1.5380e-01    1.9456e+05 ;     C2 - C3    
    11     12   1    1.0970e-01    3.1455e+05 ;     C3 - H6    
    11     13   1    1.0970e-01    3.1455e+05 ;     C3 - H7    
    11     14   1    1.4650e-01    2.1857e+05 ;     C3 - N1    
    14     15   1    1.6960e-01    2.5363e+05 ;     N1 - S     
    15     16   1    1.4660e-01    5.4660e+05 ;      S - O     
    15     17   1    1.4660e-01    5.4660e+05 ;      S - O1    
    15     18   1    1.7910e-01    1.7556e+05 ;      S - C4    
    18     19   1    1.3980e-01    3.1681e+05 ;     C4 - C5    
    18     33   1    1.3980e-01    3.1681e+05 ;     C4 - C13   
    19     20   1    1.0860e-01    3.3112e+05 ;     C5 - H8    
    19     21   1    1.3980e-01    3.1681e+05 ;     C5 - C6    
    21     22   1    1.3980e-01    3.1681e+05 ;     C6 - C7    
    21     30   1    1.3980e-01    3.1681e+05 ;     C6 - C11   
    22     23   1    1.0860e-01    3.3112e+05 ;     C7 - H9    
    22     24   1    1.3980e-01    3.1681e+05 ;     C7 - C8    
    24     25   1    1.0860e-01    3.3112e+05 ;     C8 - H10   
    24     26   1    1.3980e-01    3.1681e+05 ;     C8 - C9    
    26     27   1    1.0860e-01    3.3112e+05 ;     C9 - H11   
    26     28   1    1.3980e-01    3.1681e+05 ;     C9 - C10   
    28     29   1    1.0860e-01    3.3112e+05 ;    C10 - H12   
    28     30   1    1.3980e-01    3.1681e+05 ;    C10 - C11   
    30     31   1    1.3980e-01    3.1681e+05 ;    C11 - C12   
    31     32   1    1.0860e-01    3.3112e+05 ;    C12 - H13   
    31     33   1    1.3980e-01    3.1681e+05 ;    C12 - C13   
    33     34   1    1.0860e-01    3.3112e+05 ;    C13 - H14   
    35     36   1    1.4660e-01    5.4660e+05 ;     S1 - O2    
    35     37   1    1.4660e-01    5.4660e+05 ;     S1 - O3    
    35     38   1    1.7910e-01    1.7556e+05 ;     S1 - C14   
    38     39   1    1.3980e-01    3.1681e+05 ;    C14 - C15   
    38     53   1    1.3980e-01    3.1681e+05 ;    C14 - C23   
    39     40   1    1.0860e-01    3.3112e+05 ;    C15 - H15   
    39     41   1    1.3980e-01    3.1681e+05 ;    C15 - C16   
    41     42   1    1.3980e-01    3.1681e+05 ;    C16 - C17   
    41     50   1    1.3980e-01    3.1681e+05 ;    C16 - C21   
    42     43   1    1.0860e-01    3.3112e+05 ;    C17 - H16   
    42     44   1    1.3980e-01    3.1681e+05 ;    C17 - C18   
    44     45   1    1.0860e-01    3.3112e+05 ;    C18 - H17   
    44     46   1    1.3980e-01    3.1681e+05 ;    C18 - C19   
    46     47   1    1.0860e-01    3.3112e+05 ;    C19 - H18   
    46     48   1    1.3980e-01    3.1681e+05 ;    C19 - C20   
    48     49   1    1.0860e-01    3.3112e+05 ;    C20 - H19   
    48     50   1    1.3980e-01    3.1681e+05 ;    C20 - C21   
    50     51   1    1.3980e-01    3.1681e+05 ;    C21 - C22   
    51     52   1    1.0860e-01    3.3112e+05 ;    C22 - H20   
    51     53   1    1.3980e-01    3.1681e+05 ;    C22 - C23   
    53     54   1    1.0860e-01    3.3112e+05 ;    C23 - H21   

[ pairs ]
;   ai     aj    funct
     1      8      1 ;      C - C2    
     1     12      1 ;      C - H6    
     1     13      1 ;      C - H7    
     1     16      1 ;      C - O     
     1     17      1 ;      C - O1    
     1     18      1 ;      C - C4    
     1     35      1 ;      C - S1    
     2      5      1 ;      H - H2    
     2      6      1 ;      H - H3    
     2      7      1 ;      H - N     
     2     11      1 ;      H - C3    
     2     15      1 ;      H - S     
     3      5      1 ;     H1 - H2    
     3      6      1 ;     H1 - H3    
     3      7      1 ;     H1 - N     
     3     11      1 ;     H1 - C3    
     3     15      1 ;     H1 - S     
     4      9      1 ;     C1 - H4    
     4     10      1 ;     C1 - H5    
     4     11      1 ;     C1 - C3    
     4     15      1 ;     C1 - S     
     4     36      1 ;     C1 - O2    
     4     37      1 ;     C1 - O3    
     4     38      1 ;     C1 - C14   
     5      8      1 ;     H2 - C2    
     5     35      1 ;     H2 - S1    
     6      8      1 ;     H3 - C2    
     6     35      1 ;     H3 - S1    
     7     12      1 ;      N - H6    
     7     13      1 ;      N - H7    
     7     39      1 ;      N - C15   
     7     53      1 ;      N - C23   
     8     15      1 ;     C2 - S     
     8     36      1 ;     C2 - O2    
     8     37      1 ;     C2 - O3    
     8     38      1 ;     C2 - C14   
     9     12      1 ;     H4 - H6    
     9     13      1 ;     H4 - H7    
     9     14      1 ;     H4 - N1    
     9     35      1 ;     H4 - S1    
    10     12      1 ;     H5 - H6    
    10     13      1 ;     H5 - H7    
    10     14      1 ;     H5 - N1    
    10     35      1 ;     H5 - S1    
    11     16      1 ;     C3 - O     
    11     17      1 ;     C3 - O1    
    11     18      1 ;     C3 - C4    
    11     35      1 ;     C3 - S1    
    12     15      1 ;     H6 - S     
    13     15      1 ;     H7 - S     
    14      5      1 ;     N1 - H2    
    14      6      1 ;     N1 - H3    
    14      7      1 ;     N1 - N     
    14     19      1 ;     N1 - C5    
    14     33      1 ;     N1 - C13   
    15     20      1 ;      S - H8    
    15     21      1 ;      S - C6    
    15     31      1 ;      S - C12   
    15     34      1 ;      S - H14   
    16     19      1 ;      O - C5    
    16     33      1 ;      O - C13   
    17     19      1 ;     O1 - C5    
    17     33      1 ;     O1 - C13   
    18     22      1 ;     C4 - C7    
    18     30      1 ;     C4 - C11   
    18     32      1 ;     C4 - H13   
    19     23      1 ;     C5 - H9    
    19     24      1 ;     C5 - C8    
    19     28      1 ;     C5 - C10   
    19     31      1 ;     C5 - C12   
    19     34      1 ;     C5 - H14   
    20     22      1 ;     H8 - C7    
    20     30      1 ;     H8 - C11   
    20     33      1 ;     H8 - C13   
    21     25      1 ;     C6 - H10   
    21     26      1 ;     C6 - C9    
    21     29      1 ;     C6 - H12   
    21     32      1 ;     C6 - H13   
    21     33      1 ;     C6 - C13   
    22     27      1 ;     C7 - H11   
    22     28      1 ;     C7 - C10   
    22     31      1 ;     C7 - C12   
    23     25      1 ;     H9 - H10   
    23     26      1 ;     H9 - C9    
    23     30      1 ;     H9 - C11   
    24     29      1 ;     C8 - H12   
    24     30      1 ;     C8 - C11   
    25     27      1 ;    H10 - H11   
    25     28      1 ;    H10 - C10   
    26     31      1 ;     C9 - C12   
    27     29      1 ;    H11 - H12   
    27     30      1 ;    H11 - C11   
    28     32      1 ;    C10 - H13   
    28     33      1 ;    C10 - C13   
    29     31      1 ;    H12 - C12   
    30     34      1 ;    C11 - H14   
    32     34      1 ;    H13 - H14   
    35     40      1 ;     S1 - H15   
    35     41      1 ;     S1 - C16   
    35     51      1 ;     S1 - C22   
    35     54      1 ;     S1 - H21   
    36     39      1 ;     O2 - C15   
    36     53      1 ;     O2 - C23   
    37     39      1 ;     O3 - C15   
    37     53      1 ;     O3 - C23   
    38     42      1 ;    C14 - C17   
    38     50      1 ;    C14 - C21   
    38     52      1 ;    C14 - H20   
    39     43      1 ;    C15 - H16   
    39     44      1 ;    C15 - C18   
    39     48      1 ;    C15 - C20   
    39     51      1 ;    C15 - C22   
    39     54      1 ;    C15 - H21   
    40     42      1 ;    H15 - C17   
    40     50      1 ;    H15 - C21   
    40     53      1 ;    H15 - C23   
    41     45      1 ;    C16 - H17   
    41     46      1 ;    C16 - C19   
    41     49      1 ;    C16 - H19   
    41     52      1 ;    C16 - H20   
    41     53      1 ;    C16 - C23   
    42     47      1 ;    C17 - H18   
    42     48      1 ;    C17 - C20   
    42     51      1 ;    C17 - C22   
    43     45      1 ;    H16 - H17   
    43     46      1 ;    H16 - C19   
    43     50      1 ;    H16 - C21   
    44     49      1 ;    C18 - H19   
    44     50      1 ;    C18 - C21   
    45     47      1 ;    H17 - H18   
    45     48      1 ;    H17 - C20   
    46     51      1 ;    C19 - C22   
    47     49      1 ;    H18 - H19   
    47     50      1 ;    H18 - C21   
    48     52      1 ;    C20 - H20   
    48     53      1 ;    C20 - C23   
    49     51      1 ;    H19 - C22   
    50     54      1 ;    C21 - H21   
    52     54      1 ;    H20 - H21   

[ angles ]
;   ai     aj     ak    funct   theta         cth
     1      4      5      1    1.0956e+02    3.9246e+02 ;      C - C1     - H2    
     1      4      6      1    1.0956e+02    3.9246e+02 ;      C - C1     - H3    
     1      4      7      1    1.1104e+02    6.9705e+02 ;      C - C1     - N     
     1     14     11      1    1.1235e+02    5.4978e+02 ;      C - N1     - C3    
     1     14     15      1    1.1525e+02    5.3806e+02 ;      C - N1     - S     
     2      1      3      1    1.0846e+02    3.2468e+02 ;      H - C      - H1    
     2      1      4      1    1.0956e+02    3.9246e+02 ;      H - C      - C1    
     2      1     14      1    1.0988e+02    5.1212e+02 ;      H - C      - N1    
     3      1      4      1    1.0956e+02    3.9246e+02 ;     H1 - C      - C1    
     3      1     14      1    1.0988e+02    5.1212e+02 ;     H1 - C      - N1    
     4      1     14      1    1.1104e+02    6.9705e+02 ;     C1 - C      - N1    
     4      7      8      1    1.1235e+02    5.4978e+02 ;     C1 - N      - C2    
     4      7     35      1    1.1525e+02    5.3806e+02 ;     C1 - N      - S1    
     5      4      6      1    1.0846e+02    3.2468e+02 ;     H2 - C1     - H3    
     5      4      7      1    1.0988e+02    5.1212e+02 ;     H2 - C1     - N     
     6      4      7      1    1.0988e+02    5.1212e+02 ;     H3 - C1     - N     
     7      8      9      1    1.0988e+02    5.1212e+02 ;      N - C2     - H4    
     7      8     10      1    1.0988e+02    5.1212e+02 ;      N - C2     - H5    
     7      8     11      1    1.1104e+02    6.9705e+02 ;      N - C2     - C3    
     7     35     36      1    1.0713e+02    1.0326e+03 ;      N - S1     - O2    
     7     35     37      1    1.0713e+02    1.0326e+03 ;      N - S1     - O3    
     7     35     38      1    1.0244e+02    7.7153e+02 ;      N - S1     - C14   
     8      7     35      1    1.1525e+02    5.3806e+02 ;     C2 - N      - S1    
     8     11     12      1    1.0956e+02    3.9246e+02 ;     C2 - C3     - H6    
     8     11     13      1    1.0956e+02    3.9246e+02 ;     C2 - C3     - H7    
     8     11     14      1    1.1104e+02    6.9705e+02 ;     C2 - C3     - N1    
     9      8     10      1    1.0846e+02    3.2468e+02 ;     H4 - C2     - H5    
     9      8     11      1    1.0956e+02    3.9246e+02 ;     H4 - C2     - C3    
    10      8     11      1    1.0956e+02    3.9246e+02 ;     H5 - C2     - C3    
    11     14     15      1    1.1525e+02    5.3806e+02 ;     C3 - N1     - S     
    12     11     13      1    1.0846e+02    3.2468e+02 ;     H6 - C3     - H7    
    12     11     14      1    1.0988e+02    5.1212e+02 ;     H6 - C3     - N1    
    13     11     14      1    1.0988e+02    5.1212e+02 ;     H7 - C3     - N1    
    14     15     16      1    1.0713e+02    1.0326e+03 ;     N1 - S      - O     
    14     15     17      1    1.0713e+02    1.0326e+03 ;     N1 - S      - O1    
    14     15     18      1    1.0244e+02    7.7153e+02 ;     N1 - S      - C4    
    15     18     19      1    1.1942e+02    5.3053e+02 ;      S - C4     - C5    
    15     18     33      1    1.1942e+02    5.3053e+02 ;      S - C4     - C13   
    16     15     17      1    1.2141e+02    1.0577e+03 ;      O - S      - O1    
    16     15     18      1    1.0835e+02    7.8910e+02 ;      O - S      - C4    
    17     15     18      1    1.0835e+02    7.8910e+02 ;     O1 - S      - C4    
    18     19     20      1    1.1988e+02    4.0752e+02 ;     C4 - C5     - H8    
    18     19     21      1    1.2002e+02    5.7572e+02 ;     C4 - C5     - C6    
    18     33     31      1    1.2002e+02    5.7572e+02 ;     C4 - C13    - C12   
    18     33     34      1    1.1988e+02    4.0752e+02 ;     C4 - C13    - H14   
    19     18     33      1    1.2002e+02    5.7572e+02 ;     C5 - C4     - C13   
    19     21     22      1    1.2002e+02    5.7572e+02 ;     C5 - C6     - C7    
    19     21     30      1    1.2002e+02    5.7572e+02 ;     C5 - C6     - C11   
    20     19     21      1    1.1988e+02    4.0752e+02 ;     H8 - C5     - C6    
    21     22     23      1    1.1988e+02    4.0752e+02 ;     C6 - C7     - H9    
    21     22     24      1    1.2002e+02    5.7572e+02 ;     C6 - C7     - C8    
    21     30     28      1    1.2002e+02    5.7572e+02 ;     C6 - C11    - C10   
    21     30     31      1    1.2002e+02    5.7572e+02 ;     C6 - C11    - C12   
    22     21     30      1    1.2002e+02    5.7572e+02 ;     C7 - C6     - C11   
    22     24     25      1    1.1988e+02    4.0752e+02 ;     C7 - C8     - H10   
    22     24     26      1    1.2002e+02    5.7572e+02 ;     C7 - C8     - C9    
    23     22     24      1    1.1988e+02    4.0752e+02 ;     H9 - C7     - C8    
    24     26     27      1    1.1988e+02    4.0752e+02 ;     C8 - C9     - H11   
    24     26     28      1    1.2002e+02    5.7572e+02 ;     C8 - C9     - C10   
    25     24     26      1    1.1988e+02    4.0752e+02 ;    H10 - C8     - C9    
    26     28     29      1    1.1988e+02    4.0752e+02 ;     C9 - C10    - H12   
    26     28     30      1    1.2002e+02    5.7572e+02 ;     C9 - C10    - C11   
    27     26     28      1    1.1988e+02    4.0752e+02 ;    H11 - C9     - C10   
    28     30     31      1    1.2002e+02    5.7572e+02 ;    C10 - C11    - C12   
    29     28     30      1    1.1988e+02    4.0752e+02 ;    H12 - C10    - C11   
    30     31     32      1    1.1988e+02    4.0752e+02 ;    C11 - C12    - H13   
    30     31     33      1    1.2002e+02    5.7572e+02 ;    C11 - C12    - C13   
    31     33     34      1    1.1988e+02    4.0752e+02 ;    C12 - C13    - H14   
    32     31     33      1    1.1988e+02    4.0752e+02 ;    H13 - C12    - C13   
    35     38     39      1    1.1942e+02    5.3053e+02 ;     S1 - C14    - C15   
    35     38     53      1    1.1942e+02    5.3053e+02 ;     S1 - C14    - C23   
    36     35     37      1    1.2141e+02    1.0577e+03 ;     O2 - S1     - O3    
    36     35     38      1    1.0835e+02    7.8910e+02 ;     O2 - S1     - C14   
    37     35     38      1    1.0835e+02    7.8910e+02 ;     O3 - S1     - C14   
    38     39     40      1    1.1988e+02    4.0752e+02 ;    C14 - C15    - H15   
    38     39     41      1    1.2002e+02    5.7572e+02 ;    C14 - C15    - C16   
    38     53     51      1    1.2002e+02    5.7572e+02 ;    C14 - C23    - C22   
    38     53     54      1    1.1988e+02    4.0752e+02 ;    C14 - C23    - H21   
    39     38     53      1    1.2002e+02    5.7572e+02 ;    C15 - C14    - C23   
    39     41     42      1    1.2002e+02    5.7572e+02 ;    C15 - C16    - C17   
    39     41     50      1    1.2002e+02    5.7572e+02 ;    C15 - C16    - C21   
    40     39     41      1    1.1988e+02    4.0752e+02 ;    H15 - C15    - C16   
    41     42     43      1    1.1988e+02    4.0752e+02 ;    C16 - C17    - H16   
    41     42     44      1    1.2002e+02    5.7572e+02 ;    C16 - C17    - C18   
    41     50     48      1    1.2002e+02    5.7572e+02 ;    C16 - C21    - C20   
    41     50     51      1    1.2002e+02    5.7572e+02 ;    C16 - C21    - C22   
    42     41     50      1    1.2002e+02    5.7572e+02 ;    C17 - C16    - C21   
    42     44     45      1    1.1988e+02    4.0752e+02 ;    C17 - C18    - H17   
    42     44     46      1    1.2002e+02    5.7572e+02 ;    C17 - C18    - C19   
    43     42     44      1    1.1988e+02    4.0752e+02 ;    H16 - C17    - C18   
    44     46     47      1    1.1988e+02    4.0752e+02 ;    C18 - C19    - H18   
    44     46     48      1    1.2002e+02    5.7572e+02 ;    C18 - C19    - C20   
    45     44     46      1    1.1988e+02    4.0752e+02 ;    H17 - C18    - C19   
    46     48     49      1    1.1988e+02    4.0752e+02 ;    C19 - C20    - H19   
    46     48     50      1    1.2002e+02    5.7572e+02 ;    C19 - C20    - C21   
    47     46     48      1    1.1988e+02    4.0752e+02 ;    H18 - C19    - C20   
    48     50     51      1    1.2002e+02    5.7572e+02 ;    C20 - C21    - C22   
    49     48     50      1    1.1988e+02    4.0752e+02 ;    H19 - C20    - C21   
    50     51     52      1    1.1988e+02    4.0752e+02 ;    C21 - C22    - H20   
    50     51     53      1    1.2002e+02    5.7572e+02 ;    C21 - C22    - C23   
    51     53     54      1    1.1988e+02    4.0752e+02 ;    C22 - C23    - H21   
    52     51     53      1    1.1988e+02    4.0752e+02 ;    H20 - C22    - C23   

[ dihedrals ] ; propers
; for gromacs 4.5 or higher, using funct 9
;    i      j      k      l   func   phase     kd      pn
     1      4      7      8      9     0.00   2.42672   3 ;      C-    C1-     N-    C2
     1      4      7      8      9   180.00   1.17152   2 ;      C-    C1-     N-    C2
     1      4      7     35      9     0.00   1.25520   3 ;      C-    C1-     N-    S1
     1     14     11      8      9     0.00   2.42672   3 ;      C-    N1-    C3-    C2
     1     14     11      8      9   180.00   1.17152   2 ;      C-    N1-    C3-    C2
     1     14     11     12      9     0.00   0.94140   3 ;      C-    N1-    C3-    H6
     1     14     11     13      9     0.00   0.94140   3 ;      C-    N1-    C3-    H7
     1     14     15     16      9     0.00  13.10987   2 ;      C-    N1-     S-     O
     1     14     15     17      9     0.00  13.10987   2 ;      C-    N1-     S-    O1
     1     14     15     18      9     0.00  13.10987   2 ;      C-    N1-     S-    C4
     2      1      4      5      9     0.00   0.65084   3 ;      H-     C-    C1-    H2
     2      1      4      6      9     0.00   0.65084   3 ;      H-     C-    C1-    H3
     2      1      4      7      9     0.00   0.65084   3 ;      H-     C-    C1-     N
     2      1     14     11      9     0.00   0.94140   3 ;      H-     C-    N1-    C3
     2      1     14     15      9     0.00   1.25520   3 ;      H-     C-    N1-     S
     3      1      4      5      9     0.00   0.65084   3 ;     H1-     C-    C1-    H2
     3      1      4      6      9     0.00   0.65084   3 ;     H1-     C-    C1-    H3
     3      1      4      7      9     0.00   0.65084   3 ;     H1-     C-    C1-     N
     3      1     14     11      9     0.00   0.94140   3 ;     H1-     C-    N1-    C3
     3      1     14     15      9     0.00   1.25520   3 ;     H1-     C-    N1-     S
     4      1     14     11      9     0.00   2.42672   3 ;     C1-     C-    N1-    C3
     4      1     14     11      9   180.00   1.17152   2 ;     C1-     C-    N1-    C3
     4      1     14     15      9     0.00   1.25520   3 ;     C1-     C-    N1-     S
     4      7      8      9      9     0.00   0.94140   3 ;     C1-     N-    C2-    H4
     4      7      8     10      9     0.00   0.94140   3 ;     C1-     N-    C2-    H5
     4      7      8     11      9     0.00   2.42672   3 ;     C1-     N-    C2-    C3
     4      7      8     11      9   180.00   1.17152   2 ;     C1-     N-    C2-    C3
     4      7     35     36      9     0.00  13.10987   2 ;     C1-     N-    S1-    O2
     4      7     35     37      9     0.00  13.10987   2 ;     C1-     N-    S1-    O3
     4      7     35     38      9     0.00  13.10987   2 ;     C1-     N-    S1-   C14
     5      4      7      8      9     0.00   0.94140   3 ;     H2-    C1-     N-    C2
     5      4      7     35      9     0.00   1.25520   3 ;     H2-    C1-     N-    S1
     6      4      7      8      9     0.00   0.94140   3 ;     H3-    C1-     N-    C2
     6      4      7     35      9     0.00   1.25520   3 ;     H3-    C1-     N-    S1
     7      8     11     12      9     0.00   0.65084   3 ;      N-    C2-    C3-    H6
     7      8     11     13      9     0.00   0.65084   3 ;      N-    C2-    C3-    H7
     7      8     11     14      9     0.00   0.65084   3 ;      N-    C2-    C3-    N1
     7     35     38     39      9   180.00   5.43920   2 ;      N-    S1-   C14-   C15
     7     35     38     53      9   180.00   5.43920   2 ;      N-    S1-   C14-   C23
     8      7     35     36      9     0.00  13.10987   2 ;     C2-     N-    S1-    O2
     8      7     35     37      9     0.00  13.10987   2 ;     C2-     N-    S1-    O3
     8      7     35     38      9     0.00  13.10987   2 ;     C2-     N-    S1-   C14
     8     11     14     15      9     0.00   1.25520   3 ;     C2-    C3-    N1-     S
     9      8      7     35      9     0.00   1.25520   3 ;     H4-    C2-     N-    S1
     9      8     11     12      9     0.00   0.65084   3 ;     H4-    C2-    C3-    H6
     9      8     11     13      9     0.00   0.65084   3 ;     H4-    C2-    C3-    H7
     9      8     11     14      9     0.00   0.65084   3 ;     H4-    C2-    C3-    N1
    10      8      7     35      9     0.00   1.25520   3 ;     H5-    C2-     N-    S1
    10      8     11     12      9     0.00   0.65084   3 ;     H5-    C2-    C3-    H6
    10      8     11     13      9     0.00   0.65084   3 ;     H5-    C2-    C3-    H7
    10      8     11     14      9     0.00   0.65084   3 ;     H5-    C2-    C3-    N1
    11      8      7     35      9     0.00   1.25520   3 ;     C3-    C2-     N-    S1
    11     14     15     16      9     0.00  13.10987   2 ;     C3-    N1-     S-     O
    11     14     15     17      9     0.00  13.10987   2 ;     C3-    N1-     S-    O1
    11     14     15     18      9     0.00  13.10987   2 ;     C3-    N1-     S-    C4
    12     11     14     15      9     0.00   1.25520   3 ;     H6-    C3-    N1-     S
    13     11     14     15      9     0.00   1.25520   3 ;     H7-    C3-    N1-     S
    14      1      4      5      9     0.00   0.65084   3 ;     N1-     C-    C1-    H2
    14      1      4      6      9     0.00   0.65084   3 ;     N1-     C-    C1-    H3
    14      1      4      7      9     0.00   0.65084   3 ;     N1-     C-    C1-     N
    14     15     18     19      9   180.00   5.43920   2 ;     N1-     S-    C4-    C5
    14     15     18     33      9   180.00   5.43920   2 ;     N1-     S-    C4-   C13
    15     18     19     20      9   180.00  15.16700   2 ;      S-    C4-    C5-    H8
    15     18     19     21      9   180.00  15.16700   2 ;      S-    C4-    C5-    C6
    15     18     33     31      9   180.00  15.16700   2 ;      S-    C4-   C13-   C12
    15     18     33     34      9   180.00  15.16700   2 ;      S-    C4-   C13-   H14
    16     15     18     19      9   180.00   5.43920   2 ;      O-     S-    C4-    C5
    16     15     18     33      9   180.00   5.43920   2 ;      O-     S-    C4-   C13
    17     15     18     19      9   180.00   5.43920   2 ;     O1-     S-    C4-    C5
    17     15     18     33      9   180.00   5.43920   2 ;     O1-     S-    C4-   C13
    18     19     21     22      9   180.00  15.16700   2 ;     C4-    C5-    C6-    C7
    18     19     21     30      9   180.00  15.16700   2 ;     C4-    C5-    C6-   C11
    18     33     31     30      9   180.00  15.16700   2 ;     C4-   C13-   C12-   C11
    18     33     31     32      9   180.00  15.16700   2 ;     C4-   C13-   C12-   H13
    19     18     33     31      9   180.00  15.16700   2 ;     C5-    C4-   C13-   C12
    19     18     33     34      9   180.00  15.16700   2 ;     C5-    C4-   C13-   H14
    19     21     22     23      9   180.00  15.16700   2 ;     C5-    C6-    C7-    H9
    19     21     22     24      9   180.00  15.16700   2 ;     C5-    C6-    C7-    C8
    19     21     30     28      9   180.00  15.16700   2 ;     C5-    C6-   C11-   C10
    19     21     30     31      9   180.00  15.16700   2 ;     C5-    C6-   C11-   C12
    20     19     18     33      9   180.00  15.16700   2 ;     H8-    C5-    C4-   C13
    20     19     21     22      9   180.00  15.16700   2 ;     H8-    C5-    C6-    C7
    20     19     21     30      9   180.00  15.16700   2 ;     H8-    C5-    C6-   C11
    21     19     18     33      9   180.00  15.16700   2 ;     C6-    C5-    C4-   C13
    21     22     24     25      9   180.00  15.16700   2 ;     C6-    C7-    C8-   H10
    21     22     24     26      9   180.00  15.16700   2 ;     C6-    C7-    C8-    C9
    21     30     28     26      9   180.00  15.16700   2 ;     C6-   C11-   C10-    C9
    21     30     28     29      9   180.00  15.16700   2 ;     C6-   C11-   C10-   H12
    21     30     31     32      9   180.00  15.16700   2 ;     C6-   C11-   C12-   H13
    21     30     31     33      9   180.00  15.16700   2 ;     C6-   C11-   C12-   C13
    22     21     30     28      9   180.00  15.16700   2 ;     C7-    C6-   C11-   C10
    22     21     30     31      9   180.00  15.16700   2 ;     C7-    C6-   C11-   C12
    22     24     26     27      9   180.00  15.16700   2 ;     C7-    C8-    C9-   H11
    22     24     26     28      9   180.00  15.16700   2 ;     C7-    C8-    C9-   C10
    23     22     21     30      9   180.00  15.16700   2 ;     H9-    C7-    C6-   C11
    23     22     24     25      9   180.00  15.16700   2 ;     H9-    C7-    C8-   H10
    23     22     24     26      9   180.00  15.16700   2 ;     H9-    C7-    C8-    C9
    24     22     21     30      9   180.00  15.16700   2 ;     C8-    C7-    C6-   C11
    24     26     28     29      9   180.00  15.16700   2 ;     C8-    C9-   C10-   H12
    24     26     28     30      9   180.00  15.16700   2 ;     C8-    C9-   C10-   C11
    25     24     26     27      9   180.00  15.16700   2 ;    H10-    C8-    C9-   H11
    25     24     26     28      9   180.00  15.16700   2 ;    H10-    C8-    C9-   C10
    26     28     30     31      9   180.00  15.16700   2 ;     C9-   C10-   C11-   C12
    27     26     28     29      9   180.00  15.16700   2 ;    H11-    C9-   C10-   H12
    27     26     28     30      9   180.00  15.16700   2 ;    H11-    C9-   C10-   C11
    28     30     31     32      9   180.00  15.16700   2 ;    C10-   C11-   C12-   H13
    28     30     31     33      9   180.00  15.16700   2 ;    C10-   C11-   C12-   C13
    29     28     30     31      9   180.00  15.16700   2 ;    H12-   C10-   C11-   C12
    30     31     33     34      9   180.00  15.16700   2 ;    C11-   C12-   C13-   H14
    32     31     33     34      9   180.00  15.16700   2 ;    H13-   C12-   C13-   H14
    35     38     39     40      9   180.00  15.16700   2 ;     S1-   C14-   C15-   H15
    35     38     39     41      9   180.00  15.16700   2 ;     S1-   C14-   C15-   C16
    35     38     53     51      9   180.00  15.16700   2 ;     S1-   C14-   C23-   C22
    35     38     53     54      9   180.00  15.16700   2 ;     S1-   C14-   C23-   H21
    36     35     38     39      9   180.00   5.43920   2 ;     O2-    S1-   C14-   C15
    36     35     38     53      9   180.00   5.43920   2 ;     O2-    S1-   C14-   C23
    37     35     38     39      9   180.00   5.43920   2 ;     O3-    S1-   C14-   C15
    37     35     38     53      9   180.00   5.43920   2 ;     O3-    S1-   C14-   C23
    38     39     41     42      9   180.00  15.16700   2 ;    C14-   C15-   C16-   C17
    38     39     41     50      9   180.00  15.16700   2 ;    C14-   C15-   C16-   C21
    38     53     51     50      9   180.00  15.16700   2 ;    C14-   C23-   C22-   C21
    38     53     51     52      9   180.00  15.16700   2 ;    C14-   C23-   C22-   H20
    39     38     53     51      9   180.00  15.16700   2 ;    C15-   C14-   C23-   C22
    39     38     53     54      9   180.00  15.16700   2 ;    C15-   C14-   C23-   H21
    39     41     42     43      9   180.00  15.16700   2 ;    C15-   C16-   C17-   H16
    39     41     42     44      9   180.00  15.16700   2 ;    C15-   C16-   C17-   C18
    39     41     50     48      9   180.00  15.16700   2 ;    C15-   C16-   C21-   C20
    39     41     50     51      9   180.00  15.16700   2 ;    C15-   C16-   C21-   C22
    40     39     38     53      9   180.00  15.16700   2 ;    H15-   C15-   C14-   C23
    40     39     41     42      9   180.00  15.16700   2 ;    H15-   C15-   C16-   C17
    40     39     41     50      9   180.00  15.16700   2 ;    H15-   C15-   C16-   C21
    41     39     38     53      9   180.00  15.16700   2 ;    C16-   C15-   C14-   C23
    41     42     44     45      9   180.00  15.16700   2 ;    C16-   C17-   C18-   H17
    41     42     44     46      9   180.00  15.16700   2 ;    C16-   C17-   C18-   C19
    41     50     48     46      9   180.00  15.16700   2 ;    C16-   C21-   C20-   C19
    41     50     48     49      9   180.00  15.16700   2 ;    C16-   C21-   C20-   H19
    41     50     51     52      9   180.00  15.16700   2 ;    C16-   C21-   C22-   H20
    41     50     51     53      9   180.00  15.16700   2 ;    C16-   C21-   C22-   C23
    42     41     50     48      9   180.00  15.16700   2 ;    C17-   C16-   C21-   C20
    42     41     50     51      9   180.00  15.16700   2 ;    C17-   C16-   C21-   C22
    42     44     46     47      9   180.00  15.16700   2 ;    C17-   C18-   C19-   H18
    42     44     46     48      9   180.00  15.16700   2 ;    C17-   C18-   C19-   C20
    43     42     41     50      9   180.00  15.16700   2 ;    H16-   C17-   C16-   C21
    43     42     44     45      9   180.00  15.16700   2 ;    H16-   C17-   C18-   H17
    43     42     44     46      9   180.00  15.16700   2 ;    H16-   C17-   C18-   C19
    44     42     41     50      9   180.00  15.16700   2 ;    C18-   C17-   C16-   C21
    44     46     48     49      9   180.00  15.16700   2 ;    C18-   C19-   C20-   H19
    44     46     48     50      9   180.00  15.16700   2 ;    C18-   C19-   C20-   C21
    45     44     46     47      9   180.00  15.16700   2 ;    H17-   C18-   C19-   H18
    45     44     46     48      9   180.00  15.16700   2 ;    H17-   C18-   C19-   C20
    46     48     50     51      9   180.00  15.16700   2 ;    C19-   C20-   C21-   C22
    47     46     48     49      9   180.00  15.16700   2 ;    H18-   C19-   C20-   H19
    47     46     48     50      9   180.00  15.16700   2 ;    H18-   C19-   C20-   C21
    48     50     51     52      9   180.00  15.16700   2 ;    C20-   C21-   C22-   H20
    48     50     51     53      9   180.00  15.16700   2 ;    C20-   C21-   C22-   C23
    49     48     50     51      9   180.00  15.16700   2 ;    H19-   C20-   C21-   C22
    50     51     53     54      9   180.00  15.16700   2 ;    C21-   C22-   C23-   H21
    52     51     53     54      9   180.00  15.16700   2 ;    H20-   C22-   C23-   H21

[ dihedrals ] ; impropers
; treated as propers in GROMACS to use correct AMBER analytical function
;    i      j      k      l   func   phase     kd      pn
    18     21     19     20      4   180.00   4.60240   2 ;     C4-    C6-    C5-    H8
    18     31     33     34      4   180.00   4.60240   2 ;     C4-   C12-   C13-   H14
    19     22     21     30      4   180.00   4.60240   2 ;     C5-    C7-    C6-   C11
    19     33     18     15      4   180.00   4.60240   2 ;     C5-   C13-    C4-     S
    21     24     22     23      4   180.00   4.60240   2 ;     C6-    C8-    C7-    H9
    21     28     30     31      4   180.00   4.60240   2 ;     C6-   C10-   C11-   C12
    22     26     24     25      4   180.00   4.60240   2 ;     C7-    C9-    C8-   H10
    24     28     26     27      4   180.00   4.60240   2 ;     C8-   C10-    C9-   H11
    26     30     28     29      4   180.00   4.60240   2 ;     C9-   C11-   C10-   H12
    30     33     31     32      4   180.00   4.60240   2 ;    C11-   C13-   C12-   H13
    38     41     39     40      4   180.00   4.60240   2 ;    C14-   C16-   C15-   H15
    38     51     53     54      4   180.00   4.60240   2 ;    C14-   C22-   C23-   H21
    39     42     41     50      4   180.00   4.60240   2 ;    C15-   C17-   C16-   C21
    39     53     38     35      4   180.00   4.60240   2 ;    C15-   C23-   C14-    S1
    41     44     42     43      4   180.00   4.60240   2 ;    C16-   C18-   C17-   H16
    41     48     50     51      4   180.00   4.60240   2 ;    C16-   C20-   C21-   C22
    42     46     44     45      4   180.00   4.60240   2 ;    C17-   C19-   C18-   H17
    44     48     46     47      4   180.00   4.60240   2 ;    C18-   C20-   C19-   H18
    46     50     48     49      4   180.00   4.60240   2 ;    C19-   C21-   C20-   H19
    50     53     51     52      4   180.00   4.60240   2 ;    C21-   C23-   C22-   H20
