# Supplementary material for: Probing the binding hypothesis of Smad3 modulators by molecular dynamic simulations for Atherosclerosis Cardiovascular Disease (ASCVD)
Source: PLoS One. 2025 Jun 4;20(6):e0324677. doi: 10.1371/journal.pone.0324677 (PMC12136405; doi:10.1371/journal.pone.0324677)
Supplement: S1 MD — (ZIP) [file pone.0324677.s014.zip › MD Supplementary data/Smad3-Ligand Complexes/SM15/complex.gro]

God Rules Over Mankind, Animals, Cosmos and Such
 2995
  228PRO      N    1   2.946   3.315   2.836
  228PRO     H1    2   2.897   3.321   2.923
  228PRO     H2    3   2.939   3.221   2.801
  228PRO     CD    4   2.892   3.414   2.736
  228PRO    HD1    5   2.817   3.465   2.778
  228PRO    HD2    6   2.858   3.364   2.656
  228PRO     CG    7   3.011   3.509   2.697
  228PRO    HG1    8   2.980   3.603   2.688
  228PRO    HG2    9   3.055   3.479   2.613
  228PRO     CB   10   3.106   3.490   2.821
  228PRO    HB1   11   3.080   3.551   2.897
  228PRO    HB2   12   3.202   3.506   2.797
  228PRO     CA   13   3.083   3.345   2.859
  228PRO     HA   14   3.143   3.296   2.795
  228PRO      C   15   3.124   3.287   2.998
  228PRO      O   16   3.037   3.251   3.080
  229ALA      N   17   3.255   3.277   3.025
  229ALA      H   18   3.317   3.312   2.955
  229ALA     CA   19   3.317   3.221   3.145
  229ALA     HA   20   3.240   3.191   3.201
  229ALA     CB   21   3.413   3.112   3.096
  229ALA    HB1   22   3.458   3.070   3.175
  229ALA    HB2   23   3.361   3.042   3.047
  229ALA    HB3   24   3.481   3.152   3.036
  229ALA      C   25   3.398   3.322   3.230
  229ALA      O   26   3.426   3.435   3.201
  230PHE      N   27   3.419   3.280   3.356
  230PHE      H   28   3.405   3.182   3.376
  230PHE     CA   29   3.460   3.365   3.466
  230PHE     HA   30   3.403   3.447   3.470
  230PHE     CB   31   3.451   3.266   3.589
  230PHE    HB1   32   3.494   3.179   3.564
  230PHE    HB2   33   3.355   3.250   3.611
  230PHE     CG   34   3.518   3.312   3.716
  230PHE    CD1   35   3.486   3.440   3.766
  230PHE    HD1   36   3.416   3.494   3.720
  230PHE    CE1   37   3.549   3.490   3.877
  230PHE    HE1   38   3.523   3.579   3.913
  230PHE     CZ   39   3.653   3.414   3.943
  230PHE     HZ   40   3.698   3.449   4.025
  230PHE    CE2   41   3.690   3.286   3.889
  230PHE    HE2   42   3.763   3.232   3.932
  230PHE    CD2   43   3.622   3.234   3.775
  230PHE    HD2   44   3.646   3.145   3.737
  230PHE      C   45   3.598   3.421   3.447
  230PHE      O   46   3.686   3.345   3.398
  231TRP      N   47   3.622   3.553   3.474
  231TRP      H   48   3.549   3.609   3.514
  231TRP     CA   49   3.755   3.612   3.445
  231TRP     HA   50   3.822   3.539   3.448
  231TRP     CB   51   3.739   3.668   3.304
  231TRP    HB1   52   3.701   3.596   3.247
  231TRP    HB2   53   3.830   3.693   3.271
  231TRP     CG   54   3.653   3.789   3.281
  231TRP    CD1   55   3.526   3.783   3.238
  231TRP    HD1   56   3.480   3.699   3.209
  231TRP    NE1   57   3.467   3.908   3.240
  231TRP    HE1   58   3.374   3.929   3.211
  231TRP    CE2   59   3.559   4.002   3.290
  231TRP    CZ2   60   3.556   4.141   3.305
  231TRP    HZ2   61   3.469   4.189   3.296
  231TRP    CH2   62   3.674   4.213   3.333
  231TRP    HH2   63   3.675   4.312   3.332
  231TRP    CZ3   64   3.788   4.139   3.362
  231TRP    HZ3   65   3.869   4.186   3.396
  231TRP    CE3   66   3.793   4.003   3.346
  231TRP    HE3   67   3.879   3.954   3.362
  231TRP    CD2   68   3.677   3.928   3.307
  231TRP      C   69   3.817   3.711   3.553
  231TRP      O   70   3.928   3.761   3.538
  232CYS      N   71   3.740   3.747   3.654
  232CYS      H   72   3.655   3.697   3.673
  232CYS     CA   73   3.777   3.861   3.739
  232CYS     HA   74   3.870   3.841   3.769
  232CYS     CB   75   3.771   3.996   3.659
  232CYS    HB1   76   3.700   3.982   3.590
  232CYS    HB2   77   3.860   4.003   3.615
  232CYS     SG   78   3.734   4.141   3.769
  232CYS     HG   79   3.731   4.224   3.714
  232CYS      C   80   3.687   3.866   3.861
  232CYS      O   81   3.572   3.825   3.859
  233SER      N   82   3.736   3.909   3.975
  233SER      H   83   3.832   3.938   3.973
  233SER     CA   84   3.670   3.921   4.106
  233SER     HA   85   3.572   3.915   4.089
  233SER     CB   86   3.724   3.809   4.202
  233SER    HB1   87   3.673   3.806   4.288
  233SER    HB2   88   3.821   3.821   4.222
  233SER     OG   89   3.713   3.682   4.149
  233SER     HG   90   3.749   3.616   4.215
  233SER      C   91   3.699   4.056   4.167
  233SER      O   92   3.817   4.090   4.162
  234ILE      N   93   3.601   4.128   4.225
  234ILE      H   94   3.510   4.086   4.229
  234ILE     CA   95   3.615   4.261   4.284
  234ILE     HA   96   3.712   4.281   4.294
  234ILE     CB   97   3.538   4.356   4.186
  234ILE     HB   98   3.570   4.327   4.096
  234ILE    CG2   99   3.383   4.338   4.197
  234ILE   HG21  100   3.337   4.399   4.133
  234ILE   HG22  101   3.359   4.243   4.175
  234ILE   HG23  102   3.353   4.359   4.290
  234ILE    CG1  103   3.572   4.508   4.202
  234ILE   HG11  104   3.669   4.514   4.223
  234ILE   HG12  105   3.519   4.542   4.280
  234ILE     CD  106   3.542   4.601   4.076
  234ILE    HD1  107   3.567   4.695   4.098
  234ILE    HD2  108   3.595   4.569   3.998
  234ILE    HD3  109   3.444   4.596   4.054
  234ILE      C  110   3.564   4.273   4.427
  234ILE      O  111   3.496   4.180   4.477
  235SER      N  112   3.609   4.378   4.498
  235SER      H  113   3.663   4.447   4.451
  235SER     CA  114   3.583   4.396   4.643
  235SER     HA  115   3.487   4.370   4.658
  235SER     CB  116   3.675   4.305   4.718
  235SER    HB1  117   3.645   4.210   4.707
  235SER    HB2  118   3.674   4.329   4.815
  235SER     OG  119   3.807   4.305   4.682
  235SER     HG  120   3.857   4.240   4.740
  235SER      C  121   3.604   4.542   4.692
  235SER      O  122   3.673   4.627   4.638
  236TYR      N  123   3.528   4.569   4.803
  236TYR      H  124   3.472   4.495   4.842
  236TYR     CA  125   3.525   4.700   4.868
  236TYR     HA  126   3.586   4.759   4.816
  236TYR     CB  127   3.375   4.742   4.870
  236TYR    HB1  128   3.321   4.668   4.911
  236TYR    HB2  129   3.345   4.758   4.776
  236TYR     CG  130   3.339   4.866   4.946
  236TYR    CD1  131   3.374   4.990   4.887
  236TYR    HD1  132   3.437   4.994   4.810
  236TYR    CE1  133   3.317   5.104   4.942
  236TYR    HE1  134   3.331   5.193   4.897
  236TYR     CZ  135   3.238   5.100   5.062
  236TYR     OH  136   3.179   5.209   5.112
  236TYR     HH  137   3.129   5.186   5.196
  236TYR    CE2  138   3.226   4.977   5.130
  236TYR    HE2  139   3.187   4.973   5.222
  236TYR    CD2  140   3.270   4.863   5.066
  236TYR    HD2  141   3.251   4.774   5.108
  236TYR      C  142   3.586   4.703   5.004
  236TYR      O  143   3.565   4.611   5.081
  237TYR      N  144   3.664   4.806   5.030
  237TYR      H  145   3.683   4.874   4.960
  237TYR     CA  146   3.723   4.820   5.166
  237TYR     HA  147   3.676   4.754   5.224
  237TYR     CB  148   3.868   4.788   5.165
  237TYR    HB1  149   3.905   4.814   5.255
  237TYR    HB2  150   3.911   4.844   5.094
  237TYR     CG  151   3.898   4.641   5.138
  237TYR    CD1  152   3.951   4.560   5.244
  237TYR    HD1  153   3.956   4.598   5.336
  237TYR    CE1  154   3.996   4.427   5.223
  237TYR    HE1  155   4.033   4.373   5.298
  237TYR     CZ  156   3.987   4.378   5.095
  237TYR     OH  157   4.033   4.252   5.075
  237TYR     HH  158   4.021   4.227   4.979
  237TYR    CE2  159   3.933   4.455   4.989
  237TYR    HE2  160   3.927   4.415   4.898
  237TYR    CD2  161   3.887   4.587   5.010
  237TYR    HD2  162   3.847   4.640   4.935
  237TYR      C  163   3.706   4.965   5.217
  237TYR      O  164   3.710   5.062   5.140
  238GLU      N  165   3.700   4.983   5.349
  238GLU      H  166   3.699   4.898   5.402
  238GLU     CA  167   3.694   5.103   5.428
  238GLU     HA  168   3.691   5.178   5.362
  238GLU     CB  169   3.565   5.096   5.520
  238GLU    HB1  170   3.574   5.165   5.593
  238GLU    HB2  171   3.560   5.005   5.561
  238GLU     CG  172   3.430   5.122   5.452
  238GLU    HG1  173   3.412   5.050   5.386
  238GLU    HG2  174   3.434   5.210   5.405
  238GLU     CD  175   3.315   5.127   5.549
  238GLU    OE1  176   3.282   5.019   5.609
  238GLU    OE2  177   3.264   5.236   5.569
  238GLU      C  178   3.821   5.124   5.510
  238GLU      O  179   3.840   5.044   5.603
  239LEU      N  180   3.909   5.214   5.464
  239LEU      H  181   3.884   5.267   5.383
  239LEU     CA  182   4.036   5.240   5.525
  239LEU     HA  183   4.067   5.316   5.469
  239LEU     CB  184   4.028   5.293   5.668
  239LEU    HB1  185   4.120   5.294   5.707
  239LEU    HB2  186   3.970   5.232   5.722
  239LEU     CG  187   3.970   5.437   5.676
  239LEU     HG  188   3.886   5.429   5.621
  239LEU    CD1  189   3.944   5.481   5.824
  239LEU   HD11  190   3.906   5.573   5.825
  239LEU   HD12  191   3.879   5.418   5.867
  239LEU   HD13  192   4.030   5.479   5.875
  239LEU    CD2  193   4.055   5.545   5.613
  239LEU   HD21  194   4.009   5.634   5.624
  239LEU   HD22  195   4.144   5.549   5.659
  239LEU   HD23  196   4.068   5.526   5.516
  239LEU      C  197   4.134   5.121   5.510
  239LEU      O  198   4.218   5.123   5.419
  240ASN      N  199   4.118   5.006   5.579
  240ASN      H  200   4.067   5.010   5.666
  240ASN     CA  201   4.171   4.878   5.534
  240ASN     HA  202   4.175   4.887   5.435
  240ASN     CB  203   4.310   4.856   5.592
  240ASN    HB1  204   4.300   4.824   5.687
  240ASN    HB2  205   4.359   4.942   5.591
  240ASN     CG  206   4.391   4.753   5.515
  240ASN    OD1  207   4.375   4.734   5.396
  240ASN    ND2  208   4.465   4.676   5.591
  240ASN   HD21  209   4.464   4.689   5.691
  240ASN   HD22  210   4.522   4.606   5.550
  240ASN      C  211   4.079   4.758   5.569
  240ASN      O  212   4.116   4.644   5.551
  241GLN      N  213   3.956   4.784   5.624
  241GLN      H  214   3.925   4.879   5.625
  241GLN     CA  215   3.868   4.687   5.680
  241GLN     HA  216   3.927   4.608   5.697
  241GLN     CB  217   3.800   4.744   5.811
  241GLN    HB1  218   3.729   4.680   5.841
  241GLN    HB2  219   3.759   4.832   5.790
  241GLN     CG  220   3.883   4.766   5.930
  241GLN    HG1  221   3.924   4.679   5.954
  241GLN    HG2  222   3.821   4.795   6.004
  241GLN     CD  223   3.994   4.872   5.916
  241GLN    OE1  224   3.970   4.990   5.898
  241GLN    NE2  225   4.118   4.825   5.911
  241GLN   HE21  226   4.134   4.726   5.917
  241GLN   HE22  227   4.195   4.888   5.902
  241GLN      C  228   3.753   4.660   5.578
  241GLN      O  229   3.719   4.746   5.495
  242ARG      N  230   3.693   4.538   5.583
  242ARG      H  231   3.734   4.467   5.640
  242ARG     CA  232   3.569   4.508   5.509
  242ARG     HA  233   3.524   4.597   5.513
  242ARG     CB  234   3.592   4.453   5.361
  242ARG    HB1  235   3.641   4.523   5.309
  242ARG    HB2  236   3.503   4.437   5.319
  242ARG     CG  237   3.672   4.324   5.348
  242ARG    HG1  238   3.634   4.256   5.412
  242ARG    HG2  239   3.767   4.342   5.372
  242ARG     CD  240   3.663   4.269   5.202
  242ARG    HD1  241   3.691   4.341   5.139
  242ARG    HD2  242   3.569   4.242   5.183
  242ARG     NE  243   3.749   4.152   5.175
  242ARG     HE  244   3.833   4.140   5.228
  242ARG     CZ  245   3.718   4.056   5.080
  242ARG    NH1  246   3.806   3.963   5.061
  242ARG   HH11  247   3.891   3.962   5.114
  242ARG   HH12  248   3.789   3.891   4.994
  242ARG    NH2  249   3.608   4.061   5.009
  242ARG   HH21  250   3.542   4.135   5.023
  242ARG   HH22  251   3.589   3.989   4.941
  242ARG      C  252   3.488   4.398   5.577
  242ARG      O  253   3.542   4.307   5.632
  243VAL      N  254   3.355   4.405   5.571
  243VAL      H  255   3.310   4.488   5.537
  243VAL     CA  256   3.276   4.293   5.615
  243VAL     HA  257   3.348   4.240   5.660
  243VAL     CB  258   3.162   4.327   5.712
  243VAL     HB  259   3.081   4.348   5.657
  243VAL    CG1  260   3.134   4.213   5.804
  243VAL   HG11  261   3.060   4.237   5.867
  243VAL   HG12  262   3.107   4.132   5.751
  243VAL   HG13  263   3.216   4.191   5.857
  243VAL    CG2  264   3.199   4.445   5.802
  243VAL   HG21  265   3.123   4.466   5.864
  243VAL   HG22  266   3.280   4.422   5.856
  243VAL   HG23  267   3.218   4.526   5.746
  243VAL      C  268   3.204   4.222   5.495
  243VAL      O  269   3.158   4.111   5.499
  244GLY      N  270   3.204   4.280   5.375
  244GLY      H  271   3.251   4.367   5.368
  244GLY     CA  272   3.142   4.228   5.251
  244GLY    HA1  273   3.131   4.304   5.186
  244GLY    HA2  274   3.052   4.190   5.273
  244GLY      C  275   3.234   4.122   5.194
  244GLY      O  276   3.357   4.110   5.204
  245GLU      N  277   3.172   4.028   5.124
  245GLU      H  278   3.072   4.026   5.130
  245GLU     CA  279   3.236   3.925   5.039
  245GLU     HA  280   3.315   3.893   5.091
  245GLU     CB  281   3.129   3.815   5.011
  245GLU    HB1  282   3.090   3.786   5.099
  245GLU    HB2  283   3.175   3.737   4.968
  245GLU     CG  284   3.012   3.861   4.918
  245GLU    HG1  285   2.977   3.781   4.869
  245GLU    HG2  286   3.048   3.927   4.853
  245GLU     CD  287   2.893   3.927   4.993
  245GLU    OE1  288   2.901   4.054   5.011
  245GLU    OE2  289   2.799   3.851   5.036
  245GLU      C  290   3.294   3.980   4.909
  245GLU      O  291   3.279   4.096   4.872
  246THR      N  292   3.364   3.898   4.837
  246THR      H  293   3.387   3.810   4.879
  246THR     CA  294   3.412   3.921   4.702
  246THR     HA  295   3.432   4.018   4.696
  246THR     CB  296   3.539   3.843   4.678
  246THR     HB  297   3.514   3.749   4.660
  246THR    CG2  298   3.616   3.901   4.567
  246THR   HG21  299   3.699   3.849   4.554
  246THR   HG22  300   3.561   3.899   4.484
  246THR   HG23  301   3.639   3.996   4.589
  246THR    OG1  302   3.623   3.836   4.790
  246THR    HG1  303   3.705   3.784   4.767
  246THR      C  304   3.307   3.894   4.599
  246THR      O  305   3.227   3.806   4.616
  247PHE      N  306   3.301   3.974   4.491
  247PHE      H  307   3.371   4.044   4.482
  247PHE     CA  308   3.200   3.964   4.386
  247PHE     HA  309   3.141   3.888   4.410
  247PHE     CB  310   3.120   4.095   4.384
  247PHE    HB1  311   3.177   4.169   4.347
  247PHE    HB2  312   3.093   4.119   4.478
  247PHE     CG  313   2.995   4.082   4.298
  247PHE    CD1  314   2.989   4.115   4.160
  247PHE    HD1  315   3.069   4.156   4.118
  247PHE    CE1  316   2.879   4.093   4.082
  247PHE    HE1  317   2.881   4.107   3.983
  247PHE     CZ  318   2.762   4.048   4.149
  247PHE     HZ  319   2.676   4.041   4.099
  247PHE    CE2  320   2.766   4.011   4.289
  247PHE    HE2  321   2.684   3.975   4.333
  247PHE    CD2  322   2.881   4.027   4.363
  247PHE    HD2  323   2.884   4.000   4.460
  247PHE      C  324   3.266   3.938   4.248
  247PHE      O  325   3.381   3.971   4.228
  248HIS      N  326   3.188   3.875   4.158
  248HIS      H  327   3.089   3.879   4.170
  248HIS     CA  328   3.244   3.803   4.044
  248HIS     HA  329   3.342   3.819   4.052
  248HIS     CB  330   3.208   3.658   4.058
  248HIS    HB1  331   3.226   3.615   3.970
  248HIS    HB2  332   3.110   3.654   4.077
  248HIS     CG  333   3.274   3.570   4.161
  248HIS    ND1  334   3.227   3.447   4.208
  248HIS    CE1  335   3.333   3.395   4.278
  248HIS    HE1  336   3.337   3.301   4.313
  248HIS    NE2  337   3.432   3.487   4.295
  248HIS    HE2  338   3.514   3.477   4.351
  248HIS    CD2  339   3.398   3.598   4.221
  248HIS    HD2  340   3.451   3.681   4.212
  248HIS      C  341   3.195   3.855   3.905
  248HIS      O  342   3.076   3.895   3.889
  249ALA      N  343   3.296   3.853   3.810
  249ALA      H  344   3.386   3.820   3.836
  249ALA     CA  345   3.273   3.899   3.669
  249ALA     HA  346   3.179   3.934   3.666
  249ALA     CB  347   3.373   4.010   3.636
  249ALA    HB1  348   3.358   4.041   3.542
  249ALA    HB2  349   3.360   4.086   3.699
  249ALA    HB3  350   3.466   3.974   3.645
  249ALA      C  351   3.285   3.786   3.566
  249ALA      O  352   3.380   3.710   3.574
  250SER      N  353   3.192   3.774   3.473
  250SER      H  354   3.117   3.840   3.474
  250SER     CA  355   3.191   3.671   3.368
  250SER     HA  356   3.290   3.658   3.360
  250SER     CB  357   3.110   3.550   3.423
  250SER    HB1  358   3.143   3.524   3.514
  250SER    HB2  359   3.117   3.472   3.361
  250SER     OG  360   2.971   3.579   3.437
  250SER     HG  361   2.923   3.499   3.473
  250SER      C  362   3.146   3.707   3.218
  250SER      O  363   3.196   3.642   3.126
  251GLN      N  364   3.071   3.812   3.201
  251GLN      H  365   3.032   3.860   3.279
  251GLN     CA  366   3.045   3.856   3.062
  251GLN     HA  367   3.049   3.772   3.008
  251GLN     CB  368   2.907   3.924   3.046
  251GLN    HB1  369   2.895   3.946   2.950
  251GLN    HB2  370   2.907   4.008   3.100
  251GLN     CG  371   2.786   3.836   3.092
  251GLN    HG1  372   2.701   3.885   3.071
  251GLN    HG2  373   2.793   3.822   3.191
  251GLN     CD  374   2.776   3.697   3.027
  251GLN    OE1  375   2.820   3.658   2.918
  251GLN    NE2  376   2.708   3.606   3.102
  251GLN   HE21  377   2.670   3.634   3.191
  251GLN   HE22  378   2.695   3.513   3.069
  251GLN      C  379   3.151   3.954   3.016
  251GLN      O  380   3.232   4.004   3.099
  252PRO      N  381   3.170   3.980   2.881
  252PRO     CD  382   3.099   3.909   2.775
  252PRO    HD1  383   3.012   3.955   2.757
  252PRO    HD2  384   3.082   3.815   2.802
  252PRO     CG  385   3.190   3.917   2.655
  252PRO    HG1  386   3.138   3.907   2.570
  252PRO    HG2  387   3.261   3.846   2.659
  252PRO     CB  388   3.248   4.057   2.672
  252PRO    HB1  389   3.181   4.128   2.650
  252PRO    HB2  390   3.330   4.071   2.616
  252PRO     CA  391   3.281   4.056   2.823
  252PRO     HA  392   3.362   4.003   2.849
  252PRO      C  393   3.308   4.205   2.879
  252PRO      O  394   3.416   4.266   2.852
  253SER      N  395   3.209   4.267   2.945
  253SER      H  396   3.116   4.231   2.938
  253SER     CA  397   3.230   4.390   3.029
  253SER     HA  398   3.328   4.398   3.046
  253SER     CB  399   3.178   4.506   2.952
  253SER    HB1  400   3.082   4.489   2.928
  253SER    HB2  401   3.232   4.517   2.869
  253SER     OG  402   3.181   4.633   3.019
  253SER     HG  403   3.144   4.703   2.959
  253SER      C  404   3.150   4.380   3.164
  253SER      O  405   3.058   4.310   3.185
  254MET      N  406   3.182   4.465   3.262
  254MET      H  407   3.257   4.527   3.239
  254MET     CA  408   3.130   4.485   3.394
  254MET     HA  409   3.036   4.451   3.396
  254MET     CB  410   3.219   4.407   3.486
  254MET    HB1  411   3.275   4.472   3.538
  254MET    HB2  412   3.278   4.349   3.431
  254MET     CG  413   3.135   4.321   3.583
  254MET    HG1  414   3.200   4.257   3.624
  254MET    HG2  415   3.071   4.272   3.525
  254MET     SD  416   3.049   4.416   3.709
  254MET     CE  417   2.989   4.279   3.803
  254MET    HE1  418   2.936   4.312   3.881
  254MET    HE2  419   2.930   4.222   3.746
  254MET    HE3  420   3.066   4.224   3.836
  254MET      C  421   3.141   4.640   3.432
  254MET      O  422   3.231   4.712   3.391
  255THR      N  423   3.054   4.687   3.517
  255THR      H  424   2.987   4.622   3.554
  255THR     CA  425   3.044   4.824   3.563
  255THR     HA  426   3.130   4.866   3.535
  255THR     CB  427   2.926   4.903   3.492
  255THR     HB  428   2.838   4.863   3.519
  255THR    CG2  429   2.929   5.052   3.526
  255THR   HG21  430   2.853   5.099   3.480
  255THR   HG22  431   2.920   5.064   3.625
  255THR   HG23  432   3.016   5.092   3.496
  255THR    OG1  433   2.937   4.891   3.347
  255THR    HG1  434   2.862   4.941   3.304
  255THR      C  435   3.044   4.828   3.715
  255THR      O  436   2.992   4.738   3.783
  256VAL      N  437   3.095   4.931   3.782
  256VAL      H  438   3.144   4.999   3.728
  256VAL     CA  439   3.088   4.958   3.926
  256VAL     HA  440   3.050   4.875   3.965
  256VAL     CB  441   3.225   4.978   3.998
  256VAL     HB  442   3.253   5.068   3.962
  256VAL    CG1  443   3.216   4.984   4.152
  256VAL   HG11  444   3.307   4.996   4.191
  256VAL   HG12  445   3.157   5.060   4.180
  256VAL   HG13  446   3.177   4.898   4.186
  256VAL    CG2  447   3.333   4.872   3.965
  256VAL   HG21  448   3.417   4.892   4.016
  256VAL   HG22  449   3.299   4.781   3.992
  256VAL   HG23  450   3.352   4.872   3.867
  256VAL      C  451   2.997   5.083   3.943
  256VAL      O  452   3.017   5.182   3.875
  257ASP      N  453   2.917   5.082   4.045
  257ASP      H  454   2.922   5.004   4.108
  257ASP     CA  455   2.821   5.187   4.072
  257ASP     HA  456   2.857   5.269   4.029
  257ASP     CB  457   2.687   5.136   4.013
  257ASP    HB1  458   2.644   5.075   4.080
  257ASP    HB2  459   2.706   5.086   3.929
  257ASP     CG  460   2.586   5.247   3.980
  257ASP    OD1  461   2.615   5.364   4.017
  257ASP    OD2  462   2.470   5.225   3.929
  257ASP      C  463   2.806   5.220   4.221
  257ASP      O  464   2.792   5.134   4.305
  258GLY      N  465   2.813   5.351   4.262
  258GLY      H  466   2.843   5.418   4.195
  258GLY     CA  467   2.779   5.403   4.400
  258GLY    HA1  468   2.804   5.499   4.399
  258GLY    HA2  469   2.839   5.353   4.463
  258GLY      C  470   2.638   5.394   4.461
  258GLY      O  471   2.628   5.392   4.586
  259PHE      N  472   2.530   5.377   4.383
  259PHE      H  473   2.543   5.364   4.285
  259PHE     CA  474   2.396   5.374   4.435
  259PHE     HA  475   2.389   5.462   4.484
  259PHE     CB  476   2.305   5.365   4.315
  259PHE    HB1  477   2.282   5.269   4.299
  259PHE    HB2  478   2.353   5.402   4.236
  259PHE     CG  479   2.177   5.444   4.336
  259PHE    CD1  480   2.186   5.585   4.317
  259PHE    HD1  481   2.271   5.628   4.286
  259PHE    CE1  482   2.067   5.665   4.345
  259PHE    HE1  483   2.068   5.764   4.332
  259PHE     CZ  484   1.950   5.602   4.391
  259PHE     HZ  485   1.875   5.655   4.430
  259PHE    CE2  486   1.940   5.463   4.381
  259PHE    HE2  487   1.849   5.421   4.387
  259PHE    CD2  488   2.054   5.378   4.363
  259PHE    HD2  489   2.048   5.278   4.369
  259PHE      C  490   2.363   5.261   4.540
  259PHE      O  491   2.443   5.170   4.561
  260THR      N  492   2.247   5.272   4.606
  260THR      H  493   2.185   5.347   4.587
  260THR     CA  494   2.211   5.172   4.707
  260THR     HA  495   2.298   5.133   4.736
  260THR     CB  496   2.131   5.247   4.821
  260THR     HB  497   2.082   5.180   4.878
  260THR    CG2  498   2.216   5.328   4.913
  260THR   HG21  499   2.158   5.372   4.982
  260THR   HG22  500   2.282   5.269   4.959
  260THR   HG23  501   2.264   5.399   4.861
  260THR    OG1  502   2.039   5.339   4.759
  260THR    HG1  503   1.987   5.387   4.830
  260THR      C  504   2.128   5.052   4.652
  260THR      O  505   2.032   5.006   4.711
  261ASP      N  506   2.181   5.001   4.542
  261ASP      H  507   2.254   5.051   4.498
  261ASP     CA  508   2.139   4.872   4.481
  261ASP     HA  509   2.047   4.867   4.520
  261ASP     CB  510   2.131   4.878   4.325
  261ASP    HB1  511   2.089   4.793   4.293
  261ASP    HB2  512   2.224   4.885   4.289
  261ASP     CG  513   2.050   4.992   4.267
  261ASP    OD1  514   2.093   5.041   4.162
  261ASP    OD2  515   1.942   5.025   4.322
  261ASP      C  516   2.214   4.746   4.530
  261ASP      O  517   2.327   4.739   4.579
  262PRO      N  518   2.148   4.627   4.508
  262PRO     CD  519   2.003   4.607   4.488
  262PRO    HD1  520   1.982   4.620   4.391
  262PRO    HD2  521   1.953   4.674   4.543
  262PRO     CG  522   1.964   4.464   4.532
  262PRO    HG1  523   1.886   4.430   4.480
  262PRO    HG2  524   1.943   4.460   4.630
  262PRO     CB  525   2.091   4.389   4.499
  262PRO    HB1  526   2.082   4.348   4.408
  262PRO    HB2  527   2.104   4.316   4.567
  262PRO     CA  528   2.211   4.491   4.504
  262PRO     HA  529   2.274   4.480   4.581
  262PRO      C  530   2.297   4.477   4.386
  262PRO      O  531   2.283   4.545   4.288
  263SER      N  532   2.389   4.378   4.389
  263SER      H  533   2.394   4.318   4.469
  263SER     CA  534   2.484   4.359   4.273
  263SER     HA  535   2.484   4.444   4.221
  263SER     CB  536   2.619   4.323   4.329
  263SER    HB1  537   2.680   4.296   4.255
  263SER    HB2  538   2.609   4.246   4.393
  263SER     OG  539   2.686   4.422   4.399
  263SER     HG  540   2.774   4.386   4.431
  263SER      C  541   2.444   4.248   4.179
  263SER      O  542   2.394   4.143   4.220
  264ASN      N  543   2.470   4.273   4.052
  264ASN      H  544   2.518   4.359   4.032
  264ASN     CA  545   2.436   4.190   3.939
  264ASN     HA  546   2.403   4.105   3.979
  264ASN     CB  547   2.328   4.261   3.856
  264ASN    HB1  548   2.317   4.211   3.770
  264ASN    HB2  549   2.360   4.354   3.837
  264ASN     CG  550   2.190   4.274   3.917
  264ASN    OD1  551   2.137   4.384   3.935
  264ASN    ND2  552   2.133   4.165   3.956
  264ASN   HD21  553   2.180   4.077   3.945
  264ASN   HD22  554   2.042   4.167   3.997
  264ASN      C  555   2.558   4.161   3.851
  264ASN      O  556   2.658   4.225   3.857
  265SER      N  557   2.552   4.052   3.779
  265SER      H  558   2.465   4.003   3.784
  265SER     CA  559   2.653   3.991   3.693
  265SER     HA  560   2.709   3.945   3.761
  265SER     CB  561   2.591   3.891   3.602
  265SER    HB1  562   2.661   3.839   3.553
  265SER    HB2  563   2.530   3.935   3.537
  265SER     OG  564   2.515   3.800   3.686
  265SER     HG  565   2.471   3.731   3.629
  265SER      C  566   2.746   4.089   3.614
  265SER      O  567   2.865   4.065   3.587
  266GLU      N  568   2.685   4.195   3.567
  266GLU      H  569   2.588   4.205   3.589
  266GLU     CA  570   2.744   4.300   3.487
  266GLU     HA  571   2.840   4.274   3.477
  266GLU     CB  572   2.676   4.304   3.351
  266GLU    HB1  573   2.711   4.381   3.299
  266GLU    HB2  574   2.577   4.313   3.364
  266GLU     CG  575   2.708   4.169   3.277
  266GLU    HG1  576   2.694   4.092   3.339
  266GLU    HG2  577   2.803   4.170   3.246
  266GLU     CD  578   2.618   4.150   3.157
  266GLU    OE1  579   2.662   4.168   3.042
  266GLU    OE2  580   2.499   4.121   3.179
  266GLU      C  581   2.735   4.440   3.557
  266GLU      O  582   2.785   4.537   3.499
  267ARG      N  583   2.697   4.449   3.693
  267ARG      H  584   2.667   4.365   3.739
  267ARG     CA  585   2.699   4.576   3.773
  267ARG     HA  586   2.771   4.640   3.747
  267ARG     CB  587   2.581   4.655   3.739
  267ARG    HB1  588   2.500   4.613   3.780
  267ARG    HB2  589   2.571   4.659   3.640
  267ARG     CG  590   2.603   4.795   3.796
  267ARG    HG1  591   2.676   4.837   3.743
  267ARG    HG2  592   2.633   4.784   3.891
  267ARG     CD  593   2.488   4.897   3.799
  267ARG    HD1  594   2.470   4.929   3.706
  267ARG    HD2  595   2.513   4.974   3.857
  267ARG     NE  596   2.363   4.843   3.851
  267ARG     HE  597   2.335   4.755   3.812
  267ARG     CZ  598   2.282   4.891   3.942
  267ARG    NH1  599   2.298   5.015   3.984
  267ARG   HH11  600   2.372   5.071   3.947
  267ARG   HH12  601   2.236   5.052   4.054
  267ARG    NH2  602   2.179   4.828   3.985
  267ARG   HH21  603   2.157   4.738   3.949
  267ARG   HH22  604   2.120   4.870   4.055
  267ARG      C  605   2.716   4.535   3.924
  267ARG      O  606   2.617   4.501   3.993
  268PHE      N  607   2.834   4.561   3.975
  268PHE      H  608   2.906   4.583   3.910
  268PHE     CA  609   2.874   4.561   4.121
  268PHE     HA  610   2.816   4.491   4.165
  268PHE     CB  611   3.027   4.534   4.124
  268PHE    HB1  612   3.074   4.604   4.072
  268PHE    HB2  613   3.046   4.444   4.084
  268PHE     CG  614   3.086   4.532   4.257
  268PHE    CD1  615   3.193   4.628   4.285
  268PHE    HD1  616   3.222   4.693   4.214
  268PHE    CE1  617   3.255   4.630   4.414
  268PHE    HE1  618   3.322   4.700   4.438
  268PHE     CZ  619   3.218   4.530   4.506
  268PHE     HZ  620   3.270   4.521   4.591
  268PHE    CE2  621   3.107   4.440   4.481
  268PHE    HE2  622   3.080   4.374   4.551
  268PHE    CD2  623   3.035   4.446   4.357
  268PHE    HD2  624   2.952   4.392   4.342
  268PHE      C  625   2.851   4.695   4.196
  268PHE      O  626   2.892   4.799   4.150
  269CYS      N  627   2.773   4.686   4.307
  269CYS      H  628   2.763   4.595   4.349
  269CYS     CA  629   2.702   4.799   4.370
  269CYS     HA  630   2.720   4.881   4.316
  269CYS     CB  631   2.559   4.764   4.369
  269CYS    HB1  632   2.517   4.828   4.433
  269CYS    HB2  633   2.557   4.671   4.408
  269CYS     SG  634   2.489   4.773   4.196
  269CYS     HG  635   2.392   4.749   4.198
  269CYS      C  636   2.747   4.827   4.515
  269CYS      O  637   2.749   4.736   4.604
  270LEU      N  638   2.792   4.950   4.544
  270LEU      H  639   2.772   5.022   4.479
  270LEU     CA  640   2.869   4.986   4.665
  270LEU     HA  641   2.900   4.897   4.698
  270LEU     CB  642   2.985   5.089   4.623
  270LEU    HB1  643   3.040   5.110   4.704
  270LEU    HB2  644   2.942   5.173   4.590
  270LEU     CG  645   3.084   5.041   4.511
  270LEU     HG  646   3.035   5.007   4.431
  270LEU    CD1  647   3.174   5.161   4.486
  270LEU   HD11  648   3.241   5.139   4.416
  270LEU   HD12  649   3.118   5.239   4.456
  270LEU   HD13  650   3.221   5.186   4.571
  270LEU    CD2  651   3.170   4.923   4.550
  270LEU   HD21  652   3.229   4.898   4.474
  270LEU   HD22  653   3.226   4.947   4.630
  270LEU   HD23  654   3.111   4.845   4.573
  270LEU      C  655   2.788   5.042   4.783
  270LEU      O  656   2.843   5.042   4.898
  271GLY      N  657   2.673   5.104   4.763
  271GLY      H  658   2.626   5.093   4.676
  271GLY     CA  659   2.610   5.193   4.867
  271GLY    HA1  660   2.525   5.228   4.829
  271GLY    HA2  661   2.673   5.268   4.885
  271GLY      C  662   2.578   5.124   5.000
  271GLY      O  663   2.603   5.188   5.105
  272LEU      N  664   2.531   4.998   5.000
  272LEU      H  665   2.513   4.956   4.911
  272LEU     CA  666   2.503   4.916   5.122
  272LEU     HA  667   2.493   4.986   5.192
  272LEU     CB  668   2.369   4.841   5.108
  272LEU    HB1  669   2.348   4.798   5.196
  272LEU    HB2  670   2.380   4.771   5.038
  272LEU     CG  671   2.249   4.931   5.069
  272LEU     HG  672   2.269   4.985   4.988
  272LEU    CD1  673   2.132   4.843   5.036
  272LEU   HD11  674   2.054   4.899   5.011
  272LEU   HD12  675   2.156   4.783   4.960
  272LEU   HD13  676   2.108   4.787   5.116
  272LEU    CD2  677   2.216   5.028   5.182
  272LEU   HD21  678   2.138   5.084   5.156
  272LEU   HD22  679   2.193   4.976   5.265
  272LEU   HD23  680   2.295   5.086   5.200
  272LEU      C  681   2.620   4.825   5.177
  272LEU      O  682   2.591   4.727   5.248
  273LEU      N  683   2.741   4.854   5.133
  273LEU      H  684   2.758   4.938   5.082
  273LEU     CA  685   2.850   4.759   5.163
  273LEU     HA  686   2.805   4.669   5.171
  273LEU     CB  687   2.952   4.749   5.051
  273LEU    HB1  688   3.021   4.684   5.080
  273LEU    HB2  689   2.993   4.840   5.042
  273LEU     CG  690   2.900   4.707   4.913
  273LEU     HG  691   2.852   4.786   4.876
  273LEU    CD1  692   3.016   4.660   4.821
  273LEU   HD11  693   2.979   4.632   4.732
  273LEU   HD12  694   3.081   4.734   4.809
  273LEU   HD13  695   3.062   4.582   4.863
  273LEU    CD2  696   2.804   4.591   4.923
  273LEU   HD21  697   2.772   4.566   4.832
  273LEU   HD22  698   2.850   4.513   4.965
  273LEU   HD23  699   2.725   4.618   4.979
  273LEU      C  700   2.919   4.794   5.295
  273LEU      O  701   2.981   4.709   5.363
  274SER      N  702   2.917   4.918   5.329
  274SER      H  703   2.860   4.981   5.277
  274SER     CA  704   2.995   4.969   5.443
  274SER     HA  705   3.089   4.938   5.429
  274SER     CB  706   2.973   5.120   5.439
  274SER    HB1  707   2.986   5.161   5.529
  274SER    HB2  708   2.882   5.143   5.405
  274SER     OG  709   3.068   5.172   5.351
  274SER     HG  710   3.057   5.271   5.346
  274SER      C  711   2.946   4.918   5.583
  274SER      O  712   2.828   4.871   5.591
  275ASN      N  713   3.035   4.904   5.686
  275ASN      H  714   3.128   4.937   5.670
  275ASN     CA  715   3.010   4.845   5.817
  275ASN     HA  716   2.991   4.748   5.803
  275ASN     CB  717   3.135   4.865   5.903
  275ASN    HB1  718   3.213   4.830   5.851
  275ASN    HB2  719   3.123   4.809   5.986
  275ASN     CG  720   3.168   5.008   5.947
  275ASN    OD1  721   3.102   5.060   6.033
  275ASN    ND2  722   3.269   5.073   5.895
  275ASN   HD21  723   3.326   5.029   5.826
  275ASN   HD22  724   3.289   5.166   5.925
  275ASN      C  725   2.888   4.913   5.883
  275ASN      O  726   2.826   5.006   5.840
  276VAL      N  727   2.848   4.853   5.997
  276VAL      H  728   2.906   4.785   6.041
  276VAL     CA  729   2.718   4.890   6.058
  276VAL     HA  730   2.661   4.900   5.977
  276VAL     CB  731   2.668   4.779   6.149
  276VAL     HB  732   2.713   4.698   6.111
  276VAL    CG1  733   2.712   4.785   6.297
  276VAL   HG11  734   2.673   4.707   6.347
  276VAL   HG12  735   2.812   4.781   6.303
  276VAL   HG13  736   2.679   4.870   6.338
  276VAL    CG2  737   2.525   4.748   6.133
  276VAL   HG21  738   2.499   4.675   6.196
  276VAL   HG22  739   2.471   4.830   6.154
  276VAL   HG23  740   2.507   4.720   6.039
  276VAL      C  741   2.706   5.024   6.126
  276VAL      O  742   2.596   5.075   6.135
  277ASN      N  743   2.812   5.100   6.156
  277ASN      H  744   2.901   5.059   6.138
  277ASN     CA  745   2.813   5.236   6.214
  277ASN     HA  746   2.719   5.267   6.232
  277ASN     CB  747   2.886   5.240   6.350
  277ASN    HB1  748   2.883   5.333   6.384
  277ASN    HB2  749   2.981   5.212   6.335
  277ASN     CG  750   2.828   5.148   6.460
  277ASN    OD1  751   2.737   5.185   6.529
  277ASN    ND2  752   2.892   5.036   6.490
  277ASN   HD21  753   2.976   5.012   6.442
  277ASN   HD22  754   2.856   4.975   6.561
  277ASN      C  755   2.871   5.328   6.111
  277ASN      O  756   2.988   5.321   6.087
  278ARG      N  757   2.787   5.403   6.042
  278ARG      H  758   2.691   5.393   6.069
  278ARG     CA  759   2.812   5.498   5.930
  278ARG     HA  760   2.849   5.437   5.861
  278ARG     CB  761   2.684   5.567   5.876
  278ARG    HB1  762   2.708   5.616   5.793
  278ARG    HB2  763   2.652   5.631   5.945
  278ARG     CG  764   2.567   5.470   5.843
  278ARG    HG1  765   2.528   5.433   5.928
  278ARG    HG2  766   2.601   5.394   5.787
  278ARG     CD  767   2.457   5.543   5.766
  278ARG    HD1  768   2.494   5.586   5.684
  278ARG    HD2  769   2.415   5.614   5.824
  278ARG     NE  770   2.354   5.451   5.726
  278ARG     HE  771   2.326   5.388   5.798
  278ARG     CZ  772   2.288   5.436   5.610
  278ARG    NH1  773   2.310   5.505   5.499
  278ARG   HH11  774   2.380   5.577   5.498
  278ARG   HH12  775   2.256   5.487   5.417
  278ARG    NH2  776   2.198   5.339   5.599
  278ARG   HH21  777   2.180   5.278   5.677
  278ARG   HH22  778   2.148   5.326   5.513
  278ARG      C  779   2.916   5.609   5.965
  278ARG      O  780   2.926   5.641   6.085
  279ASN      N  781   2.980   5.673   5.868
  279ASN      H  782   2.950   5.650   5.776
  279ASN     CA  783   3.088   5.772   5.876
  279ASN     HA  784   3.089   5.806   5.970
  279ASN     CB  785   3.217   5.698   5.841
  279ASN    HB1  786   3.212   5.672   5.745
  279ASN    HB2  787   3.221   5.615   5.898
  279ASN     CG  788   3.346   5.777   5.863
  279ASN    OD1  789   3.403   5.835   5.771
  279ASN    ND2  790   3.409   5.766   5.978
  279ASN   HD21  791   3.372   5.706   6.050
  279ASN   HD22  792   3.493   5.817   5.994
  279ASN      C  793   3.065   5.898   5.792
  279ASN      O  794   3.008   5.896   5.683
  280ALA      N  795   3.106   6.017   5.842
  280ALA      H  796   3.151   6.021   5.931
  280ALA     CA  797   3.085   6.143   5.767
  280ALA     HA  798   2.992   6.144   5.729
  280ALA     CB  799   3.099   6.258   5.869
  280ALA    HB1  800   3.085   6.345   5.823
  280ALA    HB2  801   3.030   6.247   5.941
  280ALA    HB3  802   3.190   6.255   5.910
  280ALA      C  803   3.183   6.155   5.645
  280ALA      O  804   3.140   6.215   5.543
  281ALA      N  805   3.309   6.098   5.654
  281ALA      H  806   3.331   6.047   5.737
  281ALA     CA  807   3.411   6.109   5.553
  281ALA     HA  808   3.421   6.203   5.522
  281ALA     CB  809   3.548   6.075   5.609
  281ALA    HB1  810   3.616   6.082   5.537
  281ALA    HB2  811   3.570   6.138   5.683
  281ALA    HB3  812   3.547   5.981   5.645
  281ALA      C  813   3.362   6.017   5.441
  281ALA      O  814   3.390   6.049   5.325
  282VAL      N  815   3.294   5.905   5.466
  282VAL      H  816   3.271   5.882   5.561
  282VAL     CA  817   3.253   5.819   5.360
  282VAL     HA  818   3.336   5.806   5.307
  282VAL     CB  819   3.213   5.681   5.415
  282VAL     HB  820   3.145   5.691   5.488
  282VAL    CG1  821   3.147   5.595   5.307
  282VAL   HG11  822   3.122   5.506   5.346
  282VAL   HG12  823   3.064   5.640   5.274
  282VAL   HG13  824   3.211   5.581   5.231
  282VAL    CG2  825   3.335   5.613   5.476
  282VAL   HG21  826   3.309   5.523   5.512
  282VAL   HG22  827   3.405   5.601   5.406
  282VAL   HG23  828   3.370   5.669   5.551
  282VAL      C  829   3.148   5.890   5.265
  282VAL      O  830   3.154   5.885   5.144
  283GLU      N  831   3.044   5.960   5.315
  283GLU      H  832   3.019   5.945   5.411
  283GLU     CA  833   2.960   6.063   5.237
  283GLU     HA  834   2.889   6.010   5.192
  283GLU     CB  835   2.892   6.161   5.331
  283GLU    HB1  836   2.961   6.227   5.361
  283GLU    HB2  837   2.859   6.110   5.410
  283GLU     CG  838   2.772   6.240   5.269
  283GLU    HG1  839   2.697   6.176   5.250
  283GLU    HG2  840   2.801   6.283   5.184
  283GLU     CD  841   2.723   6.348   5.370
  283GLU    OE1  842   2.657   6.325   5.472
  283GLU    OE2  843   2.759   6.470   5.350
  283GLU      C  844   3.042   6.142   5.128
  283GLU      O  845   2.998   6.141   5.011
  284LEU      N  846   3.151   6.203   5.160
  284LEU      H  847   3.186   6.188   5.253
  284LEU     CA  848   3.229   6.294   5.074
  284LEU     HA  849   3.175   6.363   5.025
  284LEU     CB  850   3.322   6.372   5.165
  284LEU    HB1  851   3.385   6.309   5.211
  284LEU    HB2  852   3.269   6.422   5.234
  284LEU     CG  853   3.400   6.468   5.082
  284LEU     HG  854   3.443   6.411   5.013
  284LEU    CD1  855   3.303   6.581   5.026
  284LEU   HD11  856   3.355   6.645   4.971
  284LEU   HD12  857   3.231   6.538   4.970
  284LEU   HD13  858   3.261   6.629   5.103
  284LEU    CD2  859   3.504   6.543   5.169
  284LEU   HD21  860   3.555   6.607   5.112
  284LEU   HD22  861   3.456   6.594   5.241
  284LEU   HD23  862   3.567   6.478   5.211
  284LEU      C  863   3.296   6.203   4.973
  284LEU      O  864   3.311   6.236   4.859
  285THR      N  865   3.339   6.088   5.014
  285THR      H  866   3.327   6.063   5.111
  285THR     CA  867   3.403   5.991   4.925
  285THR     HA  868   3.467   6.052   4.878
  285THR     CB  869   3.474   5.877   4.999
  285THR     HB  870   3.404   5.821   5.045
  285THR    CG2  871   3.554   5.788   4.907
  285THR   HG21  872   3.598   5.716   4.960
  285THR   HG22  873   3.493   5.748   4.839
  285THR   HG23  874   3.624   5.843   4.861
  285THR    OG1  875   3.569   5.932   5.096
  285THR    HG1  876   3.615   5.858   5.144
  285THR      C  877   3.311   5.931   4.825
  285THR      O  878   3.351   5.919   4.711
  286ARG      N  879   3.189   5.898   4.858
  286ARG      H  880   3.165   5.890   4.955
  286ARG     CA  881   3.086   5.872   4.759
  286ARG     HA  882   3.130   5.806   4.698
  286ARG     CB  883   2.960   5.827   4.835
  286ARG    HB1  884   2.885   5.821   4.769
  286ARG    HB2  885   2.939   5.899   4.902
  286ARG     CG  886   2.966   5.694   4.910
  286ARG    HG1  887   3.059   5.680   4.942
  286ARG    HG2  888   2.940   5.621   4.848
  286ARG     CD  889   2.867   5.700   5.032
  286ARG    HD1  890   2.779   5.735   5.001
  286ARG    HD2  891   2.904   5.760   5.103
  286ARG     NE  892   2.841   5.565   5.097
  286ARG     HE  893   2.879   5.486   5.049
  286ARG     CZ  894   2.776   5.538   5.207
  286ARG    NH1  895   2.705   5.622   5.277
  286ARG   HH11  896   2.696   5.718   5.248
  286ARG   HH12  897   2.659   5.592   5.361
  286ARG    NH2  898   2.763   5.415   5.237
  286ARG   HH21  899   2.802   5.344   5.178
  286ARG   HH22  900   2.714   5.388   5.320
  286ARG      C  901   3.051   5.975   4.664
  286ARG      O  902   3.014   5.939   4.550
  287ARG      N  903   3.073   6.103   4.698
  287ARG      H  904   3.111   6.122   4.789
  287ARG     CA  905   3.044   6.219   4.609
  287ARG     HA  906   2.954   6.204   4.568
  287ARG     CB  907   3.040   6.350   4.694
  287ARG    HB1  908   3.131   6.370   4.730
  287ARG    HB2  909   2.975   6.340   4.770
  287ARG     CG  910   2.995   6.463   4.604
  287ARG    HG1  911   2.913   6.435   4.554
  287ARG    HG2  912   3.067   6.485   4.539
  287ARG     CD  913   2.965   6.583   4.695
  287ARG    HD1  914   3.048   6.618   4.739
  287ARG    HD2  915   2.897   6.561   4.765
  287ARG     NE  916   2.911   6.683   4.601
  287ARG     HE  917   2.816   6.671   4.571
  287ARG     CZ  918   2.977   6.788   4.553
  287ARG    NH1  919   3.100   6.805   4.580
  287ARG   HH11  920   3.147   6.738   4.638
  287ARG   HH12  921   3.149   6.884   4.544
  287ARG    NH2  922   2.920   6.885   4.490
  287ARG   HH21  923   2.821   6.884   4.475
  287ARG   HH22  924   2.974   6.962   4.456
  287ARG      C  925   3.144   6.222   4.493
  287ARG      O  926   3.111   6.253   4.380
  288HIS      N  927   3.264   6.174   4.516
  288HIS      H  928   3.276   6.140   4.610
  288HIS     CA  929   3.385   6.157   4.432
  288HIS     HA  930   3.385   6.232   4.366
  288HIS     CB  931   3.507   6.166   4.524
  288HIS    HB1  932   3.587   6.143   4.470
  288HIS    HB2  933   3.495   6.097   4.596
  288HIS     CG  934   3.538   6.294   4.593
  288HIS    ND1  935   3.562   6.310   4.724
  288HIS    CE1  936   3.601   6.432   4.751
  288HIS    HE1  937   3.613   6.470   4.843
  288HIS    NE2  938   3.622   6.501   4.634
  288HIS    HE2  939   3.659   6.593   4.623
  288HIS    CD2  940   3.577   6.406   4.529
  288HIS    HD2  941   3.576   6.423   4.431
  288HIS      C  942   3.383   6.018   4.359
  288HIS      O  943   3.424   6.008   4.243
  289ILE      N  944   3.312   5.911   4.406
  289ILE      H  945   3.273   5.916   4.498
  289ILE     CA  946   3.290   5.790   4.329
  289ILE     HA  947   3.381   5.773   4.291
  289ILE     CB  948   3.246   5.666   4.417
  289ILE     HB  949   3.175   5.704   4.476
  289ILE    CG2  950   3.188   5.554   4.333
  289ILE   HG21  951   3.161   5.477   4.393
  289ILE   HG22  952   3.107   5.587   4.284
  289ILE   HG23  953   3.256   5.522   4.268
  289ILE    CG1  954   3.357   5.601   4.509
  289ILE   HG11  955   3.403   5.673   4.561
  289ILE   HG12  956   3.423   5.553   4.451
  289ILE     CD  957   3.297   5.497   4.611
  289ILE    HD1  958   3.370   5.459   4.667
  289ILE    HD2  959   3.231   5.544   4.670
  289ILE    HD3  960   3.251   5.424   4.561
  289ILE      C  961   3.193   5.814   4.214
  289ILE      O  962   3.215   5.765   4.105
  290GLY      N  963   3.083   5.881   4.245
  290GLY      H  964   3.075   5.916   4.339
  290GLY     CA  965   2.974   5.909   4.155
  290GLY    HA1  966   3.008   5.972   4.087
  290GLY    HA2  967   2.902   5.953   4.209
  290GLY      C  968   2.915   5.788   4.085
  290GLY      O  969   2.899   5.679   4.138
  291ARG      N  970   2.896   5.805   3.953
  291ARG      H  971   2.908   5.896   3.914
  291ARG     CA  972   2.857   5.692   3.860
  291ARG     HA  973   2.783   5.646   3.909
  291ARG     CB  974   2.806   5.747   3.730
  291ARG    HB1  975   2.784   5.671   3.669
  291ARG    HB2  976   2.878   5.803   3.689
  291ARG     CG  977   2.681   5.833   3.752
  291ARG    HG1  978   2.708   5.918   3.798
  291ARG    HG2  979   2.617   5.783   3.811
  291ARG     CD  980   2.609   5.870   3.621
  291ARG    HD1  981   2.676   5.903   3.555
  291ARG    HD2  982   2.542   5.941   3.640
  291ARG     NE  983   2.537   5.747   3.562
  291ARG     HE  984   2.478   5.698   3.626
  291ARG     CZ  985   2.541   5.699   3.442
  291ARG    NH1  986   2.614   5.742   3.345
  291ARG   HH11  987   2.674   5.821   3.360
  291ARG   HH12  988   2.610   5.698   3.256
  291ARG    NH2  989   2.468   5.595   3.416
  291ARG   HH21  990   2.411   5.554   3.488
  291ARG   HH22  991   2.469   5.554   3.325
  291ARG      C  992   2.966   5.582   3.833
  291ARG      O  993   2.949   5.489   3.756
  292GLY      N  994   3.079   5.589   3.901
  292GLY      H  995   3.098   5.678   3.943
  292GLY     CA  996   3.181   5.485   3.925
  292GLY    HA1  997   3.134   5.400   3.948
  292GLY    HA2  998   3.237   5.514   4.003
  292GLY      C  999   3.270   5.463   3.804
  292GLY      O 1000   3.328   5.560   3.747
  293VAL      N 1001   3.287   5.334   3.764
  293VAL      H 1002   3.228   5.264   3.804
  293VAL     CA 1003   3.389   5.294   3.663
  293VAL     HA 1004   3.407   5.378   3.611
  293VAL     CB 1005   3.524   5.260   3.722
  293VAL     HB 1006   3.544   5.349   3.762
  293VAL    CG1 1007   3.524   5.141   3.831
  293VAL   HG11 1008   3.617   5.125   3.864
  293VAL   HG12 1009   3.465   5.166   3.908
  293VAL   HG13 1010   3.489   5.057   3.789
  293VAL    CG2 1011   3.631   5.218   3.616
  293VAL   HG21 1012   3.717   5.196   3.663
  293VAL   HG22 1013   3.599   5.137   3.567
  293VAL   HG23 1014   3.645   5.293   3.552
  293VAL      C 1015   3.333   5.183   3.569
  293VAL      O 1016   3.254   5.104   3.622
  294ARG      N 1017   3.369   5.180   3.438
  294ARG      H 1018   3.417   5.256   3.397
  294ARG     CA 1019   3.336   5.062   3.359
  294ARG     HA 1020   3.281   4.998   3.413
  294ARG     CB 1021   3.251   5.109   3.239
  294ARG    HB1 1022   3.305   5.173   3.186
  294ARG    HB2 1023   3.170   5.155   3.275
  294ARG     CG 1024   3.205   4.991   3.145
  294ARG    HG1 1025   3.168   4.916   3.199
  294ARG    HG2 1026   3.281   4.959   3.090
  294ARG     CD 1027   3.094   5.052   3.054
  294ARG    HD1 1028   3.072   4.990   2.979
  294ARG    HD2 1029   3.124   5.140   3.017
  294ARG     NE 1030   2.971   5.076   3.130
  294ARG     HE 1031   2.956   5.022   3.214
  294ARG     CZ 1032   2.877   5.163   3.095
  294ARG    NH1 1033   2.894   5.256   3.007
  294ARG   HH11 1034   2.982   5.266   2.961
  294ARG   HH12 1035   2.819   5.319   2.986
  294ARG    NH2 1036   2.764   5.168   3.161
  294ARG   HH21 1037   2.748   5.105   3.238
  294ARG   HH22 1038   2.693   5.233   3.135
  294ARG      C 1039   3.463   4.984   3.327
  294ARG      O 1040   3.573   5.041   3.331
  295LEU      N 1041   3.451   4.858   3.284
  295LEU      H 1042   3.359   4.826   3.259
  295LEU     CA 1043   3.565   4.760   3.271
  295LEU     HA 1044   3.656   4.800   3.265
  295LEU     CB 1045   3.571   4.676   3.395
  295LEU    HB1 1046   3.629   4.599   3.371
  295LEU    HB2 1047   3.477   4.645   3.409
  295LEU     CG 1048   3.622   4.729   3.532
  295LEU     HG 1049   3.571   4.807   3.569
  295LEU    CD1 1050   3.603   4.627   3.647
  295LEU   HD11 1051   3.637   4.665   3.733
  295LEU   HD12 1052   3.506   4.605   3.657
  295LEU   HD13 1053   3.653   4.543   3.626
  295LEU    CD2 1054   3.759   4.784   3.506
  295LEU   HD21 1055   3.797   4.819   3.591
  295LEU   HD22 1056   3.817   4.710   3.472
  295LEU   HD23 1057   3.753   4.857   3.439
  295LEU      C 1058   3.534   4.682   3.144
  295LEU      O 1059   3.433   4.620   3.144
  296TYR      N 1060   3.628   4.670   3.047
  296TYR      H 1061   3.713   4.722   3.058
  296TYR     CA 1062   3.612   4.585   2.925
  296TYR     HA 1063   3.524   4.539   2.924
  296TYR     CB 1064   3.626   4.683   2.806
  296TYR    HB1 1065   3.607   4.632   2.723
  296TYR    HB2 1066   3.721   4.715   2.805
  296TYR     CG 1067   3.533   4.810   2.807
  296TYR    CD1 1068   3.588   4.942   2.825
  296TYR    HD1 1069   3.687   4.952   2.830
  296TYR    CE1 1070   3.506   5.058   2.836
  296TYR    HE1 1071   3.545   5.148   2.857
  296TYR     CZ 1072   3.367   5.043   2.817
  296TYR     OH 1073   3.288   5.150   2.820
  296TYR     HH 1074   3.193   5.123   2.805
  296TYR    CE2 1075   3.314   4.912   2.792
  296TYR    HE2 1076   3.216   4.903   2.774
  296TYR    CD2 1077   3.395   4.797   2.792
  296TYR    HD2 1078   3.353   4.706   2.782
  296TYR      C 1079   3.723   4.477   2.924
  296TYR      O 1080   3.846   4.502   2.934
  297TYR      N 1081   3.681   4.356   2.889
  297TYR      H 1082   3.584   4.344   2.866
  297TYR     CA 1083   3.769   4.238   2.883
  297TYR     HA 1084   3.856   4.269   2.921
  297TYR     CB 1085   3.708   4.122   2.966
  297TYR    HB1 1086   3.628   4.084   2.919
  297TYR    HB2 1087   3.681   4.155   3.057
  297TYR     CG 1088   3.816   4.016   2.980
  297TYR    CD1 1089   3.798   3.886   2.935
  297TYR    HD1 1090   3.719   3.865   2.878
  297TYR    CE1 1091   3.890   3.784   2.970
  297TYR    HE1 1092   3.869   3.691   2.942
  297TYR     CZ 1093   4.011   3.807   3.043
  297TYR     OH 1094   4.100   3.704   3.079
  297TYR     HH 1095   4.177   3.743   3.129
  297TYR    CE2 1096   4.031   3.944   3.081
  297TYR    HE2 1097   4.110   3.967   3.138
  297TYR    CD2 1098   3.943   4.045   3.041
  297TYR    HD2 1099   3.969   4.141   3.056
  297TYR      C 1100   3.783   4.187   2.736
  297TYR      O 1101   3.690   4.121   2.682
  298ILE      N 1102   3.906   4.199   2.676
  298ILE      H 1103   3.987   4.215   2.732
  298ILE     CA 1104   3.918   4.187   2.528
  298ILE     HA 1105   3.852   4.119   2.496
  298ILE     CB 1106   3.890   4.325   2.455
  298ILE     HB 1107   3.964   4.388   2.477
  298ILE    CG2 1108   3.893   4.304   2.302
  298ILE   HG21 1109   3.875   4.391   2.256
  298ILE   HG22 1110   3.983   4.269   2.275
  298ILE   HG23 1111   3.823   4.237   2.276
  298ILE    CG1 1112   3.758   4.398   2.505
  298ILE   HG11 1113   3.768   4.422   2.602
  298ILE   HG12 1114   3.680   4.336   2.494
  298ILE     CD 1115   3.729   4.527   2.426
  298ILE    HD1 1116   3.645   4.569   2.461
  298ILE    HD2 1117   3.805   4.590   2.437
  298ILE    HD3 1118   3.717   4.504   2.329
  298ILE      C 1119   4.056   4.136   2.501
  298ILE      O 1120   4.149   4.195   2.550
  299GLY      N 1121   4.078   4.016   2.439
  299GLY      H 1122   3.999   3.961   2.413
  299GLY     CA 1123   4.215   3.966   2.409
  299GLY    HA1 1124   4.267   4.041   2.369
  299GLY    HA2 1125   4.206   3.892   2.342
  299GLY      C 1126   4.290   3.912   2.533
  299GLY      O 1127   4.415   3.917   2.533
  300GLY      N 1128   4.223   3.869   2.640
  300GLY      H 1129   4.125   3.848   2.633
  300GLY     CA 1130   4.291   3.853   2.767
  300GLY    HA1 1131   4.374   3.802   2.748
  300GLY    HA2 1132   4.230   3.798   2.824
  300GLY      C 1133   4.327   3.987   2.842
  300GLY      O 1134   4.372   3.980   2.954
  301GLU      N 1135   4.308   4.095   2.777
  301GLU      H 1136   4.263   4.089   2.688
  301GLU     CA 1137   4.347   4.232   2.824
  301GLU     HA 1138   4.413   4.210   2.896
  301GLU     CB 1139   4.419   4.319   2.715
  301GLU    HB1 1140   4.456   4.403   2.755
  301GLU    HB2 1141   4.356   4.343   2.641
  301GLU     CG 1142   4.535   4.226   2.664
  301GLU    HG1 1143   4.496   4.137   2.639
  301GLU    HG2 1144   4.601   4.213   2.738
  301GLU     CD 1145   4.610   4.284   2.540
  301GLU    OE1 1146   4.725   4.325   2.552
  301GLU    OE2 1147   4.556   4.288   2.425
  301GLU      C 1148   4.230   4.307   2.888
  301GLU      O 1149   4.113   4.266   2.870
  302VAL      N 1150   4.265   4.404   2.972
  302VAL      H 1151   4.362   4.428   2.977
  302VAL     CA 1152   4.174   4.476   3.058
  302VAL     HA 1153   4.084   4.440   3.031
  302VAL     CB 1154   4.190   4.448   3.207
  302VAL     HB 1155   4.272   4.498   3.232
  302VAL    CG1 1156   4.085   4.504   3.309
  302VAL   HG11 1157   4.110   4.477   3.402
  302VAL   HG12 1158   4.083   4.604   3.303
  302VAL   HG13 1159   3.994   4.468   3.287
  302VAL    CG2 1160   4.209   4.299   3.223
  302VAL   HG21 1161   4.220   4.278   3.320
  302VAL   HG22 1162   4.129   4.252   3.187
  302VAL   HG23 1163   4.290   4.271   3.173
  302VAL      C 1164   4.187   4.623   3.031
  302VAL      O 1165   4.291   4.682   3.043
  303PHE      N 1166   4.073   4.688   3.006
  303PHE      H 1167   3.990   4.631   3.000
  303PHE     CA 1168   4.056   4.834   2.987
  303PHE     HA 1169   4.144   4.880   3.000
  303PHE     CB 1170   4.006   4.863   2.846
  303PHE    HB1 1171   4.005   4.962   2.833
  303PHE    HB2 1172   3.913   4.827   2.839
  303PHE     CG 1173   4.105   4.791   2.738
  303PHE    CD1 1174   4.076   4.656   2.709
  303PHE    HD1 1175   3.999   4.612   2.755
  303PHE    CE1 1176   4.149   4.588   2.621
  303PHE    HE1 1177   4.131   4.490   2.607
  303PHE     CZ 1178   4.253   4.655   2.547
  303PHE     HZ 1179   4.305   4.605   2.478
  303PHE    CE2 1180   4.280   4.791   2.574
  303PHE    HE2 1181   4.349   4.839   2.521
  303PHE    CD2 1182   4.210   4.858   2.676
  303PHE    HD2 1183   4.235   4.950   2.703
  303PHE      C 1184   3.953   4.884   3.089
  303PHE      O 1185   3.876   4.806   3.148
  304ALA      N 1186   3.950   5.015   3.111
  304ALA      H 1187   4.003   5.070   3.047
  304ALA     CA 1188   3.881   5.089   3.214
  304ALA     HA 1189   3.794   5.048   3.242
  304ALA     CB 1190   3.977   5.094   3.334
  304ALA    HB1 1191   3.934   5.144   3.409
  304ALA    HB2 1192   3.997   5.000   3.364
  304ALA    HB3 1193   4.062   5.139   3.307
  304ALA      C 1194   3.837   5.219   3.159
  304ALA      O 1195   3.906   5.291   3.088
  305GLU      N 1196   3.716   5.265   3.192
  305GLU      H 1197   3.656   5.199   3.239
  305GLU     CA 1198   3.658   5.398   3.169
  305GLU     HA 1199   3.737   5.457   3.153
  305GLU     CB 1200   3.559   5.390   3.051
  305GLU    HB1 1201   3.479   5.337   3.082
  305GLU    HB2 1202   3.604   5.340   2.977
  305GLU     CG 1203   3.508   5.525   2.994
  305GLU    HG1 1204   3.583   5.591   2.987
  305GLU    HG2 1205   3.436   5.563   3.053
  305GLU     CD 1206   3.451   5.498   2.855
  305GLU    OE1 1207   3.508   5.548   2.758
  305GLU    OE2 1208   3.345   5.440   2.847
  305GLU      C 1209   3.590   5.462   3.286
  305GLU      O 1210   3.515   5.400   3.359
  306CYS      N 1211   3.614   5.595   3.296
  306CYS      H 1212   3.674   5.639   3.230
  306CYS     CA 1213   3.552   5.676   3.405
  306CYS     HA 1214   3.540   5.616   3.484
  306CYS     CB 1215   3.648   5.793   3.434
  306CYS    HB1 1216   3.660   5.843   3.348
  306CYS    HB2 1217   3.735   5.753   3.463
  306CYS     SG 1218   3.569   5.894   3.564
  306CYS     HG 1219   3.628   5.972   3.587
  306CYS      C 1220   3.412   5.734   3.365
  306CYS      O 1221   3.385   5.804   3.271
  307LEU      N 1222   3.321   5.690   3.451
  307LEU      H 1223   3.351   5.626   3.522
  307LEU     CA 1224   3.177   5.731   3.451
  307LEU     HA 1225   3.156   5.760   3.358
  307LEU     CB 1226   3.081   5.615   3.472
  307LEU    HB1 1227   2.988   5.652   3.473
  307LEU    HB2 1228   3.101   5.574   3.561
  307LEU     CG 1229   3.094   5.508   3.360
  307LEU     HG 1230   3.189   5.478   3.372
  307LEU    CD1 1231   2.981   5.398   3.375
  307LEU   HD11 1232   2.991   5.330   3.303
  307LEU   HD12 1233   2.989   5.354   3.464
  307LEU   HD13 1234   2.891   5.442   3.368
  307LEU    CD2 1235   3.086   5.550   3.216
  307LEU   HD21 1236   3.096   5.471   3.157
  307LEU   HD22 1237   2.997   5.594   3.199
  307LEU   HD23 1238   3.159   5.616   3.197
  307LEU      C 1239   3.154   5.851   3.541
  307LEU      O 1240   3.063   5.929   3.518
  308SER      N 1241   3.237   5.866   3.646
  308SER      H 1242   3.309   5.798   3.657
  308SER     CA 1243   3.232   5.973   3.746
  308SER     HA 1244   3.137   5.980   3.776
  308SER     CB 1245   3.336   5.938   3.857
  308SER    HB1 1246   3.429   5.961   3.830
  308SER    HB2 1247   3.331   5.842   3.885
  308SER     OG 1248   3.295   6.023   3.968
  308SER     HG 1249   3.356   6.009   4.046
  308SER      C 1250   3.261   6.107   3.692
  308SER      O 1251   3.328   6.120   3.588
  309ASP      N 1252   3.220   6.214   3.755
  309ASP      H 1253   3.153   6.202   3.829
  309ASP     CA 1254   3.264   6.351   3.727
  309ASP     HA 1255   3.295   6.353   3.632
  309ASP     CB 1256   3.139   6.444   3.752
  309ASP    HB1 1257   3.068   6.418   3.686
  309ASP    HB2 1258   3.167   6.538   3.736
  309ASP     CG 1259   3.071   6.444   3.888
  309ASP    OD1 1260   3.108   6.353   3.967
  309ASP    OD2 1261   2.984   6.530   3.909
  309ASP      C 1262   3.391   6.390   3.803
  309ASP      O 1263   3.444   6.504   3.797
  310SER      N 1264   3.463   6.286   3.862
  310SER      H 1265   3.415   6.199   3.873
  310SER     CA 1266   3.606   6.290   3.912
  310SER     HA 1267   3.632   6.378   3.873
  310SER     CB 1268   3.616   6.288   4.068
  310SER    HB1 1269   3.711   6.294   4.099
  310SER    HB2 1270   3.574   6.206   4.107
  310SER     OG 1271   3.549   6.398   4.124
  310SER     HG 1272   3.557   6.395   4.224
  310SER      C 1273   3.709   6.192   3.852
  310SER      O 1274   3.671   6.080   3.815
  311ALA      N 1275   3.836   6.228   3.858
  311ALA      H 1276   3.860   6.319   3.892
  311ALA     CA 1277   3.941   6.135   3.815
  311ALA     HA 1278   3.908   6.103   3.727
  311ALA     CB 1279   4.072   6.208   3.803
  311ALA    HB1 1280   4.143   6.145   3.774
  311ALA    HB2 1281   4.063   6.282   3.736
  311ALA    HB3 1282   4.096   6.247   3.892
  311ALA      C 1283   3.962   6.016   3.912
  311ALA      O 1284   3.961   6.036   4.036
  312ILE      N 1285   4.003   5.902   3.858
  312ILE      H 1286   4.018   5.900   3.760
  312ILE     CA 1287   4.028   5.772   3.934
  312ILE     HA 1288   3.992   5.780   4.027
  312ILE     CB 1289   3.961   5.649   3.853
  312ILE     HB 1290   4.012   5.631   3.770
  312ILE    CG2 1291   3.965   5.514   3.931
  312ILE   HG21 1292   3.922   5.442   3.876
  312ILE   HG22 1293   4.060   5.489   3.950
  312ILE   HG23 1294   3.915   5.523   4.018
  312ILE    CG1 1295   3.821   5.688   3.806
  312ILE   HG11 1296   3.829   5.767   3.745
  312ILE   HG12 1297   3.767   5.715   3.887
  312ILE     CD 1298   3.746   5.576   3.732
  312ILE    HD1 1299   3.655   5.608   3.705
  312ILE    HD2 1300   3.798   5.549   3.651
  312ILE    HD3 1301   3.736   5.497   3.793
  312ILE      C 1302   4.179   5.749   3.936
  312ILE      O 1303   4.241   5.734   3.826
  313PHE      N 1304   4.230   5.732   4.057
  313PHE      H 1305   4.168   5.741   4.135
  313PHE     CA 1306   4.367   5.700   4.084
  313PHE     HA 1307   4.427   5.729   4.010
  313PHE     CB 1308   4.407   5.778   4.209
  313PHE    HB1 1309   4.496   5.744   4.240
  313PHE    HB2 1310   4.339   5.760   4.280
  313PHE     CG 1311   4.417   5.929   4.188
  313PHE    CD1 1312   4.309   6.016   4.194
  313PHE    HD1 1313   4.220   5.981   4.225
  313PHE    CE1 1314   4.321   6.148   4.158
  313PHE    HE1 1315   4.241   6.209   4.149
  313PHE     CZ 1316   4.453   6.194   4.135
  313PHE     HZ 1317   4.467   6.290   4.112
  313PHE    CE2 1318   4.564   6.109   4.143
  313PHE    HE2 1319   4.657   6.144   4.133
  313PHE    CD2 1320   4.539   5.978   4.166
  313PHE    HD2 1321   4.616   5.915   4.167
  313PHE      C 1322   4.383   5.549   4.085
  313PHE      O 1323   4.306   5.483   4.158
  314VAL      N 1324   4.473   5.490   4.012
  314VAL      H 1325   4.541   5.548   3.968
  314VAL     CA 1326   4.482   5.344   3.990
  314VAL     HA 1327   4.423   5.294   4.054
  314VAL     CB 1328   4.426   5.306   3.854
  314VAL     HB 1329   4.492   5.345   3.790
  314VAL    CG1 1330   4.415   5.152   3.839
  314VAL   HG11 1331   4.378   5.129   3.749
  314VAL   HG12 1332   4.505   5.110   3.849
  314VAL   HG13 1333   4.354   5.115   3.910
  314VAL    CG2 1334   4.294   5.370   3.818
  314VAL   HG21 1335   4.265   5.339   3.728
  314VAL   HG22 1336   4.225   5.343   3.886
  314VAL   HG23 1337   4.304   5.469   3.818
  314VAL      C 1338   4.624   5.299   4.021
  314VAL      O 1339   4.726   5.359   3.989
  315GLN      N 1340   4.635   5.182   4.088
  315GLN      H 1341   4.554   5.149   4.136
  315GLN     CA 1342   4.758   5.101   4.096
  315GLN     HA 1343   4.830   5.160   4.062
  315GLN     CB 1344   4.802   5.063   4.238
  315GLN    HB1 1345   4.723   5.023   4.286
  315GLN    HB2 1346   4.830   5.147   4.285
  315GLN     CG 1347   4.920   4.963   4.243
  315GLN    HG1 1348   4.992   4.992   4.181
  315GLN    HG2 1349   4.887   4.872   4.216
  315GLN     CD 1350   4.979   4.952   4.384
  315GLN    OE1 1351   4.936   5.003   4.488
  315GLN    NE2 1352   5.086   4.869   4.387
  315GLN   HE21 1353   5.116   4.823   4.304
  315GLN   HE22 1354   5.134   4.852   4.473
  315GLN      C 1355   4.737   4.973   4.010
  315GLN      O 1356   4.645   4.889   4.041
  316SER      N 1357   4.821   4.957   3.906
  316SER      H 1358   4.878   5.036   3.883
  316SER     CA 1359   4.839   4.838   3.823
  316SER     HA 1360   4.796   4.770   3.883
  316SER     CB 1361   4.768   4.847   3.683
  316SER    HB1 1362   4.791   4.932   3.636
  316SER    HB2 1363   4.668   4.840   3.691
  316SER     OG 1364   4.809   4.744   3.601
  316SER     HG 1365   4.763   4.751   3.513
  316SER      C 1366   4.985   4.797   3.801
  316SER      O 1367   5.060   4.884   3.747
  317PRO      N 1368   5.019   4.668   3.832
  317PRO     CD 1369   4.936   4.564   3.880
  317PRO    HD1 1370   4.899   4.513   3.803
  317PRO    HD2 1371   4.860   4.605   3.932
  317PRO     CG 1372   5.027   4.479   3.968
  317PRO    HG1 1373   4.986   4.391   3.990
  317PRO    HG2 1374   5.051   4.526   4.053
  317PRO     CB 1375   5.148   4.468   3.870
  317PRO    HB1 1376   5.128   4.405   3.795
  317PRO    HB2 1377   5.231   4.438   3.918
  317PRO     CA 1378   5.160   4.615   3.820
  317PRO     HA 1379   5.221   4.678   3.869
  317PRO      C 1380   5.217   4.614   3.682
  317PRO      O 1381   5.340   4.609   3.669
  318ASN      N 1382   5.131   4.621   3.576
  318ASN      H 1383   5.034   4.608   3.596
  318ASN     CA 1384   5.166   4.643   3.441
  318ASN     HA 1385   5.251   4.594   3.424
  318ASN     CB 1386   5.050   4.589   3.359
  318ASN    HB1 1387   4.968   4.645   3.376
  318ASN    HB2 1388   5.032   4.494   3.385
  318ASN     CG 1389   5.087   4.596   3.213
  318ASN    OD1 1390   5.002   4.642   3.137
  318ASN    ND2 1391   5.204   4.552   3.173
  318ASN   HD21 1392   5.268   4.514   3.240
  318ASN   HD22 1393   5.229   4.557   3.077
  318ASN      C 1394   5.193   4.793   3.413
  318ASN      O 1395   5.283   4.830   3.342
  319CYS      N 1396   5.109   4.881   3.471
  319CYS      H 1397   5.029   4.848   3.521
  319CYS     CA 1398   5.135   5.030   3.462
  319CYS     HA 1399   5.153   5.051   3.366
  319CYS     CB 1400   5.011   5.109   3.498
  319CYS    HB1 1401   5.037   5.204   3.483
  319CYS    HB2 1402   4.999   5.092   3.596
  319CYS     SG 1403   4.863   5.061   3.401
  319CYS     HG 1404   4.785   5.116   3.430
  319CYS      C 1405   5.261   5.070   3.542
  319CYS      O 1406   5.312   5.175   3.515
  320ASN      N 1407   5.312   4.992   3.639
  320ASN      H 1408   5.257   4.913   3.666
  320ASN     CA 1409   5.441   5.010   3.712
  320ASN     HA 1410   5.463   5.108   3.717
  320ASN     CB 1411   5.426   4.959   3.853
  320ASN    HB1 1412   5.515   4.954   3.897
  320ASN    HB2 1413   5.384   4.869   3.852
  320ASN     CG 1414   5.342   5.049   3.931
  320ASN    OD1 1415   5.225   5.024   3.962
  320ASN    ND2 1416   5.391   5.165   3.971
  320ASN   HD21 1417   5.485   5.190   3.948
  320ASN   HD22 1418   5.334   5.227   4.025
  320ASN      C 1419   5.553   4.940   3.637
  320ASN      O 1420   5.671   4.962   3.667
  321GLN      N 1421   5.521   4.865   3.530
  321GLN      H 1422   5.424   4.855   3.508
  321GLN     CA 1423   5.622   4.797   3.442
  321GLN     HA 1424   5.699   4.770   3.501
  321GLN     CB 1425   5.562   4.667   3.381
  321GLN    HB1 1426   5.505   4.694   3.304
  321GLN    HB2 1427   5.504   4.626   3.452
  321GLN     CG 1428   5.659   4.555   3.330
  321GLN    HG1 1429   5.717   4.522   3.405
  321GLN    HG2 1430   5.716   4.590   3.257
  321GLN     CD 1431   5.568   4.438   3.277
  321GLN    OE1 1432   5.448   4.427   3.297
  321GLN    NE2 1433   5.624   4.339   3.205
  321GLN   HE21 1434   5.722   4.340   3.186
  321GLN   HE22 1435   5.567   4.264   3.171
  321GLN      C 1436   5.669   4.897   3.328
  321GLN      O 1437   5.604   4.898   3.224
  322ARG      N 1438   5.760   4.989   3.371
  322ARG      H 1439   5.792   4.977   3.465
  322ARG     CA 1440   5.817   5.101   3.300
  322ARG     HA 1441   5.808   5.071   3.205
  322ARG     CB 1442   5.737   5.227   3.336
  322ARG    HB1 1443   5.794   5.306   3.318
  322ARG    HB2 1444   5.715   5.223   3.434
  322ARG     CG 1445   5.605   5.244   3.258
  322ARG    HG1 1446   5.551   5.160   3.269
  322ARG    HG2 1447   5.627   5.257   3.162
  322ARG     CD 1448   5.521   5.365   3.307
  322ARG    HD1 1449   5.489   5.350   3.401
  322ARG    HD2 1450   5.442   5.379   3.248
  322ARG     NE 1451   5.608   5.484   3.303
  322ARG     HE 1452   5.694   5.476   3.253
  322ARG     CZ 1453   5.583   5.602   3.359
  322ARG    NH1 1454   5.467   5.620   3.416
  322ARG   HH11 1455   5.400   5.545   3.417
  322ARG   HH12 1456   5.445   5.707   3.459
  322ARG    NH2 1457   5.676   5.689   3.373
  322ARG   HH21 1458   5.769   5.669   3.342
  322ARG   HH22 1459   5.656   5.778   3.416
  322ARG      C 1460   5.966   5.128   3.330
  322ARG      O 1461   6.015   5.090   3.434
  323TYR      N 1462   6.040   5.188   3.234
  323TYR      H 1463   5.995   5.211   3.148
  323TYR     CA 1464   6.182   5.219   3.249
  323TYR     HA 1465   6.211   5.140   3.304
  323TYR     CB 1466   6.246   5.236   3.107
  323TYR    HB1 1467   6.185   5.293   3.052
  323TYR    HB2 1468   6.256   5.146   3.065
  323TYR     CG 1469   6.388   5.306   3.115
  323TYR    CD1 1470   6.493   5.234   3.178
  323TYR    HD1 1471   6.477   5.144   3.218
  323TYR    CE1 1472   6.624   5.297   3.183
  323TYR    HE1 1473   6.701   5.249   3.225
  323TYR     CZ 1474   6.639   5.424   3.128
  323TYR     OH 1475   6.770   5.476   3.132
  323TYR     HH 1476   6.771   5.566   3.091
  323TYR    CE2 1477   6.533   5.496   3.074
  323TYR    HE2 1478   6.546   5.589   3.040
  323TYR    CD2 1479   6.409   5.435   3.069
  323TYR    HD2 1480   6.332   5.485   3.031
  323TYR      C 1481   6.214   5.353   3.321
  323TYR      O 1482   6.155   5.456   3.292
  324GLY      N 1483   6.306   5.357   3.412
  324GLY      H 1484   6.358   5.273   3.431
  324GLY     CA 1485   6.337   5.484   3.491
  324GLY    HA1 1486   6.360   5.555   3.426
  324GLY    HA2 1487   6.416   5.465   3.550
  324GLY      C 1488   6.230   5.540   3.580
  324GLY      O 1489   6.220   5.665   3.571
  325TRP      N 1490   6.147   5.455   3.643
  325TRP      H 1491   6.174   5.358   3.645
  325TRP     CA 1492   6.022   5.489   3.709
  325TRP     HA 1493   6.039   5.576   3.755
  325TRP     CB 1494   5.918   5.510   3.608
  325TRP    HB1 1495   5.880   5.421   3.583
  325TRP    HB2 1496   5.961   5.552   3.528
  325TRP     CG 1497   5.806   5.602   3.659
  325TRP    CD1 1498   5.815   5.738   3.678
  325TRP    HD1 1499   5.894   5.795   3.655
  325TRP    NE1 1500   5.695   5.782   3.735
  325TRP    HE1 1501   5.680   5.875   3.770
  325TRP    CE2 1502   5.599   5.682   3.737
  325TRP    CZ2 1503   5.473   5.675   3.786
  325TRP    HZ2 1504   5.428   5.758   3.819
  325TRP    CH2 1505   5.403   5.549   3.791
  325TRP    HH2 1506   5.309   5.542   3.825
  325TRP    CZ3 1507   5.475   5.431   3.745
  325TRP    HZ3 1508   5.431   5.342   3.748
  325TRP    CE3 1509   5.604   5.444   3.698
  325TRP    HE3 1510   5.650   5.363   3.663
  325TRP    CD2 1511   5.673   5.567   3.697
  325TRP      C 1512   5.978   5.383   3.814
  325TRP      O 1513   6.041   5.277   3.837
  326HIS      N 1514   5.872   5.420   3.890
  326HIS      H 1515   5.797   5.473   3.851
  326HIS     CA 1516   5.871   5.381   4.032
  326HIS     HA 1517   5.967   5.361   4.052
  326HIS     CB 1518   5.830   5.492   4.122
  326HIS    HB1 1519   5.827   5.456   4.215
  326HIS    HB2 1520   5.738   5.521   4.095
  326HIS     CG 1521   5.914   5.615   4.126
  326HIS    ND1 1522   6.007   5.642   4.223
  326HIS    CE1 1523   6.052   5.767   4.191
  326HIS    HE1 1524   6.120   5.819   4.243
  326HIS    NE2 1525   5.992   5.810   4.080
  326HIS    HE2 1526   6.010   5.897   4.035
  326HIS    CD2 1527   5.900   5.715   4.036
  326HIS    HD2 1528   5.838   5.721   3.958
  326HIS      C 1529   5.777   5.260   4.056
  326HIS      O 1530   5.674   5.251   3.989
  327PRO      N 1531   5.812   5.161   4.142
  327PRO     CD 1532   5.934   5.160   4.231
  327PRO    HD1 1533   5.951   5.252   4.267
  327PRO    HD2 1534   6.013   5.129   4.178
  327PRO     CG 1535   5.914   5.067   4.346
  327PRO    HG1 1536   5.880   5.115   4.427
  327PRO    HG2 1537   5.998   5.018   4.369
  327PRO     CB 1538   5.807   4.975   4.283
  327PRO    HB1 1539   5.747   4.937   4.354
  327PRO    HB2 1540   5.851   4.899   4.234
  327PRO     CA 1541   5.725   5.058   4.186
  327PRO     HA 1542   5.695   5.005   4.107
  327PRO      C 1543   5.602   5.122   4.255
  327PRO      O 1544   5.620   5.227   4.310
  328ALA      N 1545   5.487   5.054   4.255
  328ALA      H 1546   5.474   4.983   4.185
  328ALA     CA 1547   5.380   5.076   4.352
  328ALA     HA 1548   5.299   5.028   4.318
  328ALA     CB 1549   5.431   5.015   4.488
  328ALA    HB1 1550   5.361   5.027   4.559
  328ALA    HB2 1551   5.449   4.917   4.476
  328ALA    HB3 1552   5.515   5.061   4.516
  328ALA      C 1553   5.330   5.221   4.359
  328ALA      O 1554   5.305   5.273   4.471
  329THR      N 1555   5.329   5.286   4.244
  329THR      H 1556   5.347   5.235   4.161
  329THR     CA 1557   5.302   5.431   4.231
  329THR     HA 1558   5.270   5.469   4.319
  329THR     CB 1559   5.429   5.510   4.201
  329THR     HB 1560   5.478   5.471   4.124
  329THR    CG2 1561   5.405   5.657   4.170
  329THR   HG21 1562   5.492   5.702   4.152
  329THR   HG22 1563   5.346   5.665   4.090
  329THR   HG23 1564   5.361   5.701   4.249
  329THR    OG1 1565   5.512   5.497   4.309
  329THR    HG1 1566   5.596   5.548   4.293
  329THR      C 1567   5.192   5.446   4.128
  329THR      O 1568   5.196   5.378   4.026
  330VAL      N 1569   5.083   5.525   4.161
  330VAL      H 1570   5.086   5.580   4.245
  330VAL     CA 1571   4.968   5.531   4.079
  330VAL     HA 1572   4.964   5.432   4.070
  330VAL     CB 1573   4.847   5.602   4.147
  330VAL     HB 1574   4.778   5.618   4.076
  330VAL    CG1 1575   4.804   5.514   4.265
  330VAL   HG11 1576   4.726   5.555   4.312
  330VAL   HG12 1577   4.777   5.423   4.231
  330VAL   HG13 1578   4.880   5.504   4.329
  330VAL    CG2 1579   4.870   5.740   4.202
  330VAL   HG21 1580   4.785   5.774   4.243
  330VAL   HG22 1581   4.941   5.736   4.272
  330VAL   HG23 1582   4.899   5.801   4.129
  330VAL      C 1583   4.979   5.602   3.942
  330VAL      O 1584   5.054   5.701   3.926
  331CYS      N 1585   4.907   5.548   3.847
  331CYS      H 1586   4.879   5.452   3.857
  331CYS     CA 1587   4.863   5.623   3.723
  331CYS     HA 1588   4.925   5.698   3.699
  331CYS     CB 1589   4.861   5.525   3.603
  331CYS    HB1 1590   4.952   5.484   3.603
  331CYS    HB2 1591   4.850   5.584   3.523
  331CYS     SG 1592   4.729   5.399   3.614
  331CYS     HG 1593   4.733   5.340   3.534
  331CYS      C 1594   4.725   5.683   3.757
  331CYS      O 1595   4.666   5.639   3.857
  332LYS      N 1596   4.686   5.780   3.673
  332LYS      H 1597   4.747   5.820   3.605
  332LYS     CA 1598   4.542   5.826   3.688
  332LYS     HA 1599   4.492   5.760   3.745
  332LYS     CB 1600   4.536   5.953   3.765
  332LYS    HB1 1601   4.602   5.948   3.840
  332LYS    HB2 1602   4.443   5.963   3.802
  332LYS     CG 1603   4.566   6.076   3.690
  332LYS    HG1 1604   4.490   6.092   3.627
  332LYS    HG2 1605   4.649   6.060   3.638
  332LYS     CD 1606   4.585   6.201   3.785
  332LYS    HD1 1607   4.665   6.188   3.843
  332LYS    HD2 1608   4.504   6.213   3.843
  332LYS     CE 1609   4.605   6.326   3.699
  332LYS    HE1 1610   4.527   6.336   3.638
  332LYS    HE2 1611   4.688   6.316   3.645
  332LYS     NZ 1612   4.617   6.450   3.779
  332LYS    HZ1 1613   4.630   6.528   3.718
  332LYS    HZ2 1614   4.534   6.463   3.833
  332LYS    HZ3 1615   4.695   6.442   3.841
  332LYS      C 1616   4.459   5.814   3.563
  332LYS      O 1617   4.512   5.823   3.452
  333ILE      N 1618   4.324   5.812   3.578
  333ILE      H 1619   4.287   5.799   3.670
  333ILE     CA 1620   4.228   5.826   3.465
  333ILE     HA 1621   4.279   5.845   3.381
  333ILE     CB 1622   4.151   5.687   3.452
  333ILE     HB 1623   4.098   5.682   3.537
  333ILE    CG2 1624   4.059   5.688   3.327
  333ILE   HG21 1625   4.011   5.600   3.320
  333ILE   HG22 1626   3.992   5.761   3.336
  333ILE   HG23 1627   4.114   5.702   3.245
  333ILE    CG1 1628   4.224   5.551   3.472
  333ILE   HG11 1629   4.274   5.557   3.558
  333ILE   HG12 1630   4.288   5.541   3.397
  333ILE     CD 1631   4.143   5.424   3.478
  333ILE    HD1 1632   4.204   5.346   3.491
  333ILE    HD2 1633   4.078   5.428   3.555
  333ILE    HD3 1634   4.092   5.412   3.393
  333ILE      C 1635   4.140   5.952   3.479
  333ILE      O 1636   4.079   5.971   3.586
  334PRO      N 1637   4.138   6.036   3.379
  334PRO     CD 1638   4.238   6.035   3.268
  334PRO    HD1 1639   4.209   5.971   3.197
  334PRO    HD2 1640   4.327   6.007   3.303
  334PRO     CG 1641   4.246   6.173   3.213
  334PRO    HG1 1642   4.236   6.171   3.114
  334PRO    HG2 1643   4.333   6.214   3.237
  334PRO     CB 1644   4.132   6.247   3.277
  334PRO    HB1 1645   4.063   6.270   3.208
  334PRO    HB2 1646   4.166   6.332   3.319
  334PRO     CA 1647   4.072   6.159   3.383
  334PRO     HA 1648   4.087   6.194   3.475
  334PRO      C 1649   3.927   6.148   3.380
  334PRO      O 1650   3.872   6.042   3.341
  335PRO      N 1651   3.848   6.253   3.416
  335PRO     CD 1652   3.893   6.372   3.479
  335PRO    HD1 1653   3.935   6.432   3.412
  335PRO    HD2 1654   3.960   6.349   3.550
  335PRO     CG 1655   3.770   6.431   3.537
  335PRO    HG1 1656   3.779   6.531   3.540
  335PRO    HG2 1657   3.755   6.397   3.630
  335PRO     CB 1658   3.655   6.393   3.450
  335PRO    HB1 1659   3.644   6.456   3.373
  335PRO    HB2 1660   3.569   6.390   3.502
  335PRO     CA 1661   3.699   6.258   3.405
  335PRO     HA 1662   3.654   6.190   3.464
  335PRO      C 1663   3.661   6.228   3.260
  335PRO      O 1664   3.709   6.293   3.166
  336GLY      N 1665   3.576   6.130   3.241
  336GLY      H 1666   3.552   6.079   3.324
  336GLY     CA 1667   3.510   6.083   3.118
  336GLY    HA1 1668   3.476   6.164   3.070
  336GLY    HA2 1669   3.433   6.026   3.146
  336GLY      C 1670   3.608   6.003   3.026
  336GLY      O 1671   3.569   5.964   2.910
  337CYS      N 1672   3.732   5.983   3.066
  337CYS      H 1673   3.757   6.014   3.158
  337CYS     CA 1674   3.839   5.916   2.984
  337CYS     HA 1675   3.816   5.919   2.887
  337CYS     CB 1676   3.963   5.997   3.013
  337CYS    HB1 1677   4.040   5.944   2.978
  337CYS    HB2 1678   3.970   6.003   3.113
  337CYS     SG 1679   3.945   6.155   2.934
  337CYS     HG 1680   4.026   6.211   2.952
  337CYS      C 1681   3.853   5.762   3.005
  337CYS      O 1682   3.791   5.710   3.094
  338ASN      N 1683   3.924   5.698   2.915
  338ASN      H 1684   3.961   5.748   2.838
  338ASN     CA 1685   3.950   5.557   2.924
  338ASN     HA 1686   3.917   5.523   3.012
  338ASN     CB 1687   3.872   5.496   2.805
  338ASN    HB1 1688   3.778   5.531   2.805
  338ASN    HB2 1689   3.870   5.396   2.815
  338ASN     CG 1690   3.925   5.522   2.673
  338ASN    OD1 1691   4.018   5.457   2.624
  338ASN    ND2 1692   3.876   5.626   2.608
  338ASN   HD21 1693   3.805   5.682   2.651
  338ASN   HD22 1694   3.909   5.648   2.517
  338ASN      C 1695   4.101   5.530   2.924
  338ASN      O 1696   4.180   5.609   2.873
  339LEU      N 1697   4.141   5.415   2.981
  339LEU      H 1698   4.070   5.356   3.022
  339LEU     CA 1699   4.281   5.366   2.989
  339LEU     HA 1700   4.319   5.416   2.911
  339LEU     CB 1701   4.349   5.409   3.120
  339LEU    HB1 1702   4.338   5.333   3.185
  339LEU    HB2 1703   4.300   5.489   3.154
  339LEU     CG 1704   4.500   5.444   3.113
  339LEU     HG 1705   4.542   5.382   3.046
  339LEU    CD1 1706   4.520   5.588   3.075
  339LEU   HD11 1707   4.618   5.608   3.071
  339LEU   HD12 1708   4.479   5.604   2.986
  339LEU   HD13 1709   4.476   5.646   3.143
  339LEU    CD2 1710   4.564   5.431   3.250
  339LEU   HD21 1711   4.661   5.454   3.244
  339LEU   HD22 1712   4.519   5.494   3.314
  339LEU   HD23 1713   4.554   5.338   3.284
  339LEU      C 1714   4.297   5.203   2.980
  339LEU      O 1715   4.241   5.128   3.058
  340LYS      N 1716   4.388   5.157   2.898
  340LYS      H 1717   4.424   5.213   2.823
  340LYS     CA 1718   4.437   5.011   2.924
  340LYS     HA 1719   4.358   4.950   2.933
  340LYS     CB 1720   4.530   4.964   2.809
  340LYS    HB1 1721   4.615   5.016   2.811
  340LYS    HB2 1722   4.484   4.976   2.721
  340LYS     CG 1723   4.562   4.815   2.827
  340LYS    HG1 1724   4.476   4.764   2.829
  340LYS    HG2 1725   4.611   4.803   2.914
  340LYS     CD 1726   4.654   4.773   2.700
  340LYS    HD1 1727   4.748   4.803   2.713
  340LYS    HD2 1728   4.618   4.812   2.615
  340LYS     CE 1729   4.656   4.627   2.685
  340LYS    HE1 1730   4.563   4.590   2.687
  340LYS    HE2 1731   4.710   4.585   2.758
  340LYS     NZ 1732   4.719   4.602   2.553
  340LYS    HZ1 1733   4.724   4.504   2.536
  340LYS    HZ2 1734   4.664   4.646   2.482
  340LYS    HZ3 1735   4.811   4.641   2.553
  340LYS      C 1736   4.505   5.002   3.052
  340LYS      O 1737   4.597   5.078   3.083
  341ILE      N 1738   4.474   4.892   3.131
  341ILE      H 1739   4.404   4.827   3.101
  341ILE     CA 1740   4.543   4.871   3.262
  341ILE     HA 1741   4.626   4.926   3.261
  341ILE     CB 1742   4.441   4.912   3.378
  341ILE     HB 1743   4.471   4.888   3.470
  341ILE    CG2 1744   4.426   5.063   3.369
  341ILE   HG21 1745   4.363   5.095   3.440
  341ILE   HG22 1746   4.515   5.107   3.383
  341ILE   HG23 1747   4.390   5.088   3.279
  341ILE    CG1 1748   4.306   4.841   3.358
  341ILE   HG11 1749   4.322   4.747   3.331
  341ILE   HG12 1750   4.255   4.888   3.286
  341ILE     CD 1751   4.221   4.840   3.482
  341ILE    HD1 1752   4.135   4.793   3.463
  341ILE    HD2 1753   4.269   4.793   3.556
  341ILE    HD3 1754   4.202   4.935   3.510
  341ILE      C 1755   4.606   4.734   3.279
  341ILE      O 1756   4.677   4.723   3.377
  342PHE      N 1757   4.586   4.639   3.188
  342PHE      H 1758   4.526   4.659   3.111
  342PHE     CA 1759   4.647   4.503   3.195
  342PHE     HA 1760   4.731   4.505   3.249
  342PHE     CB 1761   4.557   4.407   3.272
  342PHE    HB1 1762   4.476   4.388   3.217
  342PHE    HB2 1763   4.529   4.452   3.358
  342PHE     CG 1764   4.630   4.275   3.304
  342PHE    CD1 1765   4.716   4.265   3.415
  342PHE    HD1 1766   4.721   4.339   3.481
  342PHE    CE1 1767   4.794   4.150   3.434
  342PHE    HE1 1768   4.856   4.145   3.512
  342PHE     CZ 1769   4.786   4.043   3.345
  342PHE     HZ 1770   4.845   3.964   3.357
  342PHE    CE2 1771   4.696   4.049   3.241
  342PHE    HE2 1772   4.680   3.966   3.187
  342PHE    CD2 1773   4.626   4.167   3.210
  342PHE    HD2 1774   4.574   4.175   3.125
  342PHE      C 1775   4.673   4.457   3.045
  342PHE      O 1776   4.596   4.477   2.951
  343ASN      N 1777   4.785   4.393   3.020
  343ASN      H 1778   4.837   4.363   3.100
  343ASN     CA 1779   4.841   4.363   2.894
  343ASN     HA 1780   4.767   4.377   2.828
  343ASN     CB 1781   4.958   4.460   2.863
  343ASN    HB1 1782   5.027   4.451   2.935
  343ASN    HB2 1783   4.922   4.554   2.864
  343ASN     CG 1784   5.027   4.438   2.729
  343ASN    OD1 1785   5.065   4.331   2.691
  343ASN    ND2 1786   5.051   4.549   2.664
  343ASN   HD21 1787   5.024   4.637   2.704
  343ASN   HD22 1788   5.096   4.545   2.575
  343ASN      C 1789   4.880   4.214   2.888
  343ASN      O 1790   4.908   4.154   2.993
  344ASN      N 1791   4.868   4.152   2.770
  344ASN      H 1792   4.857   4.206   2.687
  344ASN     CA 1793   4.870   4.005   2.760
  344ASN     HA 1794   4.826   3.964   2.840
  344ASN     CB 1795   4.780   3.947   2.652
  344ASN    HB1 1796   4.793   3.999   2.568
  344ASN    HB2 1797   4.685   3.955   2.682
  344ASN     CG 1798   4.812   3.797   2.624
  344ASN    OD1 1799   4.879   3.761   2.526
  344ASN    ND2 1800   4.758   3.704   2.704
  344ASN   HD21 1801   4.698   3.730   2.780
  344ASN   HD22 1802   4.777   3.607   2.688
  344ASN      C 1803   5.024   3.977   2.746
  344ASN      O 1804   5.087   3.886   2.807
  345GLN      N 1805   5.090   4.032   2.643
  345GLN      H 1806   5.047   4.107   2.592
  345GLN     CA 1807   5.221   3.987   2.605
  345GLN     HA 1808   5.209   3.888   2.598
  345GLN     CB 1809   5.265   4.060   2.475
  345GLN    HB1 1810   5.365   4.062   2.469
  345GLN    HB2 1811   5.229   4.153   2.473
  345GLN     CG 1812   5.206   3.977   2.359
  345GLN    HG1 1813   5.107   3.968   2.372
  345GLN    HG2 1814   5.248   3.887   2.358
  345GLN     CD 1815   5.228   4.038   2.227
  345GLN    OE1 1816   5.281   4.148   2.204
  345GLN    NE2 1817   5.190   3.971   2.120
  345GLN   HE21 1818   5.147   3.882   2.130
  345GLN   HE22 1819   5.204   4.011   2.029
  345GLN      C 1820   5.327   4.025   2.708
  345GLN      O 1821   5.417   3.945   2.732
  346GLU      N 1822   5.308   4.142   2.766
  346GLU      H 1823   5.231   4.198   2.736
  346GLU     CA 1824   5.396   4.196   2.876
  346GLU     HA 1825   5.489   4.195   2.839
  346GLU     CB 1826   5.351   4.341   2.916
  346GLU    HB1 1827   5.399   4.365   3.001
  346GLU    HB2 1828   5.252   4.338   2.934
  346GLU     CG 1829   5.378   4.457   2.811
  346GLU    HG1 1830   5.310   4.451   2.738
  346GLU    HG2 1831   5.470   4.446   2.773
  346GLU     CD 1832   5.371   4.600   2.862
  346GLU    OE1 1833   5.456   4.685   2.821
  346GLU    OE2 1834   5.270   4.635   2.927
  346GLU      C 1835   5.395   4.108   3.000
  346GLU      O 1836   5.489   4.116   3.073
  347PHE      N 1837   5.289   4.030   3.018
  347PHE      H 1838   5.211   4.039   2.956
  347PHE     CA 1839   5.280   3.931   3.125
  347PHE     HA 1840   5.321   3.973   3.206
  347PHE     CB 1841   5.135   3.895   3.157
  347PHE    HB1 1842   5.094   3.849   3.078
  347PHE    HB2 1843   5.084   3.978   3.177
  347PHE     CG 1844   5.127   3.802   3.278
  347PHE    CD1 1845   5.105   3.864   3.401
  347PHE    HD1 1846   5.100   3.963   3.407
  347PHE    CE1 1847   5.089   3.783   3.520
  347PHE    HE1 1848   5.070   3.825   3.609
  347PHE     CZ 1849   5.101   3.641   3.508
  347PHE     HZ 1850   5.101   3.585   3.591
  347PHE    CE2 1851   5.113   3.579   3.379
  347PHE    HE2 1852   5.110   3.479   3.372
  347PHE    CD2 1853   5.128   3.654   3.266
  347PHE    HD2 1854   5.139   3.610   3.177
  347PHE      C 1855   5.354   3.803   3.078
  347PHE      O 1856   5.438   3.757   3.151
  348ALA      N 1857   5.342   3.761   2.953
  348ALA      H 1858   5.265   3.796   2.899
  348ALA     CA 1859   5.432   3.671   2.891
  348ALA     HA 1860   5.420   3.591   2.951
  348ALA     CB 1861   5.385   3.629   2.753
  348ALA    HB1 1862   5.451   3.566   2.713
  348ALA    HB2 1863   5.295   3.585   2.760
  348ALA    HB3 1864   5.377   3.711   2.695
  348ALA      C 1865   5.583   3.717   2.894
  348ALA      O 1866   5.663   3.624   2.900
  349ALA      N 1867   5.617   3.842   2.899
  349ALA      H 1868   5.542   3.909   2.895
  349ALA     CA 1869   5.755   3.898   2.911
  349ALA     HA 1870   5.824   3.850   2.857
  349ALA     CB 1871   5.746   4.045   2.860
  349ALA    HB1 1872   5.836   4.088   2.866
  349ALA    HB2 1873   5.714   4.046   2.765
  349ALA    HB3 1874   5.681   4.096   2.917
  349ALA      C 1875   5.801   3.874   3.054
  349ALA      O 1876   5.921   3.843   3.070
  350LEU      N 1877   5.718   3.878   3.159
  350LEU      H 1878   5.623   3.907   3.147
  350LEU     CA 1879   5.767   3.842   3.293
  350LEU     HA 1880   5.861   3.875   3.298
  350LEU     CB 1881   5.666   3.904   3.396
  350LEU    HB1 1882   5.694   3.874   3.488
  350LEU    HB2 1883   5.575   3.866   3.376
  350LEU     CG 1884   5.651   4.057   3.402
  350LEU     HG 1885   5.640   4.093   3.310
  350LEU    CD1 1886   5.530   4.100   3.476
  350LEU   HD11 1887   5.524   4.199   3.477
  350LEU   HD12 1888   5.449   4.062   3.431
  350LEU   HD13 1889   5.535   4.065   3.570
  350LEU    CD2 1890   5.774   4.114   3.479
  350LEU   HD21 1891   5.767   4.213   3.485
  350LEU   HD22 1892   5.776   4.075   3.572
  350LEU   HD23 1893   5.858   4.088   3.431
  350LEU      C 1894   5.770   3.690   3.317
  350LEU      O 1895   5.846   3.645   3.399
  351LEU      N 1896   5.683   3.612   3.255
  351LEU      H 1897   5.611   3.656   3.200
  351LEU     CA 1898   5.687   3.470   3.263
  351LEU     HA 1899   5.674   3.457   3.362
  351LEU     CB 1900   5.572   3.402   3.187
  351LEU    HB1 1901   5.594   3.306   3.176
  351LEU    HB2 1902   5.563   3.445   3.097
  351LEU     CG 1903   5.438   3.414   3.259
  351LEU     HG 1904   5.422   3.509   3.285
  351LEU    CD1 1905   5.328   3.362   3.170
  351LEU   HD11 1906   5.240   3.370   3.218
  351LEU   HD12 1907   5.325   3.417   3.086
  351LEU   HD13 1908   5.345   3.267   3.147
  351LEU    CD2 1909   5.439   3.320   3.379
  351LEU   HD21 1910   5.351   3.327   3.427
  351LEU   HD22 1911   5.453   3.226   3.348
  351LEU   HD23 1912   5.513   3.347   3.441
  351LEU      C 1913   5.822   3.414   3.223
  351LEU      O 1914   5.888   3.335   3.290
  352ALA      N 1915   5.873   3.461   3.114
  352ALA      H 1916   5.815   3.521   3.060
  352ALA     CA 1917   6.007   3.432   3.064
  352ALA     HA 1918   6.013   3.333   3.076
  352ALA     CB 1919   6.023   3.461   2.915
  352ALA    HB1 1920   6.116   3.440   2.887
  352ALA    HB2 1921   5.959   3.405   2.863
  352ALA    HB3 1922   6.004   3.558   2.898
  352ALA      C 1923   6.118   3.486   3.150
  352ALA      O 1924   6.236   3.461   3.128
  353GLN      N 1925   6.090   3.576   3.243
  353GLN      H 1926   5.994   3.603   3.252
  353GLN     CA 1927   6.186   3.638   3.334
  353GLN     HA 1928   6.273   3.606   3.299
  353GLN     CB 1929   6.180   3.796   3.331
  353GLN    HB1 1930   6.239   3.830   3.404
  353GLN    HB2 1931   6.085   3.823   3.349
  353GLN     CG 1932   6.224   3.865   3.200
  353GLN    HG1 1933   6.166   3.835   3.125
  353GLN    HG2 1934   6.319   3.843   3.180
  353GLN     CD 1935   6.211   4.016   3.214
  353GLN    OE1 1936   6.304   4.088   3.250
  353GLN    NE2 1937   6.094   4.061   3.179
  353GLN   HE21 1938   6.023   3.997   3.147
  353GLN   HE22 1939   6.074   4.158   3.185
  353GLN      C 1940   6.163   3.592   3.478
  353GLN      O 1941   6.242   3.639   3.568
  354SER      N 1942   6.081   3.484   3.507
  354SER      H 1943   6.045   3.431   3.431
  354SER     CA 1944   6.044   3.445   3.641
  354SER     HA 1945   6.116   3.487   3.697
  354SER     CB 1946   5.911   3.507   3.691
  354SER    HB1 1947   5.915   3.606   3.695
  354SER    HB2 1948   5.886   3.471   3.781
  354SER     OG 1949   5.809   3.473   3.603
  354SER     HG 1950   5.723   3.512   3.635
  354SER      C 1951   6.056   3.296   3.660
  354SER      O 1952   6.107   3.256   3.763
  355VAL      N 1953   6.021   3.216   3.561
  355VAL      H 1954   5.975   3.254   3.481
  355VAL     CA 1955   6.048   3.073   3.566
  355VAL     HA 1956   5.987   3.053   3.643
  355VAL     CB 1957   6.009   2.986   3.443
  355VAL     HB 1958   6.057   2.899   3.454
  355VAL    CG1 1959   5.854   2.974   3.442
  355VAL   HG11 1960   5.825   2.918   3.364
  355VAL   HG12 1961   5.823   2.931   3.527
  355VAL   HG13 1962   5.813   3.065   3.435
  355VAL    CG2 1963   6.058   3.033   3.306
  355VAL   HG21 1964   6.027   2.969   3.236
  355VAL   HG22 1965   6.021   3.124   3.287
  355VAL   HG23 1966   6.158   3.037   3.306
  355VAL      C 1967   6.192   3.045   3.595
  355VAL      O 1968   6.228   2.944   3.662
  356ASN      N 1969   6.283   3.124   3.534
  356ASN      H 1970   6.249   3.204   3.486
  356ASN     CA 1971   6.436   3.099   3.533
  356ASN     HA 1972   6.456   3.001   3.522
  356ASN     CB 1973   6.497   3.178   3.415
  356ASN    HB1 1974   6.463   3.140   3.329
  356ASN    HB2 1975   6.596   3.170   3.418
  356ASN     CG 1976   6.458   3.329   3.423
  356ASN    OD1 1977   6.342   3.359   3.396
  356ASN    ND2 1978   6.545   3.428   3.446
  356ASN   HD21 1979   6.642   3.407   3.460
  356ASN   HD22 1980   6.513   3.522   3.450
  356ASN      C 1981   6.496   3.145   3.667
  356ASN      O 1982   6.610   3.112   3.699
  357GLN      N 1983   6.416   3.216   3.745
  357GLN      H 1984   6.326   3.242   3.710
  357GLN     CA 1985   6.454   3.259   3.883
  357GLN     HA 1986   6.554   3.253   3.884
  357GLN     CB 1987   6.388   3.401   3.908
  357GLN    HB1 1988   6.400   3.425   4.005
  357GLN    HB2 1989   6.290   3.395   3.887
  357GLN     CG 1990   6.446   3.519   3.824
  357GLN    HG1 1991   6.408   3.604   3.859
  357GLN    HG2 1992   6.418   3.506   3.729
  357GLN     CD 1993   6.601   3.527   3.829
  357GLN    OE1 1994   6.672   3.454   3.893
  357GLN    NE2 1995   6.670   3.592   3.734
  357GLN   HE21 1996   6.621   3.636   3.658
  357GLN   HE22 1997   6.770   3.597   3.739
  357GLN      C 1998   6.399   3.167   3.995
  357GLN      O 1999   6.440   3.171   4.105
  358GLY      N 2000   6.297   3.082   3.956
  358GLY      H 2001   6.262   3.091   3.863
  358GLY     CA 2002   6.235   2.977   4.041
  358GLY    HA1 2003   6.269   2.991   4.134
  358GLY    HA2 2004   6.266   2.889   4.007
  358GLY      C 2005   6.080   2.978   4.044
  358GLY      O 2006   6.012   3.061   3.990
  359PHE      N 2007   6.024   2.875   4.110
  359PHE      H 2008   6.084   2.800   4.139
  359PHE     CA 2009   5.879   2.864   4.144
  359PHE     HA 2010   5.823   2.873   4.062
  359PHE     CB 2011   5.864   2.730   4.216
  359PHE    HB1 2012   5.906   2.738   4.307
  359PHE    HB2 2013   5.912   2.660   4.163
  359PHE     CG 2014   5.715   2.687   4.233
  359PHE    CD1 2015   5.645   2.702   4.357
  359PHE    HD1 2016   5.688   2.746   4.436
  359PHE    CE1 2017   5.512   2.652   4.364
  359PHE    HE1 2018   5.458   2.663   4.448
  359PHE     CZ 2019   5.456   2.586   4.249
  359PHE     HZ 2020   5.368   2.538   4.255
  359PHE    CE2 2021   5.526   2.591   4.130
  359PHE    HE2 2022   5.481   2.555   4.048
  359PHE    CD2 2023   5.651   2.642   4.117
  359PHE    HD2 2024   5.696   2.647   4.028
  359PHE      C 2025   5.831   2.974   4.227
  359PHE      O 2026   5.737   3.038   4.174
  360GLU      N 2027   5.890   3.012   4.345
  360GLU      H 2028   5.970   2.961   4.376
  360GLU     CA 2029   5.845   3.116   4.424
  360GLU     HA 2030   5.746   3.103   4.434
  360GLU     CB 2031   5.911   3.106   4.565
  360GLU    HB1 2032   6.009   3.095   4.552
  360GLU    HB2 2033   5.873   3.026   4.611
  360GLU     CG 2034   5.900   3.214   4.665
  360GLU    HG1 2035   5.803   3.237   4.676
  360GLU    HG2 2036   5.950   3.293   4.632
  360GLU     CD 2037   5.961   3.161   4.800
  360GLU    OE1 2038   5.888   3.135   4.894
  360GLU    OE2 2039   6.083   3.161   4.819
  360GLU      C 2040   5.863   3.249   4.349
  360GLU      O 2041   5.794   3.346   4.374
  361ALA      N 2042   5.960   3.259   4.257
  361ALA      H 2043   6.026   3.185   4.248
  361ALA     CA 2044   5.970   3.378   4.169
  361ALA     HA 2045   5.959   3.457   4.229
  361ALA     CB 2046   6.106   3.378   4.101
  361ALA    HB1 2047   6.113   3.459   4.042
  361ALA    HB2 2048   6.178   3.382   4.171
  361ALA    HB3 2049   6.116   3.295   4.047
  361ALA      C 2050   5.858   3.388   4.068
  361ALA      O 2051   5.805   3.501   4.055
  362VAL      N 2052   5.799   3.284   4.005
  362VAL      H 2053   5.845   3.196   4.009
  362VAL     CA 2054   5.672   3.293   3.932
  362VAL     HA 2055   5.682   3.369   3.867
  362VAL     CB 2056   5.649   3.161   3.856
  362VAL     HB 2057   5.647   3.087   3.924
  362VAL    CG1 2058   5.517   3.162   3.778
  362VAL   HG11 2059   5.505   3.075   3.731
  362VAL   HG12 2060   5.441   3.176   3.842
  362VAL   HG13 2061   5.519   3.237   3.712
  362VAL    CG2 2062   5.760   3.124   3.767
  362VAL   HG21 2063   5.739   3.037   3.722
  362VAL   HG22 2064   5.773   3.195   3.699
  362VAL   HG23 2065   5.844   3.113   3.821
  362VAL      C 2066   5.553   3.329   4.027
  362VAL      O 2067   5.460   3.394   3.984
  363TYR      N 2068   5.562   3.286   4.151
  363TYR      H 2069   5.647   3.241   4.181
  363TYR     CA 2070   5.454   3.299   4.246
  363TYR     HA 2071   5.378   3.252   4.202
  363TYR     CB 2072   5.471   3.223   4.376
  363TYR    HB1 2073   5.546   3.263   4.428
  363TYR    HB2 2074   5.493   3.127   4.355
  363TYR     CG 2075   5.356   3.220   4.465
  363TYR    CD1 2076   5.238   3.155   4.431
  363TYR    HD1 2077   5.234   3.105   4.345
  363TYR    CE1 2078   5.122   3.159   4.514
  363TYR    HE1 2079   5.037   3.117   4.482
  363TYR     CZ 2080   5.124   3.221   4.638
  363TYR     OH 2081   5.010   3.213   4.714
  363TYR     HH 2082   5.024   3.261   4.801
  363TYR    CE2 2083   5.249   3.277   4.684
  363TYR    HE2 2084   5.261   3.309   4.778
  363TYR    CD2 2085   5.352   3.286   4.589
  363TYR    HD2 2086   5.430   3.344   4.612
  363TYR      C 2087   5.432   3.454   4.271
  363TYR      O 2088   5.320   3.496   4.296
  364GLN      N 2089   5.540   3.524   4.261
  364GLN      H 2090   5.626   3.477   4.243
  364GLN     CA 2091   5.542   3.671   4.276
  364GLN     HA 2092   5.502   3.687   4.367
  364GLN     CB 2093   5.686   3.724   4.279
  364GLN    HB1 2094   5.680   3.822   4.294
  364GLN    HB2 2095   5.725   3.706   4.189
  364GLN     CG 2096   5.789   3.674   4.377
  364GLN    HG1 2097   5.785   3.575   4.383
  364GLN    HG2 2098   5.771   3.714   4.467
  364GLN     CD 2099   5.925   3.714   4.333
  364GLN    OE1 2100   5.947   3.796   4.247
  364GLN    NE2 2101   6.027   3.661   4.392
  364GLN   HE21 2102   6.013   3.594   4.465
  364GLN   HE22 2103   6.120   3.686   4.365
  364GLN      C 2104   5.450   3.743   4.173
  364GLN      O 2105   5.401   3.852   4.187
  365LEU      N 2106   5.404   3.671   4.064
  365LEU      H 2107   5.440   3.579   4.054
  365LEU     CA 2108   5.312   3.714   3.966
  365LEU     HA 2109   5.339   3.810   3.968
  365LEU     CB 2110   5.339   3.655   3.829
  365LEU    HB1 2111   5.290   3.714   3.764
  365LEU    HB2 2112   5.298   3.564   3.829
  365LEU     CG 2113   5.484   3.641   3.777
  365LEU     HG 2114   5.533   3.572   3.832
  365LEU    CD1 2115   5.481   3.593   3.633
  365LEU   HD11 2116   5.574   3.584   3.599
  365LEU   HD12 2117   5.434   3.505   3.628
  365LEU   HD13 2118   5.432   3.660   3.577
  365LEU    CD2 2119   5.557   3.776   3.786
  365LEU   HD21 2120   5.650   3.766   3.753
  365LEU   HD22 2121   5.508   3.844   3.731
  365LEU   HD23 2122   5.559   3.807   3.881
  365LEU      C 2123   5.160   3.698   4.003
  365LEU      O 2124   5.078   3.772   3.949
  366THR      N 2125   5.137   3.628   4.115
  366THR      H 2126   5.206   3.565   4.151
  366THR     CA 2127   5.003   3.645   4.186
  366THR     HA 2128   4.928   3.614   4.127
  366THR     CB 2129   5.018   3.565   4.316
  366THR     HB 2130   5.097   3.601   4.365
  366THR    CG2 2131   4.886   3.562   4.400
  366THR   HG21 2132   4.901   3.508   4.484
  366THR   HG22 2133   4.860   3.655   4.424
  366THR   HG23 2134   4.813   3.519   4.346
  366THR    OG1 2135   5.027   3.424   4.278
  366THR    HG1 2136   5.037   3.368   4.360
  366THR      C 2137   4.979   3.792   4.225
  366THR      O 2138   4.865   3.836   4.227
  367ARG      N 2139   5.079   3.856   4.266
  367ARG      H 2140   5.167   3.809   4.266
  367ARG     CA 2141   5.079   3.996   4.314
  367ARG     HA 2142   4.996   4.006   4.370
  367ARG     CB 2143   5.205   4.021   4.403
  367ARG    HB1 2144   5.285   4.000   4.347
  367ARG    HB2 2145   5.200   3.956   4.479
  367ARG     CG 2146   5.228   4.162   4.465
  367ARG    HG1 2147   5.246   4.228   4.391
  367ARG    HG2 2148   5.307   4.159   4.526
  367ARG     CD 2149   5.107   4.214   4.546
  367ARG    HD1 2150   5.034   4.237   4.482
  367ARG    HD2 2151   5.135   4.295   4.597
  367ARG     NE 2152   5.049   4.119   4.646
  367ARG     HE 2153   4.958   4.079   4.634
  367ARG     CZ 2154   5.124   4.089   4.754
  367ARG    NH1 2155   5.223   4.160   4.800
  367ARG   HH11 2156   5.249   4.245   4.755
  367ARG   HH12 2157   5.273   4.129   4.881
  367ARG    NH2 2158   5.101   3.977   4.820
  367ARG   HH21 2159   5.028   3.915   4.790
  367ARG   HH22 2160   5.156   3.953   4.900
  367ARG      C 2161   5.071   4.095   4.193
  367ARG      O 2162   5.026   4.207   4.210
  368MET      N 2163   5.109   4.050   4.074
  368MET      H 2164   5.154   3.961   4.074
  368MET     CA 2165   5.094   4.114   3.945
  368MET     HA 2166   5.114   4.211   3.956
  368MET     CB 2167   5.201   4.062   3.852
  368MET    HB1 2168   5.165   3.978   3.813
  368MET    HB2 2169   5.280   4.041   3.910
  368MET     CG 2170   5.251   4.153   3.735
  368MET    HG1 2171   5.335   4.107   3.706
  368MET    HG2 2172   5.273   4.239   3.781
  368MET     SD 2173   5.138   4.180   3.593
  368MET     CE 2174   5.227   4.284   3.478
  368MET    HE1 2175   5.169   4.302   3.398
  368MET    HE2 2176   5.250   4.370   3.523
  368MET    HE3 2177   5.311   4.237   3.449
  368MET      C 2178   4.948   4.110   3.896
  368MET      O 2179   4.898   4.205   3.836
  369CYS      N 2180   4.868   4.006   3.923
  369CYS      H 2181   4.901   3.934   3.983
  369CYS     CA 2182   4.731   3.997   3.866
  369CYS     HA 2183   4.728   4.045   3.779
  369CYS     CB 2184   4.704   3.853   3.831
  369CYS    HB1 2185   4.612   3.854   3.792
  369CYS    HB2 2186   4.702   3.806   3.919
  369CYS     SG 2187   4.829   3.787   3.718
  369CYS     HG 2188   4.808   3.692   3.697
  369CYS      C 2189   4.624   4.069   3.953
  369CYS      O 2190   4.512   4.022   3.961
  370THR      N 2191   4.657   4.188   4.014
  370THR      H 2192   4.747   4.227   3.993
  370THR     CA 2193   4.571   4.266   4.108
  370THR     HA 2194   4.485   4.217   4.092
  370THR     CB 2195   4.612   4.261   4.259
  370THR     HB 2196   4.700   4.308   4.267
  370THR    CG2 2197   4.515   4.326   4.359
  370THR   HG21 2198   4.552   4.317   4.452
  370THR   HG22 2199   4.503   4.422   4.337
  370THR   HG23 2200   4.426   4.279   4.354
  370THR    OG1 2201   4.629   4.130   4.300
  370THR    HG1 2202   4.655   4.129   4.397
  370THR      C 2203   4.560   4.411   4.073
  370THR      O 2204   4.663   4.470   4.043
  371ILE      N 2205   4.443   4.473   4.066
  371ILE      H 2206   4.360   4.418   4.072
  371ILE     CA 2207   4.428   4.617   4.051
  371ILE     HA 2208   4.521   4.654   4.050
  371ILE     CB 2209   4.354   4.649   3.920
  371ILE     HB 2210   4.271   4.594   3.920
  371ILE    CG2 2211   4.325   4.798   3.918
  371ILE   HG21 2212   4.277   4.821   3.834
  371ILE   HG22 2213   4.268   4.821   3.997
  371ILE   HG23 2214   4.411   4.848   3.923
  371ILE    CG1 2215   4.420   4.609   3.791
  371ILE   HG11 2216   4.518   4.628   3.799
  371ILE   HG12 2217   4.381   4.664   3.718
  371ILE     CD 2218   4.403   4.463   3.755
  371ILE    HD1 2219   4.449   4.444   3.669
  371ILE    HD2 2220   4.442   4.406   3.827
  371ILE    HD3 2221   4.305   4.442   3.746
  371ILE      C 2222   4.356   4.677   4.169
  371ILE      O 2223   4.263   4.615   4.219
  372ARG      N 2224   4.402   4.799   4.215
  372ARG      H 2225   4.488   4.835   4.180
  372ARG     CA 2226   4.329   4.876   4.311
  372ARG     HA 2227   4.242   4.827   4.322
  372ARG     CB 2228   4.405   4.883   4.447
  372ARG    HB1 2229   4.363   4.953   4.504
  372ARG    HB2 2230   4.500   4.906   4.430
  372ARG     CG 2231   4.404   4.753   4.527
  372ARG    HG1 2232   4.421   4.675   4.468
  372ARG    HG2 2233   4.316   4.741   4.573
  372ARG     CD 2234   4.514   4.766   4.629
  372ARG    HD1 2235   4.511   4.858   4.670
  372ARG    HD2 2236   4.602   4.753   4.585
  372ARG     NE 2237   4.496   4.663   4.737
  372ARG     HE 2238   4.458   4.574   4.712
  372ARG     CZ 2239   4.528   4.685   4.867
  372ARG    NH1 2240   4.576   4.793   4.919
  372ARG   HH11 2241   4.593   4.872   4.862
  372ARG   HH12 2242   4.596   4.796   5.017
  372ARG    NH2 2243   4.513   4.589   4.956
  372ARG   HH21 2244   4.478   4.499   4.928
  372ARG   HH22 2245   4.537   4.605   5.052
  372ARG      C 2246   4.306   5.015   4.255
  372ARG      O 2247   4.383   5.069   4.177
  373MET      N 2248   4.192   5.070   4.294
  373MET      H 2249   4.132   5.018   4.354
  373MET     CA 2250   4.149   5.207   4.254
  373MET     HA 2251   4.232   5.245   4.215
  373MET     CB 2252   4.036   5.202   4.151
  373MET    HB1 2253   4.013   5.296   4.123
  373MET    HB2 2254   3.955   5.160   4.192
  373MET     CG 2255   4.078   5.122   4.030
  373MET    HG1 2256   4.090   5.030   4.066
  373MET    HG2 2257   4.167   5.161   4.006
  373MET     SD 2258   3.963   5.126   3.891
  373MET     CE 2259   4.004   4.970   3.805
  373MET    HE1 2260   3.945   4.961   3.725
  373MET    HE2 2261   4.100   4.972   3.777
  373MET    HE3 2262   3.989   4.893   3.867
  373MET      C 2263   4.099   5.291   4.373
  373MET      O 2264   4.067   5.234   4.477
  374SER      N 2265   4.090   5.418   4.358
  374SER      H 2266   4.132   5.452   4.274
  374SER     CA 2267   4.031   5.522   4.439
  374SER     HA 2268   3.948   5.474   4.469
  374SER     CB 2269   4.118   5.560   4.563
  374SER    HB1 2270   4.063   5.609   4.631
  374SER    HB2 2271   4.196   5.616   4.536
  374SER     OG 2272   4.173   5.455   4.632
  374SER     HG 2273   4.226   5.490   4.709
  374SER      C 2274   3.995   5.649   4.357
  374SER      O 2275   4.034   5.660   4.242
  375PHE      N 2276   3.932   5.749   4.417
  375PHE      H 2277   3.900   5.738   4.511
  375PHE     CA 2278   3.908   5.877   4.348
  375PHE     HA 2279   3.956   5.870   4.261
  375PHE     CB 2280   3.757   5.897   4.318
  375PHE    HB1 2281   3.748   5.981   4.265
  375PHE    HB2 2282   3.710   5.907   4.406
  375PHE     CG 2283   3.683   5.785   4.240
  375PHE    CD1 2284   3.651   5.799   4.107
  375PHE    HD1 2285   3.684   5.878   4.057
  375PHE    CE1 2286   3.573   5.702   4.041
  375PHE    HE1 2287   3.528   5.725   3.955
  375PHE     CZ 2288   3.559   5.580   4.095
  375PHE     HZ 2289   3.519   5.506   4.041
  375PHE    CE2 2290   3.600   5.555   4.228
  375PHE    HE2 2291   3.588   5.464   4.269
  375PHE    CD2 2292   3.658   5.660   4.302
  375PHE    HD2 2293   3.681   5.646   4.399
  375PHE      C 2294   3.973   5.991   4.420
  375PHE      O 2295   3.994   5.994   4.541
  376VAL      N 2296   4.012   6.097   4.347
  376VAL      H 2297   4.005   6.091   4.248
  376VAL     CA 2298   4.067   6.228   4.406
  376VAL     HA 2299   4.102   6.277   4.327
  376VAL     CB 2300   3.953   6.311   4.469
  376VAL     HB 2301   4.002   6.394   4.495
  376VAL    CG1 2302   3.847   6.345   4.371
  376VAL   HG11 2303   3.775   6.399   4.417
  376VAL   HG12 2304   3.886   6.400   4.297
  376VAL   HG13 2305   3.807   6.262   4.334
  376VAL    CG2 2306   3.888   6.261   4.600
  376VAL   HG21 2307   3.816   6.325   4.628
  376VAL   HG22 2308   3.848   6.171   4.586
  376VAL   HG23 2309   3.957   6.256   4.672
  376VAL      C 2310   4.197   6.223   4.490
  376VAL      O 2311   4.241   6.328   4.531
  377LYS      N 2312   4.257   6.104   4.514
  377LYS      H 2313   4.220   6.023   4.470
  377LYS     CA 2314   4.372   6.090   4.601
  377LYS     HA 2315   4.423   6.176   4.592
  377LYS     CB 2316   4.330   6.071   4.749
  377LYS    HB1 2317   4.411   6.048   4.802
  377LYS    HB2 2318   4.264   5.996   4.753
  377LYS     CG 2319   4.264   6.200   4.813
  377LYS    HG1 2320   4.212   6.170   4.894
  377LYS    HG2 2321   4.201   6.238   4.746
  377LYS     CD 2322   4.355   6.314   4.859
  377LYS    HD1 2323   4.406   6.351   4.781
  377LYS    HD2 2324   4.419   6.282   4.929
  377LYS     CE 2325   4.266   6.424   4.918
  377LYS    HE1 2326   4.220   6.389   5.000
  377LYS    HE2 2327   4.198   6.452   4.851
  377LYS     NZ 2328   4.345   6.542   4.956
  377LYS    HZ1 2329   4.284   6.611   4.995
  377LYS    HZ2 2330   4.413   6.515   5.025
  377LYS    HZ3 2331   4.391   6.578   4.876
  377LYS      C 2332   4.458   5.977   4.553
  377LYS      O 2333   4.412   5.863   4.554
  378GLY      N 2334   4.582   6.006   4.515
  378GLY      H 2335   4.613   6.101   4.523
  378GLY     CA 2336   4.675   5.907   4.463
  378GLY    HA1 2337   4.729   5.952   4.392
  378GLY    HA2 2338   4.620   5.834   4.423
  378GLY      C 2339   4.769   5.852   4.575
  378GLY      O 2340   4.766   5.896   4.692
  379TRP      N 2341   4.849   5.753   4.531
  379TRP      H 2342   4.843   5.720   4.437
  379TRP     CA 2343   4.945   5.698   4.626
  379TRP     HA 2344   4.956   5.778   4.684
  379TRP     CB 2345   4.890   5.584   4.708
  379TRP    HB1 2346   4.815   5.623   4.763
  379TRP    HB2 2347   4.964   5.555   4.769
  379TRP     CG 2348   4.836   5.460   4.637
  379TRP    CD1 2349   4.903   5.344   4.645
  379TRP    HD1 2350   4.993   5.328   4.686
  379TRP    NE1 2351   4.820   5.249   4.585
  379TRP    HE1 2352   4.841   5.152   4.582
  379TRP    CE2 2353   4.703   5.305   4.529
  379TRP    CZ2 2354   4.604   5.267   4.438
  379TRP    HZ2 2355   4.602   5.173   4.405
  379TRP    CH2 2356   4.507   5.357   4.391
  379TRP    HH2 2357   4.445   5.332   4.317
  379TRP    CZ3 2358   4.502   5.482   4.454
  379TRP    HZ3 2359   4.424   5.541   4.436
  379TRP    CE3 2360   4.602   5.528   4.542
  379TRP    HE3 2361   4.597   5.619   4.581
  379TRP    CD2 2362   4.707   5.443   4.573
  379TRP      C 2363   5.082   5.654   4.567
  379TRP      O 2364   5.093   5.641   4.441
  380GLY      N 2365   5.183   5.622   4.655
  380GLY      H 2366   5.161   5.615   4.753
  380GLY     CA 2367   5.327   5.598   4.610
  380GLY    HA1 2368   5.327   5.566   4.516
  380GLY    HA2 2369   5.368   5.529   4.669
  380GLY      C 2370   5.408   5.729   4.619
  380GLY      O 2371   5.412   5.797   4.720
  381ALA      N 2372   5.500   5.744   4.520
  381ALA      H 2373   5.497   5.677   4.446
  381ALA     CA 2374   5.602   5.846   4.513
  381ALA     HA 2375   5.628   5.856   4.609
  381ALA     CB 2376   5.724   5.806   4.431
  381ALA    HB1 2377   5.790   5.880   4.430
  381ALA    HB2 2378   5.766   5.724   4.472
  381ALA    HB3 2379   5.696   5.785   4.338
  381ALA      C 2380   5.544   5.977   4.448
  381ALA      O 2381   5.449   5.971   4.366
  382GLU      N 2382   5.606   6.091   4.481
  382GLU      H 2383   5.693   6.086   4.529
  382GLU     CA 2384   5.551   6.225   4.450
  382GLU     HA 2385   5.624   6.286   4.481
  382GLU     CB 2386   5.549   6.259   4.308
  382GLU    HB1 2387   5.470   6.211   4.269
  382GLU    HB2 2388   5.633   6.222   4.269
  382GLU     CG 2389   5.539   6.411   4.275
  382GLU    HG1 2390   5.469   6.451   4.334
  382GLU    HG2 2391   5.513   6.421   4.179
  382GLU     CD 2392   5.672   6.486   4.298
  382GLU    OE1 2393   5.697   6.534   4.412
  382GLU    OE2 2394   5.756   6.495   4.205
  382GLU      C 2395   5.418   6.256   4.527
  382GLU      O 2396   5.412   6.357   4.593
  383TYR      N 2397   5.315   6.168   4.522
  383TYR      H 2398   5.317   6.101   4.449
  383TYR     CA 2399   5.202   6.162   4.613
  383TYR     HA 2400   5.155   6.248   4.593
  383TYR     CB 2401   5.111   6.042   4.586
  383TYR    HB1 2402   5.033   6.043   4.649
  383TYR    HB2 2403   5.162   5.957   4.599
  383TYR     CG 2404   5.061   6.051   4.441
  383TYR    CD1 2405   4.957   6.140   4.424
  383TYR    HD1 2406   4.918   6.187   4.503
  383TYR    CE1 2407   4.905   6.163   4.294
  383TYR    HE1 2408   4.826   6.223   4.283
  383TYR     CZ 2409   4.962   6.106   4.183
  383TYR     OH 2410   4.909   6.127   4.058
  383TYR     HH 2411   4.963   6.077   3.990
  383TYR    CE2 2412   5.073   6.011   4.202
  383TYR    HE2 2413   5.115   5.968   4.123
  383TYR    CD2 2414   5.120   5.982   4.331
  383TYR    HD2 2415   5.192   5.914   4.346
  383TYR      C 2416   5.248   6.154   4.761
  383TYR      O 2417   5.352   6.096   4.796
  384ARG      N 2418   5.170   6.214   4.847
  384ARG      H 2419   5.077   6.240   4.820
  384ARG     CA 2420   5.218   6.247   4.988
  384ARG     HA 2421   5.318   6.246   4.988
  384ARG     CB 2422   5.170   6.390   5.027
  384ARG    HB1 2423   5.206   6.412   5.118
  384ARG    HB2 2424   5.070   6.390   5.031
  384ARG     CG 2425   5.210   6.502   4.936
  384ARG    HG1 2426   5.161   6.585   4.964
  384ARG    HG2 2427   5.184   6.478   4.843
  384ARG     CD 2428   5.357   6.528   4.941
  384ARG    HD1 2429   5.380   6.586   4.863
  384ARG    HD2 2430   5.404   6.440   4.933
  384ARG     NE 2431   5.407   6.595   5.065
  384ARG     HE 2432   5.344   6.601   5.143
  384ARG     CZ 2433   5.526   6.646   5.079
  384ARG    NH1 2434   5.614   6.631   4.986
  384ARG   HH11 2435   5.591   6.581   4.903
  384ARG   HH12 2436   5.705   6.671   4.997
  384ARG    NH2 2437   5.553   6.722   5.188
  384ARG   HH21 2438   5.482   6.739   5.256
  384ARG   HH22 2439   5.644   6.762   5.200
  384ARG      C 2440   5.174   6.136   5.091
  384ARG      O 2441   5.160   6.168   5.207
  385ARG      N 2442   5.140   6.021   5.041
  385ARG      H 2443   5.130   6.016   4.942
  385ARG     CA 2444   5.115   5.896   5.115
  385ARG     HA 2445   5.166   5.897   5.201
  385ARG     CB 2446   4.965   5.885   5.151
  385ARG    HB1 2447   4.932   5.973   5.184
  385ARG    HB2 2448   4.953   5.816   5.223
  385ARG     CG 2449   4.881   5.844   5.030
  385ARG    HG1 2450   4.916   5.756   4.997
  385ARG    HG2 2451   4.892   5.913   4.960
  385ARG     CD 2452   4.730   5.827   5.059
  385ARG    HD1 2453   4.695   5.913   5.099
  385ARG    HD2 2454   4.717   5.753   5.124
  385ARG     NE 2455   4.649   5.797   4.935
  385ARG     HE 2456   4.694   5.803   4.847
  385ARG     CZ 2457   4.524   5.761   4.937
  385ARG    NH1 2458   4.464   5.735   5.050
  385ARG   HH11 2459   4.514   5.742   5.136
  385ARG   HH12 2460   4.367   5.709   5.051
  385ARG    NH2 2461   4.447   5.756   4.831
  385ARG   HH21 2462   4.484   5.781   4.742
  385ARG   HH22 2463   4.351   5.729   4.840
  385ARG      C 2464   5.164   5.780   5.024
  385ARG      O 2465   5.144   5.778   4.903
  386GLN      N 2466   5.224   5.681   5.099
  386GLN      H 2467   5.218   5.688   5.199
  386GLN     CA 2468   5.295   5.565   5.045
  386GLN     HA 2469   5.348   5.598   4.967
  386GLN     CB 2470   5.384   5.515   5.161
  386GLN    HB1 2471   5.326   5.504   5.242
  386GLN    HB2 2472   5.454   5.583   5.179
  386GLN     CG 2473   5.454   5.378   5.131
  386GLN    HG1 2474   5.385   5.312   5.102
  386GLN    HG2 2475   5.499   5.346   5.214
  386GLN     CD 2476   5.559   5.389   5.022
  386GLN    OE1 2477   5.535   5.399   4.901
  386GLN    NE2 2478   5.686   5.383   5.062
  386GLN   HE21 2479   5.707   5.372   5.159
  386GLN   HE22 2480   5.760   5.389   4.995
  386GLN      C 2481   5.200   5.456   4.987
  386GLN      O 2482   5.235   5.376   4.899
  387THR      N 2483   5.078   5.455   5.038
  387THR      H 2484   5.051   5.536   5.089
  387THR     CA 2485   4.976   5.345   5.029
  387THR     HA 2486   4.995   5.301   4.942
  387THR     CB 2487   4.987   5.245   5.141
  387THR     HB 2488   4.911   5.181   5.129
  387THR    CG2 2489   5.122   5.174   5.140
  387THR   HG21 2490   5.125   5.108   5.216
  387THR   HG22 2491   5.134   5.125   5.053
  387THR   HG23 2492   5.195   5.241   5.151
  387THR    OG1 2493   4.968   5.302   5.271
  387THR    HG1 2494   4.976   5.231   5.341
  387THR      C 2495   4.834   5.405   5.039
  387THR      O 2496   4.809   5.517   5.082
  388VAL      N 2497   4.737   5.324   4.990
  388VAL      H 2498   4.760   5.228   4.974
  388VAL     CA 2499   4.597   5.369   4.959
  388VAL     HA 2500   4.605   5.456   4.912
  388VAL     CB 2501   4.533   5.261   4.869
  388VAL     HB 2502   4.607   5.234   4.809
  388VAL    CG1 2503   4.471   5.137   4.946
  388VAL   HG11 2504   4.432   5.073   4.880
  388VAL   HG12 2505   4.542   5.092   4.999
  388VAL   HG13 2506   4.399   5.169   5.008
  388VAL    CG2 2507   4.412   5.323   4.799
  388VAL   HG21 2508   4.369   5.254   4.740
  388VAL   HG22 2509   4.346   5.353   4.868
  388VAL   HG23 2510   4.441   5.400   4.744
  388VAL      C 2511   4.509   5.396   5.086
  388VAL      O 2512   4.415   5.472   5.082
  389THR      N 2513   4.547   5.330   5.198
  389THR      H 2514   4.642   5.301   5.204
  389THR     CA 2515   4.459   5.295   5.314
  389THR     HA 2516   4.382   5.258   5.263
  389THR     CB 2517   4.518   5.189   5.410
  389THR     HB 2518   4.467   5.195   5.496
  389THR    CG2 2519   4.525   5.052   5.339
  389THR   HG21 2520   4.563   4.984   5.402
  389THR   HG22 2521   4.433   5.025   5.312
  389THR   HG23 2522   4.583   5.060   5.258
  389THR    OG1 2523   4.652   5.212   5.437
  389THR    HG1 2524   4.685   5.141   5.500
  389THR      C 2525   4.407   5.415   5.398
  389THR      O 2526   4.312   5.404   5.476
  390SER      N 2527   4.457   5.532   5.378
  390SER      H 2528   4.542   5.539   5.327
  390SER     CA 2529   4.394   5.660   5.427
  390SER     HA 2530   4.357   5.628   5.515
  390SER     CB 2531   4.500   5.773   5.443
  390SER    HB1 2532   4.572   5.748   5.508
  390SER    HB2 2533   4.457   5.859   5.473
  390SER     OG 2534   4.564   5.802   5.326
  390SER     HG 2535   4.630   5.876   5.342
  390SER      C 2536   4.269   5.710   5.356
  390SER      O 2537   4.212   5.815   5.386
  391THR      N 2538   4.216   5.634   5.257
  391THR      H 2539   4.259   5.546   5.234
  391THR     CA 2540   4.095   5.676   5.183
  391THR     HA 2541   4.095   5.776   5.175
  391THR     CB 2542   4.093   5.607   5.044
  391THR     HB 2543   4.083   5.508   5.059
  391THR    CG2 2544   3.982   5.656   4.956
  391THR   HG21 2545   3.985   5.609   4.869
  391THR   HG22 2546   3.894   5.639   5.001
  391THR   HG23 2547   3.993   5.755   4.941
  391THR    OG1 2548   4.216   5.622   4.972
  391THR    HG1 2549   4.209   5.576   4.884
  391THR      C 2550   3.976   5.624   5.261
  391THR      O 2551   3.968   5.503   5.292
  392PRO      N 2552   3.875   5.701   5.298
  392PRO     CD 2553   3.855   5.846   5.284
  392PRO    HD1 2554   3.833   5.869   5.189
  392PRO    HD2 2555   3.938   5.895   5.311
  392PRO     CG 2556   3.737   5.878   5.379
  392PRO    HG1 2557   3.688   5.959   5.349
  392PRO    HG2 2558   3.770   5.892   5.473
  392PRO     CB 2559   3.645   5.755   5.374
  392PRO    HB1 2560   3.587   5.756   5.293
  392PRO    HB2 2561   3.588   5.748   5.456
  392PRO     CA 2562   3.750   5.647   5.368
  392PRO     HA 2563   3.784   5.621   5.459
  392PRO      C 2564   3.688   5.515   5.320
  392PRO      O 2565   3.655   5.431   5.400
  393CYS      N 2566   3.684   5.486   5.193
  393CYS      H 2567   3.700   5.564   5.132
  393CYS     CA 2568   3.660   5.360   5.128
  393CYS     HA 2569   3.713   5.296   5.184
  393CYS     CB 2570   3.511   5.327   5.132
  393CYS    HB1 2571   3.485   5.328   5.229
  393CYS    HB2 2572   3.502   5.235   5.096
  393CYS     SG 2573   3.421   5.450   5.035
  393CYS     HG 2574   3.323   5.428   5.038
  393CYS      C 2575   3.715   5.352   4.986
  393CYS      O 2576   3.711   5.453   4.908
  394TRP      N 2577   3.765   5.239   4.945
  394TRP      H 2578   3.749   5.159   5.005
  394TRP     CA 2579   3.841   5.214   4.823
  394TRP     HA 2580   3.812   5.279   4.753
  394TRP     CB 2581   3.988   5.244   4.854
  394TRP    HB1 2582   3.995   5.341   4.873
  394TRP    HB2 2583   4.041   5.222   4.772
  394TRP     CG 2584   4.058   5.175   4.966
  394TRP    CD1 2585   4.066   5.214   5.096
  394TRP    HD1 2586   4.030   5.299   5.135
  394TRP    NE1 2587   4.130   5.117   5.164
  394TRP    HE1 2588   4.157   5.128   5.260
  394TRP    CE2 2589   4.155   5.006   5.095
  394TRP    CZ2 2590   4.198   4.878   5.128
  394TRP    HZ2 2591   4.217   4.856   5.224
  394TRP    CH2 2592   4.215   4.780   5.028
  394TRP    HH2 2593   4.241   4.687   5.051
  394TRP    CZ3 2594   4.194   4.819   4.895
  394TRP    HZ3 2595   4.210   4.753   4.823
  394TRP    CE3 2596   4.150   4.952   4.859
  394TRP    HE3 2597   4.143   4.981   4.764
  394TRP    CD2 2598   4.117   5.041   4.964
  394TRP      C 2599   3.808   5.071   4.763
  394TRP      O 2600   3.732   4.999   4.824
  395ILE      N 2601   3.845   5.043   4.635
  395ILE      H 2602   3.892   5.114   4.583
  395ILE     CA 2603   3.819   4.913   4.569
  395ILE     HA 2604   3.786   4.864   4.650
  395ILE     CB 2605   3.705   4.911   4.468
  395ILE     HB 2606   3.698   4.815   4.444
  395ILE    CG2 2607   3.567   4.958   4.526
  395ILE   HG21 2608   3.497   4.954   4.454
  395ILE   HG22 2609   3.540   4.899   4.602
  395ILE   HG23 2610   3.575   5.052   4.560
  395ILE    CG1 2611   3.739   4.996   4.343
  395ILE   HG11 2612   3.828   4.967   4.307
  395ILE   HG12 2613   3.742   5.092   4.368
  395ILE     CD 2614   3.627   4.970   4.237
  395ILE    HD1 2615   3.646   5.024   4.155
  395ILE    HD2 2616   3.624   4.873   4.214
  395ILE    HD3 2617   3.538   4.998   4.275
  395ILE      C 2618   3.942   4.839   4.517
  395ILE      O 2619   4.037   4.899   4.470
  396GLU      N 2620   3.933   4.707   4.528
  396GLU      H 2621   3.847   4.671   4.566
  396GLU     CA 2622   4.038   4.602   4.490
  396GLU     HA 2623   4.115   4.647   4.445
  396GLU     CB 2624   4.096   4.536   4.614
  396GLU    HB1 2625   4.021   4.491   4.664
  396GLU    HB2 2626   4.137   4.606   4.672
  396GLU     CG 2627   4.204   4.430   4.577
  396GLU    HG1 2628   4.268   4.473   4.514
  396GLU    HG2 2629   4.157   4.354   4.531
  396GLU     CD 2630   4.288   4.367   4.689
  396GLU    OE1 2631   4.228   4.302   4.774
  396GLU    OE2 2632   4.405   4.406   4.707
  396GLU      C 2633   3.970   4.499   4.396
  396GLU      O 2634   3.854   4.458   4.421
  397LEU      N 2635   4.042   4.453   4.292
  397LEU      H 2636   4.127   4.501   4.271
  397LEU     CA 2637   4.006   4.344   4.211
  397LEU     HA 2638   3.949   4.287   4.271
  397LEU     CB 2639   3.923   4.391   4.086
  397LEU    HB1 2640   3.845   4.446   4.118
  397LEU    HB2 2641   3.889   4.311   4.037
  397LEU     CG 2642   4.003   4.477   3.987
  397LEU     HG 2643   4.098   4.457   4.011
  397LEU    CD1 2644   3.984   4.444   3.839
  397LEU   HD11 2645   4.040   4.506   3.784
  397LEU   HD12 2646   4.011   4.350   3.822
  397LEU   HD13 2647   3.888   4.456   3.815
  397LEU    CD2 2648   3.964   4.627   4.001
  397LEU   HD21 2649   4.017   4.681   3.936
  397LEU   HD22 2650   3.866   4.637   3.982
  397LEU   HD23 2651   3.983   4.657   4.094
  397LEU      C 2652   4.124   4.256   4.181
  397LEU      O 2653   4.237   4.306   4.184
  398HIS      N 2654   4.101   4.134   4.143
  398HIS      H 2655   4.005   4.105   4.144
  398HIS     CA 2656   4.197   4.034   4.100
  398HIS     HA 2657   4.282   4.083   4.086
  398HIS     CB 2658   4.195   3.917   4.213
  398HIS    HB1 2659   4.253   3.840   4.185
  398HIS    HB2 2660   4.101   3.884   4.228
  398HIS     CG 2661   4.250   3.974   4.347
  398HIS    ND1 2662   4.390   3.990   4.375
  398HIS    CE1 2663   4.393   4.040   4.492
  398HIS    HE1 2664   4.478   4.060   4.541
  398HIS    NE2 2665   4.268   4.062   4.544
  398HIS    HE2 2666   4.248   4.103   4.633
  398HIS    CD2 2667   4.175   4.021   4.454
  398HIS    HD2 2668   4.075   4.022   4.463
  398HIS      C 2669   4.166   3.976   3.965
  398HIS      O 2670   4.044   3.977   3.931
  399LEU      N 2671   4.258   3.934   3.879
  399LEU      H 2672   4.354   3.939   3.906
  399LEU     CA 2673   4.226   3.881   3.748
  399LEU     HA 2674   4.129   3.902   3.735
  399LEU     CB 2675   4.315   3.953   3.647
  399LEU    HB1 2676   4.307   3.904   3.560
  399LEU    HB2 2677   4.409   3.946   3.681
  399LEU     CG 2678   4.285   4.101   3.620
  399LEU     HG 2679   4.290   4.147   3.708
  399LEU    CD1 2680   4.383   4.162   3.525
  399LEU   HD11 2681   4.359   4.259   3.511
  399LEU   HD12 2682   4.475   4.156   3.564
  399LEU   HD13 2683   4.380   4.114   3.438
  399LEU    CD2 2684   4.149   4.114   3.551
  399LEU   HD21 2685   4.129   4.210   3.534
  399LEU   HD22 2686   4.150   4.064   3.465
  399LEU   HD23 2687   4.078   4.075   3.610
  399LEU      C 2688   4.243   3.724   3.737
  399LEU      O 2689   4.349   3.672   3.717
  400ASN      N 2690   4.130   3.648   3.733
  400ASN      H 2691   4.044   3.700   3.725
  400ASN     CA 2692   4.115   3.509   3.739
  400ASN     HA 2693   4.192   3.481   3.797
  400ASN     CB 2694   3.986   3.470   3.809
  400ASN    HB1 2695   3.989   3.373   3.831
  400ASN    HB2 2696   3.909   3.489   3.748
  400ASN     CG 2697   3.961   3.545   3.936
  400ASN    OD1 2698   3.902   3.651   3.938
  400ASN    ND2 2699   4.008   3.486   4.049
  400ASN   HD21 2700   4.056   3.398   4.044
  400ASN   HD22 2701   3.995   3.530   4.138
  400ASN      C 2702   4.134   3.441   3.604
  400ASN      O 2703   4.150   3.318   3.606
  401GLY      N 2704   4.141   3.503   3.493
  401GLY      H 2705   4.102   3.596   3.498
  401GLY     CA 2706   4.195   3.468   3.357
  401GLY    HA1 2707   4.173   3.543   3.294
  401GLY    HA2 2708   4.151   3.384   3.326
  401GLY      C 2709   4.343   3.448   3.357
  401GLY      O 2710   4.388   3.335   3.352
  402PRO      N 2711   4.423   3.559   3.360
  402PRO     CD 2712   4.376   3.697   3.342
  402PRO    HD1 2713   4.314   3.722   3.417
  402PRO    HD2 2714   4.327   3.705   3.255
  402PRO     CG 2715   4.499   3.786   3.342
  402PRO    HG1 2716   4.477   3.876   3.382
  402PRO    HG2 2717   4.534   3.798   3.249
  402PRO     CB 2718   4.600   3.710   3.430
  402PRO    HB1 2719   4.586   3.731   3.527
  402PRO    HB2 2720   4.694   3.731   3.404
  402PRO     CA 2721   4.564   3.560   3.398
  402PRO     HA 2722   4.604   3.515   3.319
  402PRO      C 2723   4.612   3.477   3.515
  402PRO      O 2724   4.716   3.414   3.508
  403LEU      N 2725   4.527   3.455   3.618
  403LEU      H 2726   4.442   3.509   3.620
  403LEU     CA 2727   4.549   3.362   3.725
  403LEU     HA 2728   4.648   3.376   3.731
  403LEU     CB 2729   4.502   3.399   3.860
  403LEU    HB1 2730   4.518   3.323   3.922
  403LEU    HB2 2731   4.404   3.418   3.855
  403LEU     CG 2732   4.577   3.524   3.910
  403LEU     HG 2733   4.575   3.594   3.839
  403LEU    CD1 2734   4.512   3.585   4.035
  403LEU   HD11 2735   4.563   3.665   4.064
  403LEU   HD12 2736   4.418   3.611   4.014
  403LEU   HD13 2737   4.512   3.517   4.109
  403LEU    CD2 2738   4.720   3.493   3.933
  403LEU   HD21 2739   4.767   3.576   3.966
  403LEU   HD22 2740   4.728   3.421   4.002
  403LEU   HD23 2741   4.761   3.463   3.848
  403LEU      C 2742   4.515   3.214   3.691
  403LEU      O 2743   4.587   3.128   3.743
  404GLN      N 2744   4.425   3.180   3.602
  404GLN      H 2745   4.362   3.249   3.567
  404GLN     CA 2746   4.414   3.038   3.552
  404GLN     HA 2747   4.417   2.974   3.629
  404GLN     CB 2748   4.278   3.024   3.484
  404GLN    HB1 2749   4.287   3.060   3.391
  404GLN    HB2 2750   4.213   3.080   3.536
  404GLN     CG 2751   4.220   2.882   3.474
  404GLN    HG1 2752   4.214   2.842   3.566
  404GLN    HG2 2753   4.279   2.825   3.417
  404GLN     CD 2754   4.080   2.890   3.412
  404GLN    OE1 2755   3.984   2.834   3.460
  404GLN    NE2 2756   4.055   2.967   3.308
  404GLN   HE21 2757   4.128   3.022   3.268
  404GLN   HE22 2758   3.963   2.970   3.270
  404GLN      C 2759   4.534   3.004   3.459
  404GLN      O 2760   4.596   2.896   3.462
  405TRP      N 2761   4.573   3.112   3.391
  405TRP      H 2762   4.518   3.195   3.391
  405TRP     CA 2763   4.702   3.102   3.314
  405TRP     HA 2764   4.703   3.023   3.253
  405TRP     CB 2765   4.707   3.227   3.229
  405TRP    HB1 2766   4.723   3.305   3.290
  405TRP    HB2 2767   4.618   3.238   3.184
  405TRP     CG 2768   4.809   3.236   3.123
  405TRP    CD1 2769   4.882   3.134   3.072
  405TRP    HD1 2770   4.871   3.037   3.097
  405TRP    NE1 2771   4.973   3.182   2.982
  405TRP    HE1 2772   5.039   3.126   2.933
  405TRP    CE2 2773   4.963   3.319   2.968
  405TRP    CZ2 2774   5.045   3.415   2.900
  405TRP    HZ2 2775   5.121   3.385   2.844
  405TRP    CH2 2776   5.018   3.553   2.913
  405TRP    HH2 2777   5.077   3.621   2.870
  405TRP    CZ3 2778   4.907   3.592   2.987
  405TRP    HZ3 2779   4.877   3.687   2.986
  405TRP    CE3 2780   4.836   3.497   3.064
  405TRP    HE3 2781   4.766   3.529   3.127
  405TRP    CD2 2782   4.860   3.353   3.056
  405TRP      C 2783   4.824   3.078   3.406
  405TRP      O 2784   4.914   3.003   3.365
  406LEU      N 2785   4.820   3.141   3.522
  406LEU      H 2786   4.742   3.202   3.541
  406LEU     CA 2787   4.923   3.128   3.622
  406LEU     HA 2788   5.005   3.131   3.565
  406LEU     CB 2789   4.931   3.253   3.719
  406LEU    HB1 2790   4.852   3.252   3.781
  406LEU    HB2 2791   4.930   3.337   3.665
  406LEU     CG 2792   5.059   3.251   3.805
  406LEU     HG 2793   5.070   3.163   3.850
  406LEU    CD1 2794   5.173   3.280   3.705
  406LEU   HD11 2795   5.260   3.280   3.754
  406LEU   HD12 2796   5.174   3.208   3.635
  406LEU   HD13 2797   5.158   3.368   3.662
  406LEU    CD2 2798   5.057   3.352   3.925
  406LEU   HD21 2799   5.143   3.346   3.976
  406LEU   HD22 2800   5.046   3.446   3.890
  406LEU   HD23 2801   4.981   3.330   3.986
  406LEU      C 2802   4.923   2.985   3.691
  406LEU      O 2803   5.027   2.928   3.706
  407ASP      N 2804   4.802   2.929   3.709
  407ASP      H 2805   4.722   2.988   3.700
  407ASP     CA 2806   4.778   2.789   3.741
  407ASP     HA 2807   4.819   2.776   3.832
  407ASP     CB 2808   4.628   2.760   3.747
  407ASP    HB1 2809   4.590   2.774   3.656
  407ASP    HB2 2810   4.586   2.826   3.810
  407ASP     CG 2811   4.587   2.621   3.793
  407ASP    OD1 2812   4.639   2.583   3.902
  407ASP    OD2 2813   4.506   2.544   3.728
  407ASP      C 2814   4.846   2.696   3.639
  407ASP      O 2815   4.895   2.587   3.680
  408LYS      N 2816   4.847   2.728   3.510
  408LYS      H 2817   4.804   2.813   3.479
  408LYS     CA 2818   4.912   2.638   3.415
  408LYS     HA 2819   4.878   2.549   3.445
  408LYS     CB 2820   4.868   2.676   3.264
  408LYS    HB1 2821   4.914   2.759   3.235
  408LYS    HB2 2822   4.769   2.690   3.260
  408LYS     CG 2823   4.908   2.558   3.168
  408LYS    HG1 2824   4.867   2.472   3.200
  408LYS    HG2 2825   5.007   2.549   3.165
  408LYS     CD 2826   4.854   2.591   3.026
  408LYS    HD1 2827   4.908   2.665   2.987
  408LYS    HD2 2828   4.758   2.620   3.034
  408LYS     CE 2829   4.859   2.474   2.930
  408LYS    HE1 2830   4.806   2.398   2.969
  408LYS    HE2 2831   4.954   2.446   2.918
  408LYS     NZ 2832   4.803   2.505   2.796
  408LYS    HZ1 2833   4.809   2.424   2.738
  408LYS    HZ2 2834   4.707   2.532   2.806
  408LYS    HZ3 2835   4.855   2.580   2.755
  408LYS      C 2836   5.066   2.630   3.431
  408LYS      O 2837   5.119   2.514   3.429
  409VAL      N 2838   5.125   2.749   3.449
  409VAL      H 2839   5.066   2.830   3.449
  409VAL     CA 2840   5.270   2.769   3.469
  409VAL     HA 2841   5.315   2.722   3.393
  409VAL     CB 2842   5.324   2.907   3.443
  409VAL     HB 2843   5.282   2.969   3.510
  409VAL    CG1 2844   5.475   2.900   3.457
  409VAL   HG11 2845   5.514   2.990   3.441
  409VAL   HG12 2846   5.498   2.870   3.550
  409VAL   HG13 2847   5.511   2.835   3.391
  409VAL    CG2 2848   5.294   2.954   3.297
  409VAL   HG21 2849   5.331   3.046   3.284
  409VAL   HG22 2850   5.336   2.891   3.233
  409VAL   HG23 2851   5.195   2.955   3.282
  409VAL      C 2852   5.313   2.701   3.596
  409VAL      O 2853   5.401   2.619   3.595
  410LEU      N 2854   5.239   2.723   3.703
  410LEU      H 2855   5.159   2.783   3.697
  410LEU     CA 2856   5.273   2.661   3.830
  410LEU     HA 2857   5.371   2.678   3.836
  410LEU     CB 2858   5.194   2.727   3.949
  410LEU    HB1 2859   5.211   2.672   4.031
  410LEU    HB2 2860   5.096   2.724   3.927
  410LEU     CG 2861   5.226   2.873   3.986
  410LEU     HG 2862   5.222   2.923   3.900
  410LEU    CD1 2863   5.126   2.924   4.098
  410LEU   HD11 2864   5.147   3.019   4.122
  410LEU   HD12 2865   5.032   2.919   4.064
  410LEU   HD13 2866   5.135   2.867   4.180
  410LEU    CD2 2867   5.364   2.887   4.052
  410LEU   HD21 2868   5.380   2.983   4.075
  410LEU   HD22 2869   5.366   2.832   4.136
  410LEU   HD23 2870   5.434   2.855   3.989
  410LEU      C 2871   5.249   2.509   3.830
  410LEU      O 2872   5.323   2.447   3.902
  411THR      N 2873   5.152   2.456   3.751
  411THR      H 2874   5.091   2.517   3.701
  411THR     CA 2875   5.136   2.309   3.739
  411THR     HA 2876   5.142   2.268   3.831
  411THR     CB 2877   4.999   2.285   3.672
  411THR     HB 2878   4.996   2.340   3.589
  411THR    CG2 2879   4.969   2.130   3.650
  411THR   HG21 2880   4.879   2.119   3.607
  411THR   HG22 2881   5.039   2.090   3.592
  411THR   HG23 2882   4.969   2.083   3.739
  411THR    OG1 2883   4.897   2.330   3.758
  411THR    HG1 2884   4.808   2.315   3.715
  411THR      C 2885   5.248   2.250   3.650
  411THR      O 2886   5.297   2.137   3.673
  412GLN      N 2887   5.288   2.320   3.544
  412GLN      H 2888   5.246   2.409   3.528
  412GLN     CA 2889   5.392   2.271   3.449
  412GLN     HA 2890   5.393   2.171   3.459
  412GLN     CB 2891   5.349   2.315   3.311
  412GLN    HB1 2892   5.427   2.304   3.251
  412GLN    HB2 2893   5.325   2.412   3.317
  412GLN     CG 2894   5.233   2.245   3.246
  412GLN    HG1 2895   5.152   2.260   3.303
  412GLN    HG2 2896   5.253   2.147   3.243
  412GLN     CD 2897   5.204   2.293   3.105
  412GLN    OE1 2898   5.238   2.402   3.068
  412GLN    NE2 2899   5.163   2.199   3.025
  412GLN   HE21 2900   5.153   2.105   3.059
  412GLN   HE22 2901   5.141   2.220   2.930
  412GLN      C 2902   5.538   2.299   3.480
  412GLN      O 2903   5.632   2.230   3.434
  413MET      N 2904   5.569   2.392   3.570
  413MET      H 2905   5.493   2.444   3.610
  413MET     CA 2906   5.708   2.427   3.618
  413MET     HA 2907   5.767   2.385   3.550
  413MET     CB 2908   5.725   2.578   3.622
  413MET    HB1 2909   5.663   2.614   3.692
  413MET    HB2 2910   5.698   2.614   3.533
  413MET     CG 2911   5.864   2.630   3.653
  413MET    HG1 2912   5.868   2.716   3.603
  413MET    HG2 2913   5.923   2.563   3.609
  413MET     SD 2914   5.906   2.653   3.829
  413MET     CE 2915   6.068   2.721   3.812
  413MET    HE1 2916   6.106   2.740   3.903
  413MET    HE2 2917   6.126   2.656   3.764
  413MET    HE3 2918   6.063   2.806   3.760
  413MET      C 2919   5.750   2.367   3.754
  413MET      O 2920   5.867   2.327   3.763
  414GLY      N 2921   5.667   2.338   3.857
  414GLY      H 2922   5.571   2.367   3.850
  414GLY     CA 2923   5.708   2.267   3.980
  414GLY    HA1 2924   5.786   2.314   4.021
  414GLY    HA2 2925   5.734   2.173   3.957
  414GLY      C 2926   5.598   2.263   4.078
  414GLY    OC1 2927   5.618   2.269   4.176
  414GLY    OC2 2928   5.483   2.253   4.041
    1S15   C1    1   5.639   4.485   3.667
    1S15   H1    2   5.637   4.566   3.599
    1S15   C2    3   5.735   4.483   3.769
    1S15   H2    4   5.805   4.562   3.777
    1S15   C3    5   5.738   4.377   3.859
    1S15   H3    6   5.810   4.374   3.937
    1S15   C4    7   5.645   4.274   3.847
    1S15   C5    8   5.549   4.275   3.746
    1S15   H4    9   5.479   4.196   3.738
    1S15   C6   10   5.546   4.381   3.656
    1S15   H5   11   5.474   4.384   3.579
    1S15   N1   12   5.648   4.167   3.938
    1S15   C7   13   5.574   4.174   4.062
    1S15   C8   14   5.598   4.079   4.162
    1S15   C9   15   5.530   4.084   4.283
    1S15   H6   16   5.549   4.013   4.359
    1S15  C10   17   5.436   4.185   4.304
    1S15   H7   18   5.383   4.191   4.396
    1S15  C11   19   5.411   4.279   4.204
    1S15  C12   20   5.480   4.275   4.083
    1S15   H8   21   5.460   4.348   4.008
    1S15   N2   22   5.315   4.380   4.224
    1S15   H9   23   5.232   4.377   4.162
    1S15  C13   24   5.322   4.477   4.322
    1S15  C14   25   5.207   4.509   4.392
    1S15  H10   26   5.116   4.459   4.369
    1S15  C15   27   5.214   4.609   4.491
    1S15  C16   28   5.337   4.676   4.519
    1S15  C17   29   5.453   4.638   4.447
    1S15  H11   30   5.545   4.686   4.469
    1S15  C18   31   5.446   4.540   4.350
    1S15  H12   32   5.534   4.511   4.298
    1S15   N3   33   5.347   4.772   4.611
    1S15  C19   34   5.238   4.809   4.679
    1S15  C20   35   5.248   4.912   4.776
    1S15  H13   36   5.343   4.957   4.792
    1S15  C21   37   5.138   4.952   4.847
    1S15  H14   38   5.146   5.030   4.920
    1S15  C22   39   5.011   4.892   4.826
    1S15  C23   40   4.998   4.791   4.732
    1S15  H15   41   4.902   4.747   4.717
    1S15  C24   42   5.111   4.748   4.659
    1S15   N4   43   5.102   4.646   4.564
    1S15  C25   44   4.978   4.579   4.544
    1S15  C26   45   4.897   4.616   4.437
    1S15  H16   46   4.926   4.693   4.370
    1S15  C27   47   4.776   4.550   4.419
    1S15  H17   48   4.713   4.576   4.338
    1S15  C28   49   4.739   4.448   4.507
    1S15  H18   50   4.646   4.398   4.493
    1S15  C29   51   4.821   4.412   4.614
    1S15  H19   52   4.790   4.335   4.680
    1S15  C30   53   4.942   4.478   4.633
    1S15  H20   54   5.005   4.451   4.715
    1S15   I1   55   4.844   4.959   4.937
    1S15   N5   56   5.691   3.974   4.142
    1S15  H21   57   5.702   3.901   4.213
    1S15  C31   58   5.753   3.959   4.016
    1S15  C32   59   5.733   4.053   3.913
    1S15  C33   60   5.794   4.035   3.789
    1S15  H22   61   5.780   4.105   3.711
    1S15  C34   62   5.876   3.923   3.767
    1S15  C35   63   5.895   3.830   3.870
    1S15  H23   64   5.957   3.746   3.853
    1S15  C36   65   5.834   3.848   3.994
    1S15  H24   66   5.849   3.777   4.071
    1S15   I2   67   5.969   3.896   3.580
   4.92161   4.87886   4.53183
