# Supplementary material for: Probing the binding hypothesis of Smad3 modulators by molecular dynamic simulations for Atherosclerosis Cardiovascular Disease (ASCVD)
Source: PLoS One. 2025 Jun 4;20(6):e0324677. doi: 10.1371/journal.pone.0324677 (PMC12136405; doi:10.1371/journal.pone.0324677)
Supplement: S1 MD — (ZIP) [file pone.0324677.s014.zip › MD Supplementary data/Smad3-Ligand Complexes/SM15/S15.gro]

S15.gro created by acpype (v: 2022.3.11) on Sat May 28 08:55:47 2022
 67
    1S15   C1    1   5.639   4.485   3.667
    1S15   H1    2   5.637   4.566   3.599
    1S15   C2    3   5.735   4.483   3.769
    1S15   H2    4   5.805   4.562   3.777
    1S15   C3    5   5.738   4.377   3.859
    1S15   H3    6   5.810   4.374   3.937
    1S15   C4    7   5.645   4.274   3.847
    1S15   C5    8   5.549   4.275   3.746
    1S15   H4    9   5.479   4.196   3.738
    1S15   C6   10   5.546   4.381   3.656
    1S15   H5   11   5.474   4.384   3.579
    1S15   N1   12   5.648   4.167   3.938
    1S15   C7   13   5.574   4.174   4.062
    1S15   C8   14   5.598   4.079   4.162
    1S15   C9   15   5.530   4.084   4.283
    1S15   H6   16   5.549   4.013   4.359
    1S15  C10   17   5.436   4.185   4.304
    1S15   H7   18   5.383   4.191   4.396
    1S15  C11   19   5.411   4.279   4.204
    1S15  C12   20   5.480   4.275   4.083
    1S15   H8   21   5.460   4.348   4.008
    1S15   N2   22   5.315   4.380   4.224
    1S15   H9   23   5.232   4.377   4.162
    1S15  C13   24   5.322   4.477   4.322
    1S15  C14   25   5.207   4.509   4.392
    1S15  H10   26   5.116   4.459   4.369
    1S15  C15   27   5.214   4.609   4.491
    1S15  C16   28   5.337   4.676   4.519
    1S15  C17   29   5.453   4.638   4.447
    1S15  H11   30   5.545   4.686   4.469
    1S15  C18   31   5.446   4.540   4.350
    1S15  H12   32   5.534   4.511   4.298
    1S15   N3   33   5.347   4.772   4.611
    1S15  C19   34   5.238   4.809   4.679
    1S15  C20   35   5.248   4.912   4.776
    1S15  H13   36   5.343   4.957   4.792
    1S15  C21   37   5.138   4.952   4.847
    1S15  H14   38   5.146   5.030   4.920
    1S15  C22   39   5.011   4.892   4.826
    1S15  C23   40   4.998   4.791   4.732
    1S15  H15   41   4.902   4.747   4.717
    1S15  C24   42   5.111   4.748   4.659
    1S15   N4   43   5.102   4.646   4.564
    1S15  C25   44   4.978   4.579   4.544
    1S15  C26   45   4.897   4.616   4.437
    1S15  H16   46   4.926   4.693   4.370
    1S15  C27   47   4.776   4.550   4.419
    1S15  H17   48   4.713   4.576   4.338
    1S15  C28   49   4.739   4.448   4.507
    1S15  H18   50   4.646   4.398   4.493
    1S15  C29   51   4.821   4.412   4.614
    1S15  H19   52   4.790   4.335   4.680
    1S15  C30   53   4.942   4.478   4.633
    1S15  H20   54   5.005   4.451   4.715
    1S15   I1   55   4.844   4.959   4.937
    1S15   N5   56   5.691   3.974   4.142
    1S15  H21   57   5.702   3.901   4.213
    1S15  C31   58   5.753   3.959   4.016
    1S15  C32   59   5.733   4.053   3.913
    1S15  C33   60   5.794   4.035   3.789
    1S15  H22   61   5.780   4.105   3.711
    1S15  C34   62   5.876   3.923   3.767
    1S15  C35   63   5.895   3.830   3.870
    1S15  H23   64   5.957   3.746   3.853
    1S15  C36   65   5.834   3.848   3.994
    1S15  H24   66   5.849   3.777   4.071
    1S15   I2   67   5.969   3.896   3.580
   26.45600    25.67000    27.16800
