# Supplementary material for: Probing the binding hypothesis of Smad3 modulators by molecular dynamic simulations for Atherosclerosis Cardiovascular Disease (ASCVD)
Source: PLoS One. 2025 Jun 4;20(6):e0324677. doi: 10.1371/journal.pone.0324677 (PMC12136405; doi:10.1371/journal.pone.0324677)
Supplement: S1 MD — (ZIP) [file pone.0324677.s014.zip › MD Supplementary data/Smad3-Ligand Complexes/SM15/S15.itp]

; S15.itp created by acpype (v: 2022.3.11) on Sat May 28 08:55:47 2022

[ atomtypes ]
;name   bond_type     mass     charge   ptype   sigma         epsilon       Amb
 ca       ca          0.00000  0.00000   A     3.31521e-01   4.13379e-01 ; 1.86  0.0988
 ha       ha          0.00000  0.00000   A     2.62548e-01   6.73624e-02 ; 1.47  0.0161
 na       na          0.00000  0.00000   A     3.20581e-01   8.54373e-01 ; 1.80  0.2042
 nu       nu          0.00000  0.00000   A     3.27904e-01   6.46428e-01 ; 1.84  0.1545
 hn       hn          0.00000  0.00000   A     1.10650e-01   4.18400e-02 ; 0.62  0.0100
 cc       cc          0.00000  0.00000   A     3.31521e-01   4.13379e-01 ; 1.86  0.0988
 cd       cd          0.00000  0.00000   A     3.31521e-01   4.13379e-01 ; 1.86  0.0988
 nc       nc          0.00000  0.00000   A     3.38417e-01   3.93714e-01 ; 1.90  0.0941
 i        i           0.00000  0.00000   A     3.84120e-01   2.07317e+00 ; 2.16  0.4955

[ moleculetype ]
;name            nrexcl
 S15			    3

[ atoms ]
;   nr  type  resi  res  atom  cgnr     charge      mass       ; qtot   bond_type
     1   ca     1   POS    C1    1    -0.116000     12.01000 ; qtot -0.116
     2   ha     1   POS    H1    2     0.144000      1.00800 ; qtot 0.028
     3   ca     1   POS    C2    3    -0.127500     12.01000 ; qtot -0.100
     4   ha     1   POS    H2    4     0.143500      1.00800 ; qtot 0.044
     5   ca     1   POS    C3    5    -0.123000     12.01000 ; qtot -0.079
     6   ha     1   POS    H3    6     0.148000      1.00800 ; qtot 0.069
     7   ca     1   POS    C4    7    -0.044200     12.01000 ; qtot 0.025
     8   ca     1   POS    C5    8    -0.123000     12.01000 ; qtot -0.098
     9   ha     1   POS    H4    9     0.148000      1.00800 ; qtot 0.050
    10   ca     1   POS    C6   10    -0.127500     12.01000 ; qtot -0.078
    11   ha     1   POS    H5   11     0.143500      1.00800 ; qtot 0.066
    12   na     1   POS    N1   12    -0.067200     14.01000 ; qtot -0.001
    13   ca     1   POS    C7   13     0.028700     12.01000 ; qtot 0.027
    14   ca     1   POS    C8   14     0.051700     12.01000 ; qtot 0.079
    15   ca     1   POS    C9   15    -0.167000     12.01000 ; qtot -0.088
    16   ha     1   POS    H6   16     0.153000      1.00800 ; qtot 0.065
    17   ca     1   POS   C10   17    -0.113000     12.01000 ; qtot -0.048
    18   ha     1   POS    H7   18     0.145000      1.00800 ; qtot 0.097
    19   ca     1   POS   C11   19    -0.082200     12.01000 ; qtot 0.015
    20   ca     1   POS   C12   20    -0.137000     12.01000 ; qtot -0.122
    21   ha     1   POS    H8   21     0.158000      1.00800 ; qtot 0.036
    22   nu     1   POS    N2   22    -0.254200     14.01000 ; qtot -0.218
    23   hn     1   POS    H9   23     0.309700      1.00800 ; qtot 0.091
    24   cc     1   POS   C13   24     0.289700     12.01000 ; qtot 0.381
    25   cc     1   POS   C14   25    -0.336000     12.01000 ; qtot 0.045
    26   ha     1   POS   H10   26     0.170000      1.00800 ; qtot 0.215
    27   cd     1   POS   C15   27     0.067400     12.01000 ; qtot 0.282
    28   cd     1   POS   C16   28     0.272300     12.01000 ; qtot 0.555
    29   cd     1   POS   C17   29    -0.020000     12.01000 ; qtot 0.535
    30   ha     1   POS   H11   30     0.185000      1.00800 ; qtot 0.720
    31   cc     1   POS   C18   31    -0.176000     12.01000 ; qtot 0.544
    32   ha     1   POS   H12   32     0.183000      1.00800 ; qtot 0.727
    33   nc     1   POS    N3   33    -0.520000     14.01000 ; qtot 0.207
    34   ca     1   POS   C19   34     0.327600     12.01000 ; qtot 0.534
    35   ca     1   POS   C20   35    -0.110300     12.01000 ; qtot 0.424
    36   ha     1   POS   H13   36     0.179000      1.00800 ; qtot 0.603
    37   ca     1   POS   C21   37    -0.113000     12.01000 ; qtot 0.490
    38   ha     1   POS   H14   38     0.176000      1.00800 ; qtot 0.666
    39   ca     1   POS   C22   39     0.092900     12.01000 ; qtot 0.759
    40   ca     1   POS   C23   40    -0.133000     12.01000 ; qtot 0.626
    41   ha     1   POS   H15   41     0.177000      1.00800 ; qtot 0.803
    42   ca     1   POS   C24   42    -0.024600     12.01000 ; qtot 0.778
    43   na     1   POS    N4   43     0.030800     14.01000 ; qtot 0.809
    44   ca     1   POS   C25   44    -0.087200     12.01000 ; qtot 0.722
    45   ca     1   POS   C26   45    -0.107000     12.01000 ; qtot 0.615
    46   ha     1   POS   H16   46     0.156000      1.00800 ; qtot 0.771
    47   ca     1   POS   C27   47    -0.120000     12.01000 ; qtot 0.651
    48   ha     1   POS   H17   48     0.160000      1.00800 ; qtot 0.811
    49   ca     1   POS   C28   49    -0.092000     12.01000 ; qtot 0.719
    50   ha     1   POS   H18   50     0.160000      1.00800 ; qtot 0.879
    51   ca     1   POS   C29   51    -0.120000     12.01000 ; qtot 0.759
    52   ha     1   POS   H19   52     0.160000      1.00800 ; qtot 0.919
    53   ca     1   POS   C30   53    -0.107000     12.01000 ; qtot 0.812
    54   ha     1   POS   H20   54     0.156000      1.00800 ; qtot 0.968
    55    i     1   POS    I1   55    -0.064900    126.90000 ; qtot 0.903
    56   na     1   POS    N5   56    -0.245100     14.01000 ; qtot 0.658
    57   hn     1   POS   H21   57     0.284700      1.00800 ; qtot 0.943
    58   ca     1   POS   C31   58     0.015700     12.01000 ; qtot 0.958
    59   ca     1   POS   C32   59    -0.008300     12.01000 ; qtot 0.950
    60   ca     1   POS   C33   60    -0.089000     12.01000 ; qtot 0.861
    61   ha     1   POS   H22   61     0.162000      1.00800 ; qtot 1.023
    62   ca     1   POS   C34   62     0.018900     12.01000 ; qtot 1.042
    63   ca     1   POS   C35   63    -0.078000     12.01000 ; qtot 0.964
    64   ha     1   POS   H23   64     0.157000      1.00800 ; qtot 1.121
    65   ca     1   POS   C36   65    -0.153000     12.01000 ; qtot 0.968
    66   ha     1   POS   H24   66     0.147000      1.00800 ; qtot 1.115
    67    i     1   POS    I2   67    -0.114900    126.90000 ; qtot 1.000

[ bonds ]
;   ai     aj funct   r             k
     1      2   1    1.0860e-01    3.3112e+05 ;     C1 - H1    
     1      3   1    1.3980e-01    3.1681e+05 ;     C1 - C2    
     1     10   1    1.3980e-01    3.1681e+05 ;     C1 - C6    
     3      4   1    1.0860e-01    3.3112e+05 ;     C2 - H2    
     3      5   1    1.3980e-01    3.1681e+05 ;     C2 - C3    
     5      6   1    1.0860e-01    3.3112e+05 ;     C3 - H3    
     5      7   1    1.3980e-01    3.1681e+05 ;     C3 - C4    
     7      8   1    1.3980e-01    3.1681e+05 ;     C4 - C5    
     7     12   1    1.3840e-01    2.9246e+05 ;     C4 - N1    
     8      9   1    1.0860e-01    3.3112e+05 ;     C5 - H4    
     8     10   1    1.3980e-01    3.1681e+05 ;     C5 - C6    
    10     11   1    1.0860e-01    3.3112e+05 ;     C6 - H5    
    12     13   1    1.3840e-01    2.9246e+05 ;     N1 - C7    
    12     59   1    1.3840e-01    2.9246e+05 ;     N1 - C32   
    13     14   1    1.3980e-01    3.1681e+05 ;     C7 - C8    
    13     20   1    1.3980e-01    3.1681e+05 ;     C7 - C12   
    14     15   1    1.3980e-01    3.1681e+05 ;     C8 - C9    
    14     56   1    1.3840e-01    2.9246e+05 ;     C8 - N5    
    15     16   1    1.0860e-01    3.3112e+05 ;     C9 - H6    
    15     17   1    1.3980e-01    3.1681e+05 ;     C9 - C10   
    17     18   1    1.0860e-01    3.3112e+05 ;    C10 - H7    
    17     19   1    1.3980e-01    3.1681e+05 ;    C10 - C11   
    19     20   1    1.3980e-01    3.1681e+05 ;    C11 - C12   
    19     22   1    1.3860e-01    2.9045e+05 ;    C11 - N2    
    20     21   1    1.0860e-01    3.3112e+05 ;    C12 - H8    
    22     23   1    1.0120e-01    4.4309e+05 ;     N2 - H9    
    22     24   1    1.3730e-01    3.0418e+05 ;     N2 - C13   
    24     25   1    1.4280e-01    2.8468e+05 ;    C13 - C14   
    24     31   1    1.4280e-01    2.8468e+05 ;    C13 - C18   
    25     26   1    1.0840e-01    3.3480e+05 ;    C14 - H10   
    25     27   1    1.3730e-01    3.4819e+05 ;    C14 - C15   
    27     28   1    1.4280e-01    2.8468e+05 ;    C15 - C16   
    27     43   1    1.3800e-01    2.9665e+05 ;    C15 - N4    
    28     29   1    1.4280e-01    2.8468e+05 ;    C16 - C17   
    28     33   1    1.3170e-01    3.7715e+05 ;    C16 - N3    
    29     30   1    1.0840e-01    3.3480e+05 ;    C17 - H11   
    29     31   1    1.3730e-01    3.4819e+05 ;    C17 - C18   
    31     32   1    1.0840e-01    3.3480e+05 ;    C18 - H12   
    33     34   1    1.3520e-01    3.3020e+05 ;     N3 - C19   
    34     35   1    1.3980e-01    3.1681e+05 ;    C19 - C20   
    34     42   1    1.3980e-01    3.1681e+05 ;    C19 - C24   
    35     36   1    1.0860e-01    3.3112e+05 ;    C20 - H13   
    35     37   1    1.3980e-01    3.1681e+05 ;    C20 - C21   
    37     38   1    1.0860e-01    3.3112e+05 ;    C21 - H14   
    37     39   1    1.3980e-01    3.1681e+05 ;    C21 - C22   
    39     40   1    1.3980e-01    3.1681e+05 ;    C22 - C23   
    39     55   1    2.1290e-01    9.0625e+04 ;    C22 - I1    
    40     41   1    1.0860e-01    3.3112e+05 ;    C23 - H15   
    40     42   1    1.3980e-01    3.1681e+05 ;    C23 - C24   
    42     43   1    1.3840e-01    2.9246e+05 ;    C24 - N4    
    43     44   1    1.3840e-01    2.9246e+05 ;     N4 - C25   
    44     45   1    1.3980e-01    3.1681e+05 ;    C25 - C26   
    44     53   1    1.3980e-01    3.1681e+05 ;    C25 - C30   
    45     46   1    1.0860e-01    3.3112e+05 ;    C26 - H16   
    45     47   1    1.3980e-01    3.1681e+05 ;    C26 - C27   
    47     48   1    1.0860e-01    3.3112e+05 ;    C27 - H17   
    47     49   1    1.3980e-01    3.1681e+05 ;    C27 - C28   
    49     50   1    1.0860e-01    3.3112e+05 ;    C28 - H18   
    49     51   1    1.3980e-01    3.1681e+05 ;    C28 - C29   
    51     52   1    1.0860e-01    3.3112e+05 ;    C29 - H19   
    51     53   1    1.3980e-01    3.1681e+05 ;    C29 - C30   
    53     54   1    1.0860e-01    3.3112e+05 ;    C30 - H20   
    56     57   1    1.0100e-01    4.4777e+05 ;     N5 - H21   
    56     58   1    1.3840e-01    2.9246e+05 ;     N5 - C31   
    58     59   1    1.3980e-01    3.1681e+05 ;    C31 - C32   
    58     65   1    1.3980e-01    3.1681e+05 ;    C31 - C36   
    59     60   1    1.3980e-01    3.1681e+05 ;    C32 - C33   
    60     61   1    1.0860e-01    3.3112e+05 ;    C33 - H22   
    60     62   1    1.3980e-01    3.1681e+05 ;    C33 - C34   
    62     63   1    1.3980e-01    3.1681e+05 ;    C34 - C35   
    62     67   1    2.1290e-01    9.0625e+04 ;    C34 - I2    
    63     64   1    1.0860e-01    3.3112e+05 ;    C35 - H23   
    63     65   1    1.3980e-01    3.1681e+05 ;    C35 - C36   
    65     66   1    1.0860e-01    3.3112e+05 ;    C36 - H24   

[ pairs ]
;   ai     aj    funct
     1      6      1 ;     C1 - H3    
     1      7      1 ;     C1 - C4    
     1      9      1 ;     C1 - H4    
     2      4      1 ;     H1 - H2    
     2      5      1 ;     H1 - C3    
     2      8      1 ;     H1 - C5    
     2     11      1 ;     H1 - H5    
     3      8      1 ;     C2 - C5    
     3     11      1 ;     C2 - H5    
     3     12      1 ;     C2 - N1    
     4      6      1 ;     H2 - H3    
     4      7      1 ;     H2 - C4    
     5      9      1 ;     C3 - H4    
     5     13      1 ;     C3 - C7    
     5     59      1 ;     C3 - C32   
     6      8      1 ;     H3 - C5    
     6     12      1 ;     H3 - N1    
     7     11      1 ;     C4 - H5    
     7     14      1 ;     C4 - C8    
     7     20      1 ;     C4 - C12   
     7     58      1 ;     C4 - C31   
     7     60      1 ;     C4 - C33   
     8     13      1 ;     C5 - C7    
     8     59      1 ;     C5 - C32   
     9     11      1 ;     H4 - H5    
     9     12      1 ;     H4 - N1    
    10      4      1 ;     C6 - H2    
    10      5      1 ;     C6 - C3    
    10     12      1 ;     C6 - N1    
    12     15      1 ;     N1 - C9    
    12     19      1 ;     N1 - C11   
    12     21      1 ;     N1 - H8    
    12     56      1 ;     N1 - N5    
    12     61      1 ;     N1 - H22   
    12     62      1 ;     N1 - C34   
    12     65      1 ;     N1 - C36   
    13     16      1 ;     C7 - H6    
    13     17      1 ;     C7 - C10   
    13     22      1 ;     C7 - N2    
    13     57      1 ;     C7 - H21   
    13     58      1 ;     C7 - C31   
    13     60      1 ;     C7 - C33   
    14     18      1 ;     C8 - H7    
    14     19      1 ;     C8 - C11   
    14     21      1 ;     C8 - H8    
    14     59      1 ;     C8 - C32   
    14     65      1 ;     C8 - C36   
    15     20      1 ;     C9 - C12   
    15     22      1 ;     C9 - N2    
    15     57      1 ;     C9 - H21   
    15     58      1 ;     C9 - C31   
    16     18      1 ;     H6 - H7    
    16     19      1 ;     H6 - C11   
    16     56      1 ;     H6 - N5    
    17     21      1 ;    C10 - H8    
    17     23      1 ;    C10 - H9    
    17     24      1 ;    C10 - C13   
    17     56      1 ;    C10 - N5    
    18     20      1 ;     H7 - C12   
    18     22      1 ;     H7 - N2    
    19     25      1 ;    C11 - C14   
    19     31      1 ;    C11 - C18   
    20     23      1 ;    C12 - H9    
    20     24      1 ;    C12 - C13   
    20     56      1 ;    C12 - N5    
    20     59      1 ;    C12 - C32   
    21     22      1 ;     H8 - N2    
    22     26      1 ;     N2 - H10   
    22     27      1 ;     N2 - C15   
    22     29      1 ;     N2 - C17   
    22     32      1 ;     N2 - H12   
    23     25      1 ;     H9 - C14   
    23     31      1 ;     H9 - C18   
    24     28      1 ;    C13 - C16   
    24     30      1 ;    C13 - H11   
    24     43      1 ;    C13 - N4    
    25     29      1 ;    C14 - C17   
    25     32      1 ;    C14 - H12   
    25     33      1 ;    C14 - N3    
    25     42      1 ;    C14 - C24   
    25     44      1 ;    C14 - C25   
    26     28      1 ;    H10 - C16   
    26     31      1 ;    H10 - C18   
    26     43      1 ;    H10 - N4    
    27     30      1 ;    C15 - H11   
    27     31      1 ;    C15 - C18   
    27     34      1 ;    C15 - C19   
    27     40      1 ;    C15 - C23   
    27     45      1 ;    C15 - C26   
    27     53      1 ;    C15 - C30   
    28     32      1 ;    C16 - H12   
    28     35      1 ;    C16 - C20   
    28     42      1 ;    C16 - C24   
    28     44      1 ;    C16 - C25   
    29     34      1 ;    C17 - C19   
    29     43      1 ;    C17 - N4    
    30     32      1 ;    H11 - H12   
    30     33      1 ;    H11 - N3    
    31     33      1 ;    C18 - N3    
    33     36      1 ;     N3 - H13   
    33     37      1 ;     N3 - C21   
    33     40      1 ;     N3 - C23   
    33     43      1 ;     N3 - N4    
    34     38      1 ;    C19 - H14   
    34     39      1 ;    C19 - C22   
    34     41      1 ;    C19 - H15   
    34     44      1 ;    C19 - C25   
    35     40      1 ;    C20 - C23   
    35     43      1 ;    C20 - N4    
    35     55      1 ;    C20 - I1    
    36     38      1 ;    H13 - H14   
    36     39      1 ;    H13 - C22   
    36     42      1 ;    H13 - C24   
    37     41      1 ;    C21 - H15   
    37     42      1 ;    C21 - C24   
    38     40      1 ;    H14 - C23   
    38     55      1 ;    H14 - I1    
    39     43      1 ;    C22 - N4    
    40     44      1 ;    C23 - C25   
    41     43      1 ;    H15 - N4    
    41     55      1 ;    H15 - I1    
    42     45      1 ;    C24 - C26   
    42     53      1 ;    C24 - C30   
    42     55      1 ;    C24 - I1    
    43     46      1 ;     N4 - H16   
    43     47      1 ;     N4 - C27   
    43     51      1 ;     N4 - C29   
    43     54      1 ;     N4 - H20   
    44     48      1 ;    C25 - H17   
    44     49      1 ;    C25 - C28   
    44     52      1 ;    C25 - H19   
    45     50      1 ;    C26 - H18   
    45     51      1 ;    C26 - C29   
    45     54      1 ;    C26 - H20   
    46     48      1 ;    H16 - H17   
    46     49      1 ;    H16 - C28   
    46     53      1 ;    H16 - C30   
    47     52      1 ;    C27 - H19   
    47     53      1 ;    C27 - C30   
    48     50      1 ;    H17 - H18   
    48     51      1 ;    H17 - C29   
    49     54      1 ;    C28 - H20   
    50     52      1 ;    H18 - H19   
    50     53      1 ;    H18 - C30   
    52     54      1 ;    H19 - H20   
    56     60      1 ;     N5 - C33   
    56     63      1 ;     N5 - C35   
    56     66      1 ;     N5 - H24   
    57     59      1 ;    H21 - C32   
    57     65      1 ;    H21 - C36   
    58     61      1 ;    C31 - H22   
    58     62      1 ;    C31 - C34   
    58     64      1 ;    C31 - H23   
    59     63      1 ;    C32 - C35   
    59     66      1 ;    C32 - H24   
    59     67      1 ;    C32 - I2    
    60     64      1 ;    C33 - H23   
    60     65      1 ;    C33 - C36   
    61     63      1 ;    H22 - C35   
    61     67      1 ;    H22 - I2    
    62     66      1 ;    C34 - H24   
    64     66      1 ;    H23 - H24   
    64     67      1 ;    H23 - I2    
    65     67      1 ;    C36 - I2    

[ angles ]
;   ai     aj     ak    funct   theta         cth
     1      3      4      1    1.1988e+02    4.0752e+02 ;     C1 - C2     - H2    
     1      3      5      1    1.2002e+02    5.7572e+02 ;     C1 - C2     - C3    
     1     10      8      1    1.2002e+02    5.7572e+02 ;     C1 - C6     - C5    
     1     10     11      1    1.1988e+02    4.0752e+02 ;     C1 - C6     - H5    
     2      1      3      1    1.1988e+02    4.0752e+02 ;     H1 - C1     - C2    
     2      1     10      1    1.1988e+02    4.0752e+02 ;     H1 - C1     - C6    
     3      1     10      1    1.2002e+02    5.7572e+02 ;     C2 - C1     - C6    
     3      5      6      1    1.1988e+02    4.0752e+02 ;     C2 - C3     - H3    
     3      5      7      1    1.2002e+02    5.7572e+02 ;     C2 - C3     - C4    
     4      3      5      1    1.1988e+02    4.0752e+02 ;     H2 - C2     - C3    
     5      7      8      1    1.2002e+02    5.7572e+02 ;     C3 - C4     - C5    
     5      7     12      1    1.1834e+02    7.2969e+02 ;     C3 - C4     - N1    
     6      5      7      1    1.1988e+02    4.0752e+02 ;     H3 - C3     - C4    
     7      8      9      1    1.1988e+02    4.0752e+02 ;     C4 - C5     - H4    
     7      8     10      1    1.2002e+02    5.7572e+02 ;     C4 - C5     - C6    
     7     12     13      1    1.2005e+02    5.6317e+02 ;     C4 - N1     - C7    
     7     12     59      1    1.2005e+02    5.6317e+02 ;     C4 - N1     - C32   
     8      7     12      1    1.1834e+02    7.2969e+02 ;     C5 - C4     - N1    
     8     10     11      1    1.1988e+02    4.0752e+02 ;     C5 - C6     - H5    
     9      8     10      1    1.1988e+02    4.0752e+02 ;     H4 - C5     - C6    
    12     13     14      1    1.1834e+02    7.2969e+02 ;     N1 - C7     - C8    
    12     13     20      1    1.1834e+02    7.2969e+02 ;     N1 - C7     - C12   
    12     59     58      1    1.1834e+02    7.2969e+02 ;     N1 - C32    - C31   
    12     59     60      1    1.1834e+02    7.2969e+02 ;     N1 - C32    - C33   
    13     12     59      1    1.2005e+02    5.6317e+02 ;     C7 - N1     - C32   
    13     14     15      1    1.2002e+02    5.7572e+02 ;     C7 - C8     - C9    
    13     14     56      1    1.1834e+02    7.2969e+02 ;     C7 - C8     - N5    
    13     20     19      1    1.2002e+02    5.7572e+02 ;     C7 - C12    - C11   
    13     20     21      1    1.1988e+02    4.0752e+02 ;     C7 - C12    - H8    
    14     13     20      1    1.2002e+02    5.7572e+02 ;     C8 - C7     - C12   
    14     15     16      1    1.1988e+02    4.0752e+02 ;     C8 - C9     - H6    
    14     15     17      1    1.2002e+02    5.7572e+02 ;     C8 - C9     - C10   
    14     56     57      1    1.2554e+02    3.9330e+02 ;     C8 - N5     - H21   
    14     56     58      1    1.2005e+02    5.6317e+02 ;     C8 - N5     - C31   
    15     14     56      1    1.1834e+02    7.2969e+02 ;     C9 - C8     - N5    
    15     17     18      1    1.1988e+02    4.0752e+02 ;     C9 - C10    - H7    
    15     17     19      1    1.2002e+02    5.7572e+02 ;     C9 - C10    - C11   
    16     15     17      1    1.1988e+02    4.0752e+02 ;     H6 - C9     - C10   
    17     19     20      1    1.2002e+02    5.7572e+02 ;    C10 - C11    - C12   
    17     19     22      1    1.2095e+02    7.2132e+02 ;    C10 - C11    - N2    
    18     17     19      1    1.1988e+02    4.0752e+02 ;     H7 - C10    - C11   
    19     20     21      1    1.1988e+02    4.0752e+02 ;    C11 - C12    - H8    
    19     22     23      1    1.1607e+02    4.0836e+02 ;    C11 - N2     - H9    
    19     22     24      1    1.2980e+02    5.4308e+02 ;    C11 - N2     - C13   
    20     19     22      1    1.2095e+02    7.2132e+02 ;    C12 - C11    - N2    
    22     24     25      1    1.1972e+02    7.1965e+02 ;     N2 - C13    - C14   
    22     24     31      1    1.1972e+02    7.1965e+02 ;     N2 - C13    - C18   
    23     22     24      1    1.1563e+02    4.1254e+02 ;     H9 - N2     - C13   
    24     25     26      1    1.2107e+02    3.9832e+02 ;    C13 - C14    - H10   
    24     25     27      1    1.1419e+02    5.8827e+02 ;    C13 - C14    - C15   
    24     31     29      1    1.1419e+02    5.8827e+02 ;    C13 - C18    - C17   
    24     31     32      1    1.2107e+02    3.9832e+02 ;    C13 - C18    - H12   
    25     24     31      1    1.1070e+02    5.8660e+02 ;    C14 - C13    - C18   
    25     27     28      1    1.1419e+02    5.8827e+02 ;    C14 - C15    - C16   
    25     27     43      1    1.0699e+02    7.7571e+02 ;    C14 - C15    - N4    
    26     25     27      1    1.2176e+02    4.1003e+02 ;    H10 - C14    - C15   
    27     28     29      1    1.1070e+02    5.8660e+02 ;    C15 - C16    - C17   
    27     28     33      1    1.1256e+02    7.5563e+02 ;    C15 - C16    - N3    
    27     43     42      1    1.1315e+02    5.8074e+02 ;    C15 - N4     - C24   
    27     43     44      1    1.1315e+02    5.8074e+02 ;    C15 - N4     - C25   
    28     27     43      1    1.1777e+02    7.2383e+02 ;    C16 - C15    - N4    
    28     29     30      1    1.2107e+02    3.9832e+02 ;    C16 - C17    - H11   
    28     29     31      1    1.1419e+02    5.8827e+02 ;    C16 - C17    - C18   
    28     33     34      1    1.0488e+02    6.2425e+02 ;    C16 - N3     - C19   
    29     28     33      1    1.1256e+02    7.5563e+02 ;    C17 - C16    - N3    
    29     31     32      1    1.2176e+02    4.1003e+02 ;    C17 - C18    - H12   
    30     29     31      1    1.2176e+02    4.1003e+02 ;    H11 - C17    - C18   
    33     34     35      1    1.1972e+02    7.3304e+02 ;     N3 - C19    - C20   
    33     34     42      1    1.1972e+02    7.3304e+02 ;     N3 - C19    - C24   
    34     35     36      1    1.1988e+02    4.0752e+02 ;    C19 - C20    - H13   
    34     35     37      1    1.2002e+02    5.7572e+02 ;    C19 - C20    - C21   
    34     42     40      1    1.2002e+02    5.7572e+02 ;    C19 - C24    - C23   
    34     42     43      1    1.1834e+02    7.2969e+02 ;    C19 - C24    - N4    
    35     34     42      1    1.2002e+02    5.7572e+02 ;    C20 - C19    - C24   
    35     37     38      1    1.1988e+02    4.0752e+02 ;    C20 - C21    - H14   
    35     37     39      1    1.2002e+02    5.7572e+02 ;    C20 - C21    - C22   
    36     35     37      1    1.1988e+02    4.0752e+02 ;    H13 - C20    - C21   
    37     39     40      1    1.2002e+02    5.7572e+02 ;    C21 - C22    - C23   
    37     39     55      1    1.1911e+02    5.1128e+02 ;    C21 - C22    - I1    
    38     37     39      1    1.1988e+02    4.0752e+02 ;    H14 - C21    - C22   
    39     40     41      1    1.1988e+02    4.0752e+02 ;    C22 - C23    - H15   
    39     40     42      1    1.2002e+02    5.7572e+02 ;    C22 - C23    - C24   
    40     39     55      1    1.1911e+02    5.1128e+02 ;    C23 - C22    - I1    
    40     42     43      1    1.1834e+02    7.2969e+02 ;    C23 - C24    - N4    
    41     40     42      1    1.1988e+02    4.0752e+02 ;    H15 - C23    - C24   
    42     43     44      1    1.2005e+02    5.6317e+02 ;    C24 - N4     - C25   
    43     44     45      1    1.1834e+02    7.2969e+02 ;     N4 - C25    - C26   
    43     44     53      1    1.1834e+02    7.2969e+02 ;     N4 - C25    - C30   
    44     45     46      1    1.1988e+02    4.0752e+02 ;    C25 - C26    - H16   
    44     45     47      1    1.2002e+02    5.7572e+02 ;    C25 - C26    - C27   
    44     53     51      1    1.2002e+02    5.7572e+02 ;    C25 - C30    - C29   
    44     53     54      1    1.1988e+02    4.0752e+02 ;    C25 - C30    - H20   
    45     44     53      1    1.2002e+02    5.7572e+02 ;    C26 - C25    - C30   
    45     47     48      1    1.1988e+02    4.0752e+02 ;    C26 - C27    - H17   
    45     47     49      1    1.2002e+02    5.7572e+02 ;    C26 - C27    - C28   
    46     45     47      1    1.1988e+02    4.0752e+02 ;    H16 - C26    - C27   
    47     49     50      1    1.1988e+02    4.0752e+02 ;    C27 - C28    - H18   
    47     49     51      1    1.2002e+02    5.7572e+02 ;    C27 - C28    - C29   
    48     47     49      1    1.1988e+02    4.0752e+02 ;    H17 - C27    - C28   
    49     51     52      1    1.1988e+02    4.0752e+02 ;    C28 - C29    - H19   
    49     51     53      1    1.2002e+02    5.7572e+02 ;    C28 - C29    - C30   
    50     49     51      1    1.1988e+02    4.0752e+02 ;    H18 - C28    - C29   
    51     53     54      1    1.1988e+02    4.0752e+02 ;    C29 - C30    - H20   
    52     51     53      1    1.1988e+02    4.0752e+02 ;    H19 - C29    - C30   
    56     58     59      1    1.1834e+02    7.2969e+02 ;     N5 - C31    - C32   
    56     58     65      1    1.1834e+02    7.2969e+02 ;     N5 - C31    - C36   
    57     56     58      1    1.2554e+02    3.9330e+02 ;    H21 - N5     - C31   
    58     59     60      1    1.2002e+02    5.7572e+02 ;    C31 - C32    - C33   
    58     65     63      1    1.2002e+02    5.7572e+02 ;    C31 - C36    - C35   
    58     65     66      1    1.1988e+02    4.0752e+02 ;    C31 - C36    - H24   
    59     58     65      1    1.2002e+02    5.7572e+02 ;    C32 - C31    - C36   
    59     60     61      1    1.1988e+02    4.0752e+02 ;    C32 - C33    - H22   
    59     60     62      1    1.2002e+02    5.7572e+02 ;    C32 - C33    - C34   
    60     62     63      1    1.2002e+02    5.7572e+02 ;    C33 - C34    - C35   
    60     62     67      1    1.1911e+02    5.1128e+02 ;    C33 - C34    - I2    
    61     60     62      1    1.1988e+02    4.0752e+02 ;    H22 - C33    - C34   
    62     63     64      1    1.1988e+02    4.0752e+02 ;    C34 - C35    - H23   
    62     63     65      1    1.2002e+02    5.7572e+02 ;    C34 - C35    - C36   
    63     62     67      1    1.1911e+02    5.1128e+02 ;    C35 - C34    - I2    
    63     65     66      1    1.1988e+02    4.0752e+02 ;    C35 - C36    - H24   
    64     63     65      1    1.1988e+02    4.0752e+02 ;    H23 - C35    - C36   

[ dihedrals ] ; propers
; for gromacs 4.5 or higher, using funct 9
;    i      j      k      l   func   phase     kd      pn
     1      3      5      6      9   180.00  15.16700   2 ;     C1-    C2-    C3-    H3
     1      3      5      7      9   180.00  15.16700   2 ;     C1-    C2-    C3-    C4
     1     10      8      7      9   180.00  15.16700   2 ;     C1-    C6-    C5-    C4
     1     10      8      9      9   180.00  15.16700   2 ;     C1-    C6-    C5-    H4
     2      1      3      4      9   180.00  15.16700   2 ;     H1-    C1-    C2-    H2
     2      1      3      5      9   180.00  15.16700   2 ;     H1-    C1-    C2-    C3
     2      1     10      8      9   180.00  15.16700   2 ;     H1-    C1-    C6-    C5
     2      1     10     11      9   180.00  15.16700   2 ;     H1-    C1-    C6-    H5
     3      1     10      8      9   180.00  15.16700   2 ;     C2-    C1-    C6-    C5
     3      1     10     11      9   180.00  15.16700   2 ;     C2-    C1-    C6-    H5
     3      5      7      8      9   180.00  15.16700   2 ;     C2-    C3-    C4-    C5
     3      5      7     12      9   180.00  15.16700   2 ;     C2-    C3-    C4-    N1
     4      3      5      6      9   180.00  15.16700   2 ;     H2-    C2-    C3-    H3
     4      3      5      7      9   180.00  15.16700   2 ;     H2-    C2-    C3-    C4
     5      7      8      9      9   180.00  15.16700   2 ;     C3-    C4-    C5-    H4
     5      7      8     10      9   180.00  15.16700   2 ;     C3-    C4-    C5-    C6
     5      7     12     13      9   180.00   1.25520   2 ;     C3-    C4-    N1-    C7
     5      7     12     59      9   180.00   1.25520   2 ;     C3-    C4-    N1-   C32
     6      5      7      8      9   180.00  15.16700   2 ;     H3-    C3-    C4-    C5
     6      5      7     12      9   180.00  15.16700   2 ;     H3-    C3-    C4-    N1
     7      8     10     11      9   180.00  15.16700   2 ;     C4-    C5-    C6-    H5
     7     12     13     14      9   180.00   1.25520   2 ;     C4-    N1-    C7-    C8
     7     12     13     20      9   180.00   1.25520   2 ;     C4-    N1-    C7-   C12
     7     12     59     58      9   180.00   1.25520   2 ;     C4-    N1-   C32-   C31
     7     12     59     60      9   180.00   1.25520   2 ;     C4-    N1-   C32-   C33
     8      7     12     13      9   180.00   1.25520   2 ;     C5-    C4-    N1-    C7
     8      7     12     59      9   180.00   1.25520   2 ;     C5-    C4-    N1-   C32
     9      8      7     12      9   180.00  15.16700   2 ;     H4-    C5-    C4-    N1
     9      8     10     11      9   180.00  15.16700   2 ;     H4-    C5-    C6-    H5
    10      1      3      4      9   180.00  15.16700   2 ;     C6-    C1-    C2-    H2
    10      1      3      5      9   180.00  15.16700   2 ;     C6-    C1-    C2-    C3
    10      8      7     12      9   180.00  15.16700   2 ;     C6-    C5-    C4-    N1
    12     13     14     15      9   180.00  15.16700   2 ;     N1-    C7-    C8-    C9
    12     13     14     56      9   180.00  15.16700   2 ;     N1-    C7-    C8-    N5
    12     13     20     19      9   180.00  15.16700   2 ;     N1-    C7-   C12-   C11
    12     13     20     21      9   180.00  15.16700   2 ;     N1-    C7-   C12-    H8
    12     59     58     56      9   180.00  15.16700   2 ;     N1-   C32-   C31-    N5
    12     59     58     65      9   180.00  15.16700   2 ;     N1-   C32-   C31-   C36
    12     59     60     61      9   180.00  15.16700   2 ;     N1-   C32-   C33-   H22
    12     59     60     62      9   180.00  15.16700   2 ;     N1-   C32-   C33-   C34
    13     12     59     58      9   180.00   1.25520   2 ;     C7-    N1-   C32-   C31
    13     12     59     60      9   180.00   1.25520   2 ;     C7-    N1-   C32-   C33
    13     14     15     16      9   180.00  15.16700   2 ;     C7-    C8-    C9-    H6
    13     14     15     17      9   180.00  15.16700   2 ;     C7-    C8-    C9-   C10
    13     14     56     57      9   180.00   1.25520   2 ;     C7-    C8-    N5-   H21
    13     14     56     58      9   180.00   1.25520   2 ;     C7-    C8-    N5-   C31
    13     20     19     17      9   180.00  15.16700   2 ;     C7-   C12-   C11-   C10
    13     20     19     22      9   180.00  15.16700   2 ;     C7-   C12-   C11-    N2
    14     13     12     59      9   180.00   1.25520   2 ;     C8-    C7-    N1-   C32
    14     13     20     19      9   180.00  15.16700   2 ;     C8-    C7-   C12-   C11
    14     13     20     21      9   180.00  15.16700   2 ;     C8-    C7-   C12-    H8
    14     15     17     18      9   180.00  15.16700   2 ;     C8-    C9-   C10-    H7
    14     15     17     19      9   180.00  15.16700   2 ;     C8-    C9-   C10-   C11
    14     56     58     59      9   180.00   1.25520   2 ;     C8-    N5-   C31-   C32
    14     56     58     65      9   180.00   1.25520   2 ;     C8-    N5-   C31-   C36
    15     14     13     20      9   180.00  15.16700   2 ;     C9-    C8-    C7-   C12
    15     14     56     57      9   180.00   1.25520   2 ;     C9-    C8-    N5-   H21
    15     14     56     58      9   180.00   1.25520   2 ;     C9-    C8-    N5-   C31
    15     17     19     20      9   180.00  15.16700   2 ;     C9-   C10-   C11-   C12
    15     17     19     22      9   180.00  15.16700   2 ;     C9-   C10-   C11-    N2
    16     15     14     56      9   180.00  15.16700   2 ;     H6-    C9-    C8-    N5
    16     15     17     18      9   180.00  15.16700   2 ;     H6-    C9-   C10-    H7
    16     15     17     19      9   180.00  15.16700   2 ;     H6-    C9-   C10-   C11
    17     15     14     56      9   180.00  15.16700   2 ;    C10-    C9-    C8-    N5
    17     19     20     21      9   180.00  15.16700   2 ;    C10-   C11-   C12-    H8
    17     19     22     23      9   180.00   4.39320   2 ;    C10-   C11-    N2-    H9
    17     19     22     24      9   180.00   4.39320   2 ;    C10-   C11-    N2-   C13
    18     17     19     20      9   180.00  15.16700   2 ;     H7-   C10-   C11-   C12
    18     17     19     22      9   180.00  15.16700   2 ;     H7-   C10-   C11-    N2
    19     22     24     25      9   180.00   4.39320   2 ;    C11-    N2-   C13-   C14
    19     22     24     31      9   180.00   4.39320   2 ;    C11-    N2-   C13-   C18
    20     13     12     59      9   180.00   1.25520   2 ;    C12-    C7-    N1-   C32
    20     13     14     56      9   180.00  15.16700   2 ;    C12-    C7-    C8-    N5
    20     19     22     23      9   180.00   4.39320   2 ;    C12-   C11-    N2-    H9
    20     19     22     24      9   180.00   4.39320   2 ;    C12-   C11-    N2-   C13
    21     20     19     22      9   180.00  15.16700   2 ;     H8-   C12-   C11-    N2
    22     24     25     26      9   180.00  16.73600   2 ;     N2-   C13-   C14-   H10
    22     24     25     27      9   180.00  16.73600   2 ;     N2-   C13-   C14-   C15
    22     24     31     29      9   180.00  16.73600   2 ;     N2-   C13-   C18-   C17
    22     24     31     32      9   180.00  16.73600   2 ;     N2-   C13-   C18-   H12
    23     22     24     25      9   180.00   4.39320   2 ;     H9-    N2-   C13-   C14
    23     22     24     31      9   180.00   4.39320   2 ;     H9-    N2-   C13-   C18
    24     25     27     28      9   180.00  16.73600   2 ;    C13-   C14-   C15-   C16
    24     25     27     43      9   180.00  16.73600   2 ;    C13-   C14-   C15-    N4
    24     31     29     28      9   180.00  16.73600   2 ;    C13-   C18-   C17-   C16
    24     31     29     30      9   180.00  16.73600   2 ;    C13-   C18-   C17-   H11
    25     24     31     29      9   180.00  16.73600   2 ;    C14-   C13-   C18-   C17
    25     24     31     32      9   180.00  16.73600   2 ;    C14-   C13-   C18-   H12
    25     27     28     29      9   180.00  16.73600   2 ;    C14-   C15-   C16-   C17
    25     27     28     33      9   180.00  16.73600   2 ;    C14-   C15-   C16-    N3
    25     27     43     42      9   180.00   7.11280   2 ;    C14-   C15-    N4-   C24
    25     27     43     44      9   180.00   7.11280   2 ;    C14-   C15-    N4-   C25
    26     25     24     31      9   180.00  16.73600   2 ;    H10-   C14-   C13-   C18
    26     25     27     28      9   180.00  16.73600   2 ;    H10-   C14-   C15-   C16
    26     25     27     43      9   180.00  16.73600   2 ;    H10-   C14-   C15-    N4
    27     25     24     31      9   180.00  16.73600   2 ;    C15-   C14-   C13-   C18
    27     28     29     30      9   180.00  16.73600   2 ;    C15-   C16-   C17-   H11
    27     28     29     31      9   180.00  16.73600   2 ;    C15-   C16-   C17-   C18
    27     28     33     34      9   180.00  19.87400   2 ;    C15-   C16-    N3-   C19
    27     43     42     34      9   180.00   1.25520   2 ;    C15-    N4-   C24-   C19
    27     43     42     40      9   180.00   1.25520   2 ;    C15-    N4-   C24-   C23
    27     43     44     45      9   180.00   1.25520   2 ;    C15-    N4-   C25-   C26
    27     43     44     53      9   180.00   1.25520   2 ;    C15-    N4-   C25-   C30
    28     27     43     42      9   180.00   7.11280   2 ;    C16-   C15-    N4-   C24
    28     27     43     44      9   180.00   7.11280   2 ;    C16-   C15-    N4-   C25
    28     29     31     32      9   180.00  16.73600   2 ;    C16-   C17-   C18-   H12
    28     33     34     35      9   180.00  20.08320   2 ;    C16-    N3-   C19-   C20
    28     33     34     42      9   180.00  20.08320   2 ;    C16-    N3-   C19-   C24
    29     28     27     43      9   180.00  16.73600   2 ;    C17-   C16-   C15-    N4
    29     28     33     34      9   180.00  19.87400   2 ;    C17-   C16-    N3-   C19
    30     29     28     33      9   180.00  16.73600   2 ;    H11-   C17-   C16-    N3
    30     29     31     32      9   180.00  16.73600   2 ;    H11-   C17-   C18-   H12
    31     29     28     33      9   180.00  16.73600   2 ;    C18-   C17-   C16-    N3
    33     28     27     43      9   180.00  16.73600   2 ;     N3-   C16-   C15-    N4
    33     34     35     36      9   180.00  15.16700   2 ;     N3-   C19-   C20-   H13
    33     34     35     37      9   180.00  15.16700   2 ;     N3-   C19-   C20-   C21
    33     34     42     40      9   180.00  15.16700   2 ;     N3-   C19-   C24-   C23
    33     34     42     43      9   180.00  15.16700   2 ;     N3-   C19-   C24-    N4
    34     35     37     38      9   180.00  15.16700   2 ;    C19-   C20-   C21-   H14
    34     35     37     39      9   180.00  15.16700   2 ;    C19-   C20-   C21-   C22
    34     42     40     39      9   180.00  15.16700   2 ;    C19-   C24-   C23-   C22
    34     42     40     41      9   180.00  15.16700   2 ;    C19-   C24-   C23-   H15
    34     42     43     44      9   180.00   1.25520   2 ;    C19-   C24-    N4-   C25
    35     34     42     40      9   180.00  15.16700   2 ;    C20-   C19-   C24-   C23
    35     34     42     43      9   180.00  15.16700   2 ;    C20-   C19-   C24-    N4
    35     37     39     40      9   180.00  15.16700   2 ;    C20-   C21-   C22-   C23
    35     37     39     55      9   180.00  15.16700   2 ;    C20-   C21-   C22-    I1
    36     35     34     42      9   180.00  15.16700   2 ;    H13-   C20-   C19-   C24
    36     35     37     38      9   180.00  15.16700   2 ;    H13-   C20-   C21-   H14
    36     35     37     39      9   180.00  15.16700   2 ;    H13-   C20-   C21-   C22
    37     35     34     42      9   180.00  15.16700   2 ;    C21-   C20-   C19-   C24
    37     39     40     41      9   180.00  15.16700   2 ;    C21-   C22-   C23-   H15
    37     39     40     42      9   180.00  15.16700   2 ;    C21-   C22-   C23-   C24
    38     37     39     40      9   180.00  15.16700   2 ;    H14-   C21-   C22-   C23
    38     37     39     55      9   180.00  15.16700   2 ;    H14-   C21-   C22-    I1
    39     40     42     43      9   180.00  15.16700   2 ;    C22-   C23-   C24-    N4
    40     42     43     44      9   180.00   1.25520   2 ;    C23-   C24-    N4-   C25
    41     40     39     55      9   180.00  15.16700   2 ;    H15-   C23-   C22-    I1
    41     40     42     43      9   180.00  15.16700   2 ;    H15-   C23-   C24-    N4
    42     40     39     55      9   180.00  15.16700   2 ;    C24-   C23-   C22-    I1
    42     43     44     45      9   180.00   1.25520   2 ;    C24-    N4-   C25-   C26
    42     43     44     53      9   180.00   1.25520   2 ;    C24-    N4-   C25-   C30
    43     44     45     46      9   180.00  15.16700   2 ;     N4-   C25-   C26-   H16
    43     44     45     47      9   180.00  15.16700   2 ;     N4-   C25-   C26-   C27
    43     44     53     51      9   180.00  15.16700   2 ;     N4-   C25-   C30-   C29
    43     44     53     54      9   180.00  15.16700   2 ;     N4-   C25-   C30-   H20
    44     45     47     48      9   180.00  15.16700   2 ;    C25-   C26-   C27-   H17
    44     45     47     49      9   180.00  15.16700   2 ;    C25-   C26-   C27-   C28
    44     53     51     49      9   180.00  15.16700   2 ;    C25-   C30-   C29-   C28
    44     53     51     52      9   180.00  15.16700   2 ;    C25-   C30-   C29-   H19
    45     44     53     51      9   180.00  15.16700   2 ;    C26-   C25-   C30-   C29
    45     44     53     54      9   180.00  15.16700   2 ;    C26-   C25-   C30-   H20
    45     47     49     50      9   180.00  15.16700   2 ;    C26-   C27-   C28-   H18
    45     47     49     51      9   180.00  15.16700   2 ;    C26-   C27-   C28-   C29
    46     45     44     53      9   180.00  15.16700   2 ;    H16-   C26-   C25-   C30
    46     45     47     48      9   180.00  15.16700   2 ;    H16-   C26-   C27-   H17
    46     45     47     49      9   180.00  15.16700   2 ;    H16-   C26-   C27-   C28
    47     45     44     53      9   180.00  15.16700   2 ;    C27-   C26-   C25-   C30
    47     49     51     52      9   180.00  15.16700   2 ;    C27-   C28-   C29-   H19
    47     49     51     53      9   180.00  15.16700   2 ;    C27-   C28-   C29-   C30
    48     47     49     50      9   180.00  15.16700   2 ;    H17-   C27-   C28-   H18
    48     47     49     51      9   180.00  15.16700   2 ;    H17-   C27-   C28-   C29
    49     51     53     54      9   180.00  15.16700   2 ;    C28-   C29-   C30-   H20
    50     49     51     52      9   180.00  15.16700   2 ;    H18-   C28-   C29-   H19
    50     49     51     53      9   180.00  15.16700   2 ;    H18-   C28-   C29-   C30
    52     51     53     54      9   180.00  15.16700   2 ;    H19-   C29-   C30-   H20
    56     58     59     60      9   180.00  15.16700   2 ;     N5-   C31-   C32-   C33
    56     58     65     63      9   180.00  15.16700   2 ;     N5-   C31-   C36-   C35
    56     58     65     66      9   180.00  15.16700   2 ;     N5-   C31-   C36-   H24
    57     56     58     59      9   180.00   1.25520   2 ;    H21-    N5-   C31-   C32
    57     56     58     65      9   180.00   1.25520   2 ;    H21-    N5-   C31-   C36
    58     59     60     61      9   180.00  15.16700   2 ;    C31-   C32-   C33-   H22
    58     59     60     62      9   180.00  15.16700   2 ;    C31-   C32-   C33-   C34
    58     65     63     62      9   180.00  15.16700   2 ;    C31-   C36-   C35-   C34
    58     65     63     64      9   180.00  15.16700   2 ;    C31-   C36-   C35-   H23
    59     58     65     63      9   180.00  15.16700   2 ;    C32-   C31-   C36-   C35
    59     58     65     66      9   180.00  15.16700   2 ;    C32-   C31-   C36-   H24
    59     60     62     63      9   180.00  15.16700   2 ;    C32-   C33-   C34-   C35
    59     60     62     67      9   180.00  15.16700   2 ;    C32-   C33-   C34-    I2
    60     59     58     65      9   180.00  15.16700   2 ;    C33-   C32-   C31-   C36
    60     62     63     64      9   180.00  15.16700   2 ;    C33-   C34-   C35-   H23
    60     62     63     65      9   180.00  15.16700   2 ;    C33-   C34-   C35-   C36
    61     60     62     63      9   180.00  15.16700   2 ;    H22-   C33-   C34-   C35
    61     60     62     67      9   180.00  15.16700   2 ;    H22-   C33-   C34-    I2
    62     63     65     66      9   180.00  15.16700   2 ;    C34-   C35-   C36-   H24
    64     63     62     67      9   180.00  15.16700   2 ;    H23-   C35-   C34-    I2
    64     63     65     66      9   180.00  15.16700   2 ;    H23-   C35-   C36-   H24
    65     63     62     67      9   180.00  15.16700   2 ;    C36-   C35-   C34-    I2

[ dihedrals ] ; impropers
; treated as propers in GROMACS to use correct AMBER analytical function
;    i      j      k      l   func   phase     kd      pn
     1      5      3      4      4   180.00   4.60240   2 ;     C1-    C3-    C2-    H2
     1      8     10     11      4   180.00   4.60240   2 ;     C1-    C5-    C6-    H5
     2      1     10      3      4   180.00   4.60240   2 ;     H1-    C1-    C6-    C2
     3      7      5      6      4   180.00   4.60240   2 ;     C2-    C4-    C3-    H3
     5      8      7     12      4   180.00   4.60240   2 ;     C3-    C5-    C4-    N1
     7     10      8      9      4   180.00   4.60240   2 ;     C4-    C6-    C5-    H4
     7     13     12     59      4   180.00   4.60240   2 ;     C4-    C7-    N1-   C32
    13     15     14     56      4   180.00   4.60240   2 ;     C7-    C9-    C8-    N5
    13     19     20     21      4   180.00   4.60240   2 ;     C7-   C11-   C12-    H8
    14     17     15     16      4   180.00   4.60240   2 ;     C8-   C10-    C9-    H6
    14     20     13     12      4   180.00   4.60240   2 ;     C8-   C12-    C7-    N1
    14     58     56     57      4   180.00   4.60240   2 ;     C8-   C31-    N5-   H21
    15     19     17     18      4   180.00   4.60240   2 ;     C9-   C11-   C10-    H7
    17     20     19     22      4   180.00   4.60240   2 ;    C10-   C12-   C11-    N2
    19     24     22     23      4   180.00   4.60240   2 ;    C11-   C13-    N2-    H9
    24     27     25     26      4   180.00   4.60240   2 ;    C13-   C15-   C14-   H10
    24     29     31     32      4   180.00   4.60240   2 ;    C13-   C17-   C18-   H12
    25     28     27     43      4   180.00   4.60240   2 ;    C14-   C16-   C15-    N4
    25     31     24     22      4   180.00   4.60240   2 ;    C14-   C18-   C13-    N2
    27     29     28     33      4   180.00   4.60240   2 ;    C15-   C17-   C16-    N3
    31     28     29     30      4   180.00   4.60240   2 ;    C18-   C16-   C17-   H11
    34     37     35     36      4   180.00   4.60240   2 ;    C19-   C21-   C20-   H13
    34     40     42     43      4   180.00   4.60240   2 ;    C19-   C23-   C24-    N4
    35     39     37     38      4   180.00   4.60240   2 ;    C20-   C22-   C21-   H14
    35     42     34     33      4   180.00   4.60240   2 ;    C20-   C24-   C19-    N3
    37     40     39     55      4   180.00   4.60240   2 ;    C21-   C23-   C22-    I1
    39     42     40     41      4   180.00   4.60240   2 ;    C22-   C24-   C23-   H15
    42     44     43     27      4   180.00   4.60240   2 ;    C24-   C25-    N4-   C15
    44     47     45     46      4   180.00   4.60240   2 ;    C25-   C27-   C26-   H16
    44     51     53     54      4   180.00   4.60240   2 ;    C25-   C29-   C30-   H20
    45     49     47     48      4   180.00   4.60240   2 ;    C26-   C28-   C27-   H17
    45     53     44     43      4   180.00   4.60240   2 ;    C26-   C30-   C25-    N4
    47     51     49     50      4   180.00   4.60240   2 ;    C27-   C29-   C28-   H18
    49     53     51     52      4   180.00   4.60240   2 ;    C28-   C30-   C29-   H19
    58     60     59     12      4   180.00   4.60240   2 ;    C31-   C33-   C32-    N1
    58     63     65     66      4   180.00   4.60240   2 ;    C31-   C35-   C36-   H24
    59     62     60     61      4   180.00   4.60240   2 ;    C32-   C34-   C33-   H22
    59     65     58     56      4   180.00   4.60240   2 ;    C32-   C36-   C31-    N5
    60     63     62     67      4   180.00   4.60240   2 ;    C33-   C35-   C34-    I2
    62     65     63     64      4   180.00   4.60240   2 ;    C34-   C36-   C35-   H23
