# Supplementary material for: Probing the binding hypothesis of Smad3 modulators by molecular dynamic simulations for Atherosclerosis Cardiovascular Disease (ASCVD)
Source: PLoS One. 2025 Jun 4;20(6):e0324677. doi: 10.1371/journal.pone.0324677 (PMC12136405; doi:10.1371/journal.pone.0324677)
Supplement: S1 MD — (ZIP) [file pone.0324677.s014.zip › MD Supplementary data/Smad3-Ligand Complexes/SM16/S16.gro]

S16.gro created by acpype (v: 2022.3.11) on Fri Jun 24 18:17:30 2022
 42
    1S16   C1    1   5.611   4.344   3.679
    1S16   H1    2   5.636   4.365   3.578
    1S16   C2    3   5.496   4.399   3.735
    1S16   H2    4   5.434   4.462   3.676
    1S16   C3    5   5.462   4.371   3.867
    1S16   H3    6   5.374   4.413   3.908
    1S16   C4    7   5.543   4.289   3.945
    1S16   C5    8   5.658   4.233   3.887
    1S16   H4    9   5.719   4.168   3.945
    1S16   C6   10   5.691   4.260   3.755
    1S16   H5   11   5.779   4.218   3.712
    1S16   S1   12   5.502   4.253   4.118
    1S16   O1   13   5.369   4.206   4.125
    1S16   O2   14   5.602   4.165   4.168
    1S16   N1   15   5.519   4.400   4.195
    1S16   C7   16   5.437   4.512   4.163
    1S16   C8   17   5.478   4.634   4.102
    1S16   C9   18   5.384   4.734   4.079
    1S16   H6   19   5.413   4.825   4.035
    1S16  C10   20   5.251   4.714   4.115
    1S16  C11   21   5.210   4.595   4.175
    1S16   H7   22   5.109   4.582   4.203
    1S16  C12   23   5.303   4.495   4.199
    1S16   H8   24   5.272   4.404   4.244
    1S16   N2   25   5.158   4.814   4.092
    1S16   H9   26   5.184   4.880   4.017
    1S16  H10   27   5.061   4.781   4.085
    1S16  CL1   28   5.639   4.669   4.049
    1S16   S2   29   5.530   4.363   4.357
    1S16   O3   30   5.402   4.324   4.406
    1S16   O4   31   5.636   4.273   4.381
    1S16  C13   32   5.573   4.521   4.434
    1S16  C14   33   5.484   4.584   4.522
    1S16  H11   34   5.391   4.538   4.543
    1S16  C15   35   5.517   4.705   4.581
    1S16  H12   36   5.449   4.752   4.648
    1S16  C16   37   5.639   4.766   4.553
    1S16  H13   38   5.664   4.858   4.598
    1S16  C17   39   5.728   4.705   4.464
    1S16  H14   40   5.820   4.752   4.442
    1S16  C18   41   5.695   4.584   4.405
    1S16  H15   42   5.762   4.539   4.336
   15.19400    14.29200    21.39600
