# Supplementary material for: Probing the binding hypothesis of Smad3 modulators by molecular dynamic simulations for Atherosclerosis Cardiovascular Disease (ASCVD)
Source: PLoS One. 2025 Jun 4;20(6):e0324677. doi: 10.1371/journal.pone.0324677 (PMC12136405; doi:10.1371/journal.pone.0324677)
Supplement: S1 MD — (ZIP) [file pone.0324677.s014.zip › MD Supplementary data/Smad3-Ligand Complexes/SM16/S16.itp]

; S16.itp created by acpype (v: 2022.3.11) on Fri Jun 24 18:17:30 2022

[ atomtypes ]
;name   bond_type     mass     charge   ptype   sigma         epsilon       Amb
 ca       ca          0.00000  0.00000   A     3.31521e-01   4.13379e-01 ; 1.86  0.0988
 ha       ha          0.00000  0.00000   A     2.62548e-01   6.73624e-02 ; 1.47  0.0161
 sy       sy          0.00000  0.00000   A     3.53241e-01   1.18156e+00 ; 1.98  0.2824
 o        o           0.00000  0.00000   A     3.04812e-01   6.12119e-01 ; 1.71  0.1463
 nh       nh          0.00000  0.00000   A     3.18995e-01   8.99560e-01 ; 1.79  0.2150
 nv       nv          0.00000  0.00000   A     3.36813e-01   4.68608e-01 ; 1.89  0.1120
 hn       hn          0.00000  0.00000   A     1.10650e-01   4.18400e-02 ; 0.62  0.0100
 cl       cl          0.00000  0.00000   A     3.46595e-01   1.10374e+00 ; 1.95  0.2638

[ moleculetype ]
;name            nrexcl
 S16       3

[ atoms ]
;   nr  type  resi  res  atom  cgnr     charge      mass       ; qtot   bond_type
     1   ca     1   S16    C1    1    -0.060000     12.01000 ; qtot -0.060
     2   ha     1   S16    H1    2     0.136500      1.00800 ; qtot 0.077
     3   ca     1   S16    C2    3    -0.162750     12.01000 ; qtot -0.086
     4   ha     1   S16    H2    4     0.142500      1.00800 ; qtot 0.056
     5   ca     1   S16    C3    5    -0.003000     12.01000 ; qtot 0.053
     6   ha     1   S16    H3    6     0.163250      1.00800 ; qtot 0.216
     7   ca     1   S16    C4    7    -0.395500     12.01000 ; qtot -0.179
     8   ca     1   S16    C5    8    -0.003000     12.01000 ; qtot -0.182
     9   ha     1   S16    H4    9     0.163250      1.00800 ; qtot -0.019
    10   ca     1   S16    C6   10    -0.162750     12.01000 ; qtot -0.182
    11   ha     1   S16    H5   11     0.142500      1.00800 ; qtot -0.039
    12   sy     1   S16    S1   12     1.514700     32.06000 ; qtot 1.476
    13    o     1   S16    O1   13    -0.642300     16.00000 ; qtot 0.833
    14    o     1   S16    O2   14    -0.642300     16.00000 ; qtot 0.191
    15   nh     1   S16    N1   15    -0.597800     14.01000 ; qtot -0.407
    16   ca     1   S16    C7   16     0.002600     12.01000 ; qtot -0.404
    17   ca     1   S16    C8   17     0.100400     12.01000 ; qtot -0.304
    18   ca     1   S16    C9   18    -0.204000     12.01000 ; qtot -0.508
    19   ha     1   S16    H6   19     0.152000      1.00800 ; qtot -0.356
    20   ca     1   S16   C10   20     0.191600     12.01000 ; qtot -0.164
    21   ca     1   S16   C11   21    -0.198000     12.01000 ; qtot -0.362
    22   ha     1   S16    H7   22     0.146000      1.00800 ; qtot -0.216
    23   ca     1   S16   C12   23    -0.043000     12.01000 ; qtot -0.259
    24   ha     1   S16    H8   24     0.168000      1.00800 ; qtot -0.091
    25   nv     1   S16    N2   25    -0.830200     14.01000 ; qtot -0.921
    26   hn     1   S16    H9   26     0.407800      1.00800 ; qtot -0.514
    27   hn     1   S16   H10   27     0.407800      1.00800 ; qtot -0.106
    28   cl     1   S16   CL1   28    -0.085400     35.45000 ; qtot -0.191
    29   sy     1   S16    S2   29     1.514700     32.06000 ; qtot 1.324
    30    o     1   S16    O3   30    -0.642300     16.00000 ; qtot 0.681
    31    o     1   S16    O4   31    -0.642300     16.00000 ; qtot 0.039
    32   ca     1   S16   C13   32    -0.395500     12.01000 ; qtot -0.357
    33   ca     1   S16   C14   33    -0.003000     12.01000 ; qtot -0.360
    34   ha     1   S16   H11   34     0.163250      1.00800 ; qtot -0.196
    35   ca     1   S16   C15   35    -0.162750     12.01000 ; qtot -0.359
    36   ha     1   S16   H12   36     0.142500      1.00800 ; qtot -0.217
    37   ca     1   S16   C16   37    -0.060000     12.01000 ; qtot -0.277
    38   ha     1   S16   H13   38     0.136500      1.00800 ; qtot -0.140
    39   ca     1   S16   C17   39    -0.162750     12.01000 ; qtot -0.303
    40   ha     1   S16   H14   40     0.142500      1.00800 ; qtot -0.160
    41   ca     1   S16   C18   41    -0.003000     12.01000 ; qtot -0.163
    42   ha     1   S16   H15   42     0.163250      1.00800 ; qtot -0.000

[ bonds ]
;   ai     aj funct   r             k
     1      2   1    1.0860e-01    3.3112e+05 ;     C1 - H1    
     1      3   1    1.3980e-01    3.1681e+05 ;     C1 - C2    
     1     10   1    1.3980e-01    3.1681e+05 ;     C1 - C6    
     3      4   1    1.0860e-01    3.3112e+05 ;     C2 - H2    
     3      5   1    1.3980e-01    3.1681e+05 ;     C2 - C3    
     5      6   1    1.0860e-01    3.3112e+05 ;     C3 - H3    
     5      7   1    1.3980e-01    3.1681e+05 ;     C3 - C4    
     7      8   1    1.3980e-01    3.1681e+05 ;     C4 - C5    
     7     12   1    1.7910e-01    1.7556e+05 ;     C4 - S1    
     8      9   1    1.0860e-01    3.3112e+05 ;     C5 - H4    
     8     10   1    1.3980e-01    3.1681e+05 ;     C5 - C6    
    10     11   1    1.0860e-01    3.3112e+05 ;     C6 - H5    
    12     13   1    1.4660e-01    5.4660e+05 ;     S1 - O1    
    12     14   1    1.4660e-01    5.4660e+05 ;     S1 - O2    
    12     15   1    1.7140e-01    2.4033e+05 ;     S1 - N1    
    15     16   1    1.3860e-01    2.9045e+05 ;     N1 - C7    
    15     29   1    1.7140e-01    2.4033e+05 ;     N1 - S2    
    16     17   1    1.3980e-01    3.1681e+05 ;     C7 - C8    
    16     23   1    1.3980e-01    3.1681e+05 ;     C7 - C12   
    17     18   1    1.3980e-01    3.1681e+05 ;     C8 - C9    
    17     28   1    1.7500e-01    1.5230e+05 ;     C8 - CL1   
    18     19   1    1.0860e-01    3.3112e+05 ;     C9 - H6    
    18     20   1    1.3980e-01    3.1681e+05 ;     C9 - C10   
    20     21   1    1.3980e-01    3.1681e+05 ;    C10 - C11   
    20     25   1    1.3860e-01    2.9045e+05 ;    C10 - N2    
    21     22   1    1.0860e-01    3.3112e+05 ;    C11 - H7    
    21     23   1    1.3980e-01    3.1681e+05 ;    C11 - C12   
    23     24   1    1.0860e-01    3.3112e+05 ;    C12 - H8    
    25     26   1    1.0120e-01    4.4309e+05 ;     N2 - H9    
    25     27   1    1.0120e-01    4.4309e+05 ;     N2 - H10   
    29     30   1    1.4660e-01    5.4660e+05 ;     S2 - O3    
    29     31   1    1.4660e-01    5.4660e+05 ;     S2 - O4    
    29     32   1    1.7910e-01    1.7556e+05 ;     S2 - C13   
    32     33   1    1.3980e-01    3.1681e+05 ;    C13 - C14   
    32     41   1    1.3980e-01    3.1681e+05 ;    C13 - C18   
    33     34   1    1.0860e-01    3.3112e+05 ;    C14 - H11   
    33     35   1    1.3980e-01    3.1681e+05 ;    C14 - C15   
    35     36   1    1.0860e-01    3.3112e+05 ;    C15 - H12   
    35     37   1    1.3980e-01    3.1681e+05 ;    C15 - C16   
    37     38   1    1.0860e-01    3.3112e+05 ;    C16 - H13   
    37     39   1    1.3980e-01    3.1681e+05 ;    C16 - C17   
    39     40   1    1.0860e-01    3.3112e+05 ;    C17 - H14   
    39     41   1    1.3980e-01    3.1681e+05 ;    C17 - C18   
    41     42   1    1.0860e-01    3.3112e+05 ;    C18 - H15   

[ pairs ]
;   ai     aj    funct
     1      6      1 ;     C1 - H3    
     1      7      1 ;     C1 - C4    
     1      9      1 ;     C1 - H4    
     2      4      1 ;     H1 - H2    
     2      5      1 ;     H1 - C3    
     2      8      1 ;     H1 - C5    
     2     11      1 ;     H1 - H5    
     3      8      1 ;     C2 - C5    
     3     11      1 ;     C2 - H5    
     3     12      1 ;     C2 - S1    
     4      6      1 ;     H2 - H3    
     4      7      1 ;     H2 - C4    
     5      9      1 ;     C3 - H4    
     5     13      1 ;     C3 - O1    
     5     14      1 ;     C3 - O2    
     5     15      1 ;     C3 - N1    
     6      8      1 ;     H3 - C5    
     6     12      1 ;     H3 - S1    
     7     11      1 ;     C4 - H5    
     7     16      1 ;     C4 - C7    
     7     29      1 ;     C4 - S2    
     8     13      1 ;     C5 - O1    
     8     14      1 ;     C5 - O2    
     8     15      1 ;     C5 - N1    
     9     11      1 ;     H4 - H5    
     9     12      1 ;     H4 - S1    
    10      4      1 ;     C6 - H2    
    10      5      1 ;     C6 - C3    
    10     12      1 ;     C6 - S1    
    12     17      1 ;     S1 - C8    
    12     23      1 ;     S1 - C12   
    12     30      1 ;     S1 - O3    
    12     31      1 ;     S1 - O4    
    12     32      1 ;     S1 - C13   
    13     16      1 ;     O1 - C7    
    13     29      1 ;     O1 - S2    
    14     16      1 ;     O2 - C7    
    14     29      1 ;     O2 - S2    
    15     18      1 ;     N1 - C9    
    15     21      1 ;     N1 - C11   
    15     24      1 ;     N1 - H8    
    15     28      1 ;     N1 - CL1   
    15     33      1 ;     N1 - C14   
    15     41      1 ;     N1 - C18   
    16     19      1 ;     C7 - H6    
    16     20      1 ;     C7 - C10   
    16     22      1 ;     C7 - H7    
    16     30      1 ;     C7 - O3    
    16     31      1 ;     C7 - O4    
    16     32      1 ;     C7 - C13   
    17     21      1 ;     C8 - C11   
    17     24      1 ;     C8 - H8    
    17     25      1 ;     C8 - N2    
    17     29      1 ;     C8 - S2    
    18     22      1 ;     C9 - H7    
    18     23      1 ;     C9 - C12   
    18     26      1 ;     C9 - H9    
    18     27      1 ;     C9 - H10   
    19     21      1 ;     H6 - C11   
    19     25      1 ;     H6 - N2    
    19     28      1 ;     H6 - CL1   
    20     24      1 ;    C10 - H8    
    20     28      1 ;    C10 - CL1   
    21     26      1 ;    C11 - H9    
    21     27      1 ;    C11 - H10   
    22     24      1 ;     H7 - H8    
    22     25      1 ;     H7 - N2    
    23     25      1 ;    C12 - N2    
    23     28      1 ;    C12 - CL1   
    23     29      1 ;    C12 - S2    
    29     34      1 ;     S2 - H11   
    29     35      1 ;     S2 - C15   
    29     39      1 ;     S2 - C17   
    29     42      1 ;     S2 - H15   
    30     33      1 ;     O3 - C14   
    30     41      1 ;     O3 - C18   
    31     33      1 ;     O4 - C14   
    31     41      1 ;     O4 - C18   
    32     36      1 ;    C13 - H12   
    32     37      1 ;    C13 - C16   
    32     40      1 ;    C13 - H14   
    33     38      1 ;    C14 - H13   
    33     39      1 ;    C14 - C17   
    33     42      1 ;    C14 - H15   
    34     36      1 ;    H11 - H12   
    34     37      1 ;    H11 - C16   
    34     41      1 ;    H11 - C18   
    35     40      1 ;    C15 - H14   
    35     41      1 ;    C15 - C18   
    36     38      1 ;    H12 - H13   
    36     39      1 ;    H12 - C17   
    37     42      1 ;    C16 - H15   
    38     40      1 ;    H13 - H14   
    38     41      1 ;    H13 - C18   
    40     42      1 ;    H14 - H15   

[ angles ]
;   ai     aj     ak    funct   theta         cth
     1      3      4      1    1.1988e+02    4.0752e+02 ;     C1 - C2     - H2    
     1      3      5      1    1.2002e+02    5.7572e+02 ;     C1 - C2     - C3    
     1     10      8      1    1.2002e+02    5.7572e+02 ;     C1 - C6     - C5    
     1     10     11      1    1.1988e+02    4.0752e+02 ;     C1 - C6     - H5    
     2      1      3      1    1.1988e+02    4.0752e+02 ;     H1 - C1     - C2    
     2      1     10      1    1.1988e+02    4.0752e+02 ;     H1 - C1     - C6    
     3      1     10      1    1.2002e+02    5.7572e+02 ;     C2 - C1     - C6    
     3      5      6      1    1.1988e+02    4.0752e+02 ;     C2 - C3     - H3    
     3      5      7      1    1.2002e+02    5.7572e+02 ;     C2 - C3     - C4    
     4      3      5      1    1.1988e+02    4.0752e+02 ;     H2 - C2     - C3    
     5      7      8      1    1.2002e+02    5.7572e+02 ;     C3 - C4     - C5    
     5      7     12      1    1.1942e+02    5.3053e+02 ;     C3 - C4     - S1    
     6      5      7      1    1.1988e+02    4.0752e+02 ;     H3 - C3     - C4    
     7      8      9      1    1.1988e+02    4.0752e+02 ;     C4 - C5     - H4    
     7      8     10      1    1.2002e+02    5.7572e+02 ;     C4 - C5     - C6    
     7     12     13      1    1.0835e+02    7.8910e+02 ;     C4 - S1     - O1    
     7     12     14      1    1.0835e+02    7.8910e+02 ;     C4 - S1     - O2    
     7     12     15      1    1.0550e+02    7.5730e+02 ;     C4 - S1     - N1    
     8      7     12      1    1.1942e+02    5.3053e+02 ;     C5 - C4     - S1    
     8     10     11      1    1.1988e+02    4.0752e+02 ;     C5 - C6     - H5    
     9      8     10      1    1.1988e+02    4.0752e+02 ;     H4 - C5     - C6    
    12     15     16      1    1.2523e+02    5.2049e+02 ;     S1 - N1     - C7    
    12     15     29      1    1.2027e+02    5.3555e+02 ;     S1 - N1     - S2    
    13     12     14      1    1.2141e+02    1.0577e+03 ;     O1 - S1     - O2    
    13     12     15      1    1.0623e+02    1.0301e+03 ;     O1 - S1     - N1    
    14     12     15      1    1.0623e+02    1.0301e+03 ;     O2 - S1     - N1    
    15     16     17      1    1.2095e+02    7.2132e+02 ;     N1 - C7     - C8    
    15     16     23      1    1.2095e+02    7.2132e+02 ;     N1 - C7     - C12   
    15     29     30      1    1.0623e+02    1.0301e+03 ;     N1 - S2     - O3    
    15     29     31      1    1.0623e+02    1.0301e+03 ;     N1 - S2     - O4    
    15     29     32      1    1.0550e+02    7.5730e+02 ;     N1 - S2     - C13   
    16     15     29      1    1.2523e+02    5.2049e+02 ;     C7 - N1     - S2    
    16     17     18      1    1.2002e+02    5.7572e+02 ;     C7 - C8     - C9    
    16     17     28      1    1.1939e+02    6.0333e+02 ;     C7 - C8     - CL1   
    16     23     21      1    1.2002e+02    5.7572e+02 ;     C7 - C12    - C11   
    16     23     24      1    1.1988e+02    4.0752e+02 ;     C7 - C12    - H8    
    17     16     23      1    1.2002e+02    5.7572e+02 ;     C8 - C7     - C12   
    17     18     19      1    1.1988e+02    4.0752e+02 ;     C8 - C9     - H6    
    17     18     20      1    1.2002e+02    5.7572e+02 ;     C8 - C9     - C10   
    18     17     28      1    1.1939e+02    6.0333e+02 ;     C9 - C8     - CL1   
    18     20     21      1    1.2002e+02    5.7572e+02 ;     C9 - C10    - C11   
    18     20     25      1    1.2095e+02    7.2132e+02 ;     C9 - C10    - N2    
    19     18     20      1    1.1988e+02    4.0752e+02 ;     H6 - C9     - C10   
    20     21     22      1    1.1988e+02    4.0752e+02 ;    C10 - C11    - H7    
    20     21     23      1    1.2002e+02    5.7572e+02 ;    C10 - C11    - C12   
    20     25     26      1    1.1607e+02    4.0836e+02 ;    C10 - N2     - H9    
    20     25     27      1    1.1607e+02    4.0836e+02 ;    C10 - N2     - H10   
    21     20     25      1    1.2095e+02    7.2132e+02 ;    C11 - C10    - N2    
    21     23     24      1    1.1988e+02    4.0752e+02 ;    C11 - C12    - H8    
    22     21     23      1    1.1988e+02    4.0752e+02 ;     H7 - C11    - C12   
    26     25     27      1    1.1512e+02    3.3054e+02 ;     H9 - N2     - H10   
    29     32     33      1    1.1942e+02    5.3053e+02 ;     S2 - C13    - C14   
    29     32     41      1    1.1942e+02    5.3053e+02 ;     S2 - C13    - C18   
    30     29     31      1    1.2141e+02    1.0577e+03 ;     O3 - S2     - O4    
    30     29     32      1    1.0835e+02    7.8910e+02 ;     O3 - S2     - C13   
    31     29     32      1    1.0835e+02    7.8910e+02 ;     O4 - S2     - C13   
    32     33     34      1    1.1988e+02    4.0752e+02 ;    C13 - C14    - H11   
    32     33     35      1    1.2002e+02    5.7572e+02 ;    C13 - C14    - C15   
    32     41     39      1    1.2002e+02    5.7572e+02 ;    C13 - C18    - C17   
    32     41     42      1    1.1988e+02    4.0752e+02 ;    C13 - C18    - H15   
    33     32     41      1    1.2002e+02    5.7572e+02 ;    C14 - C13    - C18   
    33     35     36      1    1.1988e+02    4.0752e+02 ;    C14 - C15    - H12   
    33     35     37      1    1.2002e+02    5.7572e+02 ;    C14 - C15    - C16   
    34     33     35      1    1.1988e+02    4.0752e+02 ;    H11 - C14    - C15   
    35     37     38      1    1.1988e+02    4.0752e+02 ;    C15 - C16    - H13   
    35     37     39      1    1.2002e+02    5.7572e+02 ;    C15 - C16    - C17   
    36     35     37      1    1.1988e+02    4.0752e+02 ;    H12 - C15    - C16   
    37     39     40      1    1.1988e+02    4.0752e+02 ;    C16 - C17    - H14   
    37     39     41      1    1.2002e+02    5.7572e+02 ;    C16 - C17    - C18   
    38     37     39      1    1.1988e+02    4.0752e+02 ;    H13 - C16    - C17   
    39     41     42      1    1.1988e+02    4.0752e+02 ;    C17 - C18    - H15   
    40     39     41      1    1.1988e+02    4.0752e+02 ;    H14 - C17    - C18   

[ dihedrals ] ; propers
; for gromacs 4.5 or higher, using funct 9
;    i      j      k      l   func   phase     kd      pn
     1      3      5      6      9   180.00  15.16700   2 ;     C1-    C2-    C3-    H3
     1      3      5      7      9   180.00  15.16700   2 ;     C1-    C2-    C3-    C4
     1     10      8      7      9   180.00  15.16700   2 ;     C1-    C6-    C5-    C4
     1     10      8      9      9   180.00  15.16700   2 ;     C1-    C6-    C5-    H4
     2      1      3      4      9   180.00  15.16700   2 ;     H1-    C1-    C2-    H2
     2      1      3      5      9   180.00  15.16700   2 ;     H1-    C1-    C2-    C3
     2      1     10      8      9   180.00  15.16700   2 ;     H1-    C1-    C6-    C5
     2      1     10     11      9   180.00  15.16700   2 ;     H1-    C1-    C6-    H5
     3      1     10      8      9   180.00  15.16700   2 ;     C2-    C1-    C6-    C5
     3      1     10     11      9   180.00  15.16700   2 ;     C2-    C1-    C6-    H5
     3      5      7      8      9   180.00  15.16700   2 ;     C2-    C3-    C4-    C5
     3      5      7     12      9   180.00  15.16700   2 ;     C2-    C3-    C4-    S1
     4      3      5      6      9   180.00  15.16700   2 ;     H2-    C2-    C3-    H3
     4      3      5      7      9   180.00  15.16700   2 ;     H2-    C2-    C3-    C4
     5      7      8      9      9   180.00  15.16700   2 ;     C3-    C4-    C5-    H4
     5      7      8     10      9   180.00  15.16700   2 ;     C3-    C4-    C5-    C6
     5      7     12     13      9   180.00   5.43920   2 ;     C3-    C4-    S1-    O1
     5      7     12     14      9   180.00   5.43920   2 ;     C3-    C4-    S1-    O2
     5      7     12     15      9   180.00   5.43920   2 ;     C3-    C4-    S1-    N1
     6      5      7      8      9   180.00  15.16700   2 ;     H3-    C3-    C4-    C5
     6      5      7     12      9   180.00  15.16700   2 ;     H3-    C3-    C4-    S1
     7      8     10     11      9   180.00  15.16700   2 ;     C4-    C5-    C6-    H5
     7     12     15     16      9     0.00   4.14216   3 ;     C4-    S1-    N1-    C7
     7     12     15     16      9   180.00   0.41840   2 ;     C4-    S1-    N1-    C7
     7     12     15     29      9   180.00   0.41840   2 ;     C4-    S1-    N1-    S2
     8      7     12     13      9   180.00   5.43920   2 ;     C5-    C4-    S1-    O1
     8      7     12     14      9   180.00   5.43920   2 ;     C5-    C4-    S1-    O2
     8      7     12     15      9   180.00   5.43920   2 ;     C5-    C4-    S1-    N1
     9      8      7     12      9   180.00  15.16700   2 ;     H4-    C5-    C4-    S1
     9      8     10     11      9   180.00  15.16700   2 ;     H4-    C5-    C6-    H5
    10      1      3      4      9   180.00  15.16700   2 ;     C6-    C1-    C2-    H2
    10      1      3      5      9   180.00  15.16700   2 ;     C6-    C1-    C2-    C3
    10      8      7     12      9   180.00  15.16700   2 ;     C6-    C5-    C4-    S1
    12     15     16     17      9   180.00   4.39320   2 ;     S1-    N1-    C7-    C8
    12     15     16     23      9   180.00   4.39320   2 ;     S1-    N1-    C7-   C12
    12     15     29     30      9   180.00   0.41840   2 ;     S1-    N1-    S2-    O3
    12     15     29     31      9   180.00   0.41840   2 ;     S1-    N1-    S2-    O4
    12     15     29     32      9   180.00   0.41840   2 ;     S1-    N1-    S2-   C13
    13     12     15     16      9   180.00   0.41840   2 ;     O1-    S1-    N1-    C7
    13     12     15     29      9   180.00   0.41840   2 ;     O1-    S1-    N1-    S2
    14     12     15     16      9   180.00   0.41840   2 ;     O2-    S1-    N1-    C7
    14     12     15     29      9   180.00   0.41840   2 ;     O2-    S1-    N1-    S2
    15     16     17     18      9   180.00  15.16700   2 ;     N1-    C7-    C8-    C9
    15     16     17     28      9   180.00  15.16700   2 ;     N1-    C7-    C8-   CL1
    15     16     23     21      9   180.00  15.16700   2 ;     N1-    C7-   C12-   C11
    15     16     23     24      9   180.00  15.16700   2 ;     N1-    C7-   C12-    H8
    15     29     32     33      9   180.00   5.43920   2 ;     N1-    S2-   C13-   C14
    15     29     32     41      9   180.00   5.43920   2 ;     N1-    S2-   C13-   C18
    16     15     29     30      9   180.00   0.41840   2 ;     C7-    N1-    S2-    O3
    16     15     29     31      9   180.00   0.41840   2 ;     C7-    N1-    S2-    O4
    16     15     29     32      9     0.00   4.14216   3 ;     C7-    N1-    S2-   C13
    16     15     29     32      9   180.00   0.41840   2 ;     C7-    N1-    S2-   C13
    16     17     18     19      9   180.00  15.16700   2 ;     C7-    C8-    C9-    H6
    16     17     18     20      9   180.00  15.16700   2 ;     C7-    C8-    C9-   C10
    16     23     21     20      9   180.00  15.16700   2 ;     C7-   C12-   C11-   C10
    16     23     21     22      9   180.00  15.16700   2 ;     C7-   C12-   C11-    H7
    17     16     15     29      9   180.00   4.39320   2 ;     C8-    C7-    N1-    S2
    17     16     23     21      9   180.00  15.16700   2 ;     C8-    C7-   C12-   C11
    17     16     23     24      9   180.00  15.16700   2 ;     C8-    C7-   C12-    H8
    17     18     20     21      9   180.00  15.16700   2 ;     C8-    C9-   C10-   C11
    17     18     20     25      9   180.00  15.16700   2 ;     C8-    C9-   C10-    N2
    18     17     16     23      9   180.00  15.16700   2 ;     C9-    C8-    C7-   C12
    18     20     21     22      9   180.00  15.16700   2 ;     C9-   C10-   C11-    H7
    18     20     21     23      9   180.00  15.16700   2 ;     C9-   C10-   C11-   C12
    18     20     25     26      9   180.00   4.39320   2 ;     C9-   C10-    N2-    H9
    18     20     25     27      9   180.00   4.39320   2 ;     C9-   C10-    N2-   H10
    19     18     17     28      9   180.00  15.16700   2 ;     H6-    C9-    C8-   CL1
    19     18     20     21      9   180.00  15.16700   2 ;     H6-    C9-   C10-   C11
    19     18     20     25      9   180.00  15.16700   2 ;     H6-    C9-   C10-    N2
    20     18     17     28      9   180.00  15.16700   2 ;    C10-    C9-    C8-   CL1
    20     21     23     24      9   180.00  15.16700   2 ;    C10-   C11-   C12-    H8
    21     20     25     26      9   180.00   4.39320   2 ;    C11-   C10-    N2-    H9
    21     20     25     27      9   180.00   4.39320   2 ;    C11-   C10-    N2-   H10
    22     21     20     25      9   180.00  15.16700   2 ;     H7-   C11-   C10-    N2
    22     21     23     24      9   180.00  15.16700   2 ;     H7-   C11-   C12-    H8
    23     16     15     29      9   180.00   4.39320   2 ;    C12-    C7-    N1-    S2
    23     16     17     28      9   180.00  15.16700   2 ;    C12-    C7-    C8-   CL1
    23     21     20     25      9   180.00  15.16700   2 ;    C12-   C11-   C10-    N2
    29     32     33     34      9   180.00  15.16700   2 ;     S2-   C13-   C14-   H11
    29     32     33     35      9   180.00  15.16700   2 ;     S2-   C13-   C14-   C15
    29     32     41     39      9   180.00  15.16700   2 ;     S2-   C13-   C18-   C17
    29     32     41     42      9   180.00  15.16700   2 ;     S2-   C13-   C18-   H15
    30     29     32     33      9   180.00   5.43920   2 ;     O3-    S2-   C13-   C14
    30     29     32     41      9   180.00   5.43920   2 ;     O3-    S2-   C13-   C18
    31     29     32     33      9   180.00   5.43920   2 ;     O4-    S2-   C13-   C14
    31     29     32     41      9   180.00   5.43920   2 ;     O4-    S2-   C13-   C18
    32     33     35     36      9   180.00  15.16700   2 ;    C13-   C14-   C15-   H12
    32     33     35     37      9   180.00  15.16700   2 ;    C13-   C14-   C15-   C16
    32     41     39     37      9   180.00  15.16700   2 ;    C13-   C18-   C17-   C16
    32     41     39     40      9   180.00  15.16700   2 ;    C13-   C18-   C17-   H14
    33     32     41     39      9   180.00  15.16700   2 ;    C14-   C13-   C18-   C17
    33     32     41     42      9   180.00  15.16700   2 ;    C14-   C13-   C18-   H15
    33     35     37     38      9   180.00  15.16700   2 ;    C14-   C15-   C16-   H13
    33     35     37     39      9   180.00  15.16700   2 ;    C14-   C15-   C16-   C17
    34     33     32     41      9   180.00  15.16700   2 ;    H11-   C14-   C13-   C18
    34     33     35     36      9   180.00  15.16700   2 ;    H11-   C14-   C15-   H12
    34     33     35     37      9   180.00  15.16700   2 ;    H11-   C14-   C15-   C16
    35     33     32     41      9   180.00  15.16700   2 ;    C15-   C14-   C13-   C18
    35     37     39     40      9   180.00  15.16700   2 ;    C15-   C16-   C17-   H14
    35     37     39     41      9   180.00  15.16700   2 ;    C15-   C16-   C17-   C18
    36     35     37     38      9   180.00  15.16700   2 ;    H12-   C15-   C16-   H13
    36     35     37     39      9   180.00  15.16700   2 ;    H12-   C15-   C16-   C17
    37     39     41     42      9   180.00  15.16700   2 ;    C16-   C17-   C18-   H15
    38     37     39     40      9   180.00  15.16700   2 ;    H13-   C16-   C17-   H14
    38     37     39     41      9   180.00  15.16700   2 ;    H13-   C16-   C17-   C18
    40     39     41     42      9   180.00  15.16700   2 ;    H14-   C17-   C18-   H15

[ dihedrals ] ; impropers
; treated as propers in GROMACS to use correct AMBER analytical function
;    i      j      k      l   func   phase     kd      pn
     1      5      3      4      4   180.00   4.60240   2 ;     C1-    C3-    C2-    H2
     1      8     10     11      4   180.00   4.60240   2 ;     C1-    C5-    C6-    H5
     2      1     10      3      4   180.00   4.60240   2 ;     H1-    C1-    C6-    C2
     3      7      5      6      4   180.00   4.60240   2 ;     C2-    C4-    C3-    H3
     5      8      7     12      4   180.00   4.60240   2 ;     C3-    C5-    C4-    S1
     7     10      8      9      4   180.00   4.60240   2 ;     C4-    C6-    C5-    H4
    16     12     15     29      4   180.00   4.60240   2 ;     C7-    S1-    N1-    S2
    16     18     17     28      4   180.00   4.60240   2 ;     C7-    C9-    C8-   CL1
    16     21     23     24      4   180.00   4.60240   2 ;     C7-   C11-   C12-    H8
    17     20     18     19      4   180.00   4.60240   2 ;     C8-   C10-    C9-    H6
    17     23     16     15      4   180.00   4.60240   2 ;     C8-   C12-    C7-    N1
    18     21     20     25      4   180.00   4.60240   2 ;     C9-   C11-   C10-    N2
    20     23     21     22      4   180.00   4.60240   2 ;    C10-   C12-   C11-    H7
    20     26     25     27      4   180.00   4.60240   2 ;    C10-    H9-    N2-   H10
    32     35     33     34      4   180.00   4.60240   2 ;    C13-   C15-   C14-   H11
    32     39     41     42      4   180.00   4.60240   2 ;    C13-   C17-   C18-   H15
    33     37     35     36      4   180.00   4.60240   2 ;    C14-   C16-   C15-   H12
    33     41     32     29      4   180.00   4.60240   2 ;    C14-   C18-   C13-    S2
    35     39     37     38      4   180.00   4.60240   2 ;    C15-   C17-   C16-   H13
    37     41     39     40      4   180.00   4.60240   2 ;    C16-   C18-   C17-   H14
