# Supplementary material for: Probing the binding hypothesis of Smad3 modulators by molecular dynamic simulations for Atherosclerosis Cardiovascular Disease (ASCVD)
Source: PLoS One. 2025 Jun 4;20(6):e0324677. doi: 10.1371/journal.pone.0324677 (PMC12136405; doi:10.1371/journal.pone.0324677)
Supplement: S1 MD — (ZIP) [file pone.0324677.s014.zip › MD Supplementary data/Smad3-Ligand Complexes/SM16/S16.top]

; S16.top created by acpype (v: 2022.3.11) on Fri Jun 24 18:17:30 2022

[ defaults ]
; nbfunc        comb-rule       gen-pairs       fudgeLJ fudgeQQ
1               2               yes             0.5     0.8333333333

; Include S16.itp topology
#include "S16.itp"

; Ligand position restraints
#ifdef POSRES_LIG
#include "posre_S16.itp"
#endif

[ system ]
 S16

[ molecules ]
; Compound        nmols
 S16       1     
