# Supplementary material for: Probing the binding hypothesis of Smad3 modulators by molecular dynamic simulations for Atherosclerosis Cardiovascular Disease (ASCVD)
Source: PLoS One. 2025 Jun 4;20(6):e0324677. doi: 10.1371/journal.pone.0324677 (PMC12136405; doi:10.1371/journal.pone.0324677)
Supplement: S1 MD — (ZIP) [file pone.0324677.s014.zip › MD Supplementary data/Smad3-Ligand Complexes/SM17/sm17.gro]

sm17.gro created by acpype (v: 2020-11-11T22:59:34CET) on Thu Mar 31 07:18:40 2022
 52
    1  SM1    C    1   5.872   4.888   3.805
    1  SM1    H    2   5.909   4.986   3.823
    1  SM1   C1    3   5.904   4.824   3.685
    1  SM1   H1    4   5.965   4.873   3.613
    1  SM1   C2    5   5.855   4.697   3.660
    1  SM1   H2    6   5.879   4.649   3.569
    1  SM1   C3    7   5.774   4.631   3.755
    1  SM1   C4    8   5.742   4.695   3.877
    1  SM1   C5    9   5.792   4.825   3.899
    1  SM1   H3   10   5.770   4.877   3.988
    1  SM1   C6   11   5.658   4.625   3.975
    1  SM1   C7   12   5.606   4.495   3.944
    1  SM1   C8   13   5.521   4.428   4.037
    1  SM1   C9   14   5.487   4.495   4.159
    1  SM1  C10   15   5.542   4.617   4.190
    1  SM1   H4   16   5.519   4.663   4.283
    1  SM1  C11   17   5.627   4.681   4.099
    1  SM1   H5   18   5.666   4.775   4.128
    1  SM1    N   19   5.398   4.440   4.251
    1  SM1   H6   20   5.358   4.345   4.229
    1  SM1  C12   21   5.364   4.492   4.377
    1  SM1  C13   22   5.466   4.511   4.471
    1  SM1   H7   23   5.565   4.482   4.449
    1  SM1  C14   24   5.436   4.567   4.594
    1  SM1   H8   25   5.513   4.581   4.666
    1  SM1  C15   26   5.306   4.605   4.624
    1  SM1   H9   27   5.285   4.649   4.718
    1  SM1  C16   28   5.202   4.585   4.531
    1  SM1  C17   29   5.229   4.525   4.407
    1  SM1  C18   30   5.118   4.499   4.315
    1  SM1    O   31   5.134   4.432   4.213
    1  SM1  C19   32   4.985   4.550   4.344
    1  SM1  C20   33   4.880   4.537   4.251
    1  SM1  H10   34   4.898   4.489   4.158
    1  SM1  C21   35   4.753   4.586   4.279
    1  SM1  H11   36   4.675   4.575   4.208
    1  SM1  C22   37   4.729   4.649   4.401
    1  SM1  H12   38   4.632   4.687   4.422
    1  SM1  C23   39   4.831   4.663   4.494
    1  SM1  H13   40   4.811   4.712   4.586
    1  SM1  C24   41   4.959   4.614   4.467
    1  SM1  C25   42   5.067   4.628   4.564
    1  SM1   O1   43   5.043   4.677   4.674
    1  SM1  C26   44   5.476   4.297   4.007
    1  SM1  H14   45   5.417   4.245   4.078
    1  SM1  C27   46   5.509   4.236   3.889
    1  SM1  H15   47   5.474   4.138   3.867
    1  SM1  C28   48   5.590   4.303   3.796
    1  SM1  H16   49   5.614   4.255   3.704
    1  SM1  C29   50   5.638   4.430   3.822
    1  SM1  C30   51   5.723   4.498   3.726
    1  SM1   O2   52   5.752   4.443   3.619
   26.66200    16.95000    22.98000
