# Supplementary material for: Probing the binding hypothesis of Smad3 modulators by molecular dynamic simulations for Atherosclerosis Cardiovascular Disease (ASCVD)
Source: PLoS One. 2025 Jun 4;20(6):e0324677. doi: 10.1371/journal.pone.0324677 (PMC12136405; doi:10.1371/journal.pone.0324677)
Supplement: S1 MD — (ZIP) [file pone.0324677.s014.zip › MD Supplementary data/Smad3-Ligand Complexes/SM17/sm17.itp]

; sm17.itp created by acpype (v: 2020-11-11T22:59:34CET) on Thu Mar 31 07:18:40 2022

[ atomtypes ]
;name   bond_type     mass     charge   ptype   sigma         epsilon       Amb
 ca       ca          0.00000  0.00000   A     3.31521e-01   4.13379e-01 ; 1.86  0.0988
 ha       ha          0.00000  0.00000   A     2.62548e-01   6.73624e-02 ; 1.47  0.0161
 nu       nu          0.00000  0.00000   A     3.27904e-01   6.46428e-01 ; 1.84  0.1545
 hn       hn          0.00000  0.00000   A     1.10650e-01   4.18400e-02 ; 0.62  0.0100
 c        c           0.00000  0.00000   A     3.31521e-01   4.13379e-01 ; 1.86  0.0988
 o        o           0.00000  0.00000   A     3.04812e-01   6.12119e-01 ; 1.71  0.1463

[ moleculetype ]
;name            nrexcl
 sm17           3

[ atoms ]
;   nr  type  resi  res  atom  cgnr     charge      mass       ; qtot   bond_type
     1   ca     1   SM1     C    1    -0.100000     12.01000 ; qtot -0.100
     2   ha     1   SM1     H    2     0.134000      1.00800 ; qtot 0.034
     3   ca     1   SM1    C1    3    -0.146000     12.01000 ; qtot -0.112
     4   ha     1   SM1    H1    4     0.139000      1.00800 ; qtot 0.027
     5   ca     1   SM1    C2    5    -0.070000     12.01000 ; qtot -0.043
     6   ha     1   SM1    H2    6     0.158000      1.00800 ; qtot 0.115
     7   ca     1   SM1    C3    7    -0.161600     12.01000 ; qtot -0.047
     8   ca     1   SM1    C4    8     0.025000     12.01000 ; qtot -0.022
     9   ca     1   SM1    C5    9    -0.143000     12.01000 ; qtot -0.165
    10   ha     1   SM1    H3   10     0.133000      1.00800 ; qtot -0.032
    11   ca     1   SM1    C6   11    -0.067000     12.01000 ; qtot -0.099
    12   ca     1   SM1    C7   12     0.035000     12.01000 ; qtot -0.064
    13   ca     1   SM1    C8   13    -0.076000     12.01000 ; qtot -0.140
    14   ca     1   SM1    C9   14     0.192600     12.01000 ; qtot 0.053
    15   ca     1   SM1   C10   15    -0.204000     12.01000 ; qtot -0.151
    16   ha     1   SM1    H4   16     0.146000      1.00800 ; qtot -0.005
    17   ca     1   SM1   C11   17    -0.064000     12.01000 ; qtot -0.069
    18   ha     1   SM1    H5   18     0.138000      1.00800 ; qtot 0.069
    19   nu     1   SM1     N   19    -0.654000     14.01000 ; qtot -0.585
    20   hn     1   SM1    H6   20     0.472800      1.00800 ; qtot -0.112
    21   ca     1   SM1   C12   21     0.225600     12.01000 ; qtot 0.113
    22   ca     1   SM1   C13   22    -0.171000     12.01000 ; qtot -0.058
    23   ha     1   SM1    H7   23     0.155000      1.00800 ; qtot 0.097
    24   ca     1   SM1   C14   24    -0.082000     12.01000 ; qtot 0.015
    25   ha     1   SM1    H8   25     0.145000      1.00800 ; qtot 0.160
    26   ca     1   SM1   C15   26    -0.124000     12.01000 ; qtot 0.036
    27   ha     1   SM1    H9   27     0.162000      1.00800 ; qtot 0.198
    28   ca     1   SM1   C16   28    -0.095600     12.01000 ; qtot 0.103
    29   ca     1   SM1   C17   29    -0.196600     12.01000 ; qtot -0.094
    30    c     1   SM1   C18   30     0.600300     12.01000 ; qtot 0.506
    31    o     1   SM1     O   31    -0.557100     16.00000 ; qtot -0.051
    32   ca     1   SM1   C19   32    -0.127600     12.01000 ; qtot -0.178
    33   ca     1   SM1   C20   33    -0.085000     12.01000 ; qtot -0.263
    34   ha     1   SM1   H10   34     0.158000      1.00800 ; qtot -0.105
    35   ca     1   SM1   C21   35    -0.116000     12.01000 ; qtot -0.221
    36   ha     1   SM1   H11   36     0.142000      1.00800 ; qtot -0.079
    37   ca     1   SM1   C22   37    -0.116000     12.01000 ; qtot -0.195
    38   ha     1   SM1   H12   38     0.142000      1.00800 ; qtot -0.053
    39   ca     1   SM1   C23   39    -0.085000     12.01000 ; qtot -0.138
    40   ha     1   SM1   H13   40     0.159000      1.00800 ; qtot 0.021
    41   ca     1   SM1   C24   41    -0.130600     12.01000 ; qtot -0.110
    42    c     1   SM1   C25   42     0.582300     12.01000 ; qtot 0.472
    43    o     1   SM1    O1   43    -0.517100     16.00000 ; qtot -0.045
    44   ca     1   SM1   C26   44    -0.078000     12.01000 ; qtot -0.123
    45   ha     1   SM1   H14   45     0.142000      1.00800 ; qtot 0.019
    46   ca     1   SM1   C27   46    -0.154000     12.01000 ; qtot -0.135
    47   ha     1   SM1   H15   47     0.143000      1.00800 ; qtot 0.008
    48   ca     1   SM1   C28   48    -0.042000     12.01000 ; qtot -0.034
    49   ha     1   SM1   H16   49     0.161000      1.00800 ; qtot 0.127
    50   ca     1   SM1   C29   50    -0.169600     12.01000 ; qtot -0.042
    51    c     1   SM1   C30   51     0.591300     12.01000 ; qtot 0.549
    52    o     1   SM1    O2   52    -0.549100     16.00000 ; qtot 0.000

[ bonds ]
;   ai     aj funct   r             k
     1      2   1    1.0860e-01    3.3112e+05 ;      C - H     
     1      3   1    1.3980e-01    3.1681e+05 ;      C - C1    
     1      9   1    1.3980e-01    3.1681e+05 ;      C - C5    
     3      4   1    1.0860e-01    3.3112e+05 ;     C1 - H1    
     3      5   1    1.3980e-01    3.1681e+05 ;     C1 - C2    
     5      6   1    1.0860e-01    3.3112e+05 ;     C2 - H2    
     5      7   1    1.3980e-01    3.1681e+05 ;     C2 - C3    
     7      8   1    1.3980e-01    3.1681e+05 ;     C3 - C4    
     7     51   1    1.4910e-01    2.2820e+05 ;     C3 - C30   
     8      9   1    1.3980e-01    3.1681e+05 ;     C4 - C5    
     8     11   1    1.3980e-01    3.1681e+05 ;     C4 - C6    
     9     10   1    1.0860e-01    3.3112e+05 ;     C5 - H3    
    11     12   1    1.3980e-01    3.1681e+05 ;     C6 - C7    
    11     17   1    1.3980e-01    3.1681e+05 ;     C6 - C11   
    12     13   1    1.3980e-01    3.1681e+05 ;     C7 - C8    
    12     50   1    1.3980e-01    3.1681e+05 ;     C7 - C29   
    13     14   1    1.3980e-01    3.1681e+05 ;     C8 - C9    
    13     44   1    1.3980e-01    3.1681e+05 ;     C8 - C26   
    14     15   1    1.3980e-01    3.1681e+05 ;     C9 - C10   
    14     19   1    1.3860e-01    2.9045e+05 ;     C9 - N     
    15     16   1    1.0860e-01    3.3112e+05 ;    C10 - H4    
    15     17   1    1.3980e-01    3.1681e+05 ;    C10 - C11   
    17     18   1    1.0860e-01    3.3112e+05 ;    C11 - H5    
    19     20   1    1.0120e-01    4.4309e+05 ;      N - H6    
    19     21   1    1.3860e-01    2.9045e+05 ;      N - C12   
    21     22   1    1.3980e-01    3.1681e+05 ;    C12 - C13   
    21     29   1    1.3980e-01    3.1681e+05 ;    C12 - C17   
    22     23   1    1.0860e-01    3.3112e+05 ;    C13 - H7    
    22     24   1    1.3980e-01    3.1681e+05 ;    C13 - C14   
    24     25   1    1.0860e-01    3.3112e+05 ;    C14 - H8    
    24     26   1    1.3980e-01    3.1681e+05 ;    C14 - C15   
    26     27   1    1.0860e-01    3.3112e+05 ;    C15 - H9    
    26     28   1    1.3980e-01    3.1681e+05 ;    C15 - C16   
    28     29   1    1.3980e-01    3.1681e+05 ;    C16 - C17   
    28     42   1    1.4910e-01    2.2820e+05 ;    C16 - C25   
    29     30   1    1.4910e-01    2.2820e+05 ;    C17 - C18   
    30     31   1    1.2180e-01    5.4610e+05 ;    C18 - O     
    30     32   1    1.4910e-01    2.2820e+05 ;    C18 - C19   
    32     33   1    1.3980e-01    3.1681e+05 ;    C19 - C20   
    32     41   1    1.3980e-01    3.1681e+05 ;    C19 - C24   
    33     34   1    1.0860e-01    3.3112e+05 ;    C20 - H10   
    33     35   1    1.3980e-01    3.1681e+05 ;    C20 - C21   
    35     36   1    1.0860e-01    3.3112e+05 ;    C21 - H11   
    35     37   1    1.3980e-01    3.1681e+05 ;    C21 - C22   
    37     38   1    1.0860e-01    3.3112e+05 ;    C22 - H12   
    37     39   1    1.3980e-01    3.1681e+05 ;    C22 - C23   
    39     40   1    1.0860e-01    3.3112e+05 ;    C23 - H13   
    39     41   1    1.3980e-01    3.1681e+05 ;    C23 - C24   
    41     42   1    1.4910e-01    2.2820e+05 ;    C24 - C25   
    42     43   1    1.2180e-01    5.4610e+05 ;    C25 - O1    
    44     45   1    1.0860e-01    3.3112e+05 ;    C26 - H14   
    44     46   1    1.3980e-01    3.1681e+05 ;    C26 - C27   
    46     47   1    1.0860e-01    3.3112e+05 ;    C27 - H15   
    46     48   1    1.3980e-01    3.1681e+05 ;    C27 - C28   
    48     49   1    1.0860e-01    3.3112e+05 ;    C28 - H16   
    48     50   1    1.3980e-01    3.1681e+05 ;    C28 - C29   
    50     51   1    1.4910e-01    2.2820e+05 ;    C29 - C30   
    51     52   1    1.2180e-01    5.4610e+05 ;    C30 - O2    

[ pairs ]
;   ai     aj    funct
     1      6      1 ;      C - H2    
     1      7      1 ;      C - C3    
     1     11      1 ;      C - C6    
     2      4      1 ;      H - H1    
     2      5      1 ;      H - C2    
     2      8      1 ;      H - C4    
     2     10      1 ;      H - H3    
     3      8      1 ;     C1 - C4    
     3     10      1 ;     C1 - H3    
     3     51      1 ;     C1 - C30   
     4      6      1 ;     H1 - H2    
     4      7      1 ;     H1 - C3    
     5     11      1 ;     C2 - C6    
     5     50      1 ;     C2 - C29   
     5     52      1 ;     C2 - O2    
     6      8      1 ;     H2 - C4    
     6     51      1 ;     H2 - C30   
     7     10      1 ;     C3 - H3    
     7     12      1 ;     C3 - C7    
     7     17      1 ;     C3 - C11   
     7     48      1 ;     C3 - C28   
     8     13      1 ;     C4 - C8    
     8     15      1 ;     C4 - C10   
     8     18      1 ;     C4 - H5    
     8     50      1 ;     C4 - C29   
     8     52      1 ;     C4 - O2    
     9      4      1 ;     C5 - H1    
     9      5      1 ;     C5 - C2    
     9     12      1 ;     C5 - C7    
     9     17      1 ;     C5 - C11   
     9     51      1 ;     C5 - C30   
    10     11      1 ;     H3 - C6    
    11     14      1 ;     C6 - C9    
    11     16      1 ;     C6 - H4    
    11     44      1 ;     C6 - C26   
    11     48      1 ;     C6 - C28   
    11     51      1 ;     C6 - C30   
    12     15      1 ;     C7 - C10   
    12     18      1 ;     C7 - H5    
    12     19      1 ;     C7 - N     
    12     45      1 ;     C7 - H14   
    12     46      1 ;     C7 - C27   
    12     49      1 ;     C7 - H16   
    12     52      1 ;     C7 - O2    
    13     16      1 ;     C8 - H4    
    13     17      1 ;     C8 - C11   
    13     20      1 ;     C8 - H6    
    13     21      1 ;     C8 - C12   
    13     47      1 ;     C8 - H15   
    13     48      1 ;     C8 - C28   
    13     51      1 ;     C8 - C30   
    14     18      1 ;     C9 - H5    
    14     22      1 ;     C9 - C13   
    14     29      1 ;     C9 - C17   
    14     45      1 ;     C9 - H14   
    14     46      1 ;     C9 - C27   
    14     50      1 ;     C9 - C29   
    15     20      1 ;    C10 - H6    
    15     21      1 ;    C10 - C12   
    15     44      1 ;    C10 - C26   
    16     18      1 ;     H4 - H5    
    16     19      1 ;     H4 - N     
    17     19      1 ;    C11 - N     
    17     50      1 ;    C11 - C29   
    19     23      1 ;      N - H7    
    19     24      1 ;      N - C14   
    19     28      1 ;      N - C16   
    19     30      1 ;      N - C18   
    19     44      1 ;      N - C26   
    20     22      1 ;     H6 - C13   
    20     29      1 ;     H6 - C17   
    21     25      1 ;    C12 - H8    
    21     26      1 ;    C12 - C15   
    21     31      1 ;    C12 - O     
    21     32      1 ;    C12 - C19   
    21     42      1 ;    C12 - C25   
    22     27      1 ;    C13 - H9    
    22     28      1 ;    C13 - C16   
    22     30      1 ;    C13 - C18   
    23     25      1 ;     H7 - H8    
    23     26      1 ;     H7 - C15   
    23     29      1 ;     H7 - C17   
    24     29      1 ;    C14 - C17   
    24     42      1 ;    C14 - C25   
    25     27      1 ;     H8 - H9    
    25     28      1 ;     H8 - C16   
    26     30      1 ;    C15 - C18   
    26     41      1 ;    C15 - C24   
    26     43      1 ;    C15 - O1    
    27     29      1 ;     H9 - C17   
    27     42      1 ;     H9 - C25   
    28     31      1 ;    C16 - O     
    28     32      1 ;    C16 - C19   
    28     39      1 ;    C16 - C23   
    29     33      1 ;    C17 - C20   
    29     41      1 ;    C17 - C24   
    29     43      1 ;    C17 - O1    
    30     34      1 ;    C18 - H10   
    30     35      1 ;    C18 - C21   
    30     39      1 ;    C18 - C23   
    30     42      1 ;    C18 - C25   
    31     33      1 ;      O - C20   
    31     41      1 ;      O - C24   
    32     36      1 ;    C19 - H11   
    32     37      1 ;    C19 - C22   
    32     40      1 ;    C19 - H13   
    32     43      1 ;    C19 - O1    
    33     38      1 ;    C20 - H12   
    33     39      1 ;    C20 - C23   
    33     42      1 ;    C20 - C25   
    34     36      1 ;    H10 - H11   
    34     37      1 ;    H10 - C22   
    34     41      1 ;    H10 - C24   
    35     40      1 ;    C21 - H13   
    35     41      1 ;    C21 - C24   
    36     38      1 ;    H11 - H12   
    36     39      1 ;    H11 - C23   
    37     42      1 ;    C22 - C25   
    38     40      1 ;    H12 - H13   
    38     41      1 ;    H12 - C24   
    39     43      1 ;    C23 - O1    
    40     42      1 ;    H13 - C25   
    44     49      1 ;    C26 - H16   
    44     50      1 ;    C26 - C29   
    45     47      1 ;    H14 - H15   
    45     48      1 ;    H14 - C28   
    46     51      1 ;    C27 - C30   
    47     49      1 ;    H15 - H16   
    47     50      1 ;    H15 - C29   
    48     52      1 ;    C28 - O2    
    49     51      1 ;    H16 - C30   

[ angles ]
;   ai     aj     ak    funct   theta         cth
     1      3      4      1    1.1988e+02    4.0752e+02 ;      C - C1     - H1    
     1      3      5      1    1.2002e+02    5.7572e+02 ;      C - C1     - C2    
     1      9      8      1    1.2002e+02    5.7572e+02 ;      C - C5     - C4    
     1      9     10      1    1.1988e+02    4.0752e+02 ;      C - C5     - H3    
     2      1      3      1    1.1988e+02    4.0752e+02 ;      H - C      - C1    
     2      1      9      1    1.1988e+02    4.0752e+02 ;      H - C      - C5    
     3      1      9      1    1.2002e+02    5.7572e+02 ;     C1 - C      - C5    
     3      5      6      1    1.1988e+02    4.0752e+02 ;     C1 - C2     - H2    
     3      5      7      1    1.2002e+02    5.7572e+02 ;     C1 - C2     - C3    
     4      3      5      1    1.1988e+02    4.0752e+02 ;     H1 - C1     - C2    
     5      7      8      1    1.2002e+02    5.7572e+02 ;     C2 - C3     - C4    
     5      7     51      1    1.2033e+02    5.5564e+02 ;     C2 - C3     - C30   
     6      5      7      1    1.1988e+02    4.0752e+02 ;     H2 - C2     - C3    
     7      8      9      1    1.2002e+02    5.7572e+02 ;     C3 - C4     - C5    
     7      8     11      1    1.2002e+02    5.7572e+02 ;     C3 - C4     - C6    
     7     51     50      1    1.1811e+02    5.4392e+02 ;     C3 - C30    - C29   
     7     51     52      1    1.2260e+02    7.2132e+02 ;     C3 - C30    - O2    
     8      7     51      1    1.2033e+02    5.5564e+02 ;     C4 - C3     - C30   
     8      9     10      1    1.1988e+02    4.0752e+02 ;     C4 - C5     - H3    
     8     11     12      1    1.2002e+02    5.7572e+02 ;     C4 - C6     - C7    
     8     11     17      1    1.2002e+02    5.7572e+02 ;     C4 - C6     - C11   
     9      8     11      1    1.2002e+02    5.7572e+02 ;     C5 - C4     - C6    
    11     12     13      1    1.2002e+02    5.7572e+02 ;     C6 - C7     - C8    
    11     12     50      1    1.2002e+02    5.7572e+02 ;     C6 - C7     - C29   
    11     17     15      1    1.2002e+02    5.7572e+02 ;     C6 - C11    - C10   
    11     17     18      1    1.1988e+02    4.0752e+02 ;     C6 - C11    - H5    
    12     11     17      1    1.2002e+02    5.7572e+02 ;     C7 - C6     - C11   
    12     13     14      1    1.2002e+02    5.7572e+02 ;     C7 - C8     - C9    
    12     13     44      1    1.2002e+02    5.7572e+02 ;     C7 - C8     - C26   
    12     50     48      1    1.2002e+02    5.7572e+02 ;     C7 - C29    - C28   
    12     50     51      1    1.2033e+02    5.5564e+02 ;     C7 - C29    - C30   
    13     12     50      1    1.2002e+02    5.7572e+02 ;     C8 - C7     - C29   
    13     14     15      1    1.2002e+02    5.7572e+02 ;     C8 - C9     - C10   
    13     14     19      1    1.2095e+02    7.2132e+02 ;     C8 - C9     - N     
    13     44     45      1    1.1988e+02    4.0752e+02 ;     C8 - C26    - H14   
    13     44     46      1    1.2002e+02    5.7572e+02 ;     C8 - C26    - C27   
    14     13     44      1    1.2002e+02    5.7572e+02 ;     C9 - C8     - C26   
    14     15     16      1    1.1988e+02    4.0752e+02 ;     C9 - C10    - H4    
    14     15     17      1    1.2002e+02    5.7572e+02 ;     C9 - C10    - C11   
    14     19     20      1    1.1607e+02    4.0836e+02 ;     C9 - N      - H6    
    14     19     21      1    1.2746e+02    5.4559e+02 ;     C9 - N      - C12   
    15     14     19      1    1.2095e+02    7.2132e+02 ;    C10 - C9     - N     
    15     17     18      1    1.1988e+02    4.0752e+02 ;    C10 - C11    - H5    
    16     15     17      1    1.1988e+02    4.0752e+02 ;     H4 - C10    - C11   
    19     21     22      1    1.2095e+02    7.2132e+02 ;      N - C12    - C13   
    19     21     29      1    1.2095e+02    7.2132e+02 ;      N - C12    - C17   
    20     19     21      1    1.1607e+02    4.0836e+02 ;     H6 - N      - C12   
    21     22     23      1    1.1988e+02    4.0752e+02 ;    C12 - C13    - H7    
    21     22     24      1    1.2002e+02    5.7572e+02 ;    C12 - C13    - C14   
    21     29     28      1    1.2002e+02    5.7572e+02 ;    C12 - C17    - C16   
    21     29     30      1    1.2033e+02    5.5564e+02 ;    C12 - C17    - C18   
    22     21     29      1    1.2002e+02    5.7572e+02 ;    C13 - C12    - C17   
    22     24     25      1    1.1988e+02    4.0752e+02 ;    C13 - C14    - H8    
    22     24     26      1    1.2002e+02    5.7572e+02 ;    C13 - C14    - C15   
    23     22     24      1    1.1988e+02    4.0752e+02 ;     H7 - C13    - C14   
    24     26     27      1    1.1988e+02    4.0752e+02 ;    C14 - C15    - H9    
    24     26     28      1    1.2002e+02    5.7572e+02 ;    C14 - C15    - C16   
    25     24     26      1    1.1988e+02    4.0752e+02 ;     H8 - C14    - C15   
    26     28     29      1    1.2002e+02    5.7572e+02 ;    C15 - C16    - C17   
    26     28     42      1    1.2033e+02    5.5564e+02 ;    C15 - C16    - C25   
    27     26     28      1    1.1988e+02    4.0752e+02 ;     H9 - C15    - C16   
    28     29     30      1    1.2033e+02    5.5564e+02 ;    C16 - C17    - C18   
    28     42     41      1    1.1811e+02    5.4392e+02 ;    C16 - C25    - C24   
    28     42     43      1    1.2260e+02    7.2132e+02 ;    C16 - C25    - O1    
    29     28     42      1    1.2033e+02    5.5564e+02 ;    C17 - C16    - C25   
    29     30     31      1    1.2260e+02    7.2132e+02 ;    C17 - C18    - O     
    29     30     32      1    1.1811e+02    5.4392e+02 ;    C17 - C18    - C19   
    30     32     33      1    1.2033e+02    5.5564e+02 ;    C18 - C19    - C20   
    30     32     41      1    1.2033e+02    5.5564e+02 ;    C18 - C19    - C24   
    31     30     32      1    1.2260e+02    7.2132e+02 ;      O - C18    - C19   
    32     33     34      1    1.1988e+02    4.0752e+02 ;    C19 - C20    - H10   
    32     33     35      1    1.2002e+02    5.7572e+02 ;    C19 - C20    - C21   
    32     41     39      1    1.2002e+02    5.7572e+02 ;    C19 - C24    - C23   
    32     41     42      1    1.2033e+02    5.5564e+02 ;    C19 - C24    - C25   
    33     32     41      1    1.2002e+02    5.7572e+02 ;    C20 - C19    - C24   
    33     35     36      1    1.1988e+02    4.0752e+02 ;    C20 - C21    - H11   
    33     35     37      1    1.2002e+02    5.7572e+02 ;    C20 - C21    - C22   
    34     33     35      1    1.1988e+02    4.0752e+02 ;    H10 - C20    - C21   
    35     37     38      1    1.1988e+02    4.0752e+02 ;    C21 - C22    - H12   
    35     37     39      1    1.2002e+02    5.7572e+02 ;    C21 - C22    - C23   
    36     35     37      1    1.1988e+02    4.0752e+02 ;    H11 - C21    - C22   
    37     39     40      1    1.1988e+02    4.0752e+02 ;    C22 - C23    - H13   
    37     39     41      1    1.2002e+02    5.7572e+02 ;    C22 - C23    - C24   
    38     37     39      1    1.1988e+02    4.0752e+02 ;    H12 - C22    - C23   
    39     41     42      1    1.2033e+02    5.5564e+02 ;    C23 - C24    - C25   
    40     39     41      1    1.1988e+02    4.0752e+02 ;    H13 - C23    - C24   
    41     42     43      1    1.2260e+02    7.2132e+02 ;    C24 - C25    - O1    
    44     46     47      1    1.1988e+02    4.0752e+02 ;    C26 - C27    - H15   
    44     46     48      1    1.2002e+02    5.7572e+02 ;    C26 - C27    - C28   
    45     44     46      1    1.1988e+02    4.0752e+02 ;    H14 - C26    - C27   
    46     48     49      1    1.1988e+02    4.0752e+02 ;    C27 - C28    - H16   
    46     48     50      1    1.2002e+02    5.7572e+02 ;    C27 - C28    - C29   
    47     46     48      1    1.1988e+02    4.0752e+02 ;    H15 - C27    - C28   
    48     50     51      1    1.2033e+02    5.5564e+02 ;    C28 - C29    - C30   
    49     48     50      1    1.1988e+02    4.0752e+02 ;    H16 - C28    - C29   
    50     51     52      1    1.2260e+02    7.2132e+02 ;    C29 - C30    - O2    

[ dihedrals ] ; propers
; for gromacs 4.5 or higher, using funct 9
;    i      j      k      l   func   phase     kd      pn
     1      3      5      6      9   180.00  15.16700   2 ;      C-    C1-    C2-    H2
     1      3      5      7      9   180.00  15.16700   2 ;      C-    C1-    C2-    C3
     1      9      8      7      9   180.00  15.16700   2 ;      C-    C5-    C4-    C3
     1      9      8     11      9   180.00  15.16700   2 ;      C-    C5-    C4-    C6
     2      1      3      4      9   180.00  15.16700   2 ;      H-     C-    C1-    H1
     2      1      3      5      9   180.00  15.16700   2 ;      H-     C-    C1-    C2
     2      1      9      8      9   180.00  15.16700   2 ;      H-     C-    C5-    C4
     2      1      9     10      9   180.00  15.16700   2 ;      H-     C-    C5-    H3
     3      1      9      8      9   180.00  15.16700   2 ;     C1-     C-    C5-    C4
     3      1      9     10      9   180.00  15.16700   2 ;     C1-     C-    C5-    H3
     3      5      7      8      9   180.00  15.16700   2 ;     C1-    C2-    C3-    C4
     3      5      7     51      9   180.00  15.16700   2 ;     C1-    C2-    C3-   C30
     4      3      5      6      9   180.00  15.16700   2 ;     H1-    C1-    C2-    H2
     4      3      5      7      9   180.00  15.16700   2 ;     H1-    C1-    C2-    C3
     5      7      8      9      9   180.00  15.16700   2 ;     C2-    C3-    C4-    C5
     5      7      8     11      9   180.00  15.16700   2 ;     C2-    C3-    C4-    C6
     5      7     51     50      9   180.00   4.18400   2 ;     C2-    C3-   C30-   C29
     5      7     51     52      9   180.00   2.18614   2 ;     C2-    C3-   C30-    O2
     6      5      7      8      9   180.00  15.16700   2 ;     H2-    C2-    C3-    C4
     6      5      7     51      9   180.00  15.16700   2 ;     H2-    C2-    C3-   C30
     7      8      9     10      9   180.00  15.16700   2 ;     C3-    C4-    C5-    H3
     7      8     11     12      9   180.00  15.16700   2 ;     C3-    C4-    C6-    C7
     7      8     11     17      9   180.00  15.16700   2 ;     C3-    C4-    C6-   C11
     7     51     50     12      9   180.00   4.18400   2 ;     C3-   C30-   C29-    C7
     7     51     50     48      9   180.00   4.18400   2 ;     C3-   C30-   C29-   C28
     8      7     51     50      9   180.00   4.18400   2 ;     C4-    C3-   C30-   C29
     8      7     51     52      9   180.00   2.18614   2 ;     C4-    C3-   C30-    O2
     8     11     12     13      9   180.00  15.16700   2 ;     C4-    C6-    C7-    C8
     8     11     12     50      9   180.00  15.16700   2 ;     C4-    C6-    C7-   C29
     8     11     17     15      9   180.00  15.16700   2 ;     C4-    C6-   C11-   C10
     8     11     17     18      9   180.00  15.16700   2 ;     C4-    C6-   C11-    H5
     9      1      3      4      9   180.00  15.16700   2 ;     C5-     C-    C1-    H1
     9      1      3      5      9   180.00  15.16700   2 ;     C5-     C-    C1-    C2
     9      8      7     51      9   180.00  15.16700   2 ;     C5-    C4-    C3-   C30
     9      8     11     12      9   180.00  15.16700   2 ;     C5-    C4-    C6-    C7
     9      8     11     17      9   180.00  15.16700   2 ;     C5-    C4-    C6-   C11
    10      9      8     11      9   180.00  15.16700   2 ;     H3-    C5-    C4-    C6
    11      8      7     51      9   180.00  15.16700   2 ;     C6-    C4-    C3-   C30
    11     12     13     14      9   180.00  15.16700   2 ;     C6-    C7-    C8-    C9
    11     12     13     44      9   180.00  15.16700   2 ;     C6-    C7-    C8-   C26
    11     12     50     48      9   180.00  15.16700   2 ;     C6-    C7-   C29-   C28
    11     12     50     51      9   180.00  15.16700   2 ;     C6-    C7-   C29-   C30
    11     17     15     14      9   180.00  15.16700   2 ;     C6-   C11-   C10-    C9
    11     17     15     16      9   180.00  15.16700   2 ;     C6-   C11-   C10-    H4
    12     11     17     15      9   180.00  15.16700   2 ;     C7-    C6-   C11-   C10
    12     11     17     18      9   180.00  15.16700   2 ;     C7-    C6-   C11-    H5
    12     13     14     15      9   180.00  15.16700   2 ;     C7-    C8-    C9-   C10
    12     13     14     19      9   180.00  15.16700   2 ;     C7-    C8-    C9-     N
    12     13     44     45      9   180.00  15.16700   2 ;     C7-    C8-   C26-   H14
    12     13     44     46      9   180.00  15.16700   2 ;     C7-    C8-   C26-   C27
    12     50     48     46      9   180.00  15.16700   2 ;     C7-   C29-   C28-   C27
    12     50     48     49      9   180.00  15.16700   2 ;     C7-   C29-   C28-   H16
    12     50     51     52      9   180.00   2.18614   2 ;     C7-   C29-   C30-    O2
    13     12     11     17      9   180.00  15.16700   2 ;     C8-    C7-    C6-   C11
    13     12     50     48      9   180.00  15.16700   2 ;     C8-    C7-   C29-   C28
    13     12     50     51      9   180.00  15.16700   2 ;     C8-    C7-   C29-   C30
    13     14     15     16      9   180.00  15.16700   2 ;     C8-    C9-   C10-    H4
    13     14     15     17      9   180.00  15.16700   2 ;     C8-    C9-   C10-   C11
    13     14     19     20      9   180.00   4.39320   2 ;     C8-    C9-     N-    H6
    13     14     19     21      9   180.00   4.39320   2 ;     C8-    C9-     N-   C12
    13     44     46     47      9   180.00  15.16700   2 ;     C8-   C26-   C27-   H15
    13     44     46     48      9   180.00  15.16700   2 ;     C8-   C26-   C27-   C28
    14     13     12     50      9   180.00  15.16700   2 ;     C9-    C8-    C7-   C29
    14     13     44     45      9   180.00  15.16700   2 ;     C9-    C8-   C26-   H14
    14     13     44     46      9   180.00  15.16700   2 ;     C9-    C8-   C26-   C27
    14     15     17     18      9   180.00  15.16700   2 ;     C9-   C10-   C11-    H5
    14     19     21     22      9   180.00   4.39320   2 ;     C9-     N-   C12-   C13
    14     19     21     29      9   180.00   4.39320   2 ;     C9-     N-   C12-   C17
    15     14     13     44      9   180.00  15.16700   2 ;    C10-    C9-    C8-   C26
    15     14     19     20      9   180.00   4.39320   2 ;    C10-    C9-     N-    H6
    15     14     19     21      9   180.00   4.39320   2 ;    C10-    C9-     N-   C12
    16     15     14     19      9   180.00  15.16700   2 ;     H4-   C10-    C9-     N
    16     15     17     18      9   180.00  15.16700   2 ;     H4-   C10-   C11-    H5
    17     11     12     50      9   180.00  15.16700   2 ;    C11-    C6-    C7-   C29
    17     15     14     19      9   180.00  15.16700   2 ;    C11-   C10-    C9-     N
    19     14     13     44      9   180.00  15.16700   2 ;      N-    C9-    C8-   C26
    19     21     22     23      9   180.00  15.16700   2 ;      N-   C12-   C13-    H7
    19     21     22     24      9   180.00  15.16700   2 ;      N-   C12-   C13-   C14
    19     21     29     28      9   180.00  15.16700   2 ;      N-   C12-   C17-   C16
    19     21     29     30      9   180.00  15.16700   2 ;      N-   C12-   C17-   C18
    20     19     21     22      9   180.00   4.39320   2 ;     H6-     N-   C12-   C13
    20     19     21     29      9   180.00   4.39320   2 ;     H6-     N-   C12-   C17
    21     22     24     25      9   180.00  15.16700   2 ;    C12-   C13-   C14-    H8
    21     22     24     26      9   180.00  15.16700   2 ;    C12-   C13-   C14-   C15
    21     29     28     26      9   180.00  15.16700   2 ;    C12-   C17-   C16-   C15
    21     29     28     42      9   180.00  15.16700   2 ;    C12-   C17-   C16-   C25
    21     29     30     31      9   180.00   2.18614   2 ;    C12-   C17-   C18-     O
    21     29     30     32      9   180.00   4.18400   2 ;    C12-   C17-   C18-   C19
    22     21     29     28      9   180.00  15.16700   2 ;    C13-   C12-   C17-   C16
    22     21     29     30      9   180.00  15.16700   2 ;    C13-   C12-   C17-   C18
    22     24     26     27      9   180.00  15.16700   2 ;    C13-   C14-   C15-    H9
    22     24     26     28      9   180.00  15.16700   2 ;    C13-   C14-   C15-   C16
    23     22     21     29      9   180.00  15.16700   2 ;     H7-   C13-   C12-   C17
    23     22     24     25      9   180.00  15.16700   2 ;     H7-   C13-   C14-    H8
    23     22     24     26      9   180.00  15.16700   2 ;     H7-   C13-   C14-   C15
    24     22     21     29      9   180.00  15.16700   2 ;    C14-   C13-   C12-   C17
    24     26     28     29      9   180.00  15.16700   2 ;    C14-   C15-   C16-   C17
    24     26     28     42      9   180.00  15.16700   2 ;    C14-   C15-   C16-   C25
    25     24     26     27      9   180.00  15.16700   2 ;     H8-   C14-   C15-    H9
    25     24     26     28      9   180.00  15.16700   2 ;     H8-   C14-   C15-   C16
    26     28     29     30      9   180.00  15.16700   2 ;    C15-   C16-   C17-   C18
    26     28     42     41      9   180.00   4.18400   2 ;    C15-   C16-   C25-   C24
    26     28     42     43      9   180.00   2.18614   2 ;    C15-   C16-   C25-    O1
    27     26     28     29      9   180.00  15.16700   2 ;     H9-   C15-   C16-   C17
    27     26     28     42      9   180.00  15.16700   2 ;     H9-   C15-   C16-   C25
    28     29     30     31      9   180.00   2.18614   2 ;    C16-   C17-   C18-     O
    28     29     30     32      9   180.00   4.18400   2 ;    C16-   C17-   C18-   C19
    28     42     41     32      9   180.00   4.18400   2 ;    C16-   C25-   C24-   C19
    28     42     41     39      9   180.00   4.18400   2 ;    C16-   C25-   C24-   C23
    29     28     42     41      9   180.00   4.18400   2 ;    C17-   C16-   C25-   C24
    29     28     42     43      9   180.00   2.18614   2 ;    C17-   C16-   C25-    O1
    29     30     32     33      9   180.00   4.18400   2 ;    C17-   C18-   C19-   C20
    29     30     32     41      9   180.00   4.18400   2 ;    C17-   C18-   C19-   C24
    30     29     28     42      9   180.00  15.16700   2 ;    C18-   C17-   C16-   C25
    30     32     33     34      9   180.00  15.16700   2 ;    C18-   C19-   C20-   H10
    30     32     33     35      9   180.00  15.16700   2 ;    C18-   C19-   C20-   C21
    30     32     41     39      9   180.00  15.16700   2 ;    C18-   C19-   C24-   C23
    30     32     41     42      9   180.00  15.16700   2 ;    C18-   C19-   C24-   C25
    31     30     32     33      9   180.00   2.18614   2 ;      O-   C18-   C19-   C20
    31     30     32     41      9   180.00   2.18614   2 ;      O-   C18-   C19-   C24
    32     33     35     36      9   180.00  15.16700   2 ;    C19-   C20-   C21-   H11
    32     33     35     37      9   180.00  15.16700   2 ;    C19-   C20-   C21-   C22
    32     41     39     37      9   180.00  15.16700   2 ;    C19-   C24-   C23-   C22
    32     41     39     40      9   180.00  15.16700   2 ;    C19-   C24-   C23-   H13
    32     41     42     43      9   180.00   2.18614   2 ;    C19-   C24-   C25-    O1
    33     32     41     39      9   180.00  15.16700   2 ;    C20-   C19-   C24-   C23
    33     32     41     42      9   180.00  15.16700   2 ;    C20-   C19-   C24-   C25
    33     35     37     38      9   180.00  15.16700   2 ;    C20-   C21-   C22-   H12
    33     35     37     39      9   180.00  15.16700   2 ;    C20-   C21-   C22-   C23
    34     33     32     41      9   180.00  15.16700   2 ;    H10-   C20-   C19-   C24
    34     33     35     36      9   180.00  15.16700   2 ;    H10-   C20-   C21-   H11
    34     33     35     37      9   180.00  15.16700   2 ;    H10-   C20-   C21-   C22
    35     33     32     41      9   180.00  15.16700   2 ;    C21-   C20-   C19-   C24
    35     37     39     40      9   180.00  15.16700   2 ;    C21-   C22-   C23-   H13
    35     37     39     41      9   180.00  15.16700   2 ;    C21-   C22-   C23-   C24
    36     35     37     38      9   180.00  15.16700   2 ;    H11-   C21-   C22-   H12
    36     35     37     39      9   180.00  15.16700   2 ;    H11-   C21-   C22-   C23
    37     39     41     42      9   180.00  15.16700   2 ;    C22-   C23-   C24-   C25
    38     37     39     40      9   180.00  15.16700   2 ;    H12-   C22-   C23-   H13
    38     37     39     41      9   180.00  15.16700   2 ;    H12-   C22-   C23-   C24
    39     41     42     43      9   180.00   2.18614   2 ;    C23-   C24-   C25-    O1
    40     39     41     42      9   180.00  15.16700   2 ;    H13-   C23-   C24-   C25
    44     13     12     50      9   180.00  15.16700   2 ;    C26-    C8-    C7-   C29
    44     46     48     49      9   180.00  15.16700   2 ;    C26-   C27-   C28-   H16
    44     46     48     50      9   180.00  15.16700   2 ;    C26-   C27-   C28-   C29
    45     44     46     47      9   180.00  15.16700   2 ;    H14-   C26-   C27-   H15
    45     44     46     48      9   180.00  15.16700   2 ;    H14-   C26-   C27-   C28
    46     48     50     51      9   180.00  15.16700   2 ;    C27-   C28-   C29-   C30
    47     46     48     49      9   180.00  15.16700   2 ;    H15-   C27-   C28-   H16
    47     46     48     50      9   180.00  15.16700   2 ;    H15-   C27-   C28-   C29
    48     50     51     52      9   180.00   2.18614   2 ;    C28-   C29-   C30-    O2
    49     48     50     51      9   180.00  15.16700   2 ;    H16-   C28-   C29-   C30

[ dihedrals ] ; impropers
; treated as propers in GROMACS to use correct AMBER analytical function
;    i      j      k      l   func   phase     kd      pn
     1      5      3      4      4   180.00   4.60240   2 ;      C-    C2-    C1-    H1
     1      8      9     10      4   180.00   4.60240   2 ;      C-    C4-    C5-    H3
     2      1      9      3      4   180.00   4.60240   2 ;      H-     C-    C5-    C1
     3      7      5      6      4   180.00   4.60240   2 ;     C1-    C3-    C2-    H2
     7      9      8     11      4   180.00   4.60240   2 ;     C3-    C5-    C4-    C6
     7     50     51     52      4   180.00  43.93200   2 ;     C3-   C29-   C30-    O2
     8     12     11     17      4   180.00   4.60240   2 ;     C4-    C7-    C6-   C11
    11     13     12     50      4   180.00   4.60240   2 ;     C6-    C8-    C7-   C29
    11     15     17     18      4   180.00   4.60240   2 ;     C6-   C10-   C11-    H5
    12     14     13     44      4   180.00   4.60240   2 ;     C7-    C9-    C8-   C26
    13     15     14     19      4   180.00   4.60240   2 ;     C8-   C10-    C9-     N
    13     46     44     45      4   180.00   4.60240   2 ;     C8-   C27-   C26-   H14
    14     17     15     16      4   180.00   4.60240   2 ;     C9-   C11-   C10-    H4
    14     21     19     20      4   180.00   4.60240   2 ;     C9-   C12-     N-    H6
    21     24     22     23      4   180.00   4.60240   2 ;    C12-   C14-   C13-    H7
    22     26     24     25      4   180.00   4.60240   2 ;    C13-   C15-   C14-    H8
    22     29     21     19      4   180.00   4.60240   2 ;    C13-   C17-   C12-     N
    24     28     26     27      4   180.00   4.60240   2 ;    C14-   C16-   C15-    H9
    28     41     42     43      4   180.00  43.93200   2 ;    C16-   C24-   C25-    O1
    29     32     30     31      4   180.00  43.93200   2 ;    C17-   C19-   C18-     O
    30     21     29     28      4   180.00   4.60240   2 ;    C18-   C12-   C17-   C16
    30     33     32     41      4   180.00   4.60240   2 ;    C18-   C20-   C19-   C24
    32     35     33     34      4   180.00   4.60240   2 ;    C19-   C21-   C20-   H10
    33     37     35     36      4   180.00   4.60240   2 ;    C20-   C22-   C21-   H11
    35     39     37     38      4   180.00   4.60240   2 ;    C21-   C23-   C22-   H12
    37     41     39     40      4   180.00   4.60240   2 ;    C22-   C24-   C23-   H13
    42     26     28     29      4   180.00   4.60240   2 ;    C25-   C15-   C16-   C17
    42     32     41     39      4   180.00   4.60240   2 ;    C25-   C19-   C24-   C23
    44     48     46     47      4   180.00   4.60240   2 ;    C26-   C28-   C27-   H15
    46     50     48     49      4   180.00   4.60240   2 ;    C27-   C29-   C28-   H16
    51      5      7      8      4   180.00   4.60240   2 ;    C30-    C2-    C3-    C4
    51     12     50     48      4   180.00   4.60240   2 ;    C30-    C7-   C29-   C28
