# Supplementary material for: Probing the binding hypothesis of Smad3 modulators by molecular dynamic simulations for Atherosclerosis Cardiovascular Disease (ASCVD)
Source: PLoS One. 2025 Jun 4;20(6):e0324677. doi: 10.1371/journal.pone.0324677 (PMC12136405; doi:10.1371/journal.pone.0324677)
Supplement: S1 MD — (ZIP) [file pone.0324677.s014.zip › MD Supplementary data/Smad3-Ligand Complexes/SM18/S18.gro]

S18.gro created by acpype (v: 2022.3.11) on Sat Jul  2 11:43:35 2022
 32
    1S18   C1    1   5.612   4.629   3.991
    1S18   H1    2   5.648   4.529   3.967
    1S18   H2    3   5.683   4.679   4.056
    1S18   H3    4   5.597   4.685   3.898
    1S18   C2    5   5.479   4.618   4.063
    1S18   C3    6   5.422   4.493   4.087
    1S18   H4    7   5.471   4.405   4.056
    1S18   C4    8   5.301   4.484   4.154
    1S18   C5    9   5.231   4.598   4.199
    1S18   C6   10   5.288   4.723   4.173
    1S18   H5   11   5.239   4.811   4.205
    1S18   C7   12   5.410   4.732   4.107
    1S18   O1   13   5.461   4.856   4.085
    1S18   H6   14   5.545   4.848   4.036
    1S18   C8   15   5.104   4.588   4.269
    1S18   C9   16   5.096   4.544   4.402
    1S18  C10   17   4.974   4.533   4.470
    1S18   H7   18   4.974   4.500   4.570
    1S18  C11   19   4.856   4.567   4.405
    1S18  C12   20   4.863   4.611   4.272
    1S18  C13   21   4.985   4.622   4.205
    1S18   H8   22   4.986   4.656   4.104
    1S18   O2   23   4.750   4.646   4.205
    1S18   H9   24   4.724   4.573   4.146
    1S18  C14   25   4.723   4.556   4.478
    1S18  H10   26   4.741   4.518   4.579
    1S18  H11   27   4.660   4.486   4.423
    1S18  H12   28   4.678   4.655   4.483
    1S18   O3   29   5.209   4.510   4.470
    1S18  H13   30   5.288   4.524   4.413
    1S18   O4   31   5.249   4.359   4.175
    1S18  H14   32   5.151   4.364   4.180
   20.47200     9.93000    13.60400
