# Supplementary material for: Probing the binding hypothesis of Smad3 modulators by molecular dynamic simulations for Atherosclerosis Cardiovascular Disease (ASCVD)
Source: PLoS One. 2025 Jun 4;20(6):e0324677. doi: 10.1371/journal.pone.0324677 (PMC12136405; doi:10.1371/journal.pone.0324677)
Supplement: S1 MD — (ZIP) [file pone.0324677.s014.zip › MD Supplementary data/Smad3-Ligand Complexes/SM18/S18.itp]

; S18.itp created by acpype (v: 2022.3.11) on Sat Jul  2 11:43:35 2022

[ atomtypes ]
;name   bond_type     mass     charge   ptype   sigma         epsilon       Amb
 c3       c3          0.00000  0.00000   A     3.39771e-01   4.51035e-01 ; 1.91  0.1078
 hc       hc          0.00000  0.00000   A     2.60018e-01   8.70272e-02 ; 1.46  0.0208
 ca       ca          0.00000  0.00000   A     3.31521e-01   4.13379e-01 ; 1.86  0.0988
 ha       ha          0.00000  0.00000   A     2.62548e-01   6.73624e-02 ; 1.47  0.0161
 cp       cp          0.00000  0.00000   A     3.31521e-01   4.13379e-01 ; 1.86  0.0988
 oh       oh          0.00000  0.00000   A     3.24287e-01   3.89112e-01 ; 1.82  0.0930
 ho       ho          0.00000  0.00000   A     5.37925e-02   1.96648e-02 ; 0.30  0.0047

[ moleculetype ]
;name            nrexcl
 S18              3

[ atoms ]
;   nr  type  resi  res  atom  cgnr     charge      mass       ; qtot   bond_type
     1   c3     1   S18    C1    1    -0.053800     12.01000 ; qtot -0.054
     2   hc     1   S18    H1    2     0.050533      1.00800 ; qtot -0.003
     3   hc     1   S18    H2    3     0.050533      1.00800 ; qtot 0.047
     4   hc     1   S18    H3    4     0.050533      1.00800 ; qtot 0.098
     5   ca     1   S18    C2    5    -0.086800     12.01000 ; qtot 0.011
     6   ca     1   S18    C3    6    -0.126000     12.01000 ; qtot -0.115
     7   ha     1   S18    H4    7     0.156000      1.00800 ; qtot 0.041
     8   ca     1   S18    C4    8     0.098100     12.01000 ; qtot 0.139
     9   cp     1   S18    C5    9    -0.096000     12.01000 ; qtot 0.043
    10   ca     1   S18    C6   10    -0.135000     12.01000 ; qtot -0.092
    11   ha     1   S18    H5   11     0.150000      1.00800 ; qtot 0.058
    12   ca     1   S18    C7   12     0.089600     12.01000 ; qtot 0.148
    13   oh     1   S18    O1   13    -0.497600     16.00000 ; qtot -0.350
    14   ho     1   S18    H6   14     0.419000      1.00800 ; qtot 0.069
    15   cp     1   S18    C8   15    -0.096000     12.01000 ; qtot -0.027
    16   ca     1   S18    C9   16     0.098100     12.01000 ; qtot 0.071
    17   ca     1   S18   C10   17    -0.126000     12.01000 ; qtot -0.055
    18   ha     1   S18    H7   18     0.156000      1.00800 ; qtot 0.101
    19   ca     1   S18   C11   19    -0.086800     12.01000 ; qtot 0.014
    20   ca     1   S18   C12   20     0.089600     12.01000 ; qtot 0.104
    21   ca     1   S18   C13   21    -0.135000     12.01000 ; qtot -0.031
    22   ha     1   S18    H8   22     0.150000      1.00800 ; qtot 0.119
    23   oh     1   S18    O2   23    -0.497600     16.00000 ; qtot -0.379
    24   ho     1   S18    H9   24     0.419000      1.00800 ; qtot 0.040
    25   c3     1   S18   C14   25    -0.053800     12.01000 ; qtot -0.013
    26   hc     1   S18   H10   26     0.050533      1.00800 ; qtot 0.037
    27   hc     1   S18   H11   27     0.050533      1.00800 ; qtot 0.088
    28   hc     1   S18   H12   28     0.050533      1.00800 ; qtot 0.138
    29   oh     1   S18    O3   29    -0.501599     16.00000 ; qtot -0.363
    30   ho     1   S18   H13   30     0.432500      1.00800 ; qtot 0.069
    31   oh     1   S18    O4   31    -0.501599     16.00000 ; qtot -0.432
    32   ho     1   S18   H14   32     0.432500      1.00800 ; qtot 0.000

[ bonds ]
;   ai     aj funct   r             k
     1      2   1    1.0970e-01    3.1455e+05 ;     C1 - H1    
     1      3   1    1.0970e-01    3.1455e+05 ;     C1 - H2    
     1      4   1    1.0970e-01    3.1455e+05 ;     C1 - H3    
     1      5   1    1.5160e-01    2.0945e+05 ;     C1 - C2    
     5      6   1    1.3980e-01    3.1681e+05 ;     C2 - C3    
     5     12   1    1.3980e-01    3.1681e+05 ;     C2 - C7    
     6      7   1    1.0860e-01    3.3112e+05 ;     C3 - H4    
     6      8   1    1.3980e-01    3.1681e+05 ;     C3 - C4    
     8      9   1    1.4060e-01    3.0828e+05 ;     C4 - C5    
     8     31   1    1.3640e-01    3.0593e+05 ;     C4 - O4    
     9     10   1    1.4060e-01    3.0828e+05 ;     C5 - C6    
     9     15   1    1.4850e-01    2.3230e+05 ;     C5 - C8    
    10     11   1    1.0860e-01    3.3112e+05 ;     C6 - H5    
    10     12   1    1.3980e-01    3.1681e+05 ;     C6 - C7    
    12     13   1    1.3640e-01    3.0593e+05 ;     C7 - O1    
    13     14   1    9.7300e-02    4.7154e+05 ;     O1 - H6    
    15     16   1    1.4060e-01    3.0828e+05 ;     C8 - C9    
    15     21   1    1.4060e-01    3.0828e+05 ;     C8 - C13   
    16     17   1    1.3980e-01    3.1681e+05 ;     C9 - C10   
    16     29   1    1.3640e-01    3.0593e+05 ;     C9 - O3    
    17     18   1    1.0860e-01    3.3112e+05 ;    C10 - H7    
    17     19   1    1.3980e-01    3.1681e+05 ;    C10 - C11   
    19     20   1    1.3980e-01    3.1681e+05 ;    C11 - C12   
    19     25   1    1.5160e-01    2.0945e+05 ;    C11 - C14   
    20     21   1    1.3980e-01    3.1681e+05 ;    C12 - C13   
    20     23   1    1.3640e-01    3.0593e+05 ;    C12 - O2    
    21     22   1    1.0860e-01    3.3112e+05 ;    C13 - H8    
    23     24   1    9.7300e-02    4.7154e+05 ;     O2 - H9    
    25     26   1    1.0970e-01    3.1455e+05 ;    C14 - H10   
    25     27   1    1.0970e-01    3.1455e+05 ;    C14 - H11   
    25     28   1    1.0970e-01    3.1455e+05 ;    C14 - H12   
    29     30   1    9.7300e-02    4.7154e+05 ;     O3 - H13   
    31     32   1    9.7300e-02    4.7154e+05 ;     O4 - H14   

[ pairs ]
;   ai     aj    funct
     1      7      1 ;     C1 - H4    
     1      8      1 ;     C1 - C4    
     1     10      1 ;     C1 - C6    
     1     13      1 ;     C1 - O1    
     2      6      1 ;     H1 - C3    
     2     12      1 ;     H1 - C7    
     3      6      1 ;     H2 - C3    
     3     12      1 ;     H2 - C7    
     4      6      1 ;     H3 - C3    
     4     12      1 ;     H3 - C7    
     5      9      1 ;     C2 - C5    
     5     11      1 ;     C2 - H5    
     5     14      1 ;     C2 - H6    
     5     31      1 ;     C2 - O4    
     6     10      1 ;     C3 - C6    
     6     13      1 ;     C3 - O1    
     6     15      1 ;     C3 - C8    
     6     32      1 ;     C3 - H14   
     7      9      1 ;     H4 - C5    
     7     12      1 ;     H4 - C7    
     7     31      1 ;     H4 - O4    
     8     11      1 ;     C4 - H5    
     8     12      1 ;     C4 - C7    
     8     16      1 ;     C4 - C9    
     8     21      1 ;     C4 - C13   
     9     13      1 ;     C5 - O1    
     9     17      1 ;     C5 - C10   
     9     20      1 ;     C5 - C12   
     9     22      1 ;     C5 - H8    
     9     29      1 ;     C5 - O3    
     9     32      1 ;     C5 - H14   
    10     14      1 ;     C6 - H6    
    10     16      1 ;     C6 - C9    
    10     21      1 ;     C6 - C13   
    10     31      1 ;     C6 - O4    
    11     13      1 ;     H5 - O1    
    11     15      1 ;     H5 - C8    
    12     15      1 ;     C7 - C8    
    15     18      1 ;     C8 - H7    
    15     19      1 ;     C8 - C11   
    15     23      1 ;     C8 - O2    
    15     30      1 ;     C8 - H13   
    15     31      1 ;     C8 - O4    
    16     20      1 ;     C9 - C12   
    16     22      1 ;     C9 - H8    
    16     25      1 ;     C9 - C14   
    17     21      1 ;    C10 - C13   
    17     23      1 ;    C10 - O2    
    17     26      1 ;    C10 - H10   
    17     27      1 ;    C10 - H11   
    17     28      1 ;    C10 - H12   
    17     30      1 ;    C10 - H13   
    18     20      1 ;     H7 - C12   
    18     25      1 ;     H7 - C14   
    18     29      1 ;     H7 - O3    
    19     22      1 ;    C11 - H8    
    19     24      1 ;    C11 - H9    
    19     29      1 ;    C11 - O3    
    20     26      1 ;    C12 - H10   
    20     27      1 ;    C12 - H11   
    20     28      1 ;    C12 - H12   
    21     24      1 ;    C13 - H9    
    21     25      1 ;    C13 - C14   
    21     29      1 ;    C13 - O3    
    22     23      1 ;     H8 - O2    
    23     25      1 ;     O2 - C14   

[ angles ]
;   ai     aj     ak    funct   theta         cth
     1      5      6      1    1.2077e+02    5.4894e+02 ;     C1 - C2     - C3    
     1      5     12      1    1.2077e+02    5.4894e+02 ;     C1 - C2     - C7    
     2      1      3      1    1.0758e+02    3.2635e+02 ;     H1 - C1     - H2    
     2      1      4      1    1.0758e+02    3.2635e+02 ;     H1 - C1     - H3    
     2      1      5      1    1.1047e+02    3.9581e+02 ;     H1 - C1     - C2    
     3      1      4      1    1.0758e+02    3.2635e+02 ;     H2 - C1     - H3    
     3      1      5      1    1.1047e+02    3.9581e+02 ;     H2 - C1     - C2    
     4      1      5      1    1.1047e+02    3.9581e+02 ;     H3 - C1     - C2    
     5      6      7      1    1.1988e+02    4.0752e+02 ;     C2 - C3     - H4    
     5      6      8      1    1.2002e+02    5.7572e+02 ;     C2 - C3     - C4    
     5     12     10      1    1.2002e+02    5.7572e+02 ;     C2 - C7     - C6    
     5     12     13      1    1.1990e+02    7.2969e+02 ;     C2 - C7     - O1    
     6      5     12      1    1.2002e+02    5.7572e+02 ;     C3 - C2     - C7    
     6      8      9      1    1.2069e+02    5.7237e+02 ;     C3 - C4     - C5    
     6      8     31      1    1.1990e+02    7.2969e+02 ;     C3 - C4     - O4    
     7      6      8      1    1.1988e+02    4.0752e+02 ;     H4 - C3     - C4    
     8      9     10      1    1.1838e+02    5.7656e+02 ;     C4 - C5     - C6    
     8      9     15      1    1.2111e+02    5.5312e+02 ;     C4 - C5     - C8    
     8     31     32      1    1.0858e+02    4.2426e+02 ;     C4 - O4     - H14   
     9      8     31      1    1.2085e+02    7.2467e+02 ;     C5 - C4     - O4    
     9     10     11      1    1.1986e+02    4.0585e+02 ;     C5 - C6     - H5    
     9     10     12      1    1.2069e+02    5.7237e+02 ;     C5 - C6     - C7    
     9     15     16      1    1.2111e+02    5.5312e+02 ;     C5 - C8     - C9    
     9     15     21      1    1.2111e+02    5.5312e+02 ;     C5 - C8     - C13   
    10      9     15      1    1.2111e+02    5.5312e+02 ;     C6 - C5     - C8    
    10     12     13      1    1.1990e+02    7.2969e+02 ;     C6 - C7     - O1    
    11     10     12      1    1.1988e+02    4.0752e+02 ;     H5 - C6     - C7    
    12     13     14      1    1.0858e+02    4.2426e+02 ;     C7 - O1     - H6    
    15     16     17      1    1.2069e+02    5.7237e+02 ;     C8 - C9     - C10   
    15     16     29      1    1.2085e+02    7.2467e+02 ;     C8 - C9     - O3    
    15     21     20      1    1.2069e+02    5.7237e+02 ;     C8 - C13    - C12   
    15     21     22      1    1.1986e+02    4.0585e+02 ;     C8 - C13    - H8    
    16     15     21      1    1.1838e+02    5.7656e+02 ;     C9 - C8     - C13   
    16     17     18      1    1.1988e+02    4.0752e+02 ;     C9 - C10    - H7    
    16     17     19      1    1.2002e+02    5.7572e+02 ;     C9 - C10    - C11   
    16     29     30      1    1.0858e+02    4.2426e+02 ;     C9 - O3     - H13   
    17     16     29      1    1.1990e+02    7.2969e+02 ;    C10 - C9     - O3    
    17     19     20      1    1.2002e+02    5.7572e+02 ;    C10 - C11    - C12   
    17     19     25      1    1.2077e+02    5.4894e+02 ;    C10 - C11    - C14   
    18     17     19      1    1.1988e+02    4.0752e+02 ;     H7 - C10    - C11   
    19     20     21      1    1.2002e+02    5.7572e+02 ;    C11 - C12    - C13   
    19     20     23      1    1.1990e+02    7.2969e+02 ;    C11 - C12    - O2    
    19     25     26      1    1.1047e+02    3.9581e+02 ;    C11 - C14    - H10   
    19     25     27      1    1.1047e+02    3.9581e+02 ;    C11 - C14    - H11   
    19     25     28      1    1.1047e+02    3.9581e+02 ;    C11 - C14    - H12   
    20     19     25      1    1.2077e+02    5.4894e+02 ;    C12 - C11    - C14   
    20     21     22      1    1.1988e+02    4.0752e+02 ;    C12 - C13    - H8    
    20     23     24      1    1.0858e+02    4.2426e+02 ;    C12 - O2     - H9    
    21     20     23      1    1.1990e+02    7.2969e+02 ;    C13 - C12    - O2    
    26     25     27      1    1.0758e+02    3.2635e+02 ;    H10 - C14    - H11   
    26     25     28      1    1.0758e+02    3.2635e+02 ;    H10 - C14    - H12   
    27     25     28      1    1.0758e+02    3.2635e+02 ;    H11 - C14    - H12   

[ dihedrals ] ; propers
; for gromacs 4.5 or higher, using funct 9
;    i      j      k      l   func   phase     kd      pn
     1      5      6      7      9   180.00  15.16700   2 ;     C1-    C2-    C3-    H4
     1      5      6      8      9   180.00  15.16700   2 ;     C1-    C2-    C3-    C4
     1      5     12     10      9   180.00  15.16700   2 ;     C1-    C2-    C7-    C6
     1      5     12     13      9   180.00  15.16700   2 ;     C1-    C2-    C7-    O1
     2      1      5      6      9   180.00   0.00000   2 ;     H1-    C1-    C2-    C3
     2      1      5     12      9   180.00   0.00000   2 ;     H1-    C1-    C2-    C7
     3      1      5      6      9   180.00   0.00000   2 ;     H2-    C1-    C2-    C3
     3      1      5     12      9   180.00   0.00000   2 ;     H2-    C1-    C2-    C7
     4      1      5      6      9   180.00   0.00000   2 ;     H3-    C1-    C2-    C3
     4      1      5     12      9   180.00   0.00000   2 ;     H3-    C1-    C2-    C7
     5      6      8      9      9   180.00  15.16700   2 ;     C2-    C3-    C4-    C5
     5      6      8     31      9   180.00  15.16700   2 ;     C2-    C3-    C4-    O4
     5     12     10      9      9   180.00  15.16700   2 ;     C2-    C7-    C6-    C5
     5     12     10     11      9   180.00  15.16700   2 ;     C2-    C7-    C6-    H5
     5     12     13     14      9   180.00   3.49364   2 ;     C2-    C7-    O1-    H6
     6      5     12     10      9   180.00  15.16700   2 ;     C3-    C2-    C7-    C6
     6      5     12     13      9   180.00  15.16700   2 ;     C3-    C2-    C7-    O1
     6      8      9     10      9   180.00  15.16700   2 ;     C3-    C4-    C5-    C6
     6      8      9     15      9   180.00  15.16700   2 ;     C3-    C4-    C5-    C8
     6      8     31     32      9   180.00   3.49364   2 ;     C3-    C4-    O4-   H14
     7      6      5     12      9   180.00  15.16700   2 ;     H4-    C3-    C2-    C7
     7      6      8      9      9   180.00  15.16700   2 ;     H4-    C3-    C4-    C5
     7      6      8     31      9   180.00  15.16700   2 ;     H4-    C3-    C4-    O4
     8      6      5     12      9   180.00  15.16700   2 ;     C4-    C3-    C2-    C7
     8      9     10     11      9   180.00  15.16700   2 ;     C4-    C5-    C6-    H5
     8      9     10     12      9   180.00  15.16700   2 ;     C4-    C5-    C6-    C7
     8      9     15     16      9   180.00   3.32628   2 ;     C4-    C5-    C8-    C9
     8      9     15     21      9   180.00   3.32628   2 ;     C4-    C5-    C8-   C13
     9      8     31     32      9   180.00   3.76560   2 ;     C5-    C4-    O4-   H14
     9     10     12     13      9   180.00  15.16700   2 ;     C5-    C6-    C7-    O1
     9     15     16     17      9   180.00  15.16700   2 ;     C5-    C8-    C9-   C10
     9     15     16     29      9   180.00  15.16700   2 ;     C5-    C8-    C9-    O3
     9     15     21     20      9   180.00  15.16700   2 ;     C5-    C8-   C13-   C12
     9     15     21     22      9   180.00  15.16700   2 ;     C5-    C8-   C13-    H8
    10      9      8     31      9   180.00  15.16700   2 ;     C6-    C5-    C4-    O4
    10      9     15     16      9   180.00   3.32628   2 ;     C6-    C5-    C8-    C9
    10      9     15     21      9   180.00   3.32628   2 ;     C6-    C5-    C8-   C13
    10     12     13     14      9   180.00   3.49364   2 ;     C6-    C7-    O1-    H6
    11     10      9     15      9   180.00  15.16700   2 ;     H5-    C6-    C5-    C8
    11     10     12     13      9   180.00  15.16700   2 ;     H5-    C6-    C7-    O1
    12     10      9     15      9   180.00  15.16700   2 ;     C7-    C6-    C5-    C8
    15      9      8     31      9   180.00  15.16700   2 ;     C8-    C5-    C4-    O4
    15     16     17     18      9   180.00  15.16700   2 ;     C8-    C9-   C10-    H7
    15     16     17     19      9   180.00  15.16700   2 ;     C8-    C9-   C10-   C11
    15     16     29     30      9   180.00   3.76560   2 ;     C8-    C9-    O3-   H13
    15     21     20     19      9   180.00  15.16700   2 ;     C8-   C13-   C12-   C11
    15     21     20     23      9   180.00  15.16700   2 ;     C8-   C13-   C12-    O2
    16     15     21     20      9   180.00  15.16700   2 ;     C9-    C8-   C13-   C12
    16     15     21     22      9   180.00  15.16700   2 ;     C9-    C8-   C13-    H8
    16     17     19     20      9   180.00  15.16700   2 ;     C9-   C10-   C11-   C12
    16     17     19     25      9   180.00  15.16700   2 ;     C9-   C10-   C11-   C14
    17     16     15     21      9   180.00  15.16700   2 ;    C10-    C9-    C8-   C13
    17     16     29     30      9   180.00   3.49364   2 ;    C10-    C9-    O3-   H13
    17     19     20     21      9   180.00  15.16700   2 ;    C10-   C11-   C12-   C13
    17     19     20     23      9   180.00  15.16700   2 ;    C10-   C11-   C12-    O2
    17     19     25     26      9   180.00   0.00000   2 ;    C10-   C11-   C14-   H10
    17     19     25     27      9   180.00   0.00000   2 ;    C10-   C11-   C14-   H11
    17     19     25     28      9   180.00   0.00000   2 ;    C10-   C11-   C14-   H12
    18     17     16     29      9   180.00  15.16700   2 ;     H7-   C10-    C9-    O3
    18     17     19     20      9   180.00  15.16700   2 ;     H7-   C10-   C11-   C12
    18     17     19     25      9   180.00  15.16700   2 ;     H7-   C10-   C11-   C14
    19     17     16     29      9   180.00  15.16700   2 ;    C11-   C10-    C9-    O3
    19     20     21     22      9   180.00  15.16700   2 ;    C11-   C12-   C13-    H8
    19     20     23     24      9   180.00   3.49364   2 ;    C11-   C12-    O2-    H9
    20     19     25     26      9   180.00   0.00000   2 ;    C12-   C11-   C14-   H10
    20     19     25     27      9   180.00   0.00000   2 ;    C12-   C11-   C14-   H11
    20     19     25     28      9   180.00   0.00000   2 ;    C12-   C11-   C14-   H12
    21     15     16     29      9   180.00  15.16700   2 ;    C13-    C8-    C9-    O3
    21     20     19     25      9   180.00  15.16700   2 ;    C13-   C12-   C11-   C14
    21     20     23     24      9   180.00   3.49364   2 ;    C13-   C12-    O2-    H9
    22     21     20     23      9   180.00  15.16700   2 ;     H8-   C13-   C12-    O2
    23     20     19     25      9   180.00  15.16700   2 ;     O2-   C12-   C11-   C14

[ dihedrals ] ; impropers
; treated as propers in GROMACS to use correct AMBER analytical function
;    i      j      k      l   func   phase     kd      pn
     1      5     12      6      4   180.00   4.60240   2 ;     C1-    C2-    C7-    C3
     5      8      6      7      4   180.00   4.60240   2 ;     C2-    C4-    C3-    H4
     5     10     12     13      4   180.00   4.60240   2 ;     C2-    C6-    C7-    O1
     6      9      8     31      4   180.00   4.60240   2 ;     C3-    C5-    C4-    O4
     8     10      9     15      4   180.00   4.60240   2 ;     C4-    C6-    C5-    C8
    12      9     10     11      4   180.00   4.60240   2 ;     C7-    C5-    C6-    H5
    16     19     17     18      4   180.00   4.60240   2 ;     C9-   C11-   C10-    H7
    16     21     15      9      4   180.00   4.60240   2 ;     C9-   C13-    C8-    C5
    17     15     16     29      4   180.00   4.60240   2 ;    C10-    C8-    C9-    O3
    19     21     20     23      4   180.00   4.60240   2 ;    C11-   C13-   C12-    O2
    20     15     21     22      4   180.00   4.60240   2 ;    C12-    C8-   C13-    H8
    25     17     19     20      4   180.00   4.60240   2 ;    C14-   C10-   C11-   C12
