# Supplementary material for: Probing the binding hypothesis of Smad3 modulators by molecular dynamic simulations for Atherosclerosis Cardiovascular Disease (ASCVD)
Source: PLoS One. 2025 Jun 4;20(6):e0324677. doi: 10.1371/journal.pone.0324677 (PMC12136405; doi:10.1371/journal.pone.0324677)
Supplement: S1 MD — (ZIP) [file pone.0324677.s014.zip › MD Supplementary data/Smad3-Ligand Complexes/SM19/s19.gro]

s19.gro created by acpype (v: 2022.3.11) on Thu Aug  3 11:16:07 2023
 45
    1  S19   C1    1   5.469   4.672   4.244
    1  S19   H1    2   5.574   4.678   4.260
    1  S19   C2    3   5.412   4.745   4.137
    1  S19   H2    4   5.474   4.804   4.076
    1  S19   C3    5   5.276   4.739   4.114
    1  S19   H3    6   5.234   4.794   4.034
    1  S19   C4    7   5.193   4.659   4.197
    1  S19   C5    8   5.054   4.650   4.176
    1  S19   H4    9   5.004   4.702   4.097
    1  S19   N1   10   4.977   4.574   4.254
    1  S19   C6   11   5.031   4.503   4.361
    1  S19   H5   12   4.961   4.447   4.418
    1  S19   C7   13   5.165   4.508   4.385
    1  S19   H6   14   5.207   4.454   4.466
    1  S19   C8   15   5.251   4.586   4.304
    1  S19   C9   16   5.390   4.594   4.325
    1  S19   H7   17   5.434   4.540   4.405
    1  S19  C10   18   4.831   4.567   4.229
    1  S19   H8   19   4.806   4.620   4.138
    1  S19   H9   20   4.801   4.463   4.224
    1  S19  C11   21   4.761   4.629   4.349
    1  S19   O1   22   4.679   4.715   4.325
    1  S19  C12   23   4.786   4.586   4.486
    1  S19  C13   24   4.754   4.458   4.531
    1  S19  H10   25   4.715   4.387   4.463
    1  S19  C14   26   4.774   4.418   4.666
    1  S19  C15   27   4.829   4.513   4.755
    1  S19  C16   28   4.847   4.479   4.893
    1  S19  H11   29   4.888   4.552   4.958
    1  S19  C17   30   4.812   4.356   4.940
    1  S19  H12   31   4.826   4.333   5.042
    1  S19  C18   32   4.758   4.257   4.853
    1  S19  C19   33   4.723   4.131   4.904
    1  S19  H13   34   4.736   4.110   5.007
    1  S19  C20   35   4.671   4.033   4.821
    1  S19  H14   36   4.646   3.938   4.860
    1  S19  C21   37   4.654   4.059   4.685
    1  S19  H15   38   4.615   3.983   4.622
    1  S19  C22   39   4.687   4.183   4.633
    1  S19  H16   40   4.673   4.198   4.530
    1  S19  C23   41   4.739   4.286   4.716
    1  S19  C24   42   4.866   4.641   4.708
    1  S19  H17   43   4.910   4.710   4.776
    1  S19  C25   44   4.846   4.676   4.577
    1  S19  H18   45   4.874   4.773   4.544
   19.16400    17.33000    20.16000
