# Supplementary material for: Probing the binding hypothesis of Smad3 modulators by molecular dynamic simulations for Atherosclerosis Cardiovascular Disease (ASCVD)
Source: PLoS One. 2025 Jun 4;20(6):e0324677. doi: 10.1371/journal.pone.0324677 (PMC12136405; doi:10.1371/journal.pone.0324677)
Supplement: S1 MD — (ZIP) [file pone.0324677.s014.zip › MD Supplementary data/Smad3-Ligand Complexes/SM19/s19.itp]

; s19.itp created by acpype (v: 2022.3.11) on Thu Aug  3 11:16:07 2023

[ atomtypes ]
;name   bond_type     mass     charge   ptype   sigma         epsilon       Amb
 ca       ca          0.00000  0.00000   A     3.31521e-01   4.13379e-01 ; 1.86  0.0988
 ha       ha          0.00000  0.00000   A     2.62548e-01   6.73624e-02 ; 1.47  0.0161
 h4       h4          0.00000  0.00000   A     2.53639e-01   6.73624e-02 ; 1.42  0.0161
 na       na          0.00000  0.00000   A     3.20581e-01   8.54373e-01 ; 1.80  0.2042
 c3       c3          0.00000  0.00000   A     3.39771e-01   4.51035e-01 ; 1.91  0.1078
 h1       h1          0.00000  0.00000   A     2.42200e-01   8.70272e-02 ; 1.36  0.0208
 c        c           0.00000  0.00000   A     3.31521e-01   4.13379e-01 ; 1.86  0.0988
 o        o           0.00000  0.00000   A     3.04812e-01   6.12119e-01 ; 1.71  0.1463

[ moleculetype ]
;name            nrexcl
 s19              3

[ atoms ]
;   nr  type  resi  res  atom  cgnr     charge      mass       ; qtot   bond_type
     1   ca     1   S19    C1    1    -0.049000     12.01000 ; qtot -0.049
     2   ha     1   S19    H1    2     0.170000      1.00800 ; qtot 0.121
     3   ca     1   S19    C2    3    -0.101000     12.01000 ; qtot 0.020
     4   ha     1   S19    H2    4     0.171000      1.00800 ; qtot 0.191
     5   ca     1   S19    C3    5    -0.078000     12.01000 ; qtot 0.113
     6   ha     1   S19    H3    6     0.165000      1.00800 ; qtot 0.278
     7   ca     1   S19    C4    7    -0.099000     12.01000 ; qtot 0.179
     8   ca     1   S19    C5    8     0.060700     12.01000 ; qtot 0.240
     9   h4     1   S19    H4    9     0.222000      1.00800 ; qtot 0.462
    10   na     1   S19    N1   10     0.031900     14.01000 ; qtot 0.494
    11   ca     1   S19    C6   11    -0.097300     12.01000 ; qtot 0.396
    12   h4     1   S19    H5   12     0.198000      1.00800 ; qtot 0.594
    13   ca     1   S19    C7   13    -0.093000     12.01000 ; qtot 0.501
    14   ha     1   S19    H6   14     0.190000      1.00800 ; qtot 0.691
    15   ca     1   S19    C8   15     0.019000     12.01000 ; qtot 0.710
    16   ca     1   S19    C9   16    -0.127000     12.01000 ; qtot 0.583
    17   ha     1   S19    H7   17     0.167000      1.00800 ; qtot 0.750
    18   c3     1   S19   C10   18    -0.123700     12.01000 ; qtot 0.627
    19   h1     1   S19    H8   19     0.115700      1.00800 ; qtot 0.742
    20   h1     1   S19    H9   20     0.115700      1.00800 ; qtot 0.858
    21    c     1   S19   C11   21     0.588700     12.01000 ; qtot 1.447
    22    o     1   S19    O1   22    -0.527100     16.00000 ; qtot 0.920
    23   ca     1   S19   C12   23    -0.203600     12.01000 ; qtot 0.716
    24   ca     1   S19   C13   24    -0.066000     12.01000 ; qtot 0.650
    25   ha     1   S19   H10   25     0.123000      1.00800 ; qtot 0.773
    26   ca     1   S19   C14   26    -0.034000     12.01000 ; qtot 0.739
    27   ca     1   S19   C15   27     0.018000     12.01000 ; qtot 0.757
    28   ca     1   S19   C16   28    -0.141000     12.01000 ; qtot 0.616
    29   ha     1   S19   H11   29     0.150000      1.00800 ; qtot 0.766
    30   ca     1   S19   C17   30    -0.072000     12.01000 ; qtot 0.694
    31   ha     1   S19   H12   31     0.150000      1.00800 ; qtot 0.844
    32   ca     1   S19   C18   32    -0.041000     12.01000 ; qtot 0.803
    33   ca     1   S19   C19   33    -0.103000     12.01000 ; qtot 0.700
    34   ha     1   S19   H13   34     0.147000      1.00800 ; qtot 0.847
    35   ca     1   S19   C20   35    -0.116000     12.01000 ; qtot 0.731
    36   ha     1   S19   H14   36     0.148000      1.00800 ; qtot 0.879
    37   ca     1   S19   C21   37    -0.109000     12.01000 ; qtot 0.770
    38   ha     1   S19   H15   38     0.141000      1.00800 ; qtot 0.911
    39   ca     1   S19   C22   39    -0.132000     12.01000 ; qtot 0.779
    40   ha     1   S19   H16   40     0.118000      1.00800 ; qtot 0.897
    41   ca     1   S19   C23   41    -0.022000     12.01000 ; qtot 0.875
    42   ca     1   S19   C24   42    -0.120000     12.01000 ; qtot 0.755
    43   ha     1   S19   H17   43     0.156000      1.00800 ; qtot 0.911
    44   ca     1   S19   C25   44    -0.071000     12.01000 ; qtot 0.840
    45   ha     1   S19   H18   45     0.160000      1.00800 ; qtot 1.000

[ bonds ]
;   ai     aj funct   r             k
     1      2   1    1.0860e-01    3.3112e+05 ;     C1 - H1    
     1      3   1    1.3980e-01    3.1681e+05 ;     C1 - C2    
     1     16   1    1.3980e-01    3.1681e+05 ;     C1 - C9    
     3      4   1    1.0860e-01    3.3112e+05 ;     C2 - H2    
     3      5   1    1.3980e-01    3.1681e+05 ;     C2 - C3    
     5      6   1    1.0860e-01    3.3112e+05 ;     C3 - H3    
     5      7   1    1.3980e-01    3.1681e+05 ;     C3 - C4    
     7      8   1    1.3980e-01    3.1681e+05 ;     C4 - C5    
     7     15   1    1.3980e-01    3.1681e+05 ;     C4 - C8    
     8      9   1    1.0890e-01    3.2644e+05 ;     C5 - H4    
     8     10   1    1.3840e-01    2.9246e+05 ;     C5 - N1    
    10     11   1    1.3840e-01    2.9246e+05 ;     N1 - C6    
    10     18   1    1.4630e-01    2.1999e+05 ;     N1 - C10   
    11     12   1    1.0890e-01    3.2644e+05 ;     C6 - H5    
    11     13   1    1.3980e-01    3.1681e+05 ;     C6 - C7    
    13     14   1    1.0860e-01    3.3112e+05 ;     C7 - H6    
    13     15   1    1.3980e-01    3.1681e+05 ;     C7 - C8    
    15     16   1    1.3980e-01    3.1681e+05 ;     C8 - C9    
    16     17   1    1.0860e-01    3.3112e+05 ;     C9 - H7    
    18     19   1    1.0970e-01    3.1455e+05 ;    C10 - H8    
    18     20   1    1.0970e-01    3.1455e+05 ;    C10 - H9    
    18     21   1    1.5240e-01    2.0351e+05 ;    C10 - C11   
    21     22   1    1.2180e-01    5.4610e+05 ;    C11 - O1    
    21     23   1    1.4910e-01    2.2820e+05 ;    C11 - C12   
    23     24   1    1.3980e-01    3.1681e+05 ;    C12 - C13   
    23     44   1    1.3980e-01    3.1681e+05 ;    C12 - C25   
    24     25   1    1.0860e-01    3.3112e+05 ;    C13 - H10   
    24     26   1    1.3980e-01    3.1681e+05 ;    C13 - C14   
    26     27   1    1.3980e-01    3.1681e+05 ;    C14 - C15   
    26     41   1    1.3980e-01    3.1681e+05 ;    C14 - C23   
    27     28   1    1.3980e-01    3.1681e+05 ;    C15 - C16   
    27     42   1    1.3980e-01    3.1681e+05 ;    C15 - C24   
    28     29   1    1.0860e-01    3.3112e+05 ;    C16 - H11   
    28     30   1    1.3980e-01    3.1681e+05 ;    C16 - C17   
    30     31   1    1.0860e-01    3.3112e+05 ;    C17 - H12   
    30     32   1    1.3980e-01    3.1681e+05 ;    C17 - C18   
    32     33   1    1.3980e-01    3.1681e+05 ;    C18 - C19   
    32     41   1    1.3980e-01    3.1681e+05 ;    C18 - C23   
    33     34   1    1.0860e-01    3.3112e+05 ;    C19 - H13   
    33     35   1    1.3980e-01    3.1681e+05 ;    C19 - C20   
    35     36   1    1.0860e-01    3.3112e+05 ;    C20 - H14   
    35     37   1    1.3980e-01    3.1681e+05 ;    C20 - C21   
    37     38   1    1.0860e-01    3.3112e+05 ;    C21 - H15   
    37     39   1    1.3980e-01    3.1681e+05 ;    C21 - C22   
    39     40   1    1.0860e-01    3.3112e+05 ;    C22 - H16   
    39     41   1    1.3980e-01    3.1681e+05 ;    C22 - C23   
    42     43   1    1.0860e-01    3.3112e+05 ;    C24 - H17   
    42     44   1    1.3980e-01    3.1681e+05 ;    C24 - C25   
    44     45   1    1.0860e-01    3.3112e+05 ;    C25 - H18   

[ pairs ]
;   ai     aj    funct
     1      6      1 ;     C1 - H3    
     1      7      1 ;     C1 - C4    
     1     13      1 ;     C1 - C7    
     2      4      1 ;     H1 - H2    
     2      5      1 ;     H1 - C3    
     2     15      1 ;     H1 - C8    
     2     17      1 ;     H1 - H7    
     3      8      1 ;     C2 - C5    
     3     15      1 ;     C2 - C8    
     3     17      1 ;     C2 - H7    
     4      6      1 ;     H2 - H3    
     4      7      1 ;     H2 - C4    
     5      9      1 ;     C3 - H4    
     5     10      1 ;     C3 - N1    
     5     13      1 ;     C3 - C7    
     6      8      1 ;     H3 - C5    
     6     15      1 ;     H3 - C8    
     7     11      1 ;     C4 - C6    
     7     14      1 ;     C4 - H6    
     7     17      1 ;     C4 - H7    
     7     18      1 ;     C4 - C10   
     8     12      1 ;     C5 - H5    
     8     13      1 ;     C5 - C7    
     8     16      1 ;     C5 - C9    
     8     19      1 ;     C5 - H8    
     8     20      1 ;     C5 - H9    
     8     21      1 ;     C5 - C11   
     9     11      1 ;     H4 - C6    
     9     15      1 ;     H4 - C8    
     9     18      1 ;     H4 - C10   
    10     14      1 ;     N1 - H6    
    10     15      1 ;     N1 - C8    
    10     22      1 ;     N1 - O1    
    10     23      1 ;     N1 - C12   
    11     16      1 ;     C6 - C9    
    11     19      1 ;     C6 - H8    
    11     20      1 ;     C6 - H9    
    11     21      1 ;     C6 - C11   
    12     14      1 ;     H5 - H6    
    12     15      1 ;     H5 - C8    
    12     18      1 ;     H5 - C10   
    13     17      1 ;     C7 - H7    
    13     18      1 ;     C7 - C10   
    14     16      1 ;     H6 - C9    
    16      4      1 ;     C9 - H2    
    16      5      1 ;     C9 - C3    
    18     24      1 ;    C10 - C13   
    18     44      1 ;    C10 - C25   
    19     22      1 ;     H8 - O1    
    19     23      1 ;     H8 - C12   
    20     22      1 ;     H9 - O1    
    20     23      1 ;     H9 - C12   
    21     25      1 ;    C11 - H10   
    21     26      1 ;    C11 - C14   
    21     42      1 ;    C11 - C24   
    21     45      1 ;    C11 - H18   
    22     24      1 ;     O1 - C13   
    22     44      1 ;     O1 - C25   
    23     27      1 ;    C12 - C15   
    23     41      1 ;    C12 - C23   
    23     43      1 ;    C12 - H17   
    24     28      1 ;    C13 - C16   
    24     32      1 ;    C13 - C18   
    24     39      1 ;    C13 - C22   
    24     42      1 ;    C13 - C24   
    24     45      1 ;    C13 - H18   
    25     27      1 ;    H10 - C15   
    25     41      1 ;    H10 - C23   
    25     44      1 ;    H10 - C25   
    26     29      1 ;    C14 - H11   
    26     30      1 ;    C14 - C17   
    26     33      1 ;    C14 - C19   
    26     37      1 ;    C14 - C21   
    26     40      1 ;    C14 - H16   
    26     43      1 ;    C14 - H17   
    26     44      1 ;    C14 - C25   
    27     31      1 ;    C15 - H12   
    27     32      1 ;    C15 - C18   
    27     39      1 ;    C15 - C22   
    27     45      1 ;    C15 - H18   
    28     33      1 ;    C16 - C19   
    28     41      1 ;    C16 - C23   
    28     43      1 ;    C16 - H17   
    28     44      1 ;    C16 - C25   
    29     31      1 ;    H11 - H12   
    29     32      1 ;    H11 - C18   
    29     42      1 ;    H11 - C24   
    30     34      1 ;    C17 - H13   
    30     35      1 ;    C17 - C20   
    30     39      1 ;    C17 - C22   
    30     42      1 ;    C17 - C24   
    31     33      1 ;    H12 - C19   
    31     41      1 ;    H12 - C23   
    32     36      1 ;    C18 - H14   
    32     37      1 ;    C18 - C21   
    32     40      1 ;    C18 - H16   
    33     38      1 ;    C19 - H15   
    33     39      1 ;    C19 - C22   
    34     36      1 ;    H13 - H14   
    34     37      1 ;    H13 - C21   
    34     41      1 ;    H13 - C23   
    35     40      1 ;    C20 - H16   
    35     41      1 ;    C20 - C23   
    36     38      1 ;    H14 - H15   
    36     39      1 ;    H14 - C22   
    38     40      1 ;    H15 - H16   
    38     41      1 ;    H15 - C23   
    41     42      1 ;    C23 - C24   
    43     45      1 ;    H17 - H18   

[ angles ]
;   ai     aj     ak    funct   theta         cth
     1      3      4      1    1.1988e+02    4.0752e+02 ;     C1 - C2     - H2    
     1      3      5      1    1.2002e+02    5.7572e+02 ;     C1 - C2     - C3    
     1     16     15      1    1.2002e+02    5.7572e+02 ;     C1 - C9     - C8    
     1     16     17      1    1.1988e+02    4.0752e+02 ;     C1 - C9     - H7    
     2      1      3      1    1.1988e+02    4.0752e+02 ;     H1 - C1     - C2    
     2      1     16      1    1.1988e+02    4.0752e+02 ;     H1 - C1     - C9    
     3      1     16      1    1.2002e+02    5.7572e+02 ;     C2 - C1     - C9    
     3      5      6      1    1.1988e+02    4.0752e+02 ;     C2 - C3     - H3    
     3      5      7      1    1.2002e+02    5.7572e+02 ;     C2 - C3     - C4    
     4      3      5      1    1.1988e+02    4.0752e+02 ;     H2 - C2     - C3    
     5      7      8      1    1.2002e+02    5.7572e+02 ;     C3 - C4     - C5    
     5      7     15      1    1.2002e+02    5.7572e+02 ;     C3 - C4     - C8    
     6      5      7      1    1.1988e+02    4.0752e+02 ;     H3 - C3     - C4    
     7      8      9      1    1.2034e+02    4.0668e+02 ;     C4 - C5     - H4    
     7      8     10      1    1.1834e+02    7.2969e+02 ;     C4 - C5     - N1    
     7     15     13      1    1.2002e+02    5.7572e+02 ;     C4 - C8     - C7    
     7     15     16      1    1.2002e+02    5.7572e+02 ;     C4 - C8     - C9    
     8      7     15      1    1.2002e+02    5.7572e+02 ;     C5 - C4     - C8    
     8     10     11      1    1.2005e+02    5.6317e+02 ;     C5 - N1     - C6    
     8     10     18      1    1.2436e+02    5.3723e+02 ;     C5 - N1     - C10   
     9      8     10      1    1.1632e+02    5.2216e+02 ;     H4 - C5     - N1    
    10     11     12      1    1.1632e+02    5.2216e+02 ;     N1 - C6     - H5    
    10     11     13      1    1.1834e+02    7.2969e+02 ;     N1 - C6     - C7    
    10     18     19      1    1.0878e+02    5.1463e+02 ;     N1 - C10    - H8    
    10     18     20      1    1.0878e+02    5.1463e+02 ;     N1 - C10    - H9    
    10     18     21      1    1.1150e+02    6.9956e+02 ;     N1 - C10    - C11   
    11     10     18      1    1.2436e+02    5.3723e+02 ;     C6 - N1     - C10   
    11     13     14      1    1.1988e+02    4.0752e+02 ;     C6 - C7     - H6    
    11     13     15      1    1.2002e+02    5.7572e+02 ;     C6 - C7     - C8    
    12     11     13      1    1.2034e+02    4.0668e+02 ;     H5 - C6     - C7    
    13     15     16      1    1.2002e+02    5.7572e+02 ;     C7 - C8     - C9    
    14     13     15      1    1.1988e+02    4.0752e+02 ;     H6 - C7     - C8    
    15     16     17      1    1.1988e+02    4.0752e+02 ;     C8 - C9     - H7    
    18     21     22      1    1.2320e+02    7.0793e+02 ;    C10 - C11    - O1    
    18     21     23      1    1.1840e+02    5.3723e+02 ;    C10 - C11    - C12   
    19     18     20      1    1.0846e+02    3.2468e+02 ;     H8 - C10    - H9    
    19     18     21      1    1.0822e+02    3.9748e+02 ;     H8 - C10    - C11   
    20     18     21      1    1.0822e+02    3.9748e+02 ;     H9 - C10    - C11   
    21     23     24      1    1.2033e+02    5.5564e+02 ;    C11 - C12    - C13   
    21     23     44      1    1.2033e+02    5.5564e+02 ;    C11 - C12    - C25   
    22     21     23      1    1.2260e+02    7.2132e+02 ;     O1 - C11    - C12   
    23     24     25      1    1.1988e+02    4.0752e+02 ;    C12 - C13    - H10   
    23     24     26      1    1.2002e+02    5.7572e+02 ;    C12 - C13    - C14   
    23     44     42      1    1.2002e+02    5.7572e+02 ;    C12 - C25    - C24   
    23     44     45      1    1.1988e+02    4.0752e+02 ;    C12 - C25    - H18   
    24     23     44      1    1.2002e+02    5.7572e+02 ;    C13 - C12    - C25   
    24     26     27      1    1.2002e+02    5.7572e+02 ;    C13 - C14    - C15   
    24     26     41      1    1.2002e+02    5.7572e+02 ;    C13 - C14    - C23   
    25     24     26      1    1.1988e+02    4.0752e+02 ;    H10 - C13    - C14   
    26     27     28      1    1.2002e+02    5.7572e+02 ;    C14 - C15    - C16   
    26     27     42      1    1.2002e+02    5.7572e+02 ;    C14 - C15    - C24   
    26     41     32      1    1.2002e+02    5.7572e+02 ;    C14 - C23    - C18   
    26     41     39      1    1.2002e+02    5.7572e+02 ;    C14 - C23    - C22   
    27     26     41      1    1.2002e+02    5.7572e+02 ;    C15 - C14    - C23   
    27     28     29      1    1.1988e+02    4.0752e+02 ;    C15 - C16    - H11   
    27     28     30      1    1.2002e+02    5.7572e+02 ;    C15 - C16    - C17   
    27     42     43      1    1.1988e+02    4.0752e+02 ;    C15 - C24    - H17   
    27     42     44      1    1.2002e+02    5.7572e+02 ;    C15 - C24    - C25   
    28     27     42      1    1.2002e+02    5.7572e+02 ;    C16 - C15    - C24   
    28     30     31      1    1.1988e+02    4.0752e+02 ;    C16 - C17    - H12   
    28     30     32      1    1.2002e+02    5.7572e+02 ;    C16 - C17    - C18   
    29     28     30      1    1.1988e+02    4.0752e+02 ;    H11 - C16    - C17   
    30     32     33      1    1.2002e+02    5.7572e+02 ;    C17 - C18    - C19   
    30     32     41      1    1.2002e+02    5.7572e+02 ;    C17 - C18    - C23   
    31     30     32      1    1.1988e+02    4.0752e+02 ;    H12 - C17    - C18   
    32     33     34      1    1.1988e+02    4.0752e+02 ;    C18 - C19    - H13   
    32     33     35      1    1.2002e+02    5.7572e+02 ;    C18 - C19    - C20   
    32     41     39      1    1.2002e+02    5.7572e+02 ;    C18 - C23    - C22   
    33     32     41      1    1.2002e+02    5.7572e+02 ;    C19 - C18    - C23   
    33     35     36      1    1.1988e+02    4.0752e+02 ;    C19 - C20    - H14   
    33     35     37      1    1.2002e+02    5.7572e+02 ;    C19 - C20    - C21   
    34     33     35      1    1.1988e+02    4.0752e+02 ;    H13 - C19    - C20   
    35     37     38      1    1.1988e+02    4.0752e+02 ;    C20 - C21    - H15   
    35     37     39      1    1.2002e+02    5.7572e+02 ;    C20 - C21    - C22   
    36     35     37      1    1.1988e+02    4.0752e+02 ;    H14 - C20    - C21   
    37     39     40      1    1.1988e+02    4.0752e+02 ;    C21 - C22    - H16   
    37     39     41      1    1.2002e+02    5.7572e+02 ;    C21 - C22    - C23   
    38     37     39      1    1.1988e+02    4.0752e+02 ;    H15 - C21    - C22   
    40     39     41      1    1.1988e+02    4.0752e+02 ;    H16 - C22    - C23   
    42     44     45      1    1.1988e+02    4.0752e+02 ;    C24 - C25    - H18   
    43     42     44      1    1.1988e+02    4.0752e+02 ;    H17 - C24    - C25   

[ dihedrals ] ; propers
; for gromacs 4.5 or higher, using funct 9
;    i      j      k      l   func   phase     kd      pn
     1      3      5      6      9   180.00  15.16700   2 ;     C1-    C2-    C3-    H3
     1      3      5      7      9   180.00  15.16700   2 ;     C1-    C2-    C3-    C4
     1     16     15      7      9   180.00  15.16700   2 ;     C1-    C9-    C8-    C4
     1     16     15     13      9   180.00  15.16700   2 ;     C1-    C9-    C8-    C7
     2      1      3      4      9   180.00  15.16700   2 ;     H1-    C1-    C2-    H2
     2      1      3      5      9   180.00  15.16700   2 ;     H1-    C1-    C2-    C3
     2      1     16     15      9   180.00  15.16700   2 ;     H1-    C1-    C9-    C8
     2      1     16     17      9   180.00  15.16700   2 ;     H1-    C1-    C9-    H7
     3      1     16     15      9   180.00  15.16700   2 ;     C2-    C1-    C9-    C8
     3      1     16     17      9   180.00  15.16700   2 ;     C2-    C1-    C9-    H7
     3      5      7      8      9   180.00  15.16700   2 ;     C2-    C3-    C4-    C5
     3      5      7     15      9   180.00  15.16700   2 ;     C2-    C3-    C4-    C8
     4      3      5      6      9   180.00  15.16700   2 ;     H2-    C2-    C3-    H3
     4      3      5      7      9   180.00  15.16700   2 ;     H2-    C2-    C3-    C4
     5      7      8      9      9   180.00  15.16700   2 ;     C3-    C4-    C5-    H4
     5      7      8     10      9   180.00  15.16700   2 ;     C3-    C4-    C5-    N1
     5      7     15     13      9   180.00  15.16700   2 ;     C3-    C4-    C8-    C7
     5      7     15     16      9   180.00  15.16700   2 ;     C3-    C4-    C8-    C9
     6      5      7      8      9   180.00  15.16700   2 ;     H3-    C3-    C4-    C5
     6      5      7     15      9   180.00  15.16700   2 ;     H3-    C3-    C4-    C8
     7      8     10     11      9   180.00   1.25520   2 ;     C4-    C5-    N1-    C6
     7      8     10     18      9   180.00   1.25520   2 ;     C4-    C5-    N1-   C10
     7     15     13     11      9   180.00  15.16700   2 ;     C4-    C8-    C7-    C6
     7     15     13     14      9   180.00  15.16700   2 ;     C4-    C8-    C7-    H6
     7     15     16     17      9   180.00  15.16700   2 ;     C4-    C8-    C9-    H7
     8      7     15     13      9   180.00  15.16700   2 ;     C5-    C4-    C8-    C7
     8      7     15     16      9   180.00  15.16700   2 ;     C5-    C4-    C8-    C9
     8     10     11     12      9   180.00   1.25520   2 ;     C5-    N1-    C6-    H5
     8     10     11     13      9   180.00   1.25520   2 ;     C5-    N1-    C6-    C7
     8     10     18     19      9     0.00   0.00000   0 ;     C5-    N1-   C10-    H8
     8     10     18     20      9     0.00   0.00000   0 ;     C5-    N1-   C10-    H9
     8     10     18     21      9     0.00   0.00000   0 ;     C5-    N1-   C10-   C11
     9      8      7     15      9   180.00  15.16700   2 ;     H4-    C5-    C4-    C8
     9      8     10     11      9   180.00   1.25520   2 ;     H4-    C5-    N1-    C6
     9      8     10     18      9   180.00   1.25520   2 ;     H4-    C5-    N1-   C10
    10      8      7     15      9   180.00  15.16700   2 ;     N1-    C5-    C4-    C8
    10     11     13     14      9   180.00  15.16700   2 ;     N1-    C6-    C7-    H6
    10     11     13     15      9   180.00  15.16700   2 ;     N1-    C6-    C7-    C8
    10     18     21     22      9   180.00   0.00000   2 ;     N1-   C10-   C11-    O1
    10     18     21     23      9   180.00   0.00000   2 ;     N1-   C10-   C11-   C12
    11     10     18     19      9     0.00   0.00000   0 ;     C6-    N1-   C10-    H8
    11     10     18     20      9     0.00   0.00000   0 ;     C6-    N1-   C10-    H9
    11     10     18     21      9     0.00   0.00000   0 ;     C6-    N1-   C10-   C11
    11     13     15     16      9   180.00  15.16700   2 ;     C6-    C7-    C8-    C9
    12     11     10     18      9   180.00   1.25520   2 ;     H5-    C6-    N1-   C10
    12     11     13     14      9   180.00  15.16700   2 ;     H5-    C6-    C7-    H6
    12     11     13     15      9   180.00  15.16700   2 ;     H5-    C6-    C7-    C8
    13     11     10     18      9   180.00   1.25520   2 ;     C7-    C6-    N1-   C10
    13     15     16     17      9   180.00  15.16700   2 ;     C7-    C8-    C9-    H7
    14     13     15     16      9   180.00  15.16700   2 ;     H6-    C7-    C8-    C9
    16      1      3      4      9   180.00  15.16700   2 ;     C9-    C1-    C2-    H2
    16      1      3      5      9   180.00  15.16700   2 ;     C9-    C1-    C2-    C3
    18     21     23     24      9   180.00   2.30957   2 ;    C10-   C11-   C12-   C13
    18     21     23     44      9   180.00   2.30957   2 ;    C10-   C11-   C12-   C25
    19     18     21     22      9     0.00   3.34720   1 ;     H8-   C10-   C11-    O1
    19     18     21     22      9   180.00   0.33472   3 ;     H8-   C10-   C11-    O1
    19     18     21     23      9   180.00   0.00000   2 ;     H8-   C10-   C11-   C12
    20     18     21     22      9     0.00   3.34720   1 ;     H9-   C10-   C11-    O1
    20     18     21     22      9   180.00   0.33472   3 ;     H9-   C10-   C11-    O1
    20     18     21     23      9   180.00   0.00000   2 ;     H9-   C10-   C11-   C12
    21     23     24     25      9   180.00  15.16700   2 ;    C11-   C12-   C13-   H10
    21     23     24     26      9   180.00  15.16700   2 ;    C11-   C12-   C13-   C14
    21     23     44     42      9   180.00  15.16700   2 ;    C11-   C12-   C25-   C24
    21     23     44     45      9   180.00  15.16700   2 ;    C11-   C12-   C25-   H18
    22     21     23     24      9   180.00   2.18614   2 ;     O1-   C11-   C12-   C13
    22     21     23     44      9   180.00   2.18614   2 ;     O1-   C11-   C12-   C25
    23     24     26     27      9   180.00  15.16700   2 ;    C12-   C13-   C14-   C15
    23     24     26     41      9   180.00  15.16700   2 ;    C12-   C13-   C14-   C23
    23     44     42     27      9   180.00  15.16700   2 ;    C12-   C25-   C24-   C15
    23     44     42     43      9   180.00  15.16700   2 ;    C12-   C25-   C24-   H17
    24     23     44     42      9   180.00  15.16700   2 ;    C13-   C12-   C25-   C24
    24     23     44     45      9   180.00  15.16700   2 ;    C13-   C12-   C25-   H18
    24     26     27     28      9   180.00  15.16700   2 ;    C13-   C14-   C15-   C16
    24     26     27     42      9   180.00  15.16700   2 ;    C13-   C14-   C15-   C24
    24     26     41     32      9   180.00  15.16700   2 ;    C13-   C14-   C23-   C18
    24     26     41     39      9   180.00  15.16700   2 ;    C13-   C14-   C23-   C22
    25     24     23     44      9   180.00  15.16700   2 ;    H10-   C13-   C12-   C25
    25     24     26     27      9   180.00  15.16700   2 ;    H10-   C13-   C14-   C15
    25     24     26     41      9   180.00  15.16700   2 ;    H10-   C13-   C14-   C23
    26     24     23     44      9   180.00  15.16700   2 ;    C14-   C13-   C12-   C25
    26     27     28     29      9   180.00  15.16700   2 ;    C14-   C15-   C16-   H11
    26     27     28     30      9   180.00  15.16700   2 ;    C14-   C15-   C16-   C17
    26     27     42     43      9   180.00  15.16700   2 ;    C14-   C15-   C24-   H17
    26     27     42     44      9   180.00  15.16700   2 ;    C14-   C15-   C24-   C25
    26     41     32     30      9   180.00  15.16700   2 ;    C14-   C23-   C18-   C17
    26     41     32     33      9   180.00  15.16700   2 ;    C14-   C23-   C18-   C19
    26     41     39     37      9   180.00  15.16700   2 ;    C14-   C23-   C22-   C21
    26     41     39     40      9   180.00  15.16700   2 ;    C14-   C23-   C22-   H16
    27     26     41     32      9   180.00  15.16700   2 ;    C15-   C14-   C23-   C18
    27     26     41     39      9   180.00  15.16700   2 ;    C15-   C14-   C23-   C22
    27     28     30     31      9   180.00  15.16700   2 ;    C15-   C16-   C17-   H12
    27     28     30     32      9   180.00  15.16700   2 ;    C15-   C16-   C17-   C18
    27     42     44     45      9   180.00  15.16700   2 ;    C15-   C24-   C25-   H18
    28     27     26     41      9   180.00  15.16700   2 ;    C16-   C15-   C14-   C23
    28     27     42     43      9   180.00  15.16700   2 ;    C16-   C15-   C24-   H17
    28     27     42     44      9   180.00  15.16700   2 ;    C16-   C15-   C24-   C25
    28     30     32     33      9   180.00  15.16700   2 ;    C16-   C17-   C18-   C19
    28     30     32     41      9   180.00  15.16700   2 ;    C16-   C17-   C18-   C23
    29     28     27     42      9   180.00  15.16700   2 ;    H11-   C16-   C15-   C24
    29     28     30     31      9   180.00  15.16700   2 ;    H11-   C16-   C17-   H12
    29     28     30     32      9   180.00  15.16700   2 ;    H11-   C16-   C17-   C18
    30     28     27     42      9   180.00  15.16700   2 ;    C17-   C16-   C15-   C24
    30     32     33     34      9   180.00  15.16700   2 ;    C17-   C18-   C19-   H13
    30     32     33     35      9   180.00  15.16700   2 ;    C17-   C18-   C19-   C20
    30     32     41     39      9   180.00  15.16700   2 ;    C17-   C18-   C23-   C22
    31     30     32     33      9   180.00  15.16700   2 ;    H12-   C17-   C18-   C19
    31     30     32     41      9   180.00  15.16700   2 ;    H12-   C17-   C18-   C23
    32     33     35     36      9   180.00  15.16700   2 ;    C18-   C19-   C20-   H14
    32     33     35     37      9   180.00  15.16700   2 ;    C18-   C19-   C20-   C21
    32     41     39     37      9   180.00  15.16700   2 ;    C18-   C23-   C22-   C21
    32     41     39     40      9   180.00  15.16700   2 ;    C18-   C23-   C22-   H16
    33     32     41     39      9   180.00  15.16700   2 ;    C19-   C18-   C23-   C22
    33     35     37     38      9   180.00  15.16700   2 ;    C19-   C20-   C21-   H15
    33     35     37     39      9   180.00  15.16700   2 ;    C19-   C20-   C21-   C22
    34     33     32     41      9   180.00  15.16700   2 ;    H13-   C19-   C18-   C23
    34     33     35     36      9   180.00  15.16700   2 ;    H13-   C19-   C20-   H14
    34     33     35     37      9   180.00  15.16700   2 ;    H13-   C19-   C20-   C21
    35     33     32     41      9   180.00  15.16700   2 ;    C20-   C19-   C18-   C23
    35     37     39     40      9   180.00  15.16700   2 ;    C20-   C21-   C22-   H16
    35     37     39     41      9   180.00  15.16700   2 ;    C20-   C21-   C22-   C23
    36     35     37     38      9   180.00  15.16700   2 ;    H14-   C20-   C21-   H15
    36     35     37     39      9   180.00  15.16700   2 ;    H14-   C20-   C21-   C22
    38     37     39     40      9   180.00  15.16700   2 ;    H15-   C21-   C22-   H16
    38     37     39     41      9   180.00  15.16700   2 ;    H15-   C21-   C22-   C23
    41     26     27     42      9   180.00  15.16700   2 ;    C23-   C14-   C15-   C24
    43     42     44     45      9   180.00  15.16700   2 ;    H17-   C24-   C25-   H18

[ dihedrals ] ; impropers
; treated as propers in GROMACS to use correct AMBER analytical function
;    i      j      k      l   func   phase     kd      pn
     1      5      3      4      4   180.00   4.60240   2 ;     C1-    C3-    C2-    H2
     1     15     16     17      4   180.00   4.60240   2 ;     C1-    C8-    C9-    H7
     2      1     16      3      4   180.00   4.60240   2 ;     H1-    C1-    C9-    C2
     3      7      5      6      4   180.00   4.60240   2 ;     C2-    C4-    C3-    H3
     5      8      7     15      4   180.00   4.60240   2 ;     C3-    C5-    C4-    C8
     7      9      8     10      4   180.00   4.60240   2 ;     C4-    H4-    C5-    N1
     7     13     15     16      4   180.00   4.60240   2 ;     C4-    C7-    C8-    C9
     8     11     10     18      4   180.00   4.60240   2 ;     C5-    C6-    N1-   C10
    11     15     13     14      4   180.00   4.60240   2 ;     C6-    C8-    C7-    H6
    13     12     11     10      4   180.00   4.60240   2 ;     C7-    H5-    C6-    N1
    18     23     21     22      4   180.00  43.93200   2 ;    C10-   C12-   C11-    O1
    21     24     23     44      4   180.00   4.60240   2 ;    C11-   C13-   C12-   C25
    23     26     24     25      4   180.00   4.60240   2 ;    C12-   C14-   C13-   H10
    23     42     44     45      4   180.00   4.60240   2 ;    C12-   C24-   C25-   H18
    24     27     26     41      4   180.00   4.60240   2 ;    C13-   C15-   C14-   C23
    26     28     27     42      4   180.00   4.60240   2 ;    C14-   C16-   C15-   C24
    26     32     41     39      4   180.00   4.60240   2 ;    C14-   C18-   C23-   C22
    27     30     28     29      4   180.00   4.60240   2 ;    C15-   C17-   C16-   H11
    27     44     42     43      4   180.00   4.60240   2 ;    C15-   C25-   C24-   H17
    28     32     30     31      4   180.00   4.60240   2 ;    C16-   C18-   C17-   H12
    30     33     32     41      4   180.00   4.60240   2 ;    C17-   C19-   C18-   C23
    32     35     33     34      4   180.00   4.60240   2 ;    C18-   C20-   C19-   H13
    33     37     35     36      4   180.00   4.60240   2 ;    C19-   C21-   C20-   H14
    35     39     37     38      4   180.00   4.60240   2 ;    C20-   C22-   C21-   H15
    37     41     39     40      4   180.00   4.60240   2 ;    C21-   C23-   C22-   H16
