# Supplementary material for: Probing the binding hypothesis of Smad3 modulators by molecular dynamic simulations for Atherosclerosis Cardiovascular Disease (ASCVD)
Source: PLoS One. 2025 Jun 4;20(6):e0324677. doi: 10.1371/journal.pone.0324677 (PMC12136405; doi:10.1371/journal.pone.0324677)
Supplement: S1 MD — (ZIP) [file pone.0324677.s014.zip › MD Supplementary data/Smad3-Ligand Complexes/SM2/complex.gro]

Gromacs Runs On Most of All Computer Systems
 2967
  228PRO      N    1   5.138   3.887   2.009
  228PRO     H1    2   5.105   3.978   2.033
  228PRO     H2    3   5.156   3.883   1.911
  228PRO     CD    4   5.255   3.848   2.089
  228PRO    HD1    5   5.316   3.927   2.098
  228PRO    HD2    6   5.303   3.774   2.042
  228PRO     CG    7   5.203   3.802   2.227
  228PRO    HG1    8   5.210   3.876   2.294
  228PRO    HG2    9   5.255   3.723   2.259
  228PRO     CB   10   5.053   3.764   2.202
  228PRO    HB1   11   4.990   3.824   2.251
  228PRO    HB2   12   5.034   3.669   2.227
  228PRO     CA   13   5.045   3.786   2.049
  228PRO     HA   14   5.075   3.700   2.007
  228PRO      C   15   4.907   3.811   1.987
  228PRO      O   16   4.877   3.925   1.962
  229ALA      N   17   4.841   3.700   1.957
  229ALA      H   18   4.881   3.613   1.986
  229ALA     CA   19   4.715   3.695   1.885
  229ALA     HA   20   4.704   3.784   1.841
  229ALA     CB   21   4.733   3.570   1.789
  229ALA    HB1   22   4.650   3.558   1.734
  229ALA    HB2   23   4.811   3.585   1.728
  229ALA    HB3   24   4.749   3.488   1.844
  229ALA      C   25   4.586   3.692   1.969
  229ALA      O   26   4.589   3.642   2.080
  230PHE      N   27   4.474   3.728   1.909
  230PHE      H   28   4.485   3.762   1.816
  230PHE     CA   29   4.335   3.725   1.959
  230PHE     HA   30   4.334   3.804   2.021
  230PHE     CB   31   4.235   3.738   1.844
  230PHE    HB1   32   4.254   3.663   1.780
  230PHE    HB2   33   4.254   3.825   1.799
  230PHE     CG   34   4.084   3.734   1.877
  230PHE    CD1   35   4.032   3.800   1.992
  230PHE    HD1   36   4.096   3.836   2.060
  230PHE    CE1   37   3.893   3.816   2.014
  230PHE    HE1   38   3.859   3.863   2.096
  230PHE     CZ   39   3.802   3.764   1.918
  230PHE     HZ   40   3.704   3.782   1.928
  230PHE    CE2   41   3.846   3.690   1.813
  230PHE    HE2   42   3.781   3.649   1.749
  230PHE    CD2   43   3.985   3.672   1.795
  230PHE    HD2   44   4.016   3.613   1.721
  230PHE      C   45   4.297   3.592   2.032
  230PHE      O   46   4.300   3.490   1.963
  231TRP      N   47   4.273   3.591   2.162
  231TRP      H   48   4.278   3.676   2.214
  231TRP     CA   49   4.238   3.464   2.232
  231TRP     HA   50   4.216   3.395   2.163
  231TRP     CB   51   4.358   3.415   2.305
  231TRP    HB1   52   4.436   3.417   2.242
  231TRP    HB2   53   4.341   3.321   2.334
  231TRP     CG   54   4.392   3.496   2.426
  231TRP    CD1   55   4.482   3.601   2.424
  231TRP    HD1   56   4.531   3.635   2.344
  231TRP    NE1   57   4.493   3.652   2.554
  231TRP    HE1   58   4.546   3.733   2.579
  231TRP    CE2   59   4.423   3.577   2.641
  231TRP    CZ2   60   4.405   3.587   2.778
  231TRP    HZ2   61   4.456   3.657   2.828
  231TRP    CH2   62   4.320   3.505   2.848
  231TRP    HH2   63   4.298   3.521   2.944
  231TRP    CZ3   64   4.263   3.391   2.771
  231TRP    HZ3   65   4.209   3.322   2.819
  231TRP    CE3   66   4.282   3.378   2.635
  231TRP    HE3   67   4.243   3.300   2.587
  231TRP    CD2   68   4.356   3.475   2.564
  231TRP      C   69   4.112   3.475   2.319
  231TRP      O   70   4.051   3.370   2.341
  232CYS      N   71   4.055   3.591   2.357
  232CYS      H   72   4.094   3.676   2.321
  232CYS     CA   73   3.939   3.602   2.448
  232CYS     HA   74   3.889   3.521   2.419
  232CYS     CB   75   3.976   3.588   2.596
  232CYS    HB1   76   4.026   3.501   2.601
  232CYS    HB2   77   3.888   3.578   2.642
  232CYS     SG   78   4.072   3.723   2.665
  232CYS     HG   79   4.091   3.705   2.761
  232CYS      C   80   3.855   3.738   2.431
  232CYS      O   81   3.914   3.835   2.394
  233SER      N   82   3.726   3.741   2.461
  233SER      H   83   3.683   3.656   2.491
  233SER     CA   84   3.641   3.861   2.454
  233SER     HA   85   3.691   3.943   2.425
  233SER     CB   86   3.530   3.850   2.352
  233SER    HB1   87   3.479   3.936   2.348
  233SER    HB2   88   3.468   3.776   2.377
  233SER     OG   89   3.568   3.824   2.222
  233SER     HG   90   3.487   3.819   2.164
  233SER      C   91   3.587   3.862   2.595
  233SER      O   92   3.566   3.759   2.658
  234ILE      N   93   3.560   3.980   2.650
  234ILE      H   94   3.579   4.061   2.595
  234ILE     CA   95   3.504   4.003   2.787
  234ILE     HA   96   3.475   3.909   2.807
  234ILE     CB   97   3.607   4.049   2.897
  234ILE     HB   98   3.610   4.149   2.892
  234ILE    CG2   99   3.561   4.010   3.033
  234ILE   HG21  100   3.628   4.040   3.101
  234ILE   HG22  101   3.473   4.053   3.052
  234ILE   HG23  102   3.551   3.911   3.038
  234ILE    CG1  103   3.752   3.997   2.878
  234ILE   HG11  104   3.786   4.028   2.789
  234ILE   HG12  105   3.751   3.897   2.880
  234ILE     CD  106   3.853   4.039   2.978
  234ILE    HD1  107   3.942   3.999   2.955
  234ILE    HD2  108   3.860   4.139   2.978
  234ILE    HD3  109   3.825   4.008   3.069
  234ILE      C  110   3.382   4.100   2.788
  234ILE      O  111   3.386   4.202   2.715
  235SER      N  112   3.276   4.063   2.862
  235SER      H  113   3.279   3.973   2.905
  235SER     CA  114   3.158   4.144   2.884
  235SER     HA  115   3.193   4.235   2.860
  235SER     CB  116   3.039   4.093   2.797
  235SER    HB1  117   3.002   4.008   2.834
  235SER    HB2  118   3.068   4.078   2.703
  235SER     OG  119   2.930   4.179   2.788
  235SER     HG  120   2.859   4.138   2.730
  235SER      C  121   3.109   4.147   3.027
  235SER      O  122   3.152   4.068   3.115
  236TYR      N  123   3.024   4.244   3.063
  236TYR      H  124   2.992   4.301   2.987
  236TYR     CA  125   2.970   4.282   3.190
  236TYR     HA  126   2.994   4.202   3.245
  236TYR     CB  127   3.037   4.406   3.241
  236TYR    HB1  128   3.019   4.479   3.175
  236TYR    HB2  129   3.135   4.388   3.245
  236TYR     CG  130   2.991   4.453   3.379
  236TYR    CD1  131   3.021   4.369   3.488
  236TYR    HD1  132   3.056   4.277   3.471
  236TYR    CE1  133   3.002   4.413   3.624
  236TYR    HE1  134   3.018   4.353   3.702
  236TYR     CZ  135   2.960   4.545   3.639
  236TYR     OH  136   2.940   4.592   3.764
  236TYR     HH  137   2.910   4.687   3.759
  236TYR    CE2  138   2.929   4.631   3.530
  236TYR    HE2  139   2.894   4.723   3.546
  236TYR    CD2  140   2.949   4.583   3.402
  236TYR    HD2  141   2.933   4.644   3.324
  236TYR      C  142   2.816   4.307   3.190
  236TYR      O  143   2.762   4.377   3.106
  237TYR      N  144   2.752   4.237   3.284
  237TYR      H  145   2.809   4.182   3.345
  237TYR     CA  146   2.605   4.233   3.307
  237TYR     HA  147   2.568   4.280   3.227
  237TYR     CB  148   2.557   4.086   3.314
  237TYR    HB1  149   2.588   4.047   3.401
  237TYR    HB2  150   2.598   4.036   3.238
  237TYR     CG  151   2.409   4.063   3.306
  237TYR    CD1  152   2.328   4.061   3.425
  237TYR    HD1  153   2.363   4.102   3.509
  237TYR    CE1  154   2.199   4.001   3.424
  237TYR    HE1  155   2.145   3.993   3.508
  237TYR     CZ  156   2.149   3.953   3.303
  237TYR     OH  157   2.025   3.903   3.307
  237TYR     HH  158   1.999   3.872   3.216
  237TYR    CE2  159   2.226   3.956   3.187
  237TYR    HE2  160   2.185   3.928   3.100
  237TYR    CD2  161   2.358   3.997   3.189
  237TYR    HD2  162   2.417   3.981   3.110
  237TYR      C  163   2.561   4.306   3.442
  237TYR      O  164   2.610   4.264   3.546
  238GLU      N  165   2.459   4.387   3.427
  238GLU      H  166   2.415   4.395   3.338
  238GLU     CA  167   2.407   4.469   3.545
  238GLU     HA  168   2.448   4.438   3.631
  238GLU     CB  169   2.448   4.616   3.521
  238GLU    HB1  170   2.389   4.655   3.450
  238GLU    HB2  171   2.543   4.619   3.491
  238GLU     CG  172   2.431   4.696   3.658
  238GLU    HG1  173   2.497   4.663   3.725
  238GLU    HG2  174   2.338   4.684   3.694
  238GLU     CD  175   2.454   4.844   3.638
  238GLU    OE1  176   2.362   4.910   3.586
  238GLU    OE2  177   2.566   4.893   3.664
  238GLU      C  178   2.253   4.449   3.561
  238GLU      O  179   2.173   4.497   3.480
  239LEU      N  180   2.219   4.373   3.668
  239LEU      H  181   2.296   4.330   3.716
  239LEU     CA  182   2.085   4.343   3.726
  239LEU     HA  183   2.117   4.273   3.790
  239LEU     CB  184   2.020   4.462   3.794
  239LEU    HB1  185   1.931   4.432   3.827
  239LEU    HB2  186   2.008   4.532   3.724
  239LEU     CG  187   2.095   4.526   3.913
  239LEU     HG  188   2.184   4.550   3.874
  239LEU    CD1  189   2.033   4.656   3.967
  239LEU   HD11  190   2.088   4.690   4.043
  239LEU   HD12  191   2.031   4.725   3.894
  239LEU   HD13  192   1.940   4.638   3.998
  239LEU    CD2  193   2.105   4.426   4.033
  239LEU   HD21  194   2.154   4.470   4.109
  239LEU   HD22  195   2.013   4.401   4.063
  239LEU   HD23  196   2.155   4.344   4.004
  239LEU      C  197   1.978   4.276   3.641
  239LEU      O  198   1.894   4.203   3.695
  240ASN      N  199   1.977   4.301   3.507
  240ASN      H  200   2.024   4.383   3.473
  240ASN     CA  201   1.911   4.214   3.413
  240ASN     HA  202   1.932   4.125   3.453
  240ASN     CB  203   1.764   4.255   3.409
  240ASN    HB1  204   1.732   4.272   3.502
  240ASN    HB2  205   1.710   4.181   3.368
  240ASN     CG  206   1.744   4.380   3.327
  240ASN    OD1  207   1.799   4.482   3.357
  240ASN    ND2  208   1.683   4.370   3.209
  240ASN   HD21  209   1.651   4.281   3.176
  240ASN   HD22  210   1.669   4.452   3.153
  240ASN      C  211   1.963   4.208   3.268
  240ASN      O  212   1.904   4.131   3.191
  241GLN      N  213   2.073   4.275   3.233
  241GLN      H  214   2.118   4.330   3.303
  241GLN     CA  215   2.134   4.274   3.097
  241GLN     HA  216   2.133   4.179   3.065
  241GLN     CB  217   2.049   4.365   3.004
  241GLN    HB1  218   1.956   4.328   3.003
  241GLN    HB2  219   2.089   4.359   2.912
  241GLN     CG  220   2.035   4.513   3.035
  241GLN    HG1  221   2.126   4.553   3.037
  241GLN    HG2  222   1.992   4.522   3.125
  241GLN     CD  223   1.949   4.587   2.929
  241GLN    OE1  224   1.887   4.530   2.840
  241GLN    NE2  225   1.941   4.718   2.947
  241GLN   HE21  226   1.988   4.761   3.024
  241GLN   HE22  227   1.888   4.774   2.884
  241GLN      C  228   2.282   4.322   3.101
  241GLN      O  229   2.330   4.401   3.186
  242ARG      N  230   2.350   4.277   2.996
  242ARG      H  231   2.315   4.198   2.946
  242ARG     CA  232   2.471   4.339   2.953
  242ARG     HA  233   2.522   4.326   3.038
  242ARG     CB  234   2.547   4.264   2.845
  242ARG    HB1  235   2.637   4.307   2.837
  242ARG    HB2  236   2.497   4.277   2.759
  242ARG     CG  237   2.565   4.109   2.872
  242ARG    HG1  238   2.477   4.069   2.897
  242ARG    HG2  239   2.630   4.096   2.947
  242ARG     CD  240   2.618   4.033   2.750
  242ARG    HD1  241   2.708   4.069   2.724
  242ARG    HD2  242   2.554   4.044   2.673
  242ARG     NE  243   2.633   3.889   2.777
  242ARG     HE  244   2.727   3.855   2.786
  242ARG     CZ  245   2.535   3.798   2.791
  242ARG    NH1  246   2.557   3.681   2.835
  242ARG   HH11  247   2.650   3.654   2.861
  242ARG   HH12  248   2.482   3.616   2.844
  242ARG    NH2  249   2.414   3.827   2.746
  242ARG   HH21  250   2.397   3.915   2.702
  242ARG   HH22  251   2.340   3.761   2.756
  242ARG      C  252   2.463   4.490   2.929
  242ARG      O  253   2.364   4.543   2.881
  243VAL      N  254   2.582   4.550   2.947
  243VAL      H  255   2.664   4.494   2.962
  243VAL     CA  256   2.593   4.698   2.945
  243VAL     HA  257   2.524   4.736   2.884
  243VAL     CB  258   2.570   4.761   3.084
  243VAL     HB  259   2.611   4.852   3.079
  243VAL    CG1  260   2.422   4.768   3.116
  243VAL   HG11  261   2.409   4.809   3.206
  243VAL   HG12  262   2.376   4.824   3.047
  243VAL   HG13  263   2.383   4.676   3.116
  243VAL    CG2  264   2.633   4.681   3.198
  243VAL   HG21  265   2.615   4.727   3.285
  243VAL   HG22  266   2.594   4.589   3.200
  243VAL   HG23  267   2.732   4.675   3.184
  243VAL      C  268   2.731   4.726   2.896
  243VAL      O  269   2.830   4.658   2.931
  244GLY      N  270   2.741   4.837   2.822
  244GLY      H  271   2.659   4.894   2.814
  244GLY     CA  272   2.859   4.881   2.753
  244GLY    HA1  273   2.930   4.888   2.823
  244GLY    HA2  274   2.838   4.972   2.718
  244GLY      C  275   2.909   4.791   2.637
  244GLY      O  276   2.847   4.683   2.614
  245GLU      N  277   3.016   4.829   2.561
  245GLU      H  278   3.061   4.916   2.582
  245GLU     CA  279   3.070   4.745   2.447
  245GLU     HA  280   2.992   4.715   2.392
  245GLU     CB  281   3.159   4.825   2.350
  245GLU    HB1  282   3.202   4.759   2.289
  245GLU    HB2  283   3.229   4.870   2.405
  245GLU     CG  284   3.090   4.934   2.262
  245GLU    HG1  285   3.013   4.894   2.213
  245GLU    HG2  286   3.156   4.971   2.196
  245GLU     CD  287   3.039   5.048   2.352
  245GLU    OE1  288   3.113   5.094   2.445
  245GLU    OE2  289   2.931   5.104   2.323
  245GLU      C  290   3.136   4.620   2.501
  245GLU      O  291   3.172   4.611   2.618
  246THR      N  292   3.169   4.524   2.412
  246THR      H  293   3.135   4.531   2.318
  246THR     CA  294   3.255   4.407   2.449
  246THR     HA  295   3.241   4.382   2.545
  246THR     CB  296   3.209   4.289   2.365
  246THR     HB  297   3.237   4.324   2.276
  246THR    CG2  298   3.261   4.147   2.412
  246THR   HG21  299   3.225   4.076   2.351
  246THR   HG22  300   3.361   4.146   2.410
  246THR   HG23  301   3.229   4.129   2.505
  246THR    OG1  302   3.069   4.261   2.366
  246THR    HG1  303   3.050   4.182   2.308
  246THR      C  304   3.408   4.444   2.431
  246THR      O  305   3.444   4.526   2.346
  247PHE      N  306   3.502   4.390   2.513
  247PHE      H  307   3.469   4.330   2.586
  247PHE     CA  308   3.647   4.411   2.504
  247PHE     HA  309   3.673   4.486   2.443
  247PHE     CB  310   3.695   4.464   2.637
  247PHE    HB1  311   3.707   4.389   2.702
  247PHE    HB2  312   3.629   4.529   2.674
  247PHE     CG  313   3.826   4.533   2.614
  247PHE    CD1  314   3.940   4.450   2.593
  247PHE    HD1  315   3.928   4.351   2.592
  247PHE    CE1  316   4.069   4.502   2.573
  247PHE    HE1  317   4.151   4.445   2.581
  247PHE     CZ  318   4.077   4.637   2.542
  247PHE     HZ  319   4.164   4.675   2.511
  247PHE    CE2  320   3.962   4.723   2.553
  247PHE    HE2  321   3.969   4.819   2.525
  247PHE    CD2  322   3.840   4.674   2.603
  247PHE    HD2  323   3.766   4.736   2.630
  247PHE      C  324   3.710   4.280   2.443
  247PHE      O  325   3.690   4.172   2.500
  248HIS      N  326   3.790   4.292   2.339
  248HIS      H  327   3.807   4.383   2.301
  248HIS     CA  328   3.853   4.178   2.280
  248HIS     HA  329   3.818   4.098   2.328
  248HIS     CB  330   3.820   4.175   2.124
  248HIS    HB1  331   3.870   4.099   2.081
  248HIS    HB2  332   3.849   4.261   2.083
  248HIS     CG  333   3.678   4.157   2.085
  248HIS    ND1  334   3.615   4.040   2.055
  248HIS    CE1  335   3.492   4.069   2.019
  248HIS    HE1  336   3.427   4.002   1.983
  248HIS    NE2  337   3.465   4.198   2.036
  248HIS    HE2  338   3.379   4.245   2.014
  248HIS    CD2  339   3.578   4.253   2.089
  248HIS    HD2  340   3.587   4.346   2.124
  248HIS      C  341   4.002   4.190   2.303
  248HIS      O  342   4.064   4.282   2.252
  249ALA      N  343   4.064   4.086   2.365
  249ALA      H  344   4.008   4.006   2.387
  249ALA     CA  345   4.204   4.082   2.402
  249ALA     HA  346   4.239   4.174   2.383
  249ALA     CB  347   4.210   4.049   2.550
  249ALA    HB1  348   4.305   4.045   2.579
  249ALA    HB2  349   4.162   4.120   2.602
  249ALA    HB3  350   4.167   3.960   2.566
  249ALA      C  351   4.291   3.988   2.316
  249ALA      O  352   4.250   3.884   2.265
  250SER      N  353   4.423   4.016   2.314
  250SER      H  354   4.451   4.098   2.364
  250SER     CA  355   4.535   3.939   2.246
  250SER     HA  356   4.497   3.849   2.223
  250SER     CB  357   4.582   4.016   2.120
  250SER    HB1  358   4.650   3.963   2.069
  250SER    HB2  359   4.621   4.105   2.145
  250SER     OG  360   4.472   4.040   2.032
  250SER     HG  361   4.504   4.090   1.951
  250SER      C  362   4.657   3.920   2.338
  250SER      O  363   4.736   3.825   2.320
  251GLN      N  364   4.682   4.006   2.437
  251GLN      H  365   4.622   4.086   2.446
  251GLN     CA  366   4.793   3.991   2.536
  251GLN     HA  367   4.879   3.979   2.486
  251GLN     CB  368   4.796   4.120   2.615
  251GLN    HB1  369   4.866   4.110   2.686
  251GLN    HB2  370   4.706   4.131   2.658
  251GLN     CG  371   4.826   4.248   2.537
  251GLN    HG1  372   4.767   4.322   2.571
  251GLN    HG2  373   4.808   4.233   2.440
  251GLN     CD  374   4.973   4.287   2.556
  251GLN    OE1  375   5.064   4.203   2.573
  251GLN    NE2  376   5.012   4.416   2.549
  251GLN   HE21  377   4.945   4.488   2.531
  251GLN   HE22  378   5.108   4.440   2.562
  251GLN      C  379   4.777   3.864   2.629
  251GLN      O  380   4.666   3.843   2.678
  252PRO      N  381   4.881   3.779   2.646
  252PRO     CD  382   5.006   3.775   2.574
  252PRO    HD1  383   5.071   3.832   2.625
  252PRO    HD2  384   4.990   3.815   2.484
  252PRO     CG  385   5.061   3.631   2.559
  252PRO    HG1  386   5.161   3.629   2.559
  252PRO    HG2  387   5.026   3.586   2.477
  252PRO     CB  388   5.004   3.569   2.685
  252PRO    HB1  389   5.069   3.581   2.760
  252PRO    HB2  390   4.988   3.471   2.670
  252PRO     CA  391   4.868   3.646   2.713
  252PRO     HA  392   4.785   3.604   2.677
  252PRO      C  393   4.845   3.654   2.862
  252PRO      O  394   4.838   3.552   2.923
  253SER      N  395   4.833   3.773   2.923
  253SER      H  396   4.874   3.850   2.874
  253SER     CA  397   4.768   3.808   3.051
  253SER     HA  398   4.716   3.726   3.073
  253SER     CB  399   4.857   3.824   3.168
  253SER    HB1  400   4.928   3.891   3.144
  253SER    HB2  401   4.900   3.735   3.186
  253SER     OG  402   4.801   3.868   3.292
  253SER     HG  403   4.873   3.874   3.361
  253SER      C  404   4.686   3.941   3.031
  253SER      O  405   4.730   4.045   2.982
  254MET      N  406   4.565   3.940   3.087
  254MET      H  407   4.537   3.854   3.131
  254MET     CA  408   4.469   4.049   3.092
  254MET     HA  409   4.511   4.137   3.070
  254MET     CB  410   4.362   4.005   2.990
  254MET    HB1  411   4.324   3.918   3.022
  254MET    HB2  412   4.408   3.991   2.903
  254MET     CG  413   4.243   4.098   2.963
  254MET    HG1  414   4.202   4.110   3.053
  254MET    HG2  415   4.182   4.042   2.906
  254MET     SD  416   4.281   4.258   2.884
  254MET     CE  417   4.115   4.334   2.879
  254MET    HE1  418   4.121   4.425   2.837
  254MET    HE2  419   4.054   4.276   2.825
  254MET    HE3  420   4.080   4.343   2.972
  254MET      C  421   4.420   4.076   3.230
  254MET      O  422   4.411   3.986   3.312
  255THR      N  423   4.395   4.197   3.267
  255THR      H  424   4.415   4.270   3.201
  255THR     CA  425   4.340   4.237   3.396
  255THR     HA  426   4.344   4.159   3.458
  255THR     CB  427   4.428   4.343   3.459
  255THR     HB  428   4.385   4.367   3.546
  255THR    CG2  429   4.581   4.305   3.480
  255THR   HG21  430   4.629   4.382   3.522
  255THR   HG22  431   4.588   4.225   3.540
  255THR   HG23  432   4.623   4.284   3.392
  255THR    OG1  433   4.421   4.455   3.384
  255THR    HG1  434   4.479   4.526   3.425
  255THR      C  435   4.192   4.278   3.377
  255THR      O  436   4.155   4.313   3.268
  256VAL      N  437   4.115   4.286   3.484
  256VAL      H  438   4.145   4.238   3.566
  256VAL     CA  439   3.983   4.364   3.491
  256VAL     HA  440   3.991   4.427   3.414
  256VAL     CB  441   3.857   4.275   3.479
  256VAL     HB  442   3.839   4.238   3.570
  256VAL    CG1  443   3.732   4.341   3.460
  256VAL   HG11  444   3.659   4.273   3.454
  256VAL   HG12  445   3.714   4.402   3.537
  256VAL   HG13  446   3.735   4.394   3.376
  256VAL    CG2  447   3.876   4.162   3.383
  256VAL   HG21  448   3.792   4.108   3.379
  256VAL   HG22  449   3.897   4.198   3.292
  256VAL   HG23  450   3.952   4.104   3.414
  256VAL      C  451   3.967   4.450   3.610
  256VAL      O  452   4.017   4.415   3.715
  257ASP      N  453   3.906   4.571   3.602
  257ASP      H  454   3.864   4.597   3.515
  257ASP     CA  455   3.898   4.667   3.717
  257ASP     HA  456   3.902   4.607   3.797
  257ASP     CB  457   4.016   4.769   3.704
  257ASP    HB1  458   3.991   4.842   3.641
  257ASP    HB2  459   4.098   4.722   3.670
  257ASP     CG  460   4.050   4.832   3.836
  257ASP    OD1  461   4.166   4.827   3.884
  257ASP    OD2  462   3.954   4.886   3.893
  257ASP      C  463   3.766   4.746   3.731
  257ASP      O  464   3.711   4.791   3.638
  258GLY      N  465   3.707   4.760   3.853
  258GLY      H  466   3.751   4.716   3.931
  258GLY     CA  467   3.582   4.836   3.880
  258GLY    HA1  468   3.551   4.810   3.971
  258GLY    HA2  469   3.515   4.807   3.812
  258GLY      C  470   3.597   4.991   3.874
  258GLY      O  471   3.504   5.062   3.911
  259PHE      N  472   3.716   5.045   3.842
  259PHE      H  473   3.794   4.983   3.834
  259PHE     CA  474   3.742   5.190   3.817
  259PHE     HA  475   3.729   5.229   3.908
  259PHE     CB  476   3.884   5.220   3.765
  259PHE    HB1  477   3.878   5.302   3.708
  259PHE    HB2  478   3.912   5.142   3.709
  259PHE     CG  479   3.994   5.244   3.877
  259PHE    CD1  480   3.981   5.348   3.972
  259PHE    HD1  481   3.902   5.409   3.972
  259PHE    CE1  482   4.085   5.363   4.068
  259PHE    HE1  483   4.073   5.424   4.146
  259PHE     CZ  484   4.203   5.292   4.052
  259PHE     HZ  485   4.278   5.315   4.114
  259PHE    CE2  486   4.226   5.192   3.958
  259PHE    HE2  487   4.311   5.140   3.953
  259PHE    CD2  488   4.115   5.171   3.869
  259PHE    HD2  489   4.124   5.101   3.798
  259PHE      C  490   3.644   5.250   3.717
  259PHE      O  491   3.602   5.189   3.626
  260THR      N  492   3.613   5.381   3.730
  260THR      H  493   3.637   5.423   3.817
  260THR     CA  494   3.548   5.469   3.631
  260THR     HA  495   3.497   5.407   3.572
  260THR     CB  496   3.460   5.567   3.712
  260THR     HB  497   3.516   5.646   3.738
  260THR    CG2  498   3.334   5.596   3.630
  260THR   HG21  499   3.275   5.659   3.680
  260THR   HG22  500   3.360   5.637   3.543
  260THR   HG23  501   3.285   5.511   3.614
  260THR    OG1  502   3.413   5.516   3.836
  260THR    HG1  503   3.357   5.585   3.882
  260THR      C  504   3.645   5.549   3.537
  260THR      O  505   3.603   5.649   3.482
  261ASP      N  506   3.761   5.493   3.511
  261ASP      H  507   3.789   5.416   3.568
  261ASP     CA  508   3.851   5.535   3.406
  261ASP     HA  509   3.816   5.622   3.371
  261ASP     CB  510   3.990   5.562   3.469
  261ASP    HB1  511   4.050   5.599   3.398
  261ASP    HB2  512   4.027   5.475   3.503
  261ASP     CG  513   3.987   5.662   3.586
  261ASP    OD1  514   3.994   5.784   3.564
  261ASP    OD2  515   3.981   5.620   3.704
  261ASP      C  516   3.847   5.440   3.283
  261ASP      O  517   3.804   5.328   3.297
  262PRO      N  518   3.888   5.478   3.159
  262PRO     CD  519   3.951   5.608   3.129
  262PRO    HD1  520   4.049   5.604   3.149
  262PRO    HD2  521   3.908   5.680   3.184
  262PRO     CG  522   3.926   5.629   2.980
  262PRO    HG1  523   3.993   5.692   2.940
  262PRO    HG2  524   3.834   5.664   2.963
  262PRO     CB  525   3.942   5.492   2.924
  262PRO    HB1  526   4.039   5.472   2.908
  262PRO    HB2  527   3.891   5.483   2.839
  262PRO     CA  528   3.884   5.403   3.034
  262PRO     HA  529   3.787   5.381   3.022
  262PRO      C  530   3.964   5.272   3.036
  262PRO      O  531   4.064   5.261   3.110
  263SER      N  532   3.924   5.165   2.960
  263SER      H  533   3.835   5.173   2.916
  263SER     CA  534   3.993   5.045   2.936
  263SER     HA  535   4.017   5.012   3.027
  263SER     CB  536   3.904   4.950   2.865
  263SER    HB1  537   3.945   4.859   2.862
  263SER    HB2  538   3.887   4.982   2.772
  263SER     OG  539   3.780   4.941   2.933
  263SER     HG  540   3.720   4.877   2.885
  263SER      C  541   4.116   5.069   2.847
  263SER      O  542   4.109   5.146   2.751
  264ASN      N  543   4.222   4.987   2.863
  264ASN      H  544   4.232   4.936   2.948
  264ASN     CA  545   4.325   4.971   2.756
  264ASN     HA  546   4.284   5.016   2.677
  264ASN     CB  547   4.458   5.047   2.786
  264ASN    HB1  548   4.439   5.140   2.817
  264ASN    HB2  549   4.516   5.050   2.704
  264ASN     CG  550   4.531   4.973   2.895
  264ASN    OD1  551   4.601   4.874   2.856
  264ASN    ND2  552   4.528   5.008   3.018
  264ASN   HD21  553   4.475   5.088   3.046
  264ASN   HD22  554   4.578   4.955   3.086
  264ASN      C  555   4.346   4.822   2.719
  264ASN      O  556   4.283   4.741   2.780
  265SER      N  557   4.420   4.795   2.618
  265SER      H  558   4.457   4.872   2.565
  265SER     CA  559   4.454   4.658   2.574
  265SER     HA  560   4.363   4.623   2.554
  265SER     CB  561   4.546   4.665   2.451
  265SER    HB1  562   4.575   4.574   2.422
  265SER    HB2  563   4.627   4.721   2.469
  265SER     OG  564   4.478   4.723   2.345
  265SER     HG  565   4.538   4.727   2.265
  265SER      C  566   4.513   4.559   2.679
  265SER      O  567   4.546   4.443   2.647
  266GLU      N  568   4.539   4.602   2.804
  266GLU      H  569   4.530   4.700   2.820
  266GLU     CA  570   4.577   4.524   2.913
  266GLU     HA  571   4.576   4.435   2.867
  266GLU     CB  572   4.719   4.562   2.961
  266GLU    HB1  573   4.738   4.512   3.045
  266GLU    HB2  574   4.721   4.660   2.980
  266GLU     CG  575   4.830   4.529   2.857
  266GLU    HG1  576   4.802   4.567   2.769
  266GLU    HG2  577   4.837   4.430   2.850
  266GLU     CD  578   4.969   4.580   2.883
  266GLU    OE1  579   4.997   4.703   2.865
  266GLU    OE2  580   5.052   4.493   2.918
  266GLU      C  581   4.474   4.517   3.031
  266GLU      O  582   4.503   4.434   3.120
  267ARG      N  583   4.367   4.598   3.020
  267ARG      H  584   4.347   4.642   2.932
  267ARG     CA  585   4.281   4.622   3.135
  267ARG     HA  586   4.290   4.530   3.174
  267ARG     CB  587   4.329   4.732   3.233
  267ARG    HB1  588   4.322   4.819   3.185
  267ARG    HB2  589   4.425   4.713   3.254
  267ARG     CG  590   4.249   4.743   3.370
  267ARG    HG1  591   4.233   4.651   3.406
  267ARG    HG2  592   4.161   4.788   3.353
  267ARG     CD  593   4.325   4.824   3.478
  267ARG    HD1  594   4.261   4.879   3.532
  267ARG    HD2  595   4.393   4.884   3.436
  267ARG     NE  596   4.394   4.731   3.568
  267ARG     HE  597   4.332   4.683   3.630
  267ARG     CZ  598   4.520   4.698   3.584
  267ARG    NH1  599   4.616   4.759   3.515
  267ARG   HH11  600   4.593   4.831   3.450
  267ARG   HH12  601   4.712   4.733   3.528
  267ARG    NH2  602   4.554   4.603   3.672
  267ARG   HH21  603   4.483   4.557   3.726
  267ARG   HH22  604   4.650   4.578   3.684
  267ARG      C  605   4.135   4.664   3.097
  267ARG      O  606   4.113   4.772   3.037
  268PHE      N  607   4.039   4.577   3.124
  268PHE      H  608   4.067   4.490   3.165
  268PHE     CA  609   3.891   4.597   3.098
  268PHE     HA  610   3.873   4.649   3.014
  268PHE     CB  611   3.824   4.460   3.082
  268PHE    HB1  612   3.839   4.408   3.166
  268PHE    HB2  613   3.867   4.413   3.005
  268PHE     CG  614   3.676   4.462   3.056
  268PHE    CD1  615   3.593   4.367   3.109
  268PHE    HD1  616   3.628   4.304   3.178
  268PHE    CE1  617   3.461   4.358   3.067
  268PHE    HE1  618   3.405   4.281   3.098
  268PHE     CZ  619   3.406   4.454   2.983
  268PHE     HZ  620   3.308   4.452   2.962
  268PHE    CE2  621   3.488   4.554   2.928
  268PHE    HE2  622   3.450   4.625   2.868
  268PHE    CD2  623   3.624   4.551   2.960
  268PHE    HD2  624   3.686   4.614   2.913
  268PHE      C  625   3.838   4.674   3.217
  268PHE      O  626   3.850   4.626   3.331
  269CYS      N  627   3.788   4.801   3.202
  269CYS      H  628   3.780   4.835   3.108
  269CYS     CA  629   3.744   4.895   3.311
  269CYS     HA  630   3.771   4.850   3.396
  269CYS     CB  631   3.820   5.025   3.310
  269CYS    HB1  632   3.778   5.080   3.382
  269CYS    HB2  633   3.800   5.066   3.221
  269CYS     SG  634   3.999   4.993   3.337
  269CYS     HG  635   4.049   5.080   3.336
  269CYS      C  636   3.591   4.914   3.317
  269CYS      O  637   3.531   4.929   3.207
  270LEU      N  638   3.515   4.886   3.429
  270LEU      H  639   3.560   4.882   3.518
  270LEU     CA  640   3.368   4.861   3.421
  270LEU     HA  641   3.351   4.847   3.324
  270LEU     CB  642   3.335   4.736   3.502
  270LEU    HB1  643   3.242   4.709   3.478
  270LEU    HB2  644   3.338   4.762   3.599
  270LEU     CG  645   3.432   4.613   3.479
  270LEU     HG  646   3.529   4.634   3.490
  270LEU    CD1  647   3.386   4.511   3.579
  270LEU   HD11  648   3.443   4.429   3.571
  270LEU   HD12  649   3.394   4.549   3.671
  270LEU   HD13  650   3.290   4.487   3.561
  270LEU    CD2  651   3.420   4.559   3.338
  270LEU   HD21  652   3.482   4.482   3.327
  270LEU   HD22  653   3.326   4.529   3.322
  270LEU   HD23  654   3.444   4.631   3.273
  270LEU      C  655   3.274   4.978   3.447
  270LEU      O  656   3.152   4.979   3.412
  271GLY      N  657   3.328   5.083   3.505
  271GLY      H  658   3.428   5.090   3.507
  271GLY     CA  659   3.249   5.189   3.566
  271GLY    HA1  660   3.309   5.247   3.621
  271GLY    HA2  661   3.178   5.149   3.624
  271GLY      C  662   3.187   5.268   3.454
  271GLY      O  663   3.079   5.321   3.471
  272LEU      N  664   3.246   5.281   3.330
  272LEU      H  665   3.333   5.235   3.313
  272LEU     CA  666   3.186   5.359   3.222
  272LEU     HA  667   3.123   5.428   3.258
  272LEU     CB  668   3.312   5.421   3.146
  272LEU    HB1  669   3.275   5.469   3.067
  272LEU    HB2  670   3.367   5.343   3.115
  272LEU     CG  671   3.416   5.520   3.207
  272LEU     HG  672   3.452   5.476   3.290
  272LEU    CD1  673   3.528   5.537   3.118
  272LEU   HD11  674   3.594   5.601   3.159
  272LEU   HD12  675   3.572   5.449   3.103
  272LEU   HD13  676   3.496   5.574   3.031
  272LEU    CD2  677   3.363   5.657   3.253
  272LEU   HD21  678   3.438   5.711   3.290
  272LEU   HD22  679   3.323   5.705   3.175
  272LEU   HD23  680   3.294   5.644   3.324
  272LEU      C  681   3.095   5.272   3.136
  272LEU      O  682   3.032   5.328   3.047
  273LEU      N  683   3.083   5.137   3.159
  273LEU      H  684   3.131   5.096   3.236
  273LEU     CA  685   2.999   5.051   3.071
  273LEU     HA  686   3.021   5.077   2.977
  273LEU     CB  687   3.029   4.906   3.103
  273LEU    HB1  688   2.965   4.851   3.049
  273LEU    HB2  689   3.009   4.894   3.200
  273LEU     CG  690   3.173   4.853   3.076
  273LEU     HG  691   3.236   4.923   3.111
  273LEU    CD1  692   3.207   4.719   3.152
  273LEU   HD11  693   3.300   4.691   3.130
  273LEU   HD12  694   3.199   4.734   3.251
  273LEU   HD13  695   3.143   4.647   3.123
  273LEU    CD2  696   3.202   4.844   2.928
  273LEU   HD21  697   3.295   4.810   2.914
  273LEU   HD22  698   3.137   4.782   2.885
  273LEU   HD23  699   3.193   4.935   2.887
  273LEU      C  700   2.850   5.068   3.101
  273LEU      O  701   2.764   5.053   3.012
  274SER      N  702   2.813   5.102   3.219
  274SER      H  703   2.885   5.106   3.288
  274SER     CA  704   2.675   5.137   3.267
  274SER     HA  705   2.614   5.135   3.188
  274SER     CB  706   2.627   5.032   3.359
  274SER    HB1  707   2.646   4.942   3.319
  274SER    HB2  708   2.528   5.042   3.372
  274SER     OG  709   2.690   5.038   3.489
  274SER     HG  710   2.654   4.965   3.547
  274SER      C  711   2.663   5.279   3.323
  274SER      O  712   2.763   5.329   3.370
  275ASN      N  713   2.546   5.335   3.336
  275ASN      H  714   2.469   5.277   3.307
  275ASN     CA  715   2.506   5.470   3.386
  275ASN     HA  716   2.555   5.551   3.353
  275ASN     CB  717   2.374   5.502   3.327
  275ASN    HB1  718   2.322   5.417   3.327
  275ASN    HB2  719   2.392   5.530   3.233
  275ASN     CG  720   2.285   5.607   3.387
  275ASN    OD1  721   2.322   5.683   3.471
  275ASN    ND2  722   2.163   5.602   3.349
  275ASN   HD21  723   2.134   5.532   3.284
  275ASN   HD22  724   2.097   5.668   3.384
  275ASN      C  725   2.536   5.470   3.537
  275ASN      O  726   2.523   5.369   3.614
  276VAL      N  727   2.578   5.587   3.576
  276VAL      H  728   2.566   5.666   3.515
  276VAL     CA  729   2.645   5.608   3.710
  276VAL     HA  730   2.699   5.529   3.740
  276VAL     CB  731   2.749   5.715   3.698
  276VAL     HB  732   2.698   5.798   3.677
  276VAL    CG1  733   2.826   5.739   3.831
  276VAL   HG11  734   2.894   5.811   3.818
  276VAL   HG12  735   2.762   5.767   3.902
  276VAL   HG13  736   2.872   5.655   3.859
  276VAL    CG2  737   2.843   5.689   3.580
  276VAL   HG21  738   2.911   5.762   3.575
  276VAL   HG22  739   2.889   5.601   3.593
  276VAL   HG23  740   2.790   5.687   3.495
  276VAL      C  741   2.531   5.634   3.814
  276VAL      O  742   2.548   5.597   3.932
  277ASN      N  743   2.411   5.680   3.776
  277ASN      H  744   2.401   5.708   3.681
  277ASN     CA  745   2.296   5.692   3.859
  277ASN     HA  746   2.326   5.736   3.943
  277ASN     CB  747   2.194   5.785   3.782
  277ASN    HB1  748   2.109   5.793   3.834
  277ASN    HB2  749   2.174   5.746   3.692
  277ASN     CG  750   2.248   5.924   3.761
  277ASN    OD1  751   2.273   5.993   3.858
  277ASN    ND2  752   2.282   5.960   3.636
  277ASN   HD21  753   2.271   5.895   3.561
  277ASN   HD22  754   2.318   6.052   3.618
  277ASN      C  755   2.244   5.554   3.911
  277ASN      O  756   2.127   5.539   3.945
  278ARG      N  757   2.318   5.444   3.912
  278ARG      H  758   2.415   5.457   3.894
  278ARG     CA  759   2.276   5.305   3.936
  278ARG     HA  760   2.191   5.296   3.885
  278ARG     CB  761   2.386   5.210   3.888
  278ARG    HB1  762   2.401   5.228   3.791
  278ARG    HB2  763   2.353   5.116   3.900
  278ARG     CG  764   2.521   5.220   3.958
  278ARG    HG1  765   2.511   5.192   4.053
  278ARG    HG2  766   2.553   5.315   3.954
  278ARG     CD  767   2.625   5.136   3.898
  278ARG    HD1  768   2.586   5.048   3.873
  278ARG    HD2  769   2.699   5.122   3.964
  278ARG     NE  770   2.678   5.204   3.777
  278ARG     HE  771   2.619   5.204   3.696
  278ARG     CZ  772   2.795   5.264   3.765
  278ARG    NH1  773   2.878   5.288   3.855
  278ARG   HH11  774   2.859   5.261   3.949
  278ARG   HH12  775   2.964   5.334   3.833
  278ARG    NH2  776   2.836   5.301   3.645
  278ARG   HH21  777   2.779   5.283   3.565
  278ARG   HH22  778   2.924   5.347   3.634
  278ARG      C  779   2.264   5.276   4.092
  278ARG      O  780   2.317   5.349   4.168
  279ASN      N  781   2.198   5.166   4.132
  279ASN      H  782   2.173   5.101   4.060
  279ASN     CA  783   2.158   5.130   4.267
  279ASN     HA  784   2.116   5.213   4.303
  279ASN     CB  785   2.052   5.024   4.261
  279ASN    HB1  786   2.069   4.970   4.179
  279ASN    HB2  787   1.964   5.071   4.252
  279ASN     CG  788   2.040   4.928   4.376
  279ASN    OD1  789   2.084   4.812   4.378
  279ASN    ND2  790   1.981   4.971   4.482
  279ASN   HD21  791   1.946   5.064   4.485
  279ASN   HD22  792   1.971   4.911   4.561
  279ASN      C  793   2.278   5.092   4.361
  279ASN      O  794   2.369   5.025   4.312
  280ALA      N  795   2.258   5.129   4.489
  280ALA      H  796   2.172   5.176   4.507
  280ALA     CA  797   2.345   5.110   4.608
  280ALA     HA  798   2.423   5.172   4.600
  280ALA     CB  799   2.254   5.136   4.731
  280ALA    HB1  800   2.307   5.125   4.815
  280ALA    HB2  801   2.218   5.229   4.727
  280ALA    HB3  802   2.178   5.071   4.731
  280ALA      C  803   2.399   4.966   4.617
  280ALA      O  804   2.517   4.950   4.649
  281ALA      N  805   2.321   4.857   4.583
  281ALA      H  806   2.229   4.871   4.546
  281ALA     CA  807   2.372   4.720   4.601
  281ALA     HA  808   2.424   4.727   4.686
  281ALA     CB  809   2.252   4.622   4.609
  281ALA    HB1  810   2.286   4.529   4.621
  281ALA    HB2  811   2.194   4.647   4.686
  281ALA    HB3  812   2.199   4.627   4.524
  281ALA      C  813   2.465   4.671   4.484
  281ALA      O  814   2.544   4.574   4.495
  282VAL      N  815   2.458   4.751   4.378
  282VAL      H  816   2.384   4.818   4.372
  282VAL     CA  817   2.559   4.744   4.267
  282VAL     HA  818   2.589   4.648   4.266
  282VAL     CB  819   2.498   4.784   4.133
  282VAL     HB  820   2.458   4.874   4.152
  282VAL    CG1  821   2.600   4.793   4.017
  282VAL   HG11  822   2.553   4.820   3.933
  282VAL   HG12  823   2.670   4.861   4.039
  282VAL   HG13  824   2.644   4.704   4.004
  282VAL    CG2  825   2.393   4.685   4.088
  282VAL   HG21  826   2.355   4.714   4.000
  282VAL   HG22  827   2.435   4.595   4.078
  282VAL   HG23  828   2.320   4.681   4.156
  282VAL      C  829   2.679   4.833   4.291
  282VAL      O  830   2.790   4.781   4.290
  283GLU      N  831   2.658   4.959   4.334
  283GLU      H  832   2.565   4.996   4.340
  283GLU     CA  833   2.777   5.045   4.374
  283GLU     HA  834   2.830   5.054   4.289
  283GLU     CB  835   2.734   5.190   4.421
  283GLU    HB1  836   2.806   5.229   4.479
  283GLU    HB2  837   2.649   5.184   4.474
  283GLU     CG  838   2.710   5.287   4.304
  283GLU    HG1  839   2.669   5.370   4.341
  283GLU    HG2  840   2.646   5.243   4.241
  283GLU     CD  841   2.833   5.329   4.223
  283GLU    OE1  842   2.892   5.435   4.252
  283GLU    OE2  843   2.877   5.254   4.131
  283GLU      C  844   2.863   4.973   4.489
  283GLU      O  845   2.986   4.979   4.493
  284LEU      N  846   2.800   4.901   4.581
  284LEU      H  847   2.700   4.908   4.581
  284LEU     CA  848   2.858   4.810   4.685
  284LEU     HA  849   2.924   4.872   4.727
  284LEU     CB  850   2.758   4.768   4.793
  284LEU    HB1  851   2.674   4.742   4.746
  284LEU    HB2  852   2.741   4.849   4.850
  284LEU     CG  853   2.797   4.651   4.888
  284LEU     HG  854   2.833   4.573   4.836
  284LEU    CD1  855   2.907   4.697   4.983
  284LEU   HD11  856   2.932   4.622   5.044
  284LEU   HD12  857   2.987   4.725   4.930
  284LEU   HD13  858   2.874   4.774   5.037
  284LEU    CD2  859   2.671   4.607   4.967
  284LEU   HD21  860   2.695   4.532   5.028
  284LEU   HD22  861   2.637   4.684   5.020
  284LEU   HD23  862   2.600   4.577   4.903
  284LEU      C  863   2.929   4.680   4.626
  284LEU      O  864   3.037   4.638   4.675
  285THR      N  865   2.871   4.614   4.524
  285THR      H  866   2.775   4.634   4.503
  285THR     CA  867   2.939   4.517   4.445
  285THR     HA  868   2.986   4.466   4.517
  285THR     CB  869   2.837   4.428   4.362
  285THR     HB  870   2.790   4.478   4.289
  285THR    CG2  871   2.906   4.310   4.301
  285THR   HG21  872   2.840   4.256   4.249
  285THR   HG22  873   2.978   4.342   4.240
  285THR   HG23  874   2.946   4.254   4.373
  285THR    OG1  875   2.738   4.380   4.452
  285THR    HG1  876   2.672   4.323   4.402
  285THR      C  877   3.050   4.572   4.359
  285THR      O  878   3.152   4.506   4.354
  286ARG      N  879   3.045   4.694   4.303
  286ARG      H  880   2.961   4.747   4.312
  286ARG     CA  881   3.155   4.751   4.231
  286ARG     HA  882   3.175   4.683   4.160
  286ARG     CB  883   3.108   4.890   4.171
  286ARG    HB1  884   3.097   4.958   4.244
  286ARG    HB2  885   3.022   4.879   4.122
  286ARG     CG  886   3.213   4.940   4.074
  286ARG    HG1  887   3.247   4.861   4.022
  286ARG    HG2  888   3.288   4.979   4.127
  286ARG     CD  889   3.158   5.048   3.975
  286ARG    HD1  890   3.070   5.019   3.937
  286ARG    HD2  891   3.223   5.063   3.900
  286ARG     NE  892   3.137   5.175   4.039
  286ARG     HE  893   3.041   5.201   4.045
  286ARG     CZ  894   3.220   5.266   4.092
  286ARG    NH1  895   3.348   5.260   4.083
  286ARG   HH11  896   3.391   5.184   4.034
  286ARG   HH12  897   3.404   5.331   4.125
  286ARG    NH2  898   3.171   5.368   4.154
  286ARG   HH21  899   3.072   5.379   4.162
  286ARG   HH22  900   3.232   5.436   4.194
  286ARG      C  901   3.285   4.761   4.315
  286ARG      O  902   3.392   4.750   4.258
  287ARG      N  903   3.266   4.777   4.445
  287ARG      H  904   3.174   4.788   4.481
  287ARG     CA  905   3.383   4.778   4.536
  287ARG     HA  906   3.460   4.792   4.474
  287ARG     CB  907   3.366   4.895   4.641
  287ARG    HB1  908   3.282   4.878   4.693
  287ARG    HB2  909   3.357   4.981   4.590
  287ARG     CG  910   3.469   4.924   4.745
  287ARG    HG1  911   3.468   4.845   4.806
  287ARG    HG2  912   3.435   5.004   4.794
  287ARG     CD  913   3.619   4.952   4.702
  287ARG    HD1  914   3.625   5.042   4.658
  287ARG    HD2  915   3.649   4.881   4.638
  287ARG     NE  916   3.717   4.953   4.813
  287ARG     HE  917   3.731   5.039   4.862
  287ARG     CZ  918   3.785   4.851   4.851
  287ARG    NH1  919   3.760   4.731   4.810
  287ARG   HH11  920   3.685   4.715   4.746
  287ARG   HH12  921   3.816   4.654   4.842
  287ARG    NH2  922   3.880   4.863   4.939
  287ARG   HH21  923   3.901   4.953   4.978
  287ARG   HH22  924   3.932   4.783   4.968
  287ARG      C  925   3.420   4.645   4.600
  287ARG      O  926   3.521   4.638   4.665
  288HIS      N  927   3.334   4.543   4.574
  288HIS      H  928   3.241   4.562   4.541
  288HIS     CA  929   3.378   4.406   4.594
  288HIS     HA  930   3.430   4.409   4.679
  288HIS     CB  931   3.258   4.306   4.612
  288HIS    HB1  932   3.294   4.213   4.612
  288HIS    HB2  933   3.195   4.317   4.535
  288HIS     CG  934   3.175   4.319   4.736
  288HIS    ND1  935   3.042   4.341   4.744
  288HIS    CE1  936   3.015   4.350   4.876
  288HIS    HE1  937   2.924   4.367   4.913
  288HIS    NE2  938   3.124   4.334   4.951
  288HIS    HE2  939   3.130   4.338   5.051
  288HIS    CD2  940   3.227   4.311   4.862
  288HIS    HD2  941   3.322   4.292   4.886
  288HIS      C  942   3.466   4.364   4.471
  288HIS      O  943   3.569   4.308   4.497
  289ILE      N  944   3.432   4.411   4.351
  289ILE      H  945   3.343   4.457   4.342
  289ILE     CA  946   3.514   4.401   4.232
  289ILE     HA  947   3.536   4.305   4.217
  289ILE     CB  948   3.433   4.456   4.109
  289ILE     HB  949   3.393   4.546   4.128
  289ILE    CG2  950   3.530   4.468   3.984
  289ILE   HG21  951   3.479   4.503   3.905
  289ILE   HG22  952   3.605   4.531   4.006
  289ILE   HG23  953   3.567   4.378   3.962
  289ILE    CG1  954   3.315   4.364   4.083
  289ILE   HG11  955   3.266   4.351   4.169
  289ILE   HG12  956   3.351   4.276   4.052
  289ILE     CD  957   3.215   4.416   3.978
  289ILE    HD1  958   3.141   4.350   3.967
  289ILE    HD2  959   3.177   4.504   4.008
  289ILE    HD3  960   3.262   4.428   3.891
  289ILE      C  961   3.645   4.478   4.258
  289ILE      O  962   3.749   4.408   4.250
  290GLY      N  963   3.649   4.603   4.300
  290GLY      H  964   3.560   4.649   4.308
  290GLY     CA  965   3.764   4.683   4.336
  290GLY    HA1  966   3.803   4.644   4.419
  290GLY    HA2  967   3.732   4.776   4.355
  290GLY      C  968   3.869   4.686   4.224
  290GLY      O  969   3.844   4.719   4.111
  291ARG      N  970   3.984   4.638   4.258
  291ARG      H  971   3.997   4.615   4.354
  291ARG     CA  972   4.099   4.614   4.167
  291ARG     HA  973   4.090   4.690   4.103
  291ARG     CB  974   4.232   4.622   4.237
  291ARG    HB1  975   4.301   4.594   4.170
  291ARG    HB2  976   4.229   4.555   4.311
  291ARG     CG  977   4.278   4.755   4.297
  291ARG    HG1  978   4.369   4.737   4.335
  291ARG    HG2  979   4.214   4.774   4.371
  291ARG     CD  980   4.289   4.886   4.207
  291ARG    HD1  981   4.351   4.871   4.130
  291ARG    HD2  982   4.321   4.964   4.261
  291ARG     NE  983   4.159   4.922   4.152
  291ARG     HE  984   4.145   4.894   4.057
  291ARG     CZ  985   4.057   4.985   4.206
  291ARG    NH1  986   4.062   5.031   4.328
  291ARG   HH11  987   4.145   5.019   4.383
  291ARG   HH12  988   3.983   5.079   4.367
  291ARG    NH2  989   3.946   5.000   4.148
  291ARG   HH21  990   3.932   4.963   4.056
  291ARG   HH22  991   3.872   5.049   4.194
  291ARG      C  992   4.093   4.484   4.088
  291ARG      O  993   4.177   4.458   4.001
  292GLY      N  994   3.993   4.401   4.114
  292GLY      H  995   3.953   4.404   4.205
  292GLY     CA  996   3.938   4.306   4.018
  292GLY    HA1  997   3.938   4.348   3.927
  292GLY    HA2  998   3.844   4.284   4.044
  292GLY      C  999   4.020   4.181   4.016
  292GLY      O 1000   4.028   4.103   4.110
  293VAL      N 1001   4.054   4.152   3.893
  293VAL      H 1002   4.050   4.221   3.821
  293VAL     CA 1003   4.099   4.011   3.863
  293VAL     HA 1004   4.134   3.977   3.950
  293VAL     CB 1005   3.986   3.916   3.820
  293VAL     HB 1006   4.036   3.840   3.779
  293VAL    CG1 1007   3.906   3.876   3.941
  293VAL   HG11 1008   3.832   3.814   3.913
  293VAL   HG12 1009   3.966   3.830   4.007
  293VAL   HG13 1010   3.867   3.958   3.984
  293VAL    CG2 1011   3.889   3.958   3.709
  293VAL   HG21 1012   3.822   3.885   3.694
  293VAL   HG22 1013   3.841   4.042   3.736
  293VAL   HG23 1014   3.940   3.975   3.625
  293VAL      C 1015   4.208   4.012   3.755
  293VAL      O 1016   4.213   4.103   3.674
  294ARG      N 1017   4.287   3.901   3.742
  294ARG      H 1018   4.285   3.835   3.817
  294ARG     CA 1019   4.372   3.872   3.630
  294ARG     HA 1020   4.352   3.947   3.567
  294ARG     CB 1021   4.516   3.874   3.672
  294ARG    HB1 1022   4.534   3.789   3.721
  294ARG    HB2 1023   4.527   3.951   3.735
  294ARG     CG 1024   4.618   3.888   3.554
  294ARG    HG1 1025   4.591   3.964   3.496
  294ARG    HG2 1026   4.619   3.804   3.500
  294ARG     CD 1027   4.760   3.914   3.605
  294ARG    HD1 1028   4.760   3.995   3.664
  294ARG    HD2 1029   4.821   3.930   3.527
  294ARG     NE 1030   4.810   3.793   3.685
  294ARG     HE 1031   4.787   3.792   3.782
  294ARG     CZ 1032   4.879   3.691   3.641
  294ARG    NH1 1033   4.896   3.677   3.514
  294ARG   HH11 1034   4.857   3.744   3.451
  294ARG   HH12 1035   4.949   3.600   3.479
  294ARG    NH2 1036   4.918   3.592   3.714
  294ARG   HH21 1037   4.896   3.590   3.811
  294ARG   HH22 1038   4.971   3.517   3.673
  294ARG      C 1039   4.340   3.739   3.562
  294ARG      O 1040   4.315   3.640   3.626
  295LEU      N 1041   4.355   3.731   3.426
  295LEU      H 1042   4.401   3.808   3.383
  295LEU     CA 1043   4.313   3.626   3.337
  295LEU     HA 1044   4.291   3.541   3.385
  295LEU     CB 1045   4.184   3.674   3.269
  295LEU    HB1 1046   4.140   3.593   3.229
  295LEU    HB2 1047   4.211   3.736   3.196
  295LEU     CG 1048   4.078   3.747   3.356
  295LEU     HG 1049   4.120   3.819   3.411
  295LEU    CD1 1050   3.974   3.810   3.265
  295LEU   HD11 1051   3.905   3.857   3.320
  295LEU   HD12 1052   4.018   3.876   3.204
  295LEU   HD13 1053   3.930   3.739   3.211
  295LEU    CD2 1054   4.013   3.649   3.451
  295LEU   HD21 1055   3.945   3.697   3.507
  295LEU   HD22 1056   3.968   3.576   3.399
  295LEU   HD23 1057   4.083   3.609   3.511
  295LEU      C 1058   4.434   3.602   3.243
  295LEU      O 1059   4.485   3.683   3.170
  296TYR      N 1060   4.490   3.478   3.252
  296TYR      H 1061   4.437   3.407   3.298
  296TYR     CA 1062   4.623   3.440   3.199
  296TYR     HA 1063   4.633   3.493   3.114
  296TYR     CB 1064   4.736   3.482   3.303
  296TYR    HB1 1065   4.710   3.570   3.343
  296TYR    HB2 1066   4.822   3.492   3.253
  296TYR     CG 1067   4.762   3.382   3.421
  296TYR    CD1 1068   4.850   3.274   3.411
  296TYR    HD1 1069   4.911   3.263   3.333
  296TYR    CE1 1070   4.848   3.181   3.517
  296TYR    HE1 1071   4.892   3.092   3.507
  296TYR     CZ 1072   4.784   3.215   3.637
  296TYR     OH 1073   4.789   3.126   3.744
  296TYR     HH 1074   4.739   3.164   3.822
  296TYR    CE2 1075   4.716   3.338   3.649
  296TYR    HE2 1076   4.688   3.372   3.738
  296TYR    CD2 1077   4.690   3.409   3.535
  296TYR    HD2 1078   4.619   3.480   3.535
  296TYR      C 1079   4.631   3.294   3.148
  296TYR      O 1080   4.582   3.199   3.214
  297TYR      N 1081   4.701   3.261   3.039
  297TYR      H 1082   4.747   3.335   2.989
  297TYR     CA 1083   4.715   3.129   2.990
  297TYR     HA 1084   4.658   3.070   3.047
  297TYR     CB 1085   4.660   3.119   2.846
  297TYR    HB1 1086   4.570   3.162   2.846
  297TYR    HB2 1087   4.651   3.022   2.824
  297TYR     CG 1088   4.740   3.183   2.732
  297TYR    CD1 1089   4.683   3.300   2.671
  297TYR    HD1 1090   4.602   3.343   2.711
  297TYR    CE1 1091   4.741   3.354   2.554
  297TYR    HE1 1092   4.704   3.437   2.513
  297TYR     CZ 1093   4.851   3.290   2.497
  297TYR     OH 1094   4.905   3.338   2.382
  297TYR     HH 1095   4.982   3.281   2.355
  297TYR    CE2 1096   4.899   3.165   2.555
  297TYR    HE2 1097   4.972   3.114   2.509
  297TYR    CD2 1098   4.846   3.115   2.673
  297TYR    HD2 1099   4.883   3.032   2.715
  297TYR      C 1100   4.864   3.090   3.004
  297TYR      O 1101   4.963   3.166   2.993
  298ILE      N 1102   4.887   2.958   3.018
  298ILE      H 1103   4.810   2.904   3.052
  298ILE     CA 1104   5.009   2.883   2.991
  298ILE     HA 1105   5.063   2.944   2.934
  298ILE     CB 1106   5.086   2.843   3.128
  298ILE     HB 1107   5.033   2.774   3.178
  298ILE    CG2 1108   5.217   2.785   3.097
  298ILE   HG21 1109   5.264   2.761   3.182
  298ILE   HG22 1110   5.205   2.703   3.041
  298ILE   HG23 1111   5.272   2.852   3.047
  298ILE    CG1 1112   5.100   2.950   3.231
  298ILE   HG11 1113   5.138   2.909   3.314
  298ILE   HG12 1114   5.009   2.987   3.251
  298ILE     CD 1115   5.189   3.062   3.187
  298ILE    HD1 1116   5.195   3.131   3.260
  298ILE    HD2 1117   5.280   3.026   3.168
  298ILE    HD3 1118   5.151   3.104   3.104
  298ILE      C 1119   4.973   2.756   2.913
  298ILE      O 1120   4.886   2.682   2.967
  299GLY      N 1121   5.035   2.726   2.800
  299GLY      H 1122   5.108   2.786   2.767
  299GLY     CA 1123   5.000   2.606   2.720
  299GLY    HA1 1124   5.024   2.525   2.773
  299GLY    HA2 1125   5.053   2.608   2.635
  299GLY      C 1126   4.857   2.596   2.684
  299GLY      O 1127   4.790   2.700   2.666
  300GLY      N 1128   4.805   2.474   2.667
  300GLY      H 1129   4.871   2.399   2.670
  300GLY     CA 1130   4.659   2.433   2.644
  300GLY    HA1 1131   4.656   2.334   2.631
  300GLY    HA2 1132   4.626   2.479   2.561
  300GLY      C 1133   4.565   2.468   2.757
  300GLY      O 1134   4.456   2.412   2.763
  301GLU      N 1135   4.604   2.551   2.856
  301GLU      H 1136   4.686   2.607   2.842
  301GLU     CA 1137   4.531   2.564   2.987
  301GLU     HA 1138   4.440   2.526   2.972
  301GLU     CB 1139   4.604   2.485   3.103
  301GLU    HB1 1140   4.555   2.500   3.189
  301GLU    HB2 1141   4.697   2.519   3.112
  301GLU     CG 1142   4.612   2.333   3.079
  301GLU    HG1 1143   4.646   2.317   2.986
  301GLU    HG2 1144   4.520   2.294   3.089
  301GLU     CD 1145   4.704   2.262   3.176
  301GLU    OE1 1146   4.674   2.147   3.221
  301GLU    OE2 1147   4.800   2.327   3.219
  301GLU      C 1148   4.522   2.713   3.025
  301GLU      O 1149   4.619   2.790   2.995
  302VAL      N 1150   4.409   2.750   3.078
  302VAL      H 1151   4.340   2.679   3.093
  302VAL     CA 1152   4.372   2.889   3.119
  302VAL     HA 1153   4.448   2.950   3.097
  302VAL     CB 1154   4.258   2.949   3.035
  302VAL     HB 1155   4.169   2.914   3.065
  302VAL    CG1 1156   4.249   3.100   3.049
  302VAL   HG11 1157   4.174   3.134   2.993
  302VAL   HG12 1158   4.233   3.124   3.145
  302VAL   HG13 1159   4.335   3.141   3.019
  302VAL    CG2 1160   4.293   2.914   2.890
  302VAL   HG21 1161   4.223   2.950   2.829
  302VAL   HG22 1162   4.381   2.954   2.866
  302VAL   HG23 1163   4.298   2.815   2.880
  302VAL      C 1164   4.361   2.897   3.270
  302VAL      O 1165   4.305   2.808   3.337
  303PHE      N 1166   4.407   3.008   3.327
  303PHE      H 1167   4.442   3.080   3.266
  303PHE     CA 1168   4.411   3.034   3.470
  303PHE     HA 1169   4.352   2.966   3.513
  303PHE     CB 1170   4.557   3.019   3.513
  303PHE    HB1 1171   4.560   3.028   3.612
  303PHE    HB2 1172   4.609   3.093   3.471
  303PHE     CG 1173   4.631   2.894   3.481
  303PHE    CD1 1174   4.686   2.870   3.352
  303PHE    HD1 1175   4.669   2.935   3.278
  303PHE    CE1 1176   4.764   2.755   3.329
  303PHE    HE1 1177   4.816   2.746   3.244
  303PHE     CZ 1178   4.768   2.655   3.425
  303PHE     HZ 1179   4.813   2.568   3.404
  303PHE    CE2 1180   4.709   2.676   3.552
  303PHE    HE2 1181   4.718   2.608   3.625
  303PHE    CD2 1182   4.637   2.795   3.574
  303PHE    HD2 1183   4.589   2.807   3.661
  303PHE      C 1184   4.360   3.180   3.504
  303PHE      O 1185   4.360   3.268   3.423
  304ALA      N 1186   4.334   3.201   3.636
  304ALA      H 1187   4.350   3.126   3.700
  304ALA     CA 1188   4.284   3.327   3.690
  304ALA     HA 1189   4.323   3.404   3.639
  304ALA     CB 1190   4.130   3.313   3.679
  304ALA    HB1 1191   4.086   3.396   3.714
  304ALA    HB2 1192   4.104   3.300   3.583
  304ALA    HB3 1193   4.100   3.234   3.733
  304ALA      C 1194   4.334   3.360   3.826
  304ALA      O 1195   4.390   3.272   3.896
  305GLU      N 1196   4.320   3.481   3.874
  305GLU      H 1197   4.254   3.540   3.827
  305GLU     CA 1198   4.389   3.541   3.988
  305GLU     HA 1199   4.390   3.473   4.062
  305GLU     CB 1200   4.531   3.573   3.941
  305GLU    HB1 1201   4.525   3.640   3.867
  305GLU    HB2 1202   4.573   3.489   3.907
  305GLU     CG 1203   4.621   3.631   4.052
  305GLU    HG1 1204   4.630   3.565   4.127
  305GLU    HG2 1205   4.582   3.716   4.087
  305GLU     CD 1206   4.759   3.659   3.992
  305GLU    OE1 1207   4.782   3.780   3.962
  305GLU    OE2 1208   4.844   3.572   3.979
  305GLU      C 1209   4.314   3.662   4.048
  305GLU      O 1210   4.276   3.757   3.978
  306CYS      N 1211   4.297   3.670   4.176
  306CYS      H 1212   4.335   3.597   4.232
  306CYS     CA 1213   4.228   3.775   4.243
  306CYS     HA 1214   4.176   3.814   4.167
  306CYS     CB 1215   4.129   3.720   4.354
  306CYS    HB1 1216   4.183   3.667   4.419
  306CYS    HB2 1217   4.063   3.660   4.309
  306CYS     SG 1218   4.051   3.863   4.431
  306CYS     HG 1219   3.988   3.832   4.502
  306CYS      C 1220   4.323   3.886   4.295
  306CYS      O 1221   4.392   3.874   4.393
  307LEU      N 1222   4.318   4.003   4.226
  307LEU      H 1223   4.262   4.008   4.143
  307LEU     CA 1224   4.394   4.127   4.269
  307LEU     HA 1225   4.479   4.105   4.317
  307LEU     CB 1226   4.413   4.209   4.133
  307LEU    HB1 1227   4.469   4.290   4.152
  307LEU    HB2 1228   4.323   4.238   4.100
  307LEU     CG 1229   4.482   4.130   4.018
  307LEU     HG 1230   4.428   4.051   3.988
  307LEU    CD1 1231   4.500   4.226   3.900
  307LEU   HD11 1232   4.544   4.178   3.824
  307LEU   HD12 1233   4.411   4.260   3.870
  307LEU   HD13 1234   4.557   4.303   3.928
  307LEU    CD2 1235   4.615   4.076   4.067
  307LEU   HD21 1236   4.660   4.025   3.993
  307LEU   HD22 1237   4.674   4.152   4.095
  307LEU   HD23 1238   4.600   4.015   4.145
  307LEU      C 1239   4.323   4.202   4.375
  307LEU      O 1240   4.380   4.284   4.443
  308SER      N 1241   4.190   4.182   4.385
  308SER      H 1242   4.151   4.114   4.322
  308SER     CA 1243   4.097   4.245   4.474
  308SER     HA 1244   4.117   4.342   4.462
  308SER     CB 1245   3.955   4.211   4.432
  308SER    HB1 1246   3.926   4.123   4.470
  308SER    HB2 1247   3.946   4.209   4.332
  308SER     OG 1248   3.868   4.311   4.482
  308SER     HG 1249   3.774   4.290   4.455
  308SER      C 1250   4.118   4.207   4.621
  308SER      O 1251   4.184   4.107   4.647
  309ASP      N 1252   4.054   4.281   4.713
  309ASP      H 1253   4.000   4.358   4.680
  309ASP     CA 1254   4.056   4.259   4.858
  309ASP     HA 1255   4.138   4.205   4.877
  309ASP     CB 1256   4.082   4.385   4.933
  309ASP    HB1 1257   4.179   4.408   4.921
  309ASP    HB2 1258   4.064   4.367   5.030
  309ASP     CG 1259   4.001   4.505   4.893
  309ASP    OD1 1260   3.930   4.511   4.791
  309ASP    OD2 1261   3.998   4.606   4.968
  309ASP      C 1262   3.926   4.180   4.904
  309ASP      O 1263   3.887   4.184   5.019
  310SER      N 1264   3.858   4.112   4.808
  310SER      H 1265   3.885   4.130   4.713
  310SER     CA 1266   3.748   4.013   4.827
  310SER     HA 1267   3.762   4.001   4.925
  310SER     CB 1268   3.605   4.059   4.796
  310SER    HB1 1269   3.538   3.986   4.812
  310SER    HB2 1270   3.596   4.092   4.702
  310SER     OG 1271   3.574   4.165   4.881
  310SER     HG 1272   3.481   4.197   4.862
  310SER      C 1273   3.762   3.884   4.748
  310SER      O 1274   3.823   3.884   4.640
  311ALA      N 1275   3.698   3.771   4.788
  311ALA      H 1276   3.650   3.774   4.876
  311ALA     CA 1277   3.694   3.643   4.712
  311ALA     HA 1278   3.785   3.630   4.672
  311ALA     CB 1279   3.654   3.536   4.815
  311ALA    HB1 1280   3.649   3.447   4.770
  311ALA    HB2 1281   3.722   3.533   4.888
  311ALA    HB3 1282   3.565   3.559   4.854
  311ALA      C 1283   3.593   3.642   4.593
  311ALA      O 1284   3.487   3.709   4.600
  312ILE      N 1285   3.631   3.576   4.486
  312ILE      H 1286   3.722   3.535   4.484
  312ILE     CA 1287   3.539   3.559   4.362
  312ILE     HA 1288   3.455   3.610   4.378
  312ILE     CB 1289   3.604   3.616   4.233
  312ILE     HB 1290   3.626   3.710   4.258
  312ILE    CG2 1291   3.744   3.560   4.196
  312ILE   HG21 1292   3.776   3.603   4.112
  312ILE   HG22 1293   3.808   3.579   4.270
  312ILE   HG23 1294   3.738   3.461   4.182
  312ILE    CG1 1295   3.507   3.635   4.116
  312ILE   HG11 1296   3.426   3.683   4.151
  312ILE   HG12 1297   3.480   3.544   4.084
  312ILE     CD 1298   3.553   3.711   3.996
  312ILE    HD1 1299   3.479   3.715   3.929
  312ILE    HD2 1300   3.578   3.804   4.023
  312ILE    HD3 1301   3.632   3.665   3.956
  312ILE      C 1302   3.500   3.413   4.344
  312ILE      O 1303   3.577   3.317   4.369
  313PHE      N 1304   3.381   3.396   4.283
  313PHE      H 1305   3.327   3.477   4.261
  313PHE     CA 1306   3.328   3.263   4.248
  313PHE     HA 1307   3.388   3.190   4.281
  313PHE     CB 1308   3.191   3.254   4.315
  313PHE    HB1 1309   3.149   3.166   4.291
  313PHE    HB2 1310   3.133   3.329   4.282
  313PHE     CG 1311   3.199   3.264   4.465
  313PHE    CD1 1312   3.185   3.386   4.542
  313PHE    HD1 1313   3.160   3.471   4.495
  313PHE    CE1 1314   3.205   3.389   4.681
  313PHE    HE1 1315   3.195   3.474   4.732
  313PHE     CZ 1316   3.237   3.276   4.743
  313PHE     HZ 1317   3.246   3.276   4.843
  313PHE    CE2 1318   3.259   3.156   4.673
  313PHE    HE2 1319   3.291   3.075   4.722
  313PHE    CD2 1320   3.237   3.149   4.538
  313PHE    HD2 1321   3.248   3.062   4.491
  313PHE      C 1322   3.320   3.252   4.095
  313PHE      O 1323   3.265   3.344   4.032
  314VAL      N 1324   3.368   3.141   4.035
  314VAL      H 1325   3.400   3.067   4.094
  314VAL     CA 1326   3.377   3.121   3.887
  314VAL     HA 1327   3.324   3.193   3.843
  314VAL     CB 1328   3.527   3.131   3.832
  314VAL     HB 1329   3.544   3.229   3.824
  314VAL    CG1 1330   3.634   3.063   3.922
  314VAL   HG11 1331   3.724   3.074   3.880
  314VAL   HG12 1332   3.634   3.106   4.012
  314VAL   HG13 1333   3.613   2.966   3.931
  314VAL    CG2 1334   3.543   3.049   3.700
  314VAL   HG21 1335   3.637   3.057   3.667
  314VAL   HG22 1336   3.521   2.953   3.718
  314VAL   HG23 1337   3.481   3.085   3.631
  314VAL      C 1338   3.311   2.988   3.857
  314VAL      O 1339   3.331   2.886   3.927
  315GLN      N 1340   3.226   2.985   3.758
  315GLN      H 1341   3.205   3.070   3.710
  315GLN     CA 1342   3.159   2.858   3.714
  315GLN     HA 1343   3.163   2.792   3.789
  315GLN     CB 1344   3.013   2.889   3.673
  315GLN    HB1 1345   3.013   2.967   3.610
  315GLN    HB2 1346   2.960   2.912   3.755
  315GLN     CG 1347   2.945   2.771   3.604
  315GLN    HG1 1348   2.960   2.688   3.657
  315GLN    HG2 1349   2.983   2.759   3.512
  315GLN     CD 1350   2.798   2.795   3.592
  315GLN    OE1 1351   2.758   2.906   3.570
  315GLN    NE2 1352   2.701   2.710   3.615
  315GLN   HE21 1353   2.722   2.617   3.644
  315GLN   HE22 1354   2.606   2.738   3.603
  315GLN      C 1355   3.232   2.803   3.594
  315GLN      O 1356   3.256   2.876   3.498
  316SER      N 1357   3.268   2.678   3.597
  316SER      H 1358   3.249   2.627   3.681
  316SER     CA 1359   3.333   2.606   3.490
  316SER     HA 1360   3.283   2.628   3.406
  316SER     CB 1361   3.477   2.652   3.480
  316SER    HB1 1362   3.524   2.630   3.566
  316SER    HB2 1363   3.478   2.751   3.465
  316SER     OG 1364   3.553   2.589   3.370
  316SER     HG 1365   3.647   2.624   3.370
  316SER      C 1366   3.327   2.455   3.516
  316SER      O 1367   3.373   2.400   3.616
  317PRO      N 1368   3.295   2.372   3.416
  317PRO     CD 1369   3.251   2.415   3.287
  317PRO    HD1 1370   3.329   2.425   3.225
  317PRO    HD2 1371   3.203   2.502   3.294
  317PRO     CG 1372   3.158   2.299   3.247
  317PRO    HG1 1373   3.138   2.300   3.149
  317PRO    HG2 1374   3.072   2.301   3.298
  317PRO     CB 1375   3.239   2.178   3.284
  317PRO    HB1 1376   3.305   2.156   3.213
  317PRO    HB2 1377   3.180   2.099   3.301
  317PRO     CA 1378   3.307   2.229   3.413
  317PRO     HA 1379   3.260   2.197   3.495
  317PRO      C 1380   3.449   2.179   3.430
  317PRO      O 1381   3.460   2.065   3.466
  318ASN      N 1382   3.559   2.253   3.413
  318ASN      H 1383   3.546   2.347   3.380
  318ASN     CA 1384   3.694   2.210   3.438
  318ASN     HA 1385   3.694   2.117   3.402
  318ASN     CB 1386   3.799   2.300   3.366
  318ASN    HB1 1387   3.820   2.381   3.421
  318ASN    HB2 1388   3.765   2.329   3.276
  318ASN     CG 1389   3.924   2.213   3.350
  318ASN    OD1 1390   4.035   2.250   3.388
  318ASN    ND2 1391   3.914   2.097   3.287
  318ASN   HD21 1392   3.826   2.067   3.251
  318ASN   HD22 1393   3.995   2.039   3.276
  318ASN      C 1394   3.724   2.204   3.584
  318ASN      O 1395   3.793   2.121   3.633
  319CYS      N 1396   3.676   2.301   3.661
  319CYS      H 1397   3.622   2.374   3.619
  319CYS     CA 1398   3.698   2.304   3.799
  319CYS     HA 1399   3.798   2.305   3.800
  319CYS     CB 1400   3.626   2.430   3.862
  319CYS    HB1 1401   3.638   2.424   3.961
  319CYS    HB2 1402   3.529   2.422   3.839
  319CYS     SG 1403   3.695   2.579   3.799
  319CYS     HG 1404   3.648   2.657   3.840
  319CYS      C 1405   3.645   2.179   3.873
  319CYS      O 1406   3.714   2.109   3.948
  320ASN      N 1407   3.523   2.138   3.825
  320ASN      H 1408   3.478   2.198   3.759
  320ASN     CA 1409   3.452   2.012   3.863
  320ASN     HA 1410   3.459   2.006   3.963
  320ASN     CB 1411   3.302   2.025   3.841
  320ASN    HB1 1412   3.258   1.947   3.885
  320ASN    HB2 1413   3.285   2.021   3.742
  320ASN     CG 1414   3.239   2.156   3.897
  320ASN    OD1 1415   3.201   2.247   3.823
  320ASN    ND2 1416   3.210   2.161   4.024
  320ASN   HD21 1417   3.228   2.082   4.083
  320ASN   HD22 1418   3.169   2.244   4.063
  320ASN      C 1419   3.523   1.879   3.815
  320ASN      O 1420   3.484   1.767   3.858
  321GLN      N 1421   3.627   1.887   3.734
  321GLN      H 1422   3.651   1.977   3.698
  321GLN     CA 1423   3.711   1.770   3.693
  321GLN     HA 1424   3.657   1.689   3.717
  321GLN     CB 1425   3.747   1.787   3.537
  321GLN    HB1 1426   3.828   1.732   3.514
  321GLN    HB2 1427   3.765   1.883   3.516
  321GLN     CG 1428   3.641   1.744   3.444
  321GLN    HG1 1429   3.554   1.781   3.477
  321GLN    HG2 1430   3.637   1.644   3.446
  321GLN     CD 1431   3.666   1.792   3.299
  321GLN    OE1 1432   3.708   1.903   3.278
  321GLN    NE2 1433   3.648   1.708   3.195
  321GLN   HE21 1434   3.618   1.614   3.211
  321GLN   HE22 1435   3.664   1.740   3.102
  321GLN      C 1436   3.833   1.747   3.775
  321GLN      O 1437   3.913   1.672   3.726
  322ARG      N 1438   3.849   1.820   3.889
  322ARG      H 1439   3.787   1.896   3.908
  322ARG     CA 1440   3.954   1.790   3.982
  322ARG     HA 1441   4.035   1.775   3.925
  322ARG     CB 1442   3.990   1.909   4.070
  322ARG    HB1 1443   4.011   1.874   4.161
  322ARG    HB2 1444   3.910   1.969   4.075
  322ARG     CG 1445   4.109   1.993   4.022
  322ARG    HG1 1446   4.190   1.935   4.025
  322ARG    HG2 1447   4.120   2.070   4.085
  322ARG     CD 1448   4.099   2.051   3.881
  322ARG    HD1 1449   4.136   2.144   3.880
  322ARG    HD2 1450   4.003   2.053   3.852
  322ARG     NE 1451   4.174   1.971   3.785
  322ARG     HE 1452   4.258   1.930   3.820
  322ARG     CZ 1453   4.145   1.944   3.654
  322ARG    NH1 1454   4.048   1.997   3.586
  322ARG   HH11 1455   3.987   2.064   3.629
  322ARG   HH12 1456   4.034   1.971   3.490
  322ARG    NH2 1457   4.217   1.855   3.592
  322ARG   HH21 1458   4.291   1.808   3.640
  322ARG   HH22 1459   4.198   1.833   3.496
  322ARG      C 1460   3.920   1.660   4.060
  322ARG      O 1461   3.801   1.648   4.097
  323TYR      N 1462   4.019   1.581   4.092
  323TYR      H 1463   4.113   1.612   4.077
  323TYR     CA 1464   3.995   1.445   4.151
  323TYR     HA 1465   3.949   1.387   4.084
  323TYR     CB 1466   4.123   1.373   4.183
  323TYR    HB1 1467   4.172   1.426   4.252
  323TYR    HB2 1468   4.178   1.369   4.099
  323TYR     CG 1469   4.102   1.230   4.236
  323TYR    CD1 1470   4.103   1.122   4.152
  323TYR    HD1 1471   4.122   1.136   4.055
  323TYR    CE1 1472   4.078   0.991   4.199
  323TYR    HE1 1473   4.079   0.912   4.138
  323TYR     CZ 1474   4.050   0.977   4.341
  323TYR     OH 1475   4.025   0.851   4.383
  323TYR     HH 1476   4.007   0.852   4.481
  323TYR    CE2 1477   4.052   1.087   4.430
  323TYR    HE2 1478   4.035   1.075   4.528
  323TYR    CD2 1479   4.080   1.215   4.374
  323TYR    HD2 1480   4.084   1.295   4.434
  323TYR      C 1481   3.908   1.463   4.273
  323TYR      O 1482   3.928   1.562   4.354
  324GLY      N 1483   3.807   1.378   4.284
  324GLY      H 1484   3.787   1.317   4.208
  324GLY     CA 1485   3.723   1.371   4.405
  324GLY    HA1 1486   3.784   1.353   4.482
  324GLY    HA2 1487   3.661   1.294   4.393
  324GLY      C 1488   3.641   1.493   4.438
  324GLY      O 1489   3.592   1.497   4.555
  325TRP      N 1490   3.636   1.596   4.353
  325TRP      H 1491   3.667   1.581   4.259
  325TRP     CA 1492   3.585   1.736   4.390
  325TRP     HA 1493   3.589   1.760   4.487
  325TRP     CB 1494   3.675   1.837   4.317
  325TRP    HB1 1495   3.639   1.852   4.225
  325TRP    HB2 1496   3.767   1.799   4.311
  325TRP     CG 1497   3.689   1.969   4.377
  325TRP    CD1 1498   3.775   2.004   4.477
  325TRP    HD1 1499   3.841   1.943   4.520
  325TRP    NE1 1500   3.756   2.137   4.509
  325TRP    HE1 1501   3.802   2.184   4.584
  325TRP    CE2 1502   3.667   2.196   4.425
  325TRP    CZ2 1503   3.622   2.327   4.427
  325TRP    HZ2 1504   3.658   2.395   4.491
  325TRP    CH2 1505   3.520   2.359   4.331
  325TRP    HH2 1506   3.477   2.449   4.331
  325TRP    CZ3 1507   3.483   2.263   4.239
  325TRP    HZ3 1508   3.418   2.291   4.168
  325TRP    CE3 1509   3.526   2.135   4.235
  325TRP    HE3 1510   3.493   2.071   4.165
  325TRP    CD2 1511   3.622   2.093   4.335
  325TRP      C 1512   3.438   1.736   4.345
  325TRP      O 1513   3.400   1.685   4.234
  326HIS      N 1514   3.354   1.796   4.429
  326HIS      H 1515   3.393   1.839   4.510
  326HIS     CA 1516   3.203   1.804   4.411
  326HIS     HA 1517   3.172   1.709   4.420
  326HIS     CB 1518   3.138   1.891   4.521
  326HIS    HB1 1519   3.146   1.987   4.496
  326HIS    HB2 1520   3.186   1.875   4.608
  326HIS     CG 1521   2.993   1.862   4.543
  326HIS    ND1 1522   2.928   1.740   4.558
  326HIS    CE1 1523   2.804   1.766   4.596
  326HIS    HE1 1524   2.733   1.696   4.606
  326HIS    NE2 1525   2.785   1.897   4.620
  326HIS    HE2 1526   2.702   1.942   4.652
  326HIS    CD2 1527   2.910   1.956   4.589
  326HIS    HD2 1528   2.933   2.053   4.600
  326HIS      C 1529   3.160   1.858   4.271
  326HIS      O 1530   3.215   1.960   4.223
  327PRO      N 1531   3.077   1.783   4.197
  327PRO     CD 1532   3.024   1.647   4.217
  327PRO    HD1 1533   3.003   1.634   4.314
  327PRO    HD2 1534   3.093   1.580   4.189
  327PRO     CG 1535   2.895   1.638   4.128
  327PRO    HG1 1536   2.816   1.680   4.173
  327PRO    HG2 1537   2.873   1.543   4.104
  327PRO     CB 1538   2.941   1.721   4.003
  327PRO    HB1 1539   2.863   1.750   3.947
  327PRO    HB2 1540   3.005   1.670   3.946
  327PRO     CA 1541   3.010   1.842   4.071
  327PRO     HA 1542   3.083   1.885   4.018
  327PRO      C 1543   2.902   1.958   4.092
  327PRO      O 1544   2.858   1.978   4.206
  328ALA      N 1545   2.870   2.034   3.987
  328ALA      H 1546   2.918   2.014   3.902
  328ALA     CA 1547   2.773   2.143   3.982
  328ALA     HA 1548   2.781   2.174   3.887
  328ALA     CB 1549   2.635   2.095   4.001
  328ALA    HB1 1550   2.572   2.172   3.997
  328ALA    HB2 1551   2.612   2.030   3.929
  328ALA    HB3 1552   2.627   2.050   4.090
  328ALA      C 1553   2.805   2.263   4.071
  328ALA      O 1554   2.761   2.373   4.039
  329THR      N 1555   2.880   2.252   4.182
  329THR      H 1556   2.904   2.160   4.213
  329THR     CA 1557   2.931   2.368   4.263
  329THR     HA 1558   2.847   2.414   4.293
  329THR     CB 1559   3.020   2.309   4.380
  329THR     HB 1560   2.978   2.229   4.422
  329THR    CG2 1561   3.159   2.266   4.343
  329THR   HG21 1562   3.206   2.231   4.424
  329THR   HG22 1563   3.154   2.194   4.273
  329THR   HG23 1564   3.210   2.344   4.307
  329THR    OG1 1565   3.031   2.410   4.473
  329THR    HG1 1566   3.087   2.379   4.550
  329THR      C 1567   3.022   2.472   4.181
  329THR      O 1568   3.088   2.426   4.087
  330VAL      N 1569   3.017   2.604   4.217
  330VAL      H 1570   2.947   2.636   4.280
  330VAL     CA 1571   3.116   2.700   4.162
  330VAL     HA 1572   3.114   2.682   4.064
  330VAL     CB 1573   3.082   2.850   4.179
  330VAL     HB 1574   3.173   2.889   4.167
  330VAL    CG1 1575   2.979   2.902   4.075
  330VAL   HG11 1576   2.961   2.999   4.091
  330VAL   HG12 1577   3.016   2.890   3.983
  330VAL   HG13 1578   2.894   2.851   4.084
  330VAL    CG2 1579   3.028   2.896   4.316
  330VAL   HG21 1580   3.010   2.994   4.313
  330VAL   HG22 1581   2.943   2.847   4.336
  330VAL   HG23 1582   3.096   2.876   4.387
  330VAL      C 1583   3.252   2.671   4.223
  330VAL      O 1584   3.255   2.612   4.330
  331CYS      N 1585   3.354   2.712   4.156
  331CYS      H 1586   3.345   2.731   4.058
  331CYS     CA 1587   3.487   2.732   4.223
  331CYS     HA 1588   3.490   2.669   4.300
  331CYS     CB 1589   3.600   2.695   4.133
  331CYS    HB1 1590   3.623   2.779   4.084
  331CYS    HB2 1591   3.562   2.628   4.069
  331CYS     SG 1592   3.738   2.630   4.227
  331CYS     HG 1593   3.812   2.606   4.165
  331CYS      C 1594   3.503   2.868   4.283
  331CYS      O 1595   3.435   2.966   4.241
  332LYS      N 1596   3.599   2.876   4.377
  332LYS      H 1597   3.639   2.791   4.412
  332LYS     CA 1598   3.648   3.008   4.432
  332LYS     HA 1599   3.608   3.072   4.366
  332LYS     CB 1600   3.590   3.042   4.565
  332LYS    HB1 1601   3.499   3.001   4.567
  332LYS    HB2 1602   3.582   3.142   4.567
  332LYS     CG 1603   3.665   2.998   4.692
  332LYS    HG1 1604   3.732   3.068   4.717
  332LYS    HG2 1605   3.712   2.912   4.674
  332LYS     CD 1606   3.564   2.979   4.808
  332LYS    HD1 1607   3.481   2.939   4.770
  332LYS    HD2 1608   3.543   3.069   4.846
  332LYS     CE 1609   3.618   2.886   4.923
  332LYS    HE1 1610   3.707   2.918   4.957
  332LYS    HE2 1611   3.627   2.791   4.892
  332LYS     NZ 1612   3.512   2.896   5.034
  332LYS    HZ1 1613   3.539   2.839   5.111
  332LYS    HZ2 1614   3.504   2.991   5.064
  332LYS    HZ3 1615   3.424   2.864   4.999
  332LYS      C 1616   3.798   3.037   4.426
  332LYS      O 1617   3.880   2.950   4.427
  333ILE      N 1618   3.826   3.167   4.410
  333ILE      H 1619   3.751   3.229   4.388
  333ILE     CA 1620   3.963   3.224   4.423
  333ILE     HA 1621   4.024   3.147   4.441
  333ILE     CB 1622   4.008   3.290   4.290
  333ILE     HB 1623   3.945   3.364   4.267
  333ILE    CG2 1624   4.157   3.335   4.313
  333ILE   HG21 1625   4.192   3.379   4.230
  333ILE   HG22 1626   4.161   3.400   4.389
  333ILE   HG23 1627   4.213   3.255   4.335
  333ILE    CG1 1628   4.000   3.198   4.169
  333ILE   HG11 1629   3.906   3.165   4.162
  333ILE   HG12 1630   4.061   3.121   4.186
  333ILE     CD 1631   4.041   3.269   4.034
  333ILE    HD1 1632   4.034   3.204   3.959
  333ILE    HD2 1633   3.980   3.346   4.017
  333ILE    HD3 1634   4.135   3.302   4.041
  333ILE      C 1635   3.961   3.333   4.542
  333ILE      O 1636   3.903   3.442   4.524
  334PRO      N 1637   4.028   3.299   4.655
  334PRO     CD 1638   4.052   3.165   4.702
  334PRO    HD1 1639   4.139   3.133   4.665
  334PRO    HD2 1640   3.978   3.105   4.670
  334PRO     CG 1641   4.055   3.174   4.855
  334PRO    HG1 1642   4.117   3.106   4.895
  334PRO    HG2 1643   3.964   3.164   4.895
  334PRO     CB 1644   4.108   3.315   4.873
  334PRO    HB1 1645   4.208   3.313   4.873
  334PRO    HB2 1646   4.075   3.352   4.960
  334PRO     CA 1647   4.057   3.402   4.757
  334PRO     HA 1648   3.977   3.459   4.775
  334PRO      C 1649   4.162   3.501   4.715
  334PRO      O 1650   4.240   3.473   4.627
  335PRO      N 1651   4.168   3.623   4.775
  335PRO     CD 1652   4.083   3.676   4.879
  335PRO    HD1 1653   4.105   3.630   4.965
  335PRO    HD2 1654   3.988   3.658   4.855
  335PRO     CG 1655   4.105   3.822   4.892
  335PRO    HG1 1656   4.089   3.854   4.985
  335PRO    HG2 1657   4.048   3.874   4.829
  335PRO     CB 1658   4.256   3.821   4.852
  335PRO    HB1 1659   4.313   3.791   4.929
  335PRO    HB2 1660   4.285   3.912   4.822
  335PRO     CA 1661   4.268   3.722   4.736
  335PRO     HA 1662   4.249   3.755   4.644
  335PRO      C 1663   4.409   3.672   4.719
  335PRO      O 1664   4.465   3.595   4.800
  336GLY      N 1665   4.477   3.713   4.607
  336GLY      H 1666   4.428   3.771   4.542
  336GLY     CA 1667   4.617   3.679   4.575
  336GLY    HA1 1668   4.670   3.693   4.659
  336GLY    HA2 1669   4.647   3.744   4.505
  336GLY      C 1670   4.645   3.539   4.525
  336GLY      O 1671   4.757   3.513   4.481
  337CYS      N 1672   4.548   3.446   4.524
  337CYS      H 1673   4.458   3.473   4.558
  337CYS     CA 1674   4.564   3.309   4.477
  337CYS     HA 1675   4.659   3.281   4.493
  337CYS     CB 1676   4.458   3.233   4.561
  337CYS    HB1 1677   4.467   3.138   4.530
  337CYS    HB2 1678   4.371   3.271   4.528
  337CYS     SG 1679   4.472   3.245   4.744
  337CYS     HG 1680   4.399   3.192   4.787
  337CYS      C 1681   4.543   3.291   4.322
  337CYS      O 1682   4.478   3.371   4.259
  338ASN      N 1683   4.581   3.171   4.277
  338ASN      H 1684   4.623   3.108   4.342
  338ASN     CA 1685   4.565   3.125   4.139
  338ASN     HA 1686   4.521   3.202   4.092
  338ASN     CB 1687   4.702   3.098   4.075
  338ASN    HB1 1688   4.689   3.077   3.978
  338ASN    HB2 1689   4.744   3.019   4.121
  338ASN     CG 1690   4.797   3.218   4.087
  338ASN    OD1 1691   4.855   3.258   4.189
  338ASN    ND2 1692   4.799   3.295   3.980
  338ASN   HD21 1693   4.742   3.272   3.901
  338ASN   HD22 1694   4.858   3.376   3.978
  338ASN      C 1695   4.470   3.006   4.126
  338ASN      O 1696   4.463   2.925   4.213
  339LEU      N 1697   4.419   2.991   3.998
  339LEU      H 1698   4.442   3.057   3.927
  339LEU     CA 1699   4.333   2.880   3.968
  339LEU     HA 1700   4.381   2.810   4.021
  339LEU     CB 1701   4.184   2.904   4.015
  339LEU    HB1 1702   4.143   2.974   3.957
  339LEU    HB2 1703   4.186   2.936   4.110
  339LEU     CG 1704   4.091   2.781   4.010
  339LEU     HG 1705   4.117   2.723   3.933
  339LEU    CD1 1706   4.100   2.700   4.137
  339LEU   HD11 1707   4.039   2.621   4.131
  339LEU   HD12 1708   4.194   2.668   4.150
  339LEU   HD13 1709   4.073   2.757   4.215
  339LEU    CD2 1710   3.947   2.834   4.003
  339LEU   HD21 1711   3.883   2.757   4.000
  339LEU   HD22 1712   3.928   2.889   4.084
  339LEU   HD23 1713   3.936   2.890   3.921
  339LEU      C 1714   4.328   2.845   3.815
  339LEU      O 1715   4.312   2.936   3.732
  340LYS      N 1716   4.326   2.720   3.780
  340LYS      H 1717   4.337   2.653   3.854
  340LYS     CA 1718   4.310   2.665   3.646
  340LYS     HA 1719   4.357   2.722   3.578
  340LYS     CB 1720   4.378   2.527   3.634
  340LYS    HB1 1721   4.317   2.456   3.670
  340LYS    HB2 1722   4.464   2.527   3.686
  340LYS     CG 1723   4.407   2.500   3.486
  340LYS    HG1 1724   4.468   2.572   3.453
  340LYS    HG2 1725   4.320   2.503   3.436
  340LYS     CD 1726   4.474   2.363   3.459
  340LYS    HD1 1727   4.481   2.348   3.360
  340LYS    HD2 1728   4.419   2.290   3.500
  340LYS     CE 1729   4.615   2.364   3.522
  340LYS    HE1 1730   4.608   2.376   3.621
  340LYS    HE2 1731   4.669   2.439   3.483
  340LYS     NZ 1732   4.687   2.236   3.495
  340LYS    HZ1 1733   4.778   2.239   3.537
  340LYS    HZ2 1734   4.635   2.160   3.534
  340LYS    HZ3 1735   4.696   2.223   3.396
  340LYS      C 1736   4.157   2.664   3.624
  340LYS      O 1737   4.087   2.594   3.692
  341ILE      N 1738   4.109   2.740   3.525
  341ILE      H 1739   4.177   2.795   3.476
  341ILE     CA 1740   3.970   2.754   3.478
  341ILE     HA 1741   3.915   2.716   3.553
  341ILE     CB 1742   3.926   2.901   3.465
  341ILE     HB 1743   3.830   2.897   3.436
  341ILE    CG2 1744   3.928   2.972   3.600
  341ILE   HG21 1745   3.899   3.067   3.588
  341ILE   HG22 1746   3.866   2.926   3.663
  341ILE   HG23 1747   4.021   2.970   3.637
  341ILE    CG1 1748   4.000   2.982   3.353
  341ILE   HG11 1749   4.005   2.923   3.272
  341ILE   HG12 1750   4.092   3.002   3.386
  341ILE     CD 1751   3.942   3.116   3.305
  341ILE    HD1 1752   4.001   3.154   3.234
  341ILE    HD2 1753   3.850   3.101   3.268
  341ILE    HD3 1754   3.937   3.180   3.382
  341ILE      C 1755   3.941   2.667   3.354
  341ILE      O 1756   3.824   2.645   3.329
  342PHE      N 1757   4.042   2.624   3.274
  342PHE      H 1758   4.135   2.648   3.301
  342PHE     CA 1759   4.026   2.547   3.154
  342PHE     HA 1760   3.946   2.492   3.177
  342PHE     CB 1761   4.006   2.642   3.039
  342PHE    HB1 1762   4.089   2.698   3.032
  342PHE    HB2 1763   3.928   2.701   3.062
  342PHE     CG 1764   3.979   2.584   2.903
  342PHE    CD1 1765   3.848   2.545   2.859
  342PHE    HD1 1766   3.769   2.571   2.914
  342PHE    CE1 1767   3.829   2.474   2.745
  342PHE    HE1 1768   3.740   2.432   2.726
  342PHE     CZ 1769   3.936   2.460   2.652
  342PHE     HZ 1770   3.921   2.419   2.562
  342PHE    CE2 1771   4.063   2.505   2.689
  342PHE    HE2 1772   4.137   2.500   2.622
  342PHE    CD2 1773   4.090   2.556   2.815
  342PHE    HD2 1774   4.184   2.573   2.844
  342PHE      C 1775   4.146   2.455   3.116
  342PHE      O 1776   4.260   2.496   3.130
  343ASN      N 1777   4.126   2.341   3.057
  343ASN      H 1778   4.032   2.306   3.057
  343ASN     CA 1779   4.225   2.261   2.992
  343ASN     HA 1780   4.300   2.325   2.977
  343ASN     CB 1781   4.266   2.149   3.086
  343ASN    HB1 1782   4.183   2.107   3.122
  343ASN    HB2 1783   4.318   2.189   3.161
  343ASN     CG 1784   4.350   2.039   3.027
  343ASN    OD1 1785   4.317   1.966   2.933
  343ASN    ND2 1786   4.460   2.004   3.089
  343ASN   HD21 1787   4.487   2.050   3.174
  343ASN   HD22 1788   4.517   1.931   3.052
  343ASN      C 1789   4.166   2.194   2.857
  343ASN      O 1790   4.060   2.134   2.866
  344ASN      N 1791   4.242   2.213   2.751
  344ASN      H 1792   4.335   2.249   2.759
  344ASN     CA 1793   4.184   2.179   2.619
  344ASN     HA 1794   4.092   2.219   2.621
  344ASN     CB 1795   4.267   2.245   2.512
  344ASN    HB1 1796   4.340   2.183   2.484
  344ASN    HB2 1797   4.307   2.329   2.548
  344ASN     CG 1798   4.174   2.277   2.392
  344ASN    OD1 1799   4.122   2.386   2.374
  344ASN    ND2 1800   4.151   2.184   2.304
  344ASN   HD21 1801   4.193   2.094   2.314
  344ASN   HD22 1802   4.091   2.203   2.226
  344ASN      C 1803   4.158   2.029   2.591
  344ASN      O 1804   4.060   1.989   2.531
  345GLN      N 1805   4.248   1.945   2.644
  345GLN      H 1806   4.322   1.983   2.699
  345GLN     CA 1807   4.242   1.795   2.624
  345GLN     HA 1808   4.220   1.779   2.528
  345GLN     CB 1809   4.376   1.724   2.655
  345GLN    HB1 1810   4.361   1.625   2.650
  345GLN    HB2 1811   4.404   1.749   2.748
  345GLN     CG 1812   4.490   1.766   2.552
  345GLN    HG1 1813   4.499   1.866   2.553
  345GLN    HG2 1814   4.463   1.736   2.460
  345GLN     CD 1815   4.630   1.708   2.578
  345GLN    OE1 1816   4.661   1.673   2.694
  345GLN    NE2 1817   4.704   1.695   2.474
  345GLN   HE21 1818   4.669   1.722   2.384
  345GLN   HE22 1819   4.796   1.658   2.483
  345GLN      C 1820   4.135   1.740   2.714
  345GLN      O 1821   4.063   1.649   2.671
  346GLU      N 1822   4.113   1.795   2.835
  346GLU      H 1823   4.180   1.861   2.869
  346GLU     CA 1824   3.995   1.764   2.921
  346GLU     HA 1825   3.991   1.665   2.911
  346GLU     CB 1826   4.020   1.831   3.067
  346GLU    HB1 1827   3.940   1.820   3.125
  346GLU    HB2 1828   4.041   1.928   3.058
  346GLU     CG 1829   4.139   1.762   3.135
  346GLU    HG1 1830   4.219   1.771   3.076
  346GLU    HG2 1831   4.117   1.665   3.146
  346GLU     CD 1832   4.177   1.815   3.270
  346GLU    OE1 1833   4.284   1.774   3.318
  346GLU    OE2 1834   4.102   1.894   3.332
  346GLU      C 1835   3.858   1.805   2.875
  346GLU      O 1836   3.758   1.728   2.897
  347PHE      N 1837   3.858   1.910   2.796
  347PHE      H 1838   3.945   1.959   2.788
  347PHE     CA 1839   3.744   1.964   2.718
  347PHE     HA 1840   3.662   1.957   2.775
  347PHE     CB 1841   3.776   2.111   2.683
  347PHE    HB1 1842   3.873   2.121   2.663
  347PHE    HB2 1843   3.751   2.171   2.759
  347PHE     CG 1844   3.693   2.147   2.559
  347PHE    CD1 1845   3.551   2.183   2.560
  347PHE    HD1 1846   3.499   2.183   2.645
  347PHE    CE1 1847   3.489   2.218   2.439
  347PHE    HE1 1848   3.391   2.236   2.438
  347PHE     CZ 1849   3.561   2.228   2.320
  347PHE     HZ 1850   3.513   2.245   2.234
  347PHE    CE2 1851   3.701   2.215   2.320
  347PHE    HE2 1852   3.755   2.237   2.239
  347PHE    CD2 1853   3.763   2.170   2.439
  347PHE    HD2 1854   3.862   2.154   2.438
  347PHE      C 1855   3.720   1.882   2.591
  347PHE      O 1856   3.606   1.841   2.572
  348ALA      N 1857   3.822   1.824   2.525
  348ALA      H 1858   3.915   1.848   2.551
  348ALA     CA 1859   3.803   1.730   2.421
  348ALA     HA 1860   3.731   1.778   2.370
  348ALA     CB 1861   3.928   1.716   2.333
  348ALA    HB1 1862   3.911   1.649   2.261
  348ALA    HB2 1863   3.950   1.804   2.292
  348ALA    HB3 1864   4.005   1.686   2.389
  348ALA      C 1865   3.744   1.593   2.465
  348ALA      O 1866   3.657   1.540   2.394
  349ALA      N 1867   3.786   1.530   2.574
  349ALA      H 1868   3.867   1.564   2.622
  349ALA     CA 1869   3.715   1.411   2.625
  349ALA     HA 1870   3.706   1.352   2.545
  349ALA     CB 1871   3.802   1.352   2.743
  349ALA    HB1 1872   3.757   1.271   2.780
  349ALA    HB2 1873   3.892   1.327   2.708
  349ALA    HB3 1874   3.812   1.421   2.815
  349ALA      C 1875   3.571   1.443   2.683
  349ALA      O 1876   3.478   1.369   2.669
  350LEU      N 1877   3.551   1.563   2.752
  350LEU      H 1878   3.626   1.628   2.763
  350LEU     CA 1879   3.420   1.593   2.808
  350LEU     HA 1880   3.389   1.515   2.862
  350LEU     CB 1881   3.432   1.712   2.905
  350LEU    HB1 1882   3.474   1.786   2.853
  350LEU    HB2 1883   3.494   1.683   2.977
  350LEU     CG 1884   3.306   1.771   2.975
  350LEU     HG 1885   3.247   1.814   2.907
  350LEU    CD1 1886   3.225   1.659   3.053
  350LEU   HD11 1887   3.145   1.700   3.097
  350LEU   HD12 1888   3.195   1.588   2.989
  350LEU   HD13 1889   3.284   1.618   3.123
  350LEU    CD2 1890   3.354   1.875   3.074
  350LEU   HD21 1891   3.275   1.915   3.121
  350LEU   HD22 1892   3.414   1.832   3.141
  350LEU   HD23 1893   3.404   1.947   3.025
  350LEU      C 1894   3.325   1.624   2.685
  350LEU      O 1895   3.206   1.596   2.688
  351LEU      N 1896   3.377   1.672   2.575
  351LEU      H 1897   3.475   1.692   2.575
  351LEU     CA 1898   3.300   1.699   2.448
  351LEU     HA 1899   3.215   1.748   2.467
  351LEU     CB 1900   3.388   1.786   2.358
  351LEU    HB1 1901   3.474   1.738   2.342
  351LEU    HB2 1902   3.406   1.873   2.405
  351LEU     CG 1903   3.315   1.813   2.221
  351LEU     HG 1904   3.318   1.722   2.180
  351LEU    CD1 1905   3.164   1.862   2.225
  351LEU   HD11 1906   3.131   1.875   2.132
  351LEU   HD12 1907   3.108   1.793   2.271
  351LEU   HD13 1908   3.158   1.949   2.275
  351LEU    CD2 1909   3.388   1.922   2.139
  351LEU   HD21 1910   3.340   1.937   2.053
  351LEU   HD22 1911   3.390   2.007   2.191
  351LEU   HD23 1912   3.482   1.892   2.120
  351LEU      C 1913   3.272   1.561   2.380
  351LEU      O 1914   3.163   1.535   2.331
  352ALA      N 1915   3.366   1.468   2.383
  352ALA      H 1916   3.459   1.493   2.411
  352ALA     CA 1917   3.338   1.332   2.347
  352ALA     HA 1918   3.298   1.347   2.256
  352ALA     CB 1919   3.469   1.254   2.353
  352ALA    HB1 1920   3.452   1.159   2.328
  352ALA    HB2 1921   3.535   1.294   2.289
  352ALA    HB3 1922   3.506   1.258   2.446
  352ALA      C 1923   3.231   1.254   2.424
  352ALA      O 1924   3.164   1.169   2.372
  353GLN      N 1925   3.207   1.302   2.543
  353GLN      H 1926   3.268   1.377   2.569
  353GLN     CA 1927   3.108   1.267   2.646
  353GLN     HA 1928   3.056   1.187   2.616
  353GLN     CB 1929   3.185   1.232   2.771
  353GLN    HB1 1930   3.120   1.221   2.846
  353GLN    HB2 1931   3.247   1.308   2.792
  353GLN     CG 1932   3.267   1.103   2.758
  353GLN    HG1 1933   3.316   1.105   2.671
  353GLN    HG2 1934   3.204   1.025   2.759
  353GLN     CD 1935   3.369   1.086   2.871
  353GLN    OE1 1936   3.351   1.004   2.962
  353GLN    NE2 1937   3.467   1.174   2.880
  353GLN   HE21 1938   3.473   1.249   2.814
  353GLN   HE22 1939   3.535   1.166   2.953
  353GLN      C 1940   3.004   1.379   2.666
  353GLN      O 1941   2.951   1.394   2.779
  354SER      N 1942   2.964   1.436   2.551
  354SER      H 1943   3.015   1.420   2.467
  354SER     CA 1944   2.847   1.521   2.549
  354SER     HA 1945   2.794   1.480   2.623
  354SER     CB 1946   2.873   1.666   2.583
  354SER    HB1 1947   2.789   1.720   2.578
  354SER    HB2 1948   2.942   1.706   2.523
  354SER     OG 1949   2.920   1.675   2.712
  354SER     HG 1950   2.937   1.771   2.735
  354SER      C 1951   2.772   1.513   2.419
  354SER      O 1952   2.649   1.520   2.421
  355VAL      N 1953   2.839   1.487   2.305
  355VAL      H 1954   2.936   1.465   2.313
  355VAL     CA 1955   2.780   1.488   2.168
  355VAL     HA 1956   2.747   1.581   2.152
  355VAL     CB 1957   2.879   1.481   2.055
  355VAL     HB 1958   2.827   1.486   1.970
  355VAL    CG1 1959   2.974   1.600   2.043
  355VAL   HG11 1960   3.035   1.586   1.965
  355VAL   HG12 1961   2.921   1.684   2.029
  355VAL   HG13 1962   3.028   1.608   2.127
  355VAL    CG2 1963   2.944   1.349   2.055
  355VAL   HG21 1964   3.010   1.344   1.980
  355VAL   HG22 1965   2.992   1.335   2.142
  355VAL   HG23 1966   2.875   1.278   2.043
  355VAL      C 1967   2.660   1.389   2.162
  355VAL      O 1968   2.556   1.429   2.108
  356ASN      N 1969   2.670   1.267   2.224
  356ASN      H 1970   2.748   1.251   2.285
  356ASN     CA 1971   2.573   1.161   2.205
  356ASN     HA 1972   2.566   1.157   2.105
  356ASN     CB 1973   2.626   1.030   2.273
  356ASN    HB1 1974   2.555   0.960   2.266
  356ASN    HB2 1975   2.644   1.050   2.369
  356ASN     CG 1976   2.750   0.967   2.220
  356ASN    OD1 1977   2.822   1.027   2.139
  356ASN    ND2 1978   2.787   0.853   2.272
  356ASN   HD21 1979   2.733   0.811   2.345
  356ASN   HD22 1980   2.870   0.808   2.239
  356ASN      C 1981   2.434   1.192   2.271
  356ASN      O 1982   2.338   1.129   2.226
  357GLN      N 1983   2.418   1.299   2.351
  357GLN      H 1984   2.499   1.356   2.368
  357GLN     CA 1985   2.294   1.339   2.414
  357GLN     HA 1986   2.239   1.256   2.426
  357GLN     CB 1987   2.332   1.399   2.549
  357GLN    HB1 1988   2.249   1.436   2.590
  357GLN    HB2 1989   2.397   1.473   2.532
  357GLN     CG 1990   2.398   1.285   2.646
  357GLN    HG1 1991   2.449   1.218   2.592
  357GLN    HG2 1992   2.328   1.238   2.700
  357GLN     CD 1993   2.495   1.353   2.743
  357GLN    OE1 1994   2.493   1.474   2.767
  357GLN    NE2 1995   2.583   1.273   2.804
  357GLN   HE21 1996   2.583   1.175   2.785
  357GLN   HE22 1997   2.649   1.311   2.869
  357GLN      C 1998   2.210   1.437   2.325
  357GLN      O 1999   2.091   1.450   2.345
  358GLY      N 2000   2.271   1.509   2.230
  358GLY      H 2001   2.369   1.493   2.221
  358GLY     CA 2002   2.216   1.607   2.139
  358GLY    HA1 2003   2.119   1.614   2.161
  358GLY    HA2 2004   2.227   1.569   2.047
  358GLY      C 2005   2.281   1.748   2.145
  358GLY      O 2006   2.396   1.766   2.182
  359PHE      N 2007   2.208   1.844   2.091
  359PHE      H 2008   2.120   1.820   2.049
  359PHE     CA 2009   2.250   1.984   2.090
  359PHE     HA 2010   2.348   1.984   2.070
  359PHE     CB 2011   2.163   2.054   1.981
  359PHE    HB1 2012   2.069   2.023   1.994
  359PHE    HB2 2013   2.196   2.023   1.892
  359PHE     CG 2014   2.156   2.204   1.972
  359PHE    CD1 2015   2.242   2.281   1.885
  359PHE    HD1 2016   2.305   2.235   1.822
  359PHE    CE1 2017   2.236   2.420   1.890
  359PHE    HE1 2018   2.302   2.472   1.836
  359PHE     CZ 2019   2.140   2.492   1.969
  359PHE     HZ 2020   2.137   2.592   1.971
  359PHE    CE2 2021   2.050   2.413   2.044
  359PHE    HE2 2022   1.977   2.458   2.096
  359PHE    CD2 2023   2.061   2.270   2.047
  359PHE    HD2 2024   1.999   2.217   2.105
  359PHE      C 2025   2.241   2.054   2.226
  359PHE      O 2026   2.333   2.127   2.262
  360GLU      N 2027   2.139   2.035   2.304
  360GLU      H 2028   2.068   1.972   2.271
  360GLU     CA 2029   2.118   2.096   2.434
  360GLU     HA 2030   2.120   2.193   2.412
  360GLU     CB 2031   1.983   2.061   2.489
  360GLU    HB1 2032   1.966   2.123   2.566
  360GLU    HB2 2033   1.989   1.967   2.523
  360GLU     CG 2034   1.862   2.067   2.402
  360GLU    HG1 2035   1.858   2.159   2.363
  360GLU    HG2 2036   1.783   2.052   2.461
  360GLU     CD 2037   1.851   1.971   2.288
  360GLU    OE1 2038   1.795   2.012   2.181
  360GLU    OE2 2039   1.893   1.857   2.298
  360GLU      C 2040   2.230   2.065   2.538
  360GLU      O 2041   2.275   2.158   2.602
  361ALA      N 2042   2.279   1.944   2.533
  361ALA      H 2043   2.234   1.877   2.474
  361ALA     CA 2044   2.399   1.901   2.612
  361ALA     HA 2045   2.386   1.921   2.709
  361ALA     CB 2046   2.411   1.752   2.566
  361ALA    HB1 2047   2.489   1.709   2.612
  361ALA    HB2 2048   2.327   1.703   2.590
  361ALA    HB3 2049   2.425   1.749   2.467
  361ALA      C 2050   2.528   1.975   2.585
  361ALA      O 2051   2.603   2.004   2.677
  362VAL      N 2052   2.547   2.006   2.456
  362VAL      H 2053   2.475   1.981   2.391
  362VAL     CA 2054   2.667   2.074   2.405
  362VAL     HA 2055   2.742   2.051   2.467
  362VAL     CB 2056   2.694   2.019   2.255
  362VAL     HB 2057   2.613   2.033   2.198
  362VAL    CG1 2058   2.805   2.092   2.190
  362VAL   HG11 2059   2.819   2.056   2.098
  362VAL   HG12 2060   2.782   2.189   2.185
  362VAL   HG13 2061   2.889   2.080   2.244
  362VAL    CG2 2062   2.728   1.871   2.254
  362VAL   HG21 2063   2.744   1.841   2.160
  362VAL   HG22 2064   2.810   1.855   2.308
  362VAL   HG23 2065   2.652   1.819   2.293
  362VAL      C 2066   2.653   2.230   2.415
  362VAL      O 2067   2.748   2.309   2.432
  363TYR      N 2068   2.531   2.279   2.415
  363TYR      H 2069   2.458   2.217   2.388
  363TYR     CA 2070   2.492   2.415   2.450
  363TYR     HA 2071   2.557   2.474   2.402
  363TYR     CB 2072   2.342   2.433   2.409
  363TYR    HB1 2073   2.286   2.377   2.471
  363TYR    HB2 2074   2.332   2.400   2.315
  363TYR     CG 2075   2.280   2.570   2.411
  363TYR    CD1 2076   2.265   2.632   2.537
  363TYR    HD1 2077   2.296   2.587   2.621
  363TYR    CE1 2078   2.204   2.761   2.540
  363TYR    HE1 2079   2.183   2.807   2.627
  363TYR     CZ 2080   2.174   2.822   2.416
  363TYR     OH 2081   2.133   2.950   2.416
  363TYR     HH 2082   2.116   2.979   2.322
  363TYR    CE2 2083   2.182   2.755   2.291
  363TYR    HE2 2084   2.154   2.800   2.206
  363TYR    CD2 2085   2.230   2.627   2.291
  363TYR    HD2 2086   2.230   2.574   2.206
  363TYR      C 2087   2.508   2.446   2.596
  363TYR      O 2088   2.562   2.552   2.631
  364GLN      N 2089   2.472   2.355   2.686
  364GLN      H 2090   2.417   2.279   2.652
  364GLN     CA 2091   2.503   2.353   2.826
  364GLN     HA 2092   2.477   2.445   2.855
  364GLN     CB 2093   2.415   2.243   2.895
  364GLN    HB1 2094   2.432   2.156   2.848
  364GLN    HB2 2095   2.319   2.269   2.884
  364GLN     CG 2096   2.440   2.220   3.047
  364GLN    HG1 2097   2.414   2.303   3.097
  364GLN    HG2 2098   2.537   2.201   3.061
  364GLN     CD 2099   2.357   2.100   3.103
  364GLN    OE1 2100   2.262   2.054   3.045
  364GLN    NE2 2101   2.373   2.057   3.225
  364GLN   HE21 2102   2.440   2.101   3.285
  364GLN   HE22 2103   2.319   1.980   3.258
  364GLN      C 2104   2.656   2.342   2.860
  364GLN      O 2105   2.703   2.405   2.957
  365LEU      N 2106   2.736   2.265   2.785
  365LEU      H 2107   2.695   2.204   2.717
  365LEU     CA 2108   2.878   2.267   2.800
  365LEU     HA 2109   2.899   2.251   2.896
  365LEU     CB 2110   2.925   2.150   2.711
  365LEU    HB1 2111   2.889   2.166   2.619
  365LEU    HB2 2112   2.885   2.066   2.748
  365LEU     CG 2113   3.075   2.125   2.696
  365LEU     HG 2114   3.116   2.205   2.651
  365LEU    CD1 2115   3.140   2.099   2.833
  365LEU   HD11 2116   3.238   2.083   2.821
  365LEU   HD12 2117   3.126   2.179   2.892
  365LEU   HD13 2118   3.098   2.019   2.875
  365LEU    CD2 2119   3.097   2.003   2.613
  365LEU   HD21 2120   3.195   1.987   2.603
  365LEU   HD22 2121   3.054   1.924   2.658
  365LEU   HD23 2122   3.056   2.016   2.523
  365LEU      C 2123   2.943   2.409   2.765
  365LEU      O 2124   3.060   2.428   2.797
  366THR      N 2125   2.875   2.503   2.699
  366THR      H 2126   2.781   2.486   2.670
  366THR     CA 2127   2.940   2.630   2.670
  366THR     HA 2128   3.015   2.592   2.616
  366THR     CB 2129   2.850   2.733   2.597
  366THR     HB 2130   2.898   2.820   2.589
  366THR    CG2 2131   2.800   2.676   2.464
  366THR   HG21 2132   2.742   2.744   2.418
  366THR   HG22 2133   2.878   2.654   2.406
  366THR   HG23 2134   2.747   2.593   2.481
  366THR    OG1 2135   2.735   2.757   2.670
  366THR    HG1 2136   2.678   2.824   2.622
  366THR      C 2137   2.989   2.707   2.791
  366THR      O 2138   3.084   2.786   2.783
  367ARG      N 2139   2.949   2.665   2.913
  367ARG      H 2140   2.879   2.594   2.916
  367ARG     CA 2141   3.000   2.716   3.044
  367ARG     HA 2142   3.002   2.815   3.029
  367ARG     CB 2143   2.904   2.675   3.161
  367ARG    HB1 2144   2.939   2.714   3.246
  367ARG    HB2 2145   2.902   2.575   3.168
  367ARG     CG 2146   2.760   2.724   3.142
  367ARG    HG1 2147   2.721   2.677   3.062
  367ARG    HG2 2148   2.762   2.823   3.125
  367ARG     CD 2149   2.669   2.697   3.264
  367ARG    HD1 2150   2.685   2.764   3.337
  367ARG    HD2 2151   2.683   2.605   3.300
  367ARG     NE 2152   2.532   2.709   3.221
  367ARG     HE 2153   2.507   2.797   3.181
  367ARG     CZ 2154   2.434   2.618   3.228
  367ARG    NH1 2155   2.453   2.512   3.300
  367ARG   HH11 2156   2.539   2.500   3.349
  367ARG   HH12 2157   2.381   2.443   3.307
  367ARG    NH2 2158   2.321   2.625   3.168
  367ARG   HH21 2159   2.300   2.704   3.110
  367ARG   HH22 2160   2.254   2.552   3.179
  367ARG      C 2161   3.145   2.680   3.077
  367ARG      O 2162   3.200   2.734   3.176
  368MET      N 2163   3.211   2.597   2.995
  368MET      H 2164   3.156   2.546   2.929
  368MET     CA 2165   3.359   2.573   2.991
  368MET     HA 2166   3.397   2.590   3.082
  368MET     CB 2167   3.377   2.430   2.939
  368MET    HB1 2168   3.378   2.433   2.839
  368MET    HB2 2169   3.299   2.376   2.970
  368MET     CG 2170   3.509   2.363   2.990
  368MET    HG1 2171   3.504   2.370   3.090
  368MET    HG2 2172   3.582   2.422   2.956
  368MET     SD 2173   3.537   2.194   2.940
  368MET     CE 2174   3.689   2.149   3.034
  368MET    HE1 2175   3.714   2.055   3.013
  368MET    HE2 2176   3.764   2.210   3.008
  368MET    HE3 2177   3.671   2.158   3.132
  368MET      C 2178   3.430   2.666   2.897
  368MET      O 2179   3.551   2.675   2.904
  369CYS      N 2180   3.362   2.753   2.819
  369CYS      H 2181   3.265   2.767   2.838
  369CYS     CA 2182   3.423   2.830   2.707
  369CYS     HA 2183   3.521   2.832   2.729
  369CYS     CB 2184   3.394   2.760   2.571
  369CYS    HB1 2185   3.442   2.813   2.501
  369CYS    HB2 2186   3.295   2.767   2.556
  369CYS     SG 2187   3.450   2.588   2.576
  369CYS     HG 2188   3.431   2.544   2.488
  369CYS      C 2189   3.368   2.974   2.699
  369CYS      O 2190   3.448   3.065   2.656
  370THR      N 2191   3.251   3.000   2.758
  370THR      H 2192   3.183   2.927   2.756
  370THR     CA 2193   3.213   3.123   2.825
  370THR     HA 2194   3.273   3.193   2.785
  370THR     CB 2195   3.064   3.153   2.805
  370THR     HB 2196   3.013   3.074   2.838
  370THR    CG2 2197   3.016   3.280   2.872
  370THR   HG21 2198   2.918   3.292   2.854
  370THR   HG22 2199   3.031   3.274   2.971
  370THR   HG23 2200   3.067   3.358   2.835
  370THR    OG1 2201   3.039   3.173   2.669
  370THR    HG1 2202   2.942   3.193   2.655
  370THR      C 2203   3.229   3.105   2.976
  370THR      O 2204   3.176   3.010   3.036
  371ILE      N 2205   3.306   3.183   3.043
  371ILE      H 2206   3.342   3.261   2.991
  371ILE     CA 2207   3.350   3.178   3.181
  371ILE     HA 2208   3.322   3.090   3.220
  371ILE     CB 2209   3.507   3.173   3.193
  371ILE     HB 2210   3.561   3.249   3.156
  371ILE    CG2 2211   3.541   3.182   3.340
  371ILE   HG21 2212   3.640   3.179   3.351
  371ILE   HG22 2213   3.506   3.268   3.377
  371ILE   HG23 2214   3.500   3.105   3.389
  371ILE    CG1 2215   3.554   3.052   3.110
  371ILE   HG11 2216   3.654   3.056   3.103
  371ILE   HG12 2217   3.514   3.059   3.019
  371ILE     CD 2218   3.519   2.915   3.163
  371ILE    HD1 2219   3.555   2.845   3.101
  371ILE    HD2 2220   3.560   2.903   3.254
  371ILE    HD3 2221   3.420   2.906   3.170
  371ILE      C 2222   3.271   3.283   3.260
  371ILE      O 2223   3.308   3.399   3.259
  372ARG      N 2224   3.171   3.245   3.338
  372ARG      H 2225   3.141   3.150   3.341
  372ARG     CA 2226   3.102   3.352   3.423
  372ARG     HA 2227   3.114   3.444   3.385
  372ARG     CB 2228   2.955   3.317   3.430
  372ARG    HB1 2229   2.910   3.379   3.495
  372ARG    HB2 2230   2.946   3.223   3.462
  372ARG     CG 2231   2.889   3.331   3.290
  372ARG    HG1 2232   2.925   3.258   3.232
  372ARG    HG2 2233   2.916   3.420   3.252
  372ARG     CD 2234   2.738   3.324   3.280
  372ARG    HD1 2235   2.697   3.402   3.328
  372ARG    HD2 2236   2.705   3.239   3.321
  372ARG     NE 2237   2.691   3.327   3.144
  372ARG     HE 2238   2.655   3.414   3.111
  372ARG     CZ 2239   2.691   3.228   3.060
  372ARG    NH1 2240   2.710   3.101   3.092
  372ARG   HH11 2241   2.726   3.075   3.187
  372ARG   HH12 2242   2.708   3.031   3.021
  372ARG    NH2 2243   2.666   3.256   2.937
  372ARG   HH21 2244   2.648   3.351   2.910
  372ARG   HH22 2245   2.665   3.183   2.868
  372ARG      C 2246   3.162   3.351   3.561
  372ARG      O 2247   3.183   3.246   3.619
  373MET      N 2248   3.191   3.472   3.602
  373MET      H 2249   3.166   3.548   3.542
  373MET     CA 2250   3.256   3.503   3.726
  373MET     HA 2251   3.249   3.418   3.778
  373MET     CB 2252   3.395   3.555   3.689
  373MET    HB1 2253   3.447   3.569   3.773
  373MET    HB2 2254   3.384   3.642   3.641
  373MET     CG 2255   3.474   3.460   3.599
  373MET    HG1 2256   3.410   3.438   3.525
  373MET    HG2 2257   3.488   3.379   3.656
  373MET     SD 2258   3.632   3.528   3.535
  373MET     CE 2259   3.743   3.434   3.644
  373MET    HE1 2260   3.838   3.458   3.624
  373MET    HE2 2261   3.723   3.456   3.739
  373MET    HE3 2262   3.730   3.336   3.629
  373MET      C 2263   3.193   3.617   3.804
  373MET      O 2264   3.154   3.721   3.743
  374SER      N 2265   3.168   3.606   3.937
  374SER      H 2266   3.197   3.521   3.980
  374SER     CA 2267   3.103   3.705   4.026
  374SER     HA 2268   3.121   3.788   3.974
  374SER     CB 2269   2.955   3.707   4.034
  374SER    HB1 2270   2.925   3.642   4.104
  374SER    HB2 2271   2.917   3.681   3.945
  374SER     OG 2272   2.902   3.834   4.068
  374SER     HG 2273   2.802   3.829   4.072
  374SER      C 2274   3.165   3.707   4.167
  374SER      O 2275   3.198   3.606   4.225
  375PHE      N 2276   3.185   3.824   4.227
  375PHE      H 2277   3.162   3.905   4.173
  375PHE     CA 2278   3.239   3.850   4.369
  375PHE     HA 2279   3.304   3.776   4.387
  375PHE     CB 2280   3.303   3.991   4.369
  375PHE    HB1 2281   3.306   4.022   4.464
  375PHE    HB2 2282   3.243   4.051   4.316
  375PHE     CG 2283   3.446   4.006   4.311
  375PHE    CD1 2284   3.554   3.991   4.396
  375PHE    HD1 2285   3.539   3.973   4.493
  375PHE    CE1 2286   3.683   4.001   4.346
  375PHE    HE1 2287   3.761   3.976   4.404
  375PHE     CZ 2288   3.705   4.046   4.214
  375PHE     HZ 2289   3.798   4.057   4.179
  375PHE    CE2 2290   3.592   4.075   4.132
  375PHE    HE2 2291   3.605   4.119   4.043
  375PHE    CD2 2292   3.462   4.042   4.177
  375PHE    HD2 2293   3.384   4.044   4.115
  375PHE      C 2294   3.141   3.835   4.487
  375PHE      O 2295   3.023   3.871   4.474
  376VAL      N 2296   3.194   3.788   4.599
  376VAL      H 2297   3.292   3.769   4.598
  376VAL     CA 2298   3.121   3.760   4.728
  376VAL     HA 2299   3.192   3.702   4.767
  376VAL     CB 2300   3.099   3.886   4.814
  376VAL     HB 2301   3.068   3.841   4.898
  376VAL    CG1 2302   3.222   3.970   4.845
  376VAL   HG11 2303   3.196   4.048   4.901
  376VAL   HG12 2304   3.289   3.914   4.895
  376VAL   HG13 2305   3.263   4.002   4.760
  376VAL    CG2 2306   2.993   3.985   4.764
  376VAL   HG21 2307   2.987   4.062   4.827
  376VAL   HG22 2308   3.018   4.018   4.673
  376VAL   HG23 2309   2.904   3.939   4.759
  376VAL      C 2310   2.999   3.664   4.732
  376VAL      O 2311   2.963   3.624   4.838
  377LYS      N 2312   2.939   3.631   4.615
  377LYS      H 2313   2.981   3.664   4.531
  377LYS     CA 2314   2.821   3.553   4.603
  377LYS     HA 2315   2.797   3.509   4.690
  377LYS     CB 2316   2.693   3.642   4.577
  377LYS    HB1 2317   2.706   3.693   4.492
  377LYS    HB2 2318   2.682   3.706   4.653
  377LYS     CG 2319   2.562   3.563   4.565
  377LYS    HG1 2320   2.548   3.507   4.647
  377LYS    HG2 2321   2.565   3.504   4.484
  377LYS     CD 2322   2.446   3.655   4.551
  377LYS    HD1 2323   2.462   3.716   4.473
  377LYS    HD2 2324   2.438   3.710   4.634
  377LYS     CE 2325   2.319   3.576   4.529
  377LYS    HE1 2326   2.315   3.497   4.590
  377LYS    HE2 2327   2.312   3.545   4.434
  377LYS     NZ 2328   2.209   3.664   4.558
  377LYS    HZ1 2329   2.123   3.615   4.545
  377LYS    HZ2 2330   2.215   3.695   4.653
  377LYS    HZ3 2331   2.212   3.743   4.497
  377LYS      C 2332   2.860   3.439   4.512
  377LYS      O 2333   2.891   3.462   4.392
  378GLY      N 2334   2.847   3.312   4.561
  378GLY      H 2335   2.839   3.299   4.660
  378GLY     CA 2336   2.845   3.193   4.474
  378GLY    HA1 2337   2.900   3.122   4.519
  378GLY    HA2 2338   2.888   3.219   4.387
  378GLY      C 2339   2.711   3.135   4.444
  378GLY      O 2340   2.613   3.186   4.502
  379TRP      N 2341   2.703   3.033   4.352
  379TRP      H 2342   2.791   2.998   4.320
  379TRP     CA 2343   2.582   2.967   4.293
  379TRP     HA 2344   2.507   2.971   4.359
  379TRP     CB 2345   2.536   3.046   4.170
  379TRP    HB1 2346   2.521   3.141   4.196
  379TRP    HB2 2347   2.450   3.007   4.136
  379TRP     CG 2348   2.638   3.042   4.059
  379TRP    CD1 2349   2.614   2.968   3.948
  379TRP    HD1 2350   2.538   2.904   3.937
  379TRP    NE1 2351   2.707   2.993   3.854
  379TRP    HE1 2352   2.714   2.945   3.766
  379TRP    CE2 2353   2.792   3.094   3.896
  379TRP    CZ2 2354   2.898   3.166   3.835
  379TRP    HZ2 2355   2.929   3.141   3.743
  379TRP    CH2 2356   2.960   3.274   3.904
  379TRP    HH2 2357   3.038   3.321   3.863
  379TRP    CZ3 2358   2.912   3.315   4.031
  379TRP    HZ3 2359   2.954   3.393   4.077
  379TRP    CE3 2360   2.804   3.246   4.095
  379TRP    HE3 2361   2.771   3.276   4.185
  379TRP    CD2 2362   2.744   3.133   4.028
  379TRP      C 2363   2.616   2.816   4.261
  379TRP      O 2364   2.728   2.778   4.281
  380GLY      N 2365   2.519   2.737   4.214
  380GLY      H 2366   2.435   2.783   4.184
  380GLY     CA 2367   2.522   2.591   4.201
  380GLY    HA1 2368   2.608   2.566   4.156
  380GLY    HA2 2369   2.445   2.564   4.144
  380GLY      C 2370   2.513   2.522   4.338
  380GLY      O 2371   2.445   2.563   4.431
  381ALA      N 2372   2.567   2.404   4.342
  381ALA      H 2373   2.620   2.373   4.263
  381ALA     CA 2374   2.553   2.314   4.457
  381ALA     HA 2375   2.459   2.316   4.492
  381ALA     CB 2376   2.580   2.174   4.411
  381ALA    HB1 2377   2.571   2.111   4.488
  381ALA    HB2 2378   2.514   2.149   4.340
  381ALA    HB3 2379   2.673   2.168   4.374
  381ALA      C 2380   2.649   2.361   4.567
  381ALA      O 2381   2.753   2.417   4.533
  382GLU      N 2382   2.613   2.331   4.696
  382GLU      H 2383   2.546   2.257   4.703
  382GLU     CA 2384   2.654   2.386   4.827
  382GLU     HA 2385   2.598   2.336   4.893
  382GLU     CB 2386   2.806   2.360   4.861
  382GLU    HB1 2387   2.829   2.411   4.944
  382GLU    HB2 2388   2.862   2.393   4.785
  382GLU     CG 2389   2.842   2.210   4.885
  382GLU    HG1 2390   2.825   2.161   4.800
  382GLU    HG2 2391   2.781   2.175   4.956
  382GLU     CD 2392   2.989   2.179   4.929
  382GLU    OE1 2393   3.026   2.069   4.968
  382GLU    OE2 2394   3.068   2.275   4.899
  382GLU      C 2395   2.620   2.536   4.832
  382GLU      O 2396   2.646   2.601   4.935
  383TYR      N 2397   2.554   2.601   4.727
  383TYR      H 2398   2.532   2.552   4.642
  383TYR     CA 2399   2.518   2.742   4.744
  383TYR     HA 2400   2.561   2.775   4.828
  383TYR     CB 2401   2.568   2.826   4.624
  383TYR    HB1 2402   2.531   2.919   4.629
  383TYR    HB2 2403   2.541   2.783   4.538
  383TYR     CG 2404   2.718   2.833   4.630
  383TYR    CD1 2405   2.783   2.939   4.701
  383TYR    HD1 2406   2.727   3.011   4.742
  383TYR    CE1 2407   2.926   2.947   4.716
  383TYR    HE1 2408   2.970   3.020   4.767
  383TYR     CZ 2409   3.001   2.842   4.652
  383TYR     OH 2410   3.133   2.828   4.684
  383TYR     HH 2411   3.172   2.752   4.632
  383TYR    CE2 2412   2.938   2.738   4.579
  383TYR    HE2 2413   2.993   2.664   4.539
  383TYR    CD2 2414   2.800   2.739   4.563
  383TYR    HD2 2415   2.757   2.672   4.503
  383TYR      C 2416   2.367   2.750   4.755
  383TYR      O 2417   2.286   2.668   4.712
  384ARG      N 2418   2.332   2.867   4.809
  384ARG      H 2419   2.403   2.934   4.833
  384ARG     CA 2420   2.192   2.899   4.834
  384ARG     HA 2421   2.157   2.806   4.845
  384ARG     CB 2422   2.183   2.993   4.958
  384ARG    HB1 2423   2.089   3.027   4.965
  384ARG    HB2 2424   2.246   3.070   4.945
  384ARG     CG 2425   2.220   2.922   5.091
  384ARG    HG1 2426   2.319   2.914   5.099
  384ARG    HG2 2427   2.179   2.831   5.094
  384ARG     CD 2428   2.167   3.004   5.208
  384ARG    HD1 2429   2.067   3.008   5.203
  384ARG    HD2 2430   2.204   3.097   5.202
  384ARG     NE 2431   2.210   2.939   5.341
  384ARG     HE 2432   2.140   2.881   5.383
  384ARG     CZ 2433   2.322   2.945   5.410
  384ARG    NH1 2434   2.430   2.996   5.368
  384ARG   HH11 2435   2.434   3.036   5.276
  384ARG   HH12 2436   2.511   2.997   5.427
  384ARG    NH2 2437   2.324   2.893   5.528
  384ARG   HH21 2438   2.242   2.850   5.565
  384ARG   HH22 2439   2.408   2.896   5.583
  384ARG      C 2440   2.103   2.950   4.722
  384ARG      O 2441   1.986   2.979   4.740
  385ARG      N 2442   2.165   2.973   4.601
  385ARG      H 2443   2.265   2.971   4.600
  385ARG     CA 2444   2.098   2.999   4.477
  385ARG     HA 2445   2.014   2.952   4.504
  385ARG     CB 2446   2.063   3.146   4.447
  385ARG    HB1 2447   2.021   3.186   4.528
  385ARG    HB2 2448   1.999   3.149   4.371
  385ARG     CG 2449   2.188   3.228   4.410
  385ARG    HG1 2450   2.159   3.323   4.400
  385ARG    HG2 2451   2.221   3.194   4.322
  385ARG     CD 2452   2.308   3.232   4.498
  385ARG    HD1 2453   2.373   3.298   4.461
  385ARG    HD2 2454   2.350   3.141   4.499
  385ARG     NE 2455   2.274   3.271   4.638
  385ARG     HE 2456   2.177   3.282   4.659
  385ARG     CZ 2457   2.358   3.293   4.737
  385ARG    NH1 2458   2.482   3.265   4.733
  385ARG   HH11 2459   2.521   3.224   4.651
  385ARG   HH12 2460   2.540   3.284   4.812
  385ARG    NH2 2461   2.312   3.353   4.845
  385ARG   HH21 2462   2.216   3.380   4.850
  385ARG   HH22 2463   2.373   3.371   4.922
  385ARG      C 2464   2.154   2.927   4.355
  385ARG      O 2465   2.275   2.910   4.344
  386GLN      N 2466   2.067   2.891   4.259
  386GLN      H 2467   1.972   2.920   4.266
  386GLN     CA 2468   2.111   2.806   4.138
  386GLN     HA 2469   2.167   2.734   4.178
  386GLN     CB 2470   1.983   2.755   4.066
  386GLN    HB1 2471   1.944   2.681   4.120
  386GLN    HB2 2472   2.010   2.720   3.976
  386GLN     CG 2473   1.872   2.855   4.043
  386GLN    HG1 2474   1.907   2.928   3.984
  386GLN    HG2 2475   1.845   2.894   4.131
  386GLN     CD 2476   1.749   2.791   3.977
  386GLN    OE1 2477   1.764   2.700   3.892
  386GLN    NE2 2478   1.633   2.852   3.989
  386GLN   HE21 2479   1.627   2.938   4.040
  386GLN   HE22 2480   1.551   2.813   3.947
  386GLN      C 2481   2.208   2.868   4.036
  386GLN      O 2482   2.282   2.792   3.970
  387THR      N 2483   2.203   2.996   4.011
  387THR      H 2484   2.152   3.053   4.075
  387THR     CA 2485   2.267   3.063   3.896
  387THR     HA 2486   2.338   2.996   3.874
  387THR     CB 2487   2.163   3.099   3.782
  387THR     HB 2488   2.198   3.156   3.707
  387THR    CG2 2489   2.107   2.965   3.736
  387THR   HG21 2490   2.040   2.980   3.663
  387THR   HG22 2491   2.181   2.908   3.701
  387THR   HG23 2492   2.063   2.919   3.813
  387THR    OG1 2493   2.060   3.179   3.832
  387THR    HG1 2494   1.996   3.200   3.758
  387THR      C 2495   2.333   3.190   3.927
  387THR      O 2496   2.301   3.261   4.024
  388VAL      N 2497   2.415   3.232   3.829
  388VAL      H 2498   2.418   3.180   3.744
  388VAL     CA 2499   2.503   3.355   3.841
  388VAL     HA 2500   2.544   3.348   3.932
  388VAL     CB 2501   2.605   3.352   3.731
  388VAL     HB 2502   2.637   3.258   3.745
  388VAL    CG1 2503   2.557   3.365   3.587
  388VAL   HG11 2504   2.636   3.361   3.525
  388VAL   HG12 2505   2.494   3.290   3.566
  388VAL   HG13 2506   2.510   3.452   3.575
  388VAL    CG2 2507   2.716   3.450   3.748
  388VAL   HG21 2508   2.780   3.442   3.671
  388VAL   HG22 2509   2.679   3.543   3.751
  388VAL   HG23 2510   2.764   3.431   3.833
  388VAL      C 2511   2.430   3.491   3.833
  388VAL      O 2512   2.477   3.590   3.885
  389THR      N 2513   2.313   3.491   3.767
  389THR      H 2514   2.281   3.404   3.729
  389THR     CA 2515   2.224   3.616   3.746
  389THR     HA 2516   2.289   3.685   3.714
  389THR     CB 2517   2.121   3.600   3.639
  389THR     HB 2518   2.044   3.662   3.655
  389THR    CG2 2519   2.184   3.621   3.500
  389THR   HG21 2520   2.114   3.610   3.430
  389THR   HG22 2521   2.223   3.713   3.494
  389THR   HG23 2522   2.256   3.554   3.486
  389THR    OG1 2523   2.069   3.472   3.648
  389THR    HG1 2524   2.000   3.459   3.577
  389THR      C 2525   2.154   3.668   3.874
  389THR      O 2526   2.105   3.777   3.887
  390SER      N 2527   2.157   3.587   3.980
  390SER      H 2528   2.181   3.492   3.962
  390SER     CA 2529   2.129   3.621   4.118
  390SER     HA 2530   2.038   3.661   4.104
  390SER     CB 2531   2.139   3.495   4.207
  390SER    HB1 2532   2.084   3.421   4.169
  390SER    HB2 2533   2.108   3.515   4.300
  390SER     OG 2534   2.279   3.450   4.213
  390SER     HG 2535   2.285   3.368   4.271
  390SER      C 2536   2.216   3.726   4.187
  390SER      O 2537   2.181   3.777   4.291
  391THR      N 2538   2.331   3.751   4.133
  391THR      H 2539   2.355   3.695   4.054
  391THR     CA 2540   2.432   3.852   4.174
  391THR     HA 2541   2.435   3.853   4.274
  391THR     CB 2542   2.577   3.813   4.122
  391THR     HB 2543   2.644   3.880   4.152
  391THR    CG2 2544   2.625   3.676   4.170
  391THR   HG21 2545   2.716   3.658   4.134
  391THR   HG22 2546   2.628   3.675   4.270
  391THR   HG23 2547   2.562   3.605   4.138
  391THR    OG1 2548   2.587   3.824   3.983
  391THR    HG1 2549   2.679   3.799   3.954
  391THR      C 2550   2.384   3.991   4.127
  391THR      O 2551   2.311   3.994   4.026
  392PRO      N 2552   2.416   4.107   4.189
  392PRO     CD 2553   2.462   4.117   4.323
  392PRO    HD1 2554   2.562   4.113   4.324
  392PRO    HD2 2555   2.425   4.041   4.377
  392PRO     CG 2556   2.411   4.250   4.372
  392PRO    HG1 2557   2.471   4.287   4.442
  392PRO    HG2 2558   2.318   4.241   4.409
  392PRO     CB 2559   2.410   4.339   4.254
  392PRO    HB1 2560   2.498   4.386   4.244
  392PRO    HB2 2561   2.337   4.407   4.261
  392PRO     CA 2562   2.385   4.242   4.140
  392PRO     HA 2563   2.288   4.243   4.115
  392PRO      C 2564   2.463   4.278   4.012
  392PRO      O 2565   2.405   4.341   3.922
  393CYS      N 2566   2.582   4.219   3.995
  393CYS      H 2567   2.619   4.164   4.070
  393CYS     CA 2568   2.659   4.230   3.875
  393CYS     HA 2569   2.592   4.228   3.801
  393CYS     CB 2570   2.724   4.365   3.862
  393CYS    HB1 2571   2.647   4.428   3.869
  393CYS    HB2 2572   2.759   4.365   3.768
  393CYS     SG 2573   2.857   4.398   3.988
  393CYS     HG 2574   2.895   4.489   3.973
  393CYS      C 2575   2.755   4.109   3.861
  393CYS      O 2576   2.797   4.049   3.958
  394TRP      N 2577   2.782   4.070   3.738
  394TRP      H 2578   2.736   4.116   3.662
  394TRP     CA 2579   2.877   3.961   3.708
  394TRP     HA 2580   2.938   3.963   3.787
  394TRP     CB 2581   2.809   3.823   3.708
  394TRP    HB1 2582   2.785   3.799   3.802
  394TRP    HB2 2583   2.874   3.756   3.672
  394TRP     CG 2584   2.684   3.813   3.626
  394TRP    CD1 2585   2.558   3.850   3.659
  394TRP    HD1 2586   2.527   3.885   3.747
  394TRP    NE1 2587   2.482   3.830   3.549
  394TRP    HE1 2588   2.386   3.856   3.544
  394TRP    CE2 2589   2.549   3.770   3.445
  394TRP    CZ2 2590   2.502   3.727   3.331
  394TRP    HZ2 2591   2.404   3.729   3.310
  394TRP    CH2 2592   2.599   3.676   3.237
  394TRP    HH2 2593   2.571   3.650   3.144
  394TRP    CZ3 2594   2.733   3.663   3.277
  394TRP    HZ3 2595   2.798   3.616   3.217
  394TRP    CE3 2596   2.777   3.716   3.403
  394TRP    HE3 2597   2.874   3.719   3.427
  394TRP    CD2 2598   2.680   3.762   3.490
  394TRP      C 2599   2.963   3.988   3.579
  394TRP      O 2600   2.921   4.049   3.480
  395ILE      N 2601   3.081   3.930   3.581
  395ILE      H 2602   3.110   3.878   3.661
  395ILE     CA 2603   3.172   3.942   3.464
  395ILE     HA 2604   3.146   4.023   3.411
  395ILE     CB 2605   3.315   3.972   3.505
  395ILE     HB 2606   3.330   3.904   3.577
  395ILE    CG2 2607   3.419   3.948   3.393
  395ILE   HG21 2608   3.510   3.970   3.427
  395ILE   HG22 2609   3.416   3.852   3.365
  395ILE   HG23 2610   3.398   4.007   3.315
  395ILE    CG1 2611   3.333   4.121   3.557
  395ILE   HG11 2612   3.284   4.182   3.494
  395ILE   HG12 2613   3.431   4.143   3.555
  395ILE     CD 2614   3.282   4.154   3.700
  395ILE    HD1 2615   3.299   4.250   3.720
  395ILE    HD2 2616   3.184   4.136   3.705
  395ILE    HD3 2617   3.330   4.097   3.767
  395ILE      C 2618   3.156   3.812   3.380
  395ILE      O 2619   3.139   3.705   3.438
  396GLU      N 2620   3.171   3.824   3.250
  396GLU      H 2621   3.192   3.914   3.211
  396GLU     CA 2622   3.158   3.709   3.161
  396GLU     HA 2623   3.158   3.627   3.218
  396GLU     CB 2624   3.027   3.723   3.091
  396GLU    HB1 2625   3.032   3.806   3.035
  396GLU    HB2 2626   2.957   3.734   3.161
  396GLU     CG 2627   2.990   3.603   3.000
  396GLU    HG1 2628   2.999   3.518   3.052
  396GLU    HG2 2629   3.052   3.601   2.922
  396GLU     CD 2630   2.844   3.615   2.948
  396GLU    OE1 2631   2.823   3.715   2.876
  396GLU    OE2 2632   2.758   3.527   2.968
  396GLU      C 2633   3.276   3.703   3.056
  396GLU      O 2634   3.302   3.804   2.988
  397LEU      N 2635   3.348   3.588   3.039
  397LEU      H 2636   3.313   3.503   3.078
  397LEU     CA 2637   3.473   3.585   2.966
  397LEU     HA 2638   3.488   3.673   2.920
  397LEU     CB 2639   3.588   3.558   3.068
  397LEU    HB1 2640   3.548   3.507   3.144
  397LEU    HB2 2641   3.619   3.647   3.101
  397LEU     CG 2642   3.716   3.477   3.017
  397LEU     HG 2643   3.685   3.395   2.969
  397LEU    CD1 2644   3.799   3.557   2.918
  397LEU   HD11 2645   3.878   3.503   2.889
  397LEU   HD12 2646   3.743   3.580   2.838
  397LEU   HD13 2647   3.831   3.641   2.962
  397LEU    CD2 2648   3.806   3.434   3.134
  397LEU   HD21 2649   3.885   3.384   3.099
  397LEU   HD22 2650   3.838   3.515   3.183
  397LEU   HD23 2651   3.754   3.375   3.196
  397LEU      C 2652   3.460   3.476   2.860
  397LEU      O 2653   3.427   3.365   2.897
  398HIS      N 2654   3.480   3.509   2.730
  398HIS      H 2655   3.498   3.604   2.706
  398HIS     CA 2656   3.476   3.406   2.622
  398HIS     HA 2657   3.436   3.325   2.665
  398HIS     CB 2658   3.392   3.460   2.502
  398HIS    HB1 2659   3.405   3.401   2.422
  398HIS    HB2 2660   3.421   3.553   2.480
  398HIS     CG 2661   3.245   3.462   2.537
  398HIS    ND1 2662   3.181   3.541   2.637
  398HIS    CE1 2663   3.048   3.512   2.625
  398HIS    HE1 2664   2.977   3.546   2.687
  398HIS    NE2 2665   3.026   3.433   2.521
  398HIS    HE2 2666   2.936   3.406   2.487
  398HIS    CD2 2667   3.149   3.393   2.465
  398HIS    HD2 2668   3.164   3.329   2.390
  398HIS      C 2669   3.616   3.371   2.570
  398HIS      O 2670   3.699   3.460   2.555
  399LEU      N 2671   3.630   3.241   2.540
  399LEU      H 2672   3.549   3.182   2.544
  399LEU     CA 2673   3.760   3.180   2.501
  399LEU     HA 2674   3.828   3.253   2.508
  399LEU     CB 2675   3.787   3.059   2.597
  399LEU    HB1 2676   3.873   3.016   2.569
  399LEU    HB2 2677   3.712   2.994   2.585
  399LEU     CG 2678   3.799   3.086   2.748
  399LEU     HG 2679   3.708   3.111   2.780
  399LEU    CD1 2680   3.872   2.960   2.802
  399LEU   HD11 2681   3.884   2.969   2.901
  399LEU   HD12 2682   3.817   2.879   2.782
  399LEU   HD13 2683   3.961   2.952   2.758
  399LEU    CD2 2684   3.901   3.195   2.787
  399LEU   HD21 2685   3.902   3.206   2.886
  399LEU   HD22 2686   3.992   3.168   2.755
  399LEU   HD23 2687   3.875   3.282   2.744
  399LEU      C 2688   3.762   3.133   2.355
  399LEU      O 2689   3.678   3.050   2.318
  400ASN      N 2690   3.845   3.198   2.266
  400ASN      H 2691   3.920   3.253   2.302
  400ASN     CA 2692   3.826   3.189   2.118
  400ASN     HA 2693   3.726   3.191   2.110
  400ASN     CB 2694   3.885   3.308   2.044
  400ASN    HB1 2695   3.980   3.287   2.022
  400ASN    HB2 2696   3.881   3.388   2.104
  400ASN     CG 2697   3.820   3.347   1.919
  400ASN    OD1 2698   3.857   3.315   1.806
  400ASN    ND2 2699   3.717   3.422   1.934
  400ASN   HD21 2700   3.688   3.449   2.026
  400ASN   HD22 2701   3.666   3.454   1.854
  400ASN      C 2702   3.869   3.059   2.054
  400ASN      O 2703   3.806   3.012   1.960
  401GLY      N 2704   3.971   2.995   2.113
  401GLY      H 2705   4.016   3.039   2.191
  401GLY     CA 2706   4.022   2.860   2.069
  401GLY    HA1 2707   4.097   2.835   2.130
  401GLY    HA2 2708   4.057   2.870   1.976
  401GLY      C 2709   3.923   2.746   2.069
  401GLY      O 2710   3.893   2.695   1.959
  402PRO      N 2711   3.853   2.703   2.180
  402PRO     CD 2712   3.866   2.768   2.311
  402PRO    HD1 2713   3.859   2.867   2.301
  402PRO    HD2 2714   3.954   2.745   2.352
  402PRO     CG 2715   3.754   2.715   2.394
  402PRO    HG1 2716   3.674   2.775   2.387
  402PRO    HG2 2717   3.782   2.708   2.490
  402PRO     CB 2718   3.729   2.575   2.329
  402PRO    HB1 2719   3.635   2.545   2.344
  402PRO    HB2 2720   3.792   2.507   2.366
  402PRO     CA 2721   3.755   2.595   2.180
  402PRO     HA 2722   3.790   2.514   2.133
  402PRO      C 2723   3.625   2.640   2.109
  402PRO      O 2724   3.564   2.553   2.039
  403LEU      N 2725   3.582   2.767   2.125
  403LEU      H 2726   3.637   2.828   2.183
  403LEU     CA 2727   3.458   2.824   2.062
  403LEU     HA 2728   3.378   2.777   2.100
  403LEU     CB 2729   3.467   2.981   2.094
  403LEU    HB1 2730   3.561   3.012   2.080
  403LEU    HB2 2731   3.440   2.997   2.189
  403LEU     CG 2732   3.378   3.068   2.007
  403LEU     HG 2733   3.400   3.041   1.913
  403LEU    CD1 2734   3.231   3.044   2.036
  403LEU   HD11 2735   3.175   3.103   1.977
  403LEU   HD12 2736   3.209   2.948   2.018
  403LEU   HD13 2737   3.212   3.065   2.132
  403LEU    CD2 2738   3.405   3.217   2.024
  403LEU   HD21 2739   3.344   3.269   1.965
  403LEU   HD22 2740   3.389   3.243   2.119
  403LEU   HD23 2741   3.500   3.237   1.999
  403LEU      C 2742   3.443   2.793   1.911
  403LEU      O 2743   3.331   2.761   1.870
  404GLN      N 2744   3.560   2.802   1.840
  404GLN      H 2745   3.646   2.822   1.888
  404GLN     CA 2746   3.561   2.783   1.694
  404GLN     HA 2747   3.491   2.844   1.656
  404GLN     CB 2748   3.716   2.803   1.656
  404GLN    HB1 2749   3.733   2.762   1.567
  404GLN    HB2 2750   3.772   2.757   1.725
  404GLN     CG 2751   3.764   2.951   1.648
  404GLN    HG1 2752   3.731   3.002   1.728
  404GLN    HG2 2753   3.729   2.994   1.565
  404GLN     CD 2754   3.913   2.961   1.645
  404GLN    OE1 2755   3.981   2.880   1.577
  404GLN    NE2 2756   3.979   3.056   1.710
  404GLN   HE21 2757   3.929   3.124   1.763
  404GLN   HE22 2758   4.079   3.059   1.706
  404GLN      C 2759   3.533   2.634   1.655
  404GLN      O 2760   3.488   2.606   1.541
  405TRP      N 2761   3.559   2.549   1.749
  405TRP      H 2762   3.615   2.583   1.825
  405TRP     CA 2763   3.517   2.411   1.758
  405TRP     HA 2764   3.526   2.389   1.661
  405TRP     CB 2765   3.611   2.312   1.834
  405TRP    HB1 2766   3.588   2.316   1.931
  405TRP    HB2 2767   3.705   2.343   1.821
  405TRP     CG 2768   3.603   2.164   1.789
  405TRP    CD1 2769   3.547   2.120   1.676
  405TRP    HD1 2770   3.502   2.179   1.609
  405TRP    NE1 2771   3.560   1.983   1.664
  405TRP    HE1 2772   3.530   1.929   1.585
  405TRP    CE2 2773   3.621   1.930   1.779
  405TRP    CZ2 2774   3.631   1.798   1.831
  405TRP    HZ2 2775   3.590   1.720   1.783
  405TRP    CH2 2776   3.702   1.780   1.956
  405TRP    HH2 2777   3.707   1.689   1.997
  405TRP    CZ3 2778   3.765   1.891   2.022
  405TRP    HZ3 2779   3.828   1.876   2.098
  405TRP    CE3 2780   3.736   2.025   1.976
  405TRP    HE3 2781   3.768   2.104   2.029
  405TRP    CD2 2782   3.662   2.046   1.855
  405TRP      C 2783   3.371   2.397   1.801
  405TRP      O 2784   3.290   2.341   1.727
  406LEU      N 2785   3.324   2.453   1.914
  406LEU      H 2786   3.384   2.518   1.961
  406LEU     CA 2787   3.196   2.429   1.974
  406LEU     HA 2788   3.177   2.332   1.960
  406LEU     CB 2789   3.213   2.481   2.125
  406LEU    HB1 2790   3.222   2.581   2.123
  406LEU    HB2 2791   3.296   2.441   2.163
  406LEU     CG 2792   3.095   2.446   2.222
  406LEU     HG 2793   3.014   2.490   2.182
  406LEU    CD1 2794   3.060   2.299   2.237
  406LEU   HD11 2795   2.984   2.289   2.301
  406LEU   HD12 2796   3.034   2.262   2.148
  406LEU   HD13 2797   3.139   2.249   2.272
  406LEU    CD2 2798   3.136   2.491   2.365
  406LEU   HD21 2799   3.062   2.470   2.429
  406LEU   HD22 2800   3.219   2.443   2.393
  406LEU   HD23 2801   3.153   2.590   2.365
  406LEU      C 2802   3.079   2.497   1.904
  406LEU      O 2803   2.972   2.439   1.888
  407ASP      N 2804   3.097   2.617   1.853
  407ASP      H 2805   3.186   2.660   1.870
  407ASP     CA 2806   2.999   2.697   1.772
  407ASP     HA 2807   2.913   2.702   1.824
  407ASP     CB 2808   3.055   2.837   1.746
  407ASP    HB1 2809   3.140   2.829   1.694
  407ASP    HB2 2810   3.073   2.882   1.833
  407ASP     CG 2811   2.949   2.918   1.664
  407ASP    OD1 2812   2.842   2.962   1.719
  407ASP    OD2 2813   2.974   2.940   1.545
  407ASP      C 2814   2.976   2.629   1.638
  407ASP      O 2815   2.865   2.603   1.591
  408LYS      N 2816   3.085   2.594   1.572
  408LYS      H 2817   3.174   2.625   1.607
  408LYS     CA 2818   3.083   2.514   1.452
  408LYS     HA 2819   3.023   2.562   1.388
  408LYS     CB 2820   3.232   2.505   1.405
  408LYS    HB1 2821   3.284   2.452   1.472
  408LYS    HB2 2822   3.270   2.597   1.399
  408LYS     CG 2823   3.244   2.436   1.264
  408LYS    HG1 2824   3.168   2.464   1.205
  408LYS    HG2 2825   3.244   2.336   1.274
  408LYS     CD 2826   3.375   2.479   1.200
  408LYS    HD1 2827   3.379   2.579   1.204
  408LYS    HD2 2828   3.372   2.450   1.104
  408LYS     CE 2829   3.505   2.426   1.260
  408LYS    HE1 2830   3.508   2.447   1.358
  408LYS    HE2 2831   3.583   2.469   1.214
  408LYS     NZ 2832   3.514   2.278   1.242
  408LYS    HZ1 2833   3.600   2.245   1.282
  408LYS    HZ2 2834   3.437   2.234   1.288
  408LYS    HZ3 2835   3.512   2.256   1.144
  408LYS      C 2836   3.019   2.373   1.473
  408LYS      O 2837   2.941   2.332   1.387
  409VAL      N 2838   3.036   2.305   1.584
  409VAL      H 2839   3.104   2.338   1.649
  409VAL     CA 2840   2.960   2.182   1.619
  409VAL     HA 2841   2.968   2.118   1.543
  409VAL     CB 2842   3.029   2.126   1.751
  409VAL     HB 2843   3.037   2.199   1.818
  409VAL    CG1 2844   2.954   2.017   1.829
  409VAL   HG11 2845   3.008   1.991   1.909
  409VAL   HG12 2846   2.865   2.052   1.858
  409VAL   HG13 2847   2.940   1.937   1.770
  409VAL    CG2 2848   3.160   2.055   1.691
  409VAL   HG21 2849   3.213   2.015   1.766
  409VAL   HG22 2850   3.133   1.983   1.627
  409VAL   HG23 2851   3.216   2.123   1.643
  409VAL      C 2852   2.804   2.208   1.633
  409VAL      O 2853   2.724   2.148   1.559
  410LEU      N 2854   2.767   2.309   1.719
  410LEU      H 2855   2.841   2.361   1.762
  410LEU     CA 2856   2.632   2.346   1.753
  410LEU     HA 2857   2.590   2.260   1.782
  410LEU     CB 2858   2.635   2.451   1.862
  410LEU    HB1 2859   2.544   2.491   1.868
  410LEU    HB2 2860   2.701   2.521   1.835
  410LEU     CG 2861   2.677   2.386   2.002
  410LEU     HG 2862   2.754   2.322   1.998
  410LEU    CD1 2863   2.705   2.502   2.097
  410LEU   HD11 2864   2.732   2.466   2.186
  410LEU   HD12 2865   2.779   2.558   2.060
  410LEU   HD13 2866   2.623   2.558   2.107
  410LEU    CD2 2867   2.543   2.327   2.055
  410LEU   HD21 2868   2.559   2.283   2.144
  410LEU   HD22 2869   2.476   2.401   2.065
  410LEU   HD23 2870   2.508   2.259   1.990
  410LEU      C 2871   2.557   2.406   1.635
  410LEU      O 2872   2.438   2.394   1.627
  411THR      N 2873   2.623   2.467   1.538
  411THR      H 2874   2.721   2.481   1.551
  411THR     CA 2875   2.564   2.516   1.411
  411THR     HA 2876   2.473   2.549   1.435
  411THR     CB 2877   2.656   2.629   1.355
  411THR     HB 2878   2.747   2.594   1.333
  411THR    CG2 2879   2.607   2.690   1.230
  411THR   HG21 2880   2.671   2.761   1.200
  411THR   HG22 2881   2.600   2.620   1.159
  411THR   HG23 2882   2.517   2.730   1.246
  411THR    OG1 2883   2.666   2.732   1.456
  411THR    HG1 2884   2.725   2.806   1.423
  411THR      C 2885   2.540   2.406   1.306
  411THR      O 2886   2.454   2.418   1.215
  412GLN      N 2887   2.608   2.290   1.315
  412GLN      H 2888   2.663   2.273   1.397
  412GLN     CA 2889   2.605   2.188   1.210
  412GLN     HA 2890   2.546   2.223   1.138
  412GLN     CB 2891   2.746   2.169   1.152
  412GLN    HB1 2892   2.742   2.096   1.084
  412GLN    HB2 2893   2.807   2.142   1.227
  412GLN     CG 2894   2.805   2.294   1.084
  412GLN    HG1 2895   2.814   2.368   1.151
  412GLN    HG2 2896   2.745   2.324   1.010
  412GLN     CD 2897   2.943   2.258   1.028
  412GLN    OE1 2898   2.991   2.146   1.014
  412GLN    NE2 2899   3.000   2.365   0.973
  412GLN   HE21 2900   2.952   2.453   0.973
  412GLN   HE22 2901   3.091   2.358   0.932
  412GLN      C 2902   2.543   2.056   1.263
  412GLN      O 2903   2.492   1.982   1.179
  413MET      N 2904   2.532   2.029   1.394
  413MET      H 2905   2.570   2.095   1.459
  413MET     CA 2906   2.465   1.905   1.450
  413MET     HA 2907   2.490   1.827   1.393
  413MET     CB 2908   2.523   1.875   1.587
  413MET    HB1 2909   2.623   1.878   1.579
  413MET    HB2 2910   2.494   1.783   1.613
  413MET     CG 2911   2.481   1.971   1.698
  413MET    HG1 2912   2.388   1.944   1.723
  413MET    HG2 2913   2.480   2.062   1.656
  413MET     SD 2914   2.600   1.958   1.839
  413MET     CE 2915   2.603   1.776   1.868
  413MET    HE1 2916   2.665   1.755   1.944
  413MET    HE2 2917   2.511   1.744   1.891
  413MET    HE3 2918   2.635   1.730   1.785
  413MET      C 2919   2.310   1.905   1.437
  413MET      O 2920   2.247   2.011   1.457
  414GLY      N 2921   2.257   1.787   1.412
  414GLY      H 2922   2.320   1.709   1.414
  414GLY     CA 2923   2.116   1.756   1.382
  414GLY    HA1 2924   2.108   1.747   1.283
  414GLY    HA2 2925   2.062   1.834   1.413
  414GLY      C 2926   2.064   1.626   1.450
  414GLY    OC1 2927   2.049   1.530   1.376
  414GLY    OC2 2928   2.044   1.619   1.577
    1S02   C1    1   2.522   2.844   2.325
    1S02   H1    2   2.571   2.831   2.228
    1S02   H2    3   2.418   2.874   2.310
    1S02   H3    4   2.528   2.752   2.383
    1S02   C2    5   2.593   2.953   2.403
    1S02   C3    6   2.710   3.010   2.353
    1S02   H4    7   2.749   2.975   2.261
    1S02   C4    8   2.778   3.110   2.422
    1S02   C5    9   2.726   3.154   2.545
    1S02   C6   10   2.608   3.100   2.596
    1S02   H5   11   2.568   3.136   2.687
    1S02   C7   12   2.543   3.000   2.525
    1S02   N1   13   2.427   2.945   2.579
    1S02   H6   14   2.406   2.851   2.544
    1S02   H7   15   2.420   2.954   2.681
    1S02   N2   16   2.790   3.252   2.620
    1S02   H8   17   2.892   3.256   2.605
    1S02   H9   18   2.764   3.252   2.720
    1S02   C8   19   2.904   3.170   2.360
    1S02  H10   20   2.953   3.238   2.427
    1S02  H11   21   2.876   3.220   2.269
    1S02   C9   22   2.998   3.053   2.333
    1S02  C10   23   3.128   3.046   2.387
    1S02  C11   24   3.210   2.936   2.364
    1S02  H12   25   3.306   2.931   2.407
    1S02  C12   26   3.163   2.833   2.284
    1S02  C13   27   3.035   2.837   2.228
    1S02  C14   28   2.954   2.948   2.253
    1S02  H13   29   2.857   2.952   2.211
    1S02  C15   30   2.983   2.724   2.140
    1S02  H14   31   2.878   2.741   2.118
    1S02  H15   32   2.994   2.631   2.195
    1S02  H16   33   3.041   2.723   2.048
    1S02   N3   34   3.247   2.724   2.260
    1S02  H17   35   3.224   2.673   2.174
    1S02  H18   36   3.347   2.746   2.270
    1S02   N4   37   3.179   3.150   2.465
    1S02  H19   38   3.139   3.242   2.444
    1S02  H20   39   3.282   3.150   2.471
   3.76476   5.24402   4.65075
