# Supplementary material for: Probing the binding hypothesis of Smad3 modulators by molecular dynamic simulations for Atherosclerosis Cardiovascular Disease (ASCVD)
Source: PLoS One. 2025 Jun 4;20(6):e0324677. doi: 10.1371/journal.pone.0324677 (PMC12136405; doi:10.1371/journal.pone.0324677)
Supplement: S1 MD — (ZIP) [file pone.0324677.s014.zip › MD Supplementary data/Smad3-Ligand Complexes/SM2/S02.gro]

S02.gro created by acpype (v: 2022.3.11) on Mon Oct 24 13:04:37 2022
 39
    1S02   C1    1   2.522   2.844   2.325
    1S02   H1    2   2.571   2.831   2.228
    1S02   H2    3   2.418   2.874   2.310
    1S02   H3    4   2.528   2.752   2.383
    1S02   C2    5   2.593   2.953   2.403
    1S02   C3    6   2.710   3.010   2.353
    1S02   H4    7   2.749   2.975   2.261
    1S02   C4    8   2.778   3.110   2.422
    1S02   C5    9   2.726   3.154   2.545
    1S02   C6   10   2.608   3.100   2.596
    1S02   H5   11   2.568   3.136   2.687
    1S02   C7   12   2.543   3.000   2.525
    1S02   N1   13   2.427   2.945   2.579
    1S02   H6   14   2.406   2.851   2.544
    1S02   H7   15   2.420   2.954   2.681
    1S02   N2   16   2.790   3.252   2.620
    1S02   H8   17   2.892   3.256   2.605
    1S02   H9   18   2.764   3.252   2.720
    1S02   C8   19   2.904   3.170   2.360
    1S02  H10   20   2.953   3.238   2.427
    1S02  H11   21   2.876   3.220   2.269
    1S02   C9   22   2.998   3.053   2.333
    1S02  C10   23   3.128   3.046   2.387
    1S02  C11   24   3.210   2.936   2.364
    1S02  H12   25   3.306   2.931   2.407
    1S02  C12   26   3.163   2.833   2.284
    1S02  C13   27   3.035   2.837   2.228
    1S02  C14   28   2.954   2.948   2.253
    1S02  H13   29   2.857   2.952   2.211
    1S02  C15   30   2.983   2.724   2.140
    1S02  H14   31   2.878   2.741   2.118
    1S02  H15   32   2.994   2.631   2.195
    1S02  H16   33   3.041   2.723   2.048
    1S02   N3   34   3.247   2.724   2.260
    1S02  H17   35   3.224   2.673   2.174
    1S02  H18   36   3.347   2.746   2.270
    1S02   N4   37   3.179   3.150   2.465
    1S02  H19   38   3.139   3.242   2.444
    1S02  H20   39   3.282   3.150   2.471
   18.81000    12.51000    13.43200
