# Supplementary material for: Probing the binding hypothesis of Smad3 modulators by molecular dynamic simulations for Atherosclerosis Cardiovascular Disease (ASCVD)
Source: PLoS One. 2025 Jun 4;20(6):e0324677. doi: 10.1371/journal.pone.0324677 (PMC12136405; doi:10.1371/journal.pone.0324677)
Supplement: S1 MD — (ZIP) [file pone.0324677.s014.zip › MD Supplementary data/Smad3-Ligand Complexes/SM2/S02.itp]

; S02.itp created by acpype (v: 2022.3.11) on Mon Oct 24 13:04:37 2022

[ atomtypes ]
;name   bond_type     mass     charge   ptype   sigma         epsilon       Amb
 c3       c3          0.00000  0.00000   A     3.39771e-01   4.51035e-01 ; 1.91  0.1078
 hc       hc          0.00000  0.00000   A     2.60018e-01   8.70272e-02 ; 1.46  0.0208
 ca       ca          0.00000  0.00000   A     3.31521e-01   4.13379e-01 ; 1.86  0.0988
 ha       ha          0.00000  0.00000   A     2.62548e-01   6.73624e-02 ; 1.47  0.0161
 nv       nv          0.00000  0.00000   A     3.36813e-01   4.68608e-01 ; 1.89  0.1120
 hn       hn          0.00000  0.00000   A     1.10650e-01   4.18400e-02 ; 0.62  0.0100

[ moleculetype ]
;name            nrexcl
 S02              3

[ atoms ]
;   nr  type  resi  res  atom  cgnr     charge      mass       ; qtot   bond_type
     1   c3     1   S02    C1    1    -0.038300     12.01000 ; qtot -0.038
     2   hc     1   S02    H1    2     0.036700      1.00800 ; qtot -0.002
     3   hc     1   S02    H2    3     0.036700      1.00800 ; qtot 0.035
     4   hc     1   S02    H3    4     0.036700      1.00800 ; qtot 0.072
     5   ca     1   S02    C2    5    -0.179300     12.01000 ; qtot -0.107
     6   ca     1   S02    C3    6    -0.056000     12.01000 ; qtot -0.163
     7   ha     1   S02    H4    7     0.132500      1.00800 ; qtot -0.031
     8   ca     1   S02    C4    8    -0.181300     12.01000 ; qtot -0.212
     9   ca     1   S02    C5    9     0.179600     12.01000 ; qtot -0.033
    10   ca     1   S02    C6   10    -0.259500     12.01000 ; qtot -0.292
    11   ha     1   S02    H5   11     0.128500      1.00800 ; qtot -0.164
    12   ca     1   S02    C7   12     0.174600     12.01000 ; qtot 0.011
    13   nv     1   S02    N1   13    -0.819200     14.01000 ; qtot -0.808
    14   hn     1   S02    H6   14     0.388550      1.00800 ; qtot -0.420
    15   hn     1   S02    H7   15     0.388550      1.00800 ; qtot -0.031
    16   nv     1   S02    N2   16    -0.820700     14.01000 ; qtot -0.852
    17   hn     1   S02    H8   17     0.394050      1.00800 ; qtot -0.458
    18   hn     1   S02    H9   18     0.394050      1.00800 ; qtot -0.064
    19   c3     1   S02    C8   19     0.031200     12.01000 ; qtot -0.033
    20   hc     1   S02   H10   20     0.048200      1.00800 ; qtot 0.016
    21   hc     1   S02   H11   21     0.048200      1.00800 ; qtot 0.064
    22   ca     1   S02    C9   22    -0.181300     12.01000 ; qtot -0.118
    23   ca     1   S02   C10   23     0.179600     12.01000 ; qtot 0.062
    24   ca     1   S02   C11   24    -0.259500     12.01000 ; qtot -0.197
    25   ha     1   S02   H12   25     0.128500      1.00800 ; qtot -0.069
    26   ca     1   S02   C12   26     0.174600     12.01000 ; qtot 0.106
    27   ca     1   S02   C13   27    -0.179300     12.01000 ; qtot -0.074
    28   ca     1   S02   C14   28    -0.056000     12.01000 ; qtot -0.130
    29   ha     1   S02   H13   29     0.132500      1.00800 ; qtot 0.003
    30   c3     1   S02   C15   30    -0.038300     12.01000 ; qtot -0.035
    31   hc     1   S02   H14   31     0.036700      1.00800 ; qtot 0.001
    32   hc     1   S02   H15   32     0.036700      1.00800 ; qtot 0.038
    33   hc     1   S02   H16   33     0.036700      1.00800 ; qtot 0.075
    34   nv     1   S02    N3   34    -0.819200     14.01000 ; qtot -0.745
    35   hn     1   S02   H17   35     0.388550      1.00800 ; qtot -0.356
    36   hn     1   S02   H18   36     0.388550      1.00800 ; qtot 0.033
    37   nv     1   S02    N4   37    -0.820700     14.01000 ; qtot -0.788
    38   hn     1   S02   H19   38     0.394050      1.00800 ; qtot -0.394
    39   hn     1   S02   H20   39     0.394050      1.00800 ; qtot -0.000

[ bonds ]
;   ai     aj funct   r             k
     1      2   1    1.0970e-01    3.1455e+05 ;     C1 - H1    
     1      3   1    1.0970e-01    3.1455e+05 ;     C1 - H2    
     1      4   1    1.0970e-01    3.1455e+05 ;     C1 - H3    
     1      5   1    1.5160e-01    2.0945e+05 ;     C1 - C2    
     5      6   1    1.3980e-01    3.1681e+05 ;     C2 - C3    
     5     12   1    1.3980e-01    3.1681e+05 ;     C2 - C7    
     6      7   1    1.0860e-01    3.3112e+05 ;     C3 - H4    
     6      8   1    1.3980e-01    3.1681e+05 ;     C3 - C4    
     8      9   1    1.3980e-01    3.1681e+05 ;     C4 - C5    
     8     19   1    1.5160e-01    2.0945e+05 ;     C4 - C8    
     9     10   1    1.3980e-01    3.1681e+05 ;     C5 - C6    
     9     16   1    1.3860e-01    2.9045e+05 ;     C5 - N2    
    10     11   1    1.0860e-01    3.3112e+05 ;     C6 - H5    
    10     12   1    1.3980e-01    3.1681e+05 ;     C6 - C7    
    12     13   1    1.3860e-01    2.9045e+05 ;     C7 - N1    
    13     14   1    1.0120e-01    4.4309e+05 ;     N1 - H6    
    13     15   1    1.0120e-01    4.4309e+05 ;     N1 - H7    
    16     17   1    1.0120e-01    4.4309e+05 ;     N2 - H8    
    16     18   1    1.0120e-01    4.4309e+05 ;     N2 - H9    
    19     20   1    1.0970e-01    3.1455e+05 ;     C8 - H10   
    19     21   1    1.0970e-01    3.1455e+05 ;     C8 - H11   
    19     22   1    1.5160e-01    2.0945e+05 ;     C8 - C9    
    22     23   1    1.3980e-01    3.1681e+05 ;     C9 - C10   
    22     28   1    1.3980e-01    3.1681e+05 ;     C9 - C14   
    23     24   1    1.3980e-01    3.1681e+05 ;    C10 - C11   
    23     37   1    1.3860e-01    2.9045e+05 ;    C10 - N4    
    24     25   1    1.0860e-01    3.3112e+05 ;    C11 - H12   
    24     26   1    1.3980e-01    3.1681e+05 ;    C11 - C12   
    26     27   1    1.3980e-01    3.1681e+05 ;    C12 - C13   
    26     34   1    1.3860e-01    2.9045e+05 ;    C12 - N3    
    27     28   1    1.3980e-01    3.1681e+05 ;    C13 - C14   
    27     30   1    1.5160e-01    2.0945e+05 ;    C13 - C15   
    28     29   1    1.0860e-01    3.3112e+05 ;    C14 - H13   
    30     31   1    1.0970e-01    3.1455e+05 ;    C15 - H14   
    30     32   1    1.0970e-01    3.1455e+05 ;    C15 - H15   
    30     33   1    1.0970e-01    3.1455e+05 ;    C15 - H16   
    34     35   1    1.0120e-01    4.4309e+05 ;     N3 - H17   
    34     36   1    1.0120e-01    4.4309e+05 ;     N3 - H18   
    37     38   1    1.0120e-01    4.4309e+05 ;     N4 - H19   
    37     39   1    1.0120e-01    4.4309e+05 ;     N4 - H20   

[ pairs ]
;   ai     aj    funct
     1      7      1 ;     C1 - H4    
     1      8      1 ;     C1 - C4    
     1     10      1 ;     C1 - C6    
     1     13      1 ;     C1 - N1    
     2      6      1 ;     H1 - C3    
     2     12      1 ;     H1 - C7    
     3      6      1 ;     H2 - C3    
     3     12      1 ;     H2 - C7    
     4      6      1 ;     H3 - C3    
     4     12      1 ;     H3 - C7    
     5      9      1 ;     C2 - C5    
     5     11      1 ;     C2 - H5    
     5     14      1 ;     C2 - H6    
     5     15      1 ;     C2 - H7    
     5     19      1 ;     C2 - C8    
     6     10      1 ;     C3 - C6    
     6     13      1 ;     C3 - N1    
     6     16      1 ;     C3 - N2    
     6     20      1 ;     C3 - H10   
     6     21      1 ;     C3 - H11   
     6     22      1 ;     C3 - C9    
     7      9      1 ;     H4 - C5    
     7     12      1 ;     H4 - C7    
     7     19      1 ;     H4 - C8    
     8     11      1 ;     C4 - H5    
     8     12      1 ;     C4 - C7    
     8     17      1 ;     C4 - H8    
     8     18      1 ;     C4 - H9    
     8     23      1 ;     C4 - C10   
     8     28      1 ;     C4 - C14   
     9     13      1 ;     C5 - N1    
     9     20      1 ;     C5 - H10   
     9     21      1 ;     C5 - H11   
     9     22      1 ;     C5 - C9    
    10     14      1 ;     C6 - H6    
    10     15      1 ;     C6 - H7    
    10     17      1 ;     C6 - H8    
    10     18      1 ;     C6 - H9    
    10     19      1 ;     C6 - C8    
    11     13      1 ;     H5 - N1    
    11     16      1 ;     H5 - N2    
    12     16      1 ;     C7 - N2    
    16     19      1 ;     N2 - C8    
    19     24      1 ;     C8 - C11   
    19     27      1 ;     C8 - C13   
    19     29      1 ;     C8 - H13   
    19     37      1 ;     C8 - N4    
    20     23      1 ;    H10 - C10   
    20     28      1 ;    H10 - C14   
    21     23      1 ;    H11 - C10   
    21     28      1 ;    H11 - C14   
    22     25      1 ;     C9 - H12   
    22     26      1 ;     C9 - C12   
    22     30      1 ;     C9 - C15   
    22     38      1 ;     C9 - H19   
    22     39      1 ;     C9 - H20   
    23     27      1 ;    C10 - C13   
    23     29      1 ;    C10 - H13   
    23     34      1 ;    C10 - N3    
    24     28      1 ;    C11 - C14   
    24     30      1 ;    C11 - C15   
    24     35      1 ;    C11 - H17   
    24     36      1 ;    C11 - H18   
    24     38      1 ;    C11 - H19   
    24     39      1 ;    C11 - H20   
    25     27      1 ;    H12 - C13   
    25     34      1 ;    H12 - N3    
    25     37      1 ;    H12 - N4    
    26     29      1 ;    C12 - H13   
    26     31      1 ;    C12 - H14   
    26     32      1 ;    C12 - H15   
    26     33      1 ;    C12 - H16   
    26     37      1 ;    C12 - N4    
    27     35      1 ;    C13 - H17   
    27     36      1 ;    C13 - H18   
    28     31      1 ;    C14 - H14   
    28     32      1 ;    C14 - H15   
    28     33      1 ;    C14 - H16   
    28     34      1 ;    C14 - N3    
    28     37      1 ;    C14 - N4    
    29     30      1 ;    H13 - C15   
    30     34      1 ;    C15 - N3    

[ angles ]
;   ai     aj     ak    funct   theta         cth
     1      5      6      1    1.2077e+02    5.4894e+02 ;     C1 - C2     - C3    
     1      5     12      1    1.2077e+02    5.4894e+02 ;     C1 - C2     - C7    
     2      1      3      1    1.0758e+02    3.2635e+02 ;     H1 - C1     - H2    
     2      1      4      1    1.0758e+02    3.2635e+02 ;     H1 - C1     - H3    
     2      1      5      1    1.1047e+02    3.9581e+02 ;     H1 - C1     - C2    
     3      1      4      1    1.0758e+02    3.2635e+02 ;     H2 - C1     - H3    
     3      1      5      1    1.1047e+02    3.9581e+02 ;     H2 - C1     - C2    
     4      1      5      1    1.1047e+02    3.9581e+02 ;     H3 - C1     - C2    
     5      6      7      1    1.1988e+02    4.0752e+02 ;     C2 - C3     - H4    
     5      6      8      1    1.2002e+02    5.7572e+02 ;     C2 - C3     - C4    
     5     12     10      1    1.2002e+02    5.7572e+02 ;     C2 - C7     - C6    
     5     12     13      1    1.2095e+02    7.2132e+02 ;     C2 - C7     - N1    
     6      5     12      1    1.2002e+02    5.7572e+02 ;     C3 - C2     - C7    
     6      8      9      1    1.2002e+02    5.7572e+02 ;     C3 - C4     - C5    
     6      8     19      1    1.2077e+02    5.4894e+02 ;     C3 - C4     - C8    
     7      6      8      1    1.1988e+02    4.0752e+02 ;     H4 - C3     - C4    
     8      9     10      1    1.2002e+02    5.7572e+02 ;     C4 - C5     - C6    
     8      9     16      1    1.2095e+02    7.2132e+02 ;     C4 - C5     - N2    
     8     19     20      1    1.1047e+02    3.9581e+02 ;     C4 - C8     - H10   
     8     19     21      1    1.1047e+02    3.9581e+02 ;     C4 - C8     - H11   
     8     19     22      1    1.1224e+02    5.4894e+02 ;     C4 - C8     - C9    
     9      8     19      1    1.2077e+02    5.4894e+02 ;     C5 - C4     - C8    
     9     10     11      1    1.1988e+02    4.0752e+02 ;     C5 - C6     - H5    
     9     10     12      1    1.2002e+02    5.7572e+02 ;     C5 - C6     - C7    
     9     16     17      1    1.1607e+02    4.0836e+02 ;     C5 - N2     - H8    
     9     16     18      1    1.1607e+02    4.0836e+02 ;     C5 - N2     - H9    
    10      9     16      1    1.2095e+02    7.2132e+02 ;     C6 - C5     - N2    
    10     12     13      1    1.2095e+02    7.2132e+02 ;     C6 - C7     - N1    
    11     10     12      1    1.1988e+02    4.0752e+02 ;     H5 - C6     - C7    
    12     13     14      1    1.1607e+02    4.0836e+02 ;     C7 - N1     - H6    
    12     13     15      1    1.1607e+02    4.0836e+02 ;     C7 - N1     - H7    
    14     13     15      1    1.1512e+02    3.3054e+02 ;     H6 - N1     - H7    
    17     16     18      1    1.1512e+02    3.3054e+02 ;     H8 - N2     - H9    
    19     22     23      1    1.2077e+02    5.4894e+02 ;     C8 - C9     - C10   
    19     22     28      1    1.2077e+02    5.4894e+02 ;     C8 - C9     - C14   
    20     19     21      1    1.0758e+02    3.2635e+02 ;    H10 - C8     - H11   
    20     19     22      1    1.1047e+02    3.9581e+02 ;    H10 - C8     - C9    
    21     19     22      1    1.1047e+02    3.9581e+02 ;    H11 - C8     - C9    
    22     23     24      1    1.2002e+02    5.7572e+02 ;     C9 - C10    - C11   
    22     23     37      1    1.2095e+02    7.2132e+02 ;     C9 - C10    - N4    
    22     28     27      1    1.2002e+02    5.7572e+02 ;     C9 - C14    - C13   
    22     28     29      1    1.1988e+02    4.0752e+02 ;     C9 - C14    - H13   
    23     22     28      1    1.2002e+02    5.7572e+02 ;    C10 - C9     - C14   
    23     24     25      1    1.1988e+02    4.0752e+02 ;    C10 - C11    - H12   
    23     24     26      1    1.2002e+02    5.7572e+02 ;    C10 - C11    - C12   
    23     37     38      1    1.1607e+02    4.0836e+02 ;    C10 - N4     - H19   
    23     37     39      1    1.1607e+02    4.0836e+02 ;    C10 - N4     - H20   
    24     23     37      1    1.2095e+02    7.2132e+02 ;    C11 - C10    - N4    
    24     26     27      1    1.2002e+02    5.7572e+02 ;    C11 - C12    - C13   
    24     26     34      1    1.2095e+02    7.2132e+02 ;    C11 - C12    - N3    
    25     24     26      1    1.1988e+02    4.0752e+02 ;    H12 - C11    - C12   
    26     27     28      1    1.2002e+02    5.7572e+02 ;    C12 - C13    - C14   
    26     27     30      1    1.2077e+02    5.4894e+02 ;    C12 - C13    - C15   
    26     34     35      1    1.1607e+02    4.0836e+02 ;    C12 - N3     - H17   
    26     34     36      1    1.1607e+02    4.0836e+02 ;    C12 - N3     - H18   
    27     26     34      1    1.2095e+02    7.2132e+02 ;    C13 - C12    - N3    
    27     28     29      1    1.1988e+02    4.0752e+02 ;    C13 - C14    - H13   
    27     30     31      1    1.1047e+02    3.9581e+02 ;    C13 - C15    - H14   
    27     30     32      1    1.1047e+02    3.9581e+02 ;    C13 - C15    - H15   
    27     30     33      1    1.1047e+02    3.9581e+02 ;    C13 - C15    - H16   
    28     27     30      1    1.2077e+02    5.4894e+02 ;    C14 - C13    - C15   
    31     30     32      1    1.0758e+02    3.2635e+02 ;    H14 - C15    - H15   
    31     30     33      1    1.0758e+02    3.2635e+02 ;    H14 - C15    - H16   
    32     30     33      1    1.0758e+02    3.2635e+02 ;    H15 - C15    - H16   
    35     34     36      1    1.1512e+02    3.3054e+02 ;    H17 - N3     - H18   
    38     37     39      1    1.1512e+02    3.3054e+02 ;    H19 - N4     - H20   

[ dihedrals ] ; propers
; for gromacs 4.5 or higher, using funct 9
;    i      j      k      l   func   phase     kd      pn
     1      5      6      7      9   180.00  15.16700   2 ;     C1-    C2-    C3-    H4
     1      5      6      8      9   180.00  15.16700   2 ;     C1-    C2-    C3-    C4
     1      5     12     10      9   180.00  15.16700   2 ;     C1-    C2-    C7-    C6
     1      5     12     13      9   180.00  15.16700   2 ;     C1-    C2-    C7-    N1
     2      1      5      6      9   180.00   0.00000   2 ;     H1-    C1-    C2-    C3
     2      1      5     12      9   180.00   0.00000   2 ;     H1-    C1-    C2-    C7
     3      1      5      6      9   180.00   0.00000   2 ;     H2-    C1-    C2-    C3
     3      1      5     12      9   180.00   0.00000   2 ;     H2-    C1-    C2-    C7
     4      1      5      6      9   180.00   0.00000   2 ;     H3-    C1-    C2-    C3
     4      1      5     12      9   180.00   0.00000   2 ;     H3-    C1-    C2-    C7
     5      6      8      9      9   180.00  15.16700   2 ;     C2-    C3-    C4-    C5
     5      6      8     19      9   180.00  15.16700   2 ;     C2-    C3-    C4-    C8
     5     12     10      9      9   180.00  15.16700   2 ;     C2-    C7-    C6-    C5
     5     12     10     11      9   180.00  15.16700   2 ;     C2-    C7-    C6-    H5
     5     12     13     14      9   180.00   4.39320   2 ;     C2-    C7-    N1-    H6
     5     12     13     15      9   180.00   4.39320   2 ;     C2-    C7-    N1-    H7
     6      5     12     10      9   180.00  15.16700   2 ;     C3-    C2-    C7-    C6
     6      5     12     13      9   180.00  15.16700   2 ;     C3-    C2-    C7-    N1
     6      8      9     10      9   180.00  15.16700   2 ;     C3-    C4-    C5-    C6
     6      8      9     16      9   180.00  15.16700   2 ;     C3-    C4-    C5-    N2
     6      8     19     20      9   180.00   0.00000   2 ;     C3-    C4-    C8-   H10
     6      8     19     21      9   180.00   0.00000   2 ;     C3-    C4-    C8-   H11
     6      8     19     22      9   180.00   0.00000   2 ;     C3-    C4-    C8-    C9
     7      6      5     12      9   180.00  15.16700   2 ;     H4-    C3-    C2-    C7
     7      6      8      9      9   180.00  15.16700   2 ;     H4-    C3-    C4-    C5
     7      6      8     19      9   180.00  15.16700   2 ;     H4-    C3-    C4-    C8
     8      6      5     12      9   180.00  15.16700   2 ;     C4-    C3-    C2-    C7
     8      9     10     11      9   180.00  15.16700   2 ;     C4-    C5-    C6-    H5
     8      9     10     12      9   180.00  15.16700   2 ;     C4-    C5-    C6-    C7
     8      9     16     17      9   180.00   4.39320   2 ;     C4-    C5-    N2-    H8
     8      9     16     18      9   180.00   4.39320   2 ;     C4-    C5-    N2-    H9
     8     19     22     23      9   180.00   0.00000   2 ;     C4-    C8-    C9-   C10
     8     19     22     28      9   180.00   0.00000   2 ;     C4-    C8-    C9-   C14
     9      8     19     20      9   180.00   0.00000   2 ;     C5-    C4-    C8-   H10
     9      8     19     21      9   180.00   0.00000   2 ;     C5-    C4-    C8-   H11
     9      8     19     22      9   180.00   0.00000   2 ;     C5-    C4-    C8-    C9
     9     10     12     13      9   180.00  15.16700   2 ;     C5-    C6-    C7-    N1
    10      9      8     19      9   180.00  15.16700   2 ;     C6-    C5-    C4-    C8
    10      9     16     17      9   180.00   4.39320   2 ;     C6-    C5-    N2-    H8
    10      9     16     18      9   180.00   4.39320   2 ;     C6-    C5-    N2-    H9
    10     12     13     14      9   180.00   4.39320   2 ;     C6-    C7-    N1-    H6
    10     12     13     15      9   180.00   4.39320   2 ;     C6-    C7-    N1-    H7
    11     10      9     16      9   180.00  15.16700   2 ;     H5-    C6-    C5-    N2
    11     10     12     13      9   180.00  15.16700   2 ;     H5-    C6-    C7-    N1
    12     10      9     16      9   180.00  15.16700   2 ;     C7-    C6-    C5-    N2
    16      9      8     19      9   180.00  15.16700   2 ;     N2-    C5-    C4-    C8
    19     22     23     24      9   180.00  15.16700   2 ;     C8-    C9-   C10-   C11
    19     22     23     37      9   180.00  15.16700   2 ;     C8-    C9-   C10-    N4
    19     22     28     27      9   180.00  15.16700   2 ;     C8-    C9-   C14-   C13
    19     22     28     29      9   180.00  15.16700   2 ;     C8-    C9-   C14-   H13
    20     19     22     23      9   180.00   0.00000   2 ;    H10-    C8-    C9-   C10
    20     19     22     28      9   180.00   0.00000   2 ;    H10-    C8-    C9-   C14
    21     19     22     23      9   180.00   0.00000   2 ;    H11-    C8-    C9-   C10
    21     19     22     28      9   180.00   0.00000   2 ;    H11-    C8-    C9-   C14
    22     23     24     25      9   180.00  15.16700   2 ;     C9-   C10-   C11-   H12
    22     23     24     26      9   180.00  15.16700   2 ;     C9-   C10-   C11-   C12
    22     23     37     38      9   180.00   4.39320   2 ;     C9-   C10-    N4-   H19
    22     23     37     39      9   180.00   4.39320   2 ;     C9-   C10-    N4-   H20
    22     28     27     26      9   180.00  15.16700   2 ;     C9-   C14-   C13-   C12
    22     28     27     30      9   180.00  15.16700   2 ;     C9-   C14-   C13-   C15
    23     22     28     27      9   180.00  15.16700   2 ;    C10-    C9-   C14-   C13
    23     22     28     29      9   180.00  15.16700   2 ;    C10-    C9-   C14-   H13
    23     24     26     27      9   180.00  15.16700   2 ;    C10-   C11-   C12-   C13
    23     24     26     34      9   180.00  15.16700   2 ;    C10-   C11-   C12-    N3
    24     23     22     28      9   180.00  15.16700   2 ;    C11-   C10-    C9-   C14
    24     23     37     38      9   180.00   4.39320   2 ;    C11-   C10-    N4-   H19
    24     23     37     39      9   180.00   4.39320   2 ;    C11-   C10-    N4-   H20
    24     26     27     28      9   180.00  15.16700   2 ;    C11-   C12-   C13-   C14
    24     26     27     30      9   180.00  15.16700   2 ;    C11-   C12-   C13-   C15
    24     26     34     35      9   180.00   4.39320   2 ;    C11-   C12-    N3-   H17
    24     26     34     36      9   180.00   4.39320   2 ;    C11-   C12-    N3-   H18
    25     24     23     37      9   180.00  15.16700   2 ;    H12-   C11-   C10-    N4
    25     24     26     27      9   180.00  15.16700   2 ;    H12-   C11-   C12-   C13
    25     24     26     34      9   180.00  15.16700   2 ;    H12-   C11-   C12-    N3
    26     24     23     37      9   180.00  15.16700   2 ;    C12-   C11-   C10-    N4
    26     27     28     29      9   180.00  15.16700   2 ;    C12-   C13-   C14-   H13
    26     27     30     31      9   180.00   0.00000   2 ;    C12-   C13-   C15-   H14
    26     27     30     32      9   180.00   0.00000   2 ;    C12-   C13-   C15-   H15
    26     27     30     33      9   180.00   0.00000   2 ;    C12-   C13-   C15-   H16
    27     26     34     35      9   180.00   4.39320   2 ;    C13-   C12-    N3-   H17
    27     26     34     36      9   180.00   4.39320   2 ;    C13-   C12-    N3-   H18
    28     22     23     37      9   180.00  15.16700   2 ;    C14-    C9-   C10-    N4
    28     27     26     34      9   180.00  15.16700   2 ;    C14-   C13-   C12-    N3
    28     27     30     31      9   180.00   0.00000   2 ;    C14-   C13-   C15-   H14
    28     27     30     32      9   180.00   0.00000   2 ;    C14-   C13-   C15-   H15
    28     27     30     33      9   180.00   0.00000   2 ;    C14-   C13-   C15-   H16
    29     28     27     30      9   180.00  15.16700   2 ;    H13-   C14-   C13-   C15
    30     27     26     34      9   180.00  15.16700   2 ;    C15-   C13-   C12-    N3

[ dihedrals ] ; impropers
; treated as propers in GROMACS to use correct AMBER analytical function
;    i      j      k      l   func   phase     kd      pn
     1      5     12      6      4   180.00   4.60240   2 ;     C1-    C2-    C7-    C3
     5      8      6      7      4   180.00   4.60240   2 ;     C2-    C4-    C3-    H4
     5     10     12     13      4   180.00   4.60240   2 ;     C2-    C6-    C7-    N1
     8     10      9     16      4   180.00   4.60240   2 ;     C4-    C6-    C5-    N2
     9     12     10     11      4   180.00   4.60240   2 ;     C5-    C7-    C6-    H5
     9     17     16     18      4   180.00   4.60240   2 ;     C5-    H8-    N2-    H9
    12     14     13     15      4   180.00   4.60240   2 ;     C7-    H6-    N1-    H7
    19      6      8      9      4   180.00   4.60240   2 ;     C8-    C3-    C4-    C5
    19     23     22     28      4   180.00   4.60240   2 ;     C8-   C10-    C9-   C14
    22     24     23     37      4   180.00   4.60240   2 ;     C9-   C11-   C10-    N4
    22     27     28     29      4   180.00   4.60240   2 ;     C9-   C13-   C14-   H13
    23     26     24     25      4   180.00   4.60240   2 ;    C10-   C12-   C11-   H12
    23     38     37     39      4   180.00   4.60240   2 ;    C10-   H19-    N4-   H20
    24     27     26     34      4   180.00   4.60240   2 ;    C11-   C13-   C12-    N3
    26     35     34     36      4   180.00   4.60240   2 ;    C12-   H17-    N3-   H18
    30     26     27     28      4   180.00   4.60240   2 ;    C15-   C12-   C13-   C14
