# Supplementary material for: Probing the binding hypothesis of Smad3 modulators by molecular dynamic simulations for Atherosclerosis Cardiovascular Disease (ASCVD)
Source: PLoS One. 2025 Jun 4;20(6):e0324677. doi: 10.1371/journal.pone.0324677 (PMC12136405; doi:10.1371/journal.pone.0324677)
Supplement: S1 MD — (ZIP) [file pone.0324677.s014.zip › MD Supplementary data/Smad3-Ligand Complexes/SM2/S02.top]

; S02.top created by acpype (v: 2022.3.11) on Mon Oct 24 13:04:37 2022

[ defaults ]
; nbfunc        comb-rule       gen-pairs       fudgeLJ fudgeQQ
1               2               yes             0.5     0.8333333333

; Include S02.itp topology
#include "S02.itp"

; Ligand position restraints
#ifdef POSRES_LIG
#include "posre_S02.itp"
#endif

[ system ]
 S02

[ molecules ]
; Compound        nmols
 S02              1     
