# Supplementary material for: Probing the binding hypothesis of Smad3 modulators by molecular dynamic simulations for Atherosclerosis Cardiovascular Disease (ASCVD)
Source: PLoS One. 2025 Jun 4;20(6):e0324677. doi: 10.1371/journal.pone.0324677 (PMC12136405; doi:10.1371/journal.pone.0324677)
Supplement: S1 MD — (ZIP) [file pone.0324677.s014.zip › MD Supplementary data/Smad3-Ligand Complexes/SM20/S20.gro]

S20.gro created by acpype (v: 2022.3.11) on Thu Sep 22 12:17:37 2022
 35
    1S20   C1    1   5.558   4.691   3.982
    1S20   H1    2   5.572   4.796   3.983
    1S20   C2    3   5.598   4.617   3.872
    1S20   H2    4   5.642   4.667   3.789
    1S20   C3    5   5.582   4.478   3.868
    1S20   C4    6   5.524   4.415   3.979
    1S20   H3    7   5.511   4.310   3.978
    1S20   C5    8   5.483   4.489   4.090
    1S20   H4    9   5.440   4.439   4.172
    1S20   C6   10   5.500   4.627   4.092
    1S20   C7   11   5.457   4.708   4.213
    1S20   H5   12   5.514   4.676   4.299
    1S20   H6   13   5.468   4.814   4.193
    1S20   C8   14   5.309   4.678   4.234
    1S20   C9   15   5.268   4.595   4.337
    1S20   H7   16   5.339   4.552   4.403
    1S20  C10   17   5.132   4.567   4.355
    1S20   H8   18   5.102   4.503   4.435
    1S20  C11   19   5.036   4.622   4.270
    1S20  C12   20   5.079   4.705   4.167
    1S20   H9   21   5.007   4.748   4.101
    1S20  C13   22   5.214   4.733   4.149
    1S20  H10   23   5.244   4.796   4.069
    1S20  As1   24   4.849   4.583   4.295
    1S20   O1   25   4.799   4.628   4.440
    1S20   O2   26   4.830   4.420   4.273
    1S20  H11   27   4.919   4.386   4.254
    1S20   O3   28   4.767   4.663   4.175
    1S20  H12   29   4.725   4.594   4.122
    1S20  As2   30   5.639   4.376   3.715
    1S20   O4   31   5.647   4.220   3.750
    1S20   O5   32   5.530   4.406   3.594
    1S20  H13   33   5.472   4.474   3.628
    1S20   O6   34   5.787   4.435   3.670
    1S20  H14   35   5.852   4.379   3.715
   22.53400    11.87800    16.91800
