# Supplementary material for: Probing the binding hypothesis of Smad3 modulators by molecular dynamic simulations for Atherosclerosis Cardiovascular Disease (ASCVD)
Source: PLoS One. 2025 Jun 4;20(6):e0324677. doi: 10.1371/journal.pone.0324677 (PMC12136405; doi:10.1371/journal.pone.0324677)
Supplement: S1 MD — (ZIP) [file pone.0324677.s014.zip › MD Supplementary data/Smad3-Ligand Complexes/SM20/S20.itp]

; S20_GMX.itp created by acpype (v: 2022.3.11) on Thu Sep 22 12:17:37 2022

[ atomtypes ]
;name   bond_type     mass     charge   ptype   sigma         epsilon       Amb
 ca       ca          0.00000  0.00000   A     3.31521e-01   4.13379e-01 ; 1.86  0.0988
 ha       ha          0.00000  0.00000   A     2.62548e-01   6.73624e-02 ; 1.47  0.0161
 c3       c3          0.00000  0.00000   A     3.39771e-01   4.51035e-01 ; 1.91  0.1078
 hc       hc          0.00000  0.00000   A     2.60018e-01   8.70272e-02 ; 1.46  0.0208
 n4       n4          0.00000  0.00000   A     2.49951e-01   1.62122e+01 ; 1.40  3.8748
 o        o           0.00000  0.00000   A     3.04812e-01   6.12119e-01 ; 1.71  0.1463
 oh       oh          0.00000  0.00000   A     3.24287e-01   3.89112e-01 ; 1.82  0.0930
 ho       ho          0.00000  0.00000   A     5.37925e-02   1.96648e-02 ; 0.30  0.0047

[ moleculetype ]
;name            nrexcl
 S20              3

[ atoms ]
;   nr  type  resi  res  atom  cgnr     charge      mass       ; qtot   bond_type
     1   ca     1   S20    C1    1    -0.131500     12.01000 ; qtot -0.131
     2   ha     1   S20    H1    2     0.145750      1.00800 ; qtot 0.014
     3   ca     1   S20    C2    3    -0.076750     12.01000 ; qtot -0.063
     4   ha     1   S20    H2    4     0.170500      1.00800 ; qtot 0.108
     5   ca     1   S20    C3    5     0.020100     12.01000 ; qtot 0.128
     6   ca     1   S20    C4    6    -0.076750     12.01000 ; qtot 0.051
     7   ha     1   S20    H3    7     0.170500      1.00800 ; qtot 0.222
     8   ca     1   S20    C5    8    -0.131500     12.01000 ; qtot 0.090
     9   ha     1   S20    H4    9     0.145750      1.00800 ; qtot 0.236
    10   ca     1   S20    C6   10    -0.052800     12.01000 ; qtot 0.183
    11   c3     1   S20    C7   11    -0.002800     12.01000 ; qtot 0.180
    12   hc     1   S20    H5   12     0.066700      1.00800 ; qtot 0.247
    13   hc     1   S20    H6   13     0.066700      1.00800 ; qtot 0.314
    14   ca     1   S20    C8   14    -0.052800     12.01000 ; qtot 0.261
    15   ca     1   S20    C9   15    -0.131500     12.01000 ; qtot 0.130
    16   ha     1   S20    H7   16     0.145750      1.00800 ; qtot 0.275
    17   ca     1   S20   C10   17    -0.076750     12.01000 ; qtot 0.199
    18   ha     1   S20    H8   18     0.170500      1.00800 ; qtot 0.369
    19   ca     1   S20   C11   19     0.020100     12.01000 ; qtot 0.389
    20   ca     1   S20   C12   20    -0.076750     12.01000 ; qtot 0.312
    21   ha     1   S20    H9   21     0.170500      1.00800 ; qtot 0.483
    22   ca     1   S20   C13   22    -0.131500     12.01000 ; qtot 0.351
    23   ha     1   S20   H10   23     0.145750      1.00800 ; qtot 0.497
    24   n4     1   S20    As1   24     0.396000     14.01000 ; qtot 0.893
    25    o     1   S20    O1   25    -0.587500     16.00000 ; qtot 0.306
    26   oh     1   S20    O2   26    -0.478800     16.00000 ; qtot -0.173
    27   ho     1   S20   H11   27     0.450250      1.00800 ; qtot 0.277
    28   oh     1   S20    O3   28    -0.478800     16.00000 ; qtot -0.202
    29   ho     1   S20   H12   29     0.450250      1.00800 ; qtot 0.249
    30   n4     1   S20    As2   30     0.396000     14.01000 ; qtot 0.645
    31    o     1   S20    O4   31    -0.587500     16.00000 ; qtot 0.057
    32   oh     1   S20    O5   32    -0.478800     16.00000 ; qtot -0.422
    33   ho     1   S20   H13   33     0.450250      1.00800 ; qtot 0.029
    34   oh     1   S20    O6   34    -0.478800     16.00000 ; qtot -0.450
    35   ho     1   S20   H14   35     0.450250      1.00800 ; qtot 0.000

[ bonds ]
;   ai     aj funct   r             k
     1      2   1    1.0860e-01    3.3112e+05 ;     C1 - H1    
     1      3   1    1.3980e-01    3.1681e+05 ;     C1 - C2    
     1     10   1    1.3980e-01    3.1681e+05 ;     C1 - C6    
     3      4   1    1.0860e-01    3.3112e+05 ;     C2 - H2    
     3      5   1    1.3980e-01    3.1681e+05 ;     C2 - C3    
     5      6   1    1.3980e-01    3.1681e+05 ;     C3 - C4    
     5     30   1    1.4840e-01    2.0418e+05 ;     C3 - As2    
     6      7   1    1.0860e-01    3.3112e+05 ;     C4 - H3    
     6      8   1    1.3980e-01    3.1681e+05 ;     C4 - C5    
     8      9   1    1.0860e-01    3.3112e+05 ;     C5 - H4    
     8     10   1    1.3980e-01    3.1681e+05 ;     C5 - C6    
    10     11   1    1.5160e-01    2.0945e+05 ;     C6 - C7    
    11     12   1    1.0970e-01    3.1455e+05 ;     C7 - H5    
    11     13   1    1.0970e-01    3.1455e+05 ;     C7 - H6    
    11     14   1    1.5160e-01    2.0945e+05 ;     C7 - C8    
    14     15   1    1.3980e-01    3.1681e+05 ;     C8 - C9    
    14     22   1    1.3980e-01    3.1681e+05 ;     C8 - C13   
    15     16   1    1.0860e-01    3.3112e+05 ;     C9 - H7    
    15     17   1    1.3980e-01    3.1681e+05 ;     C9 - C10   
    17     18   1    1.0860e-01    3.3112e+05 ;    C10 - H8    
    17     19   1    1.3980e-01    3.1681e+05 ;    C10 - C11   
    19     20   1    1.3980e-01    3.1681e+05 ;    C11 - C12   
    19     24   1    1.4840e-01    2.0418e+05 ;    C11 - As1    
    20     21   1    1.0860e-01    3.3112e+05 ;    C12 - H9    
    20     22   1    1.3980e-01    3.1681e+05 ;    C12 - C13   
    22     23   1    1.0860e-01    3.3112e+05 ;    C13 - H10   
    24     25   1    1.3610e-01    1.8000e+05 ;     As1 - O1    
    24     26   1    1.4000e-01    1.5564e+05 ;     As1 - O2    
    24     28   1    1.4000e-01    1.5564e+05 ;     As1 - O3    
    26     27   1    9.7300e-02    4.7154e+05 ;     O2 - H11   
    28     29   1    9.7300e-02    4.7154e+05 ;     O3 - H12   
    30     31   1    1.3610e-01    1.8000e+05 ;     As2 - O4    
    30     32   1    1.4000e-01    1.5564e+05 ;     As2 - O5    
    30     34   1    1.4000e-01    1.5564e+05 ;     As2 - O6    
    32     33   1    9.7300e-02    4.7154e+05 ;     O5 - H13   
    34     35   1    9.7300e-02    4.7154e+05 ;     O6 - H14   

[ pairs ]
;   ai     aj    funct
     1      6      1 ;     C1 - C4    
     1      9      1 ;     C1 - H4    
     1     12      1 ;     C1 - H5    
     1     13      1 ;     C1 - H6    
     1     14      1 ;     C1 - C8    
     1     30      1 ;     C1 - As2    
     2      4      1 ;     H1 - H2    
     2      5      1 ;     H1 - C3    
     2      8      1 ;     H1 - C5    
     2     11      1 ;     H1 - C7    
     3      7      1 ;     C2 - H3    
     3      8      1 ;     C2 - C5    
     3     11      1 ;     C2 - C7    
     3     31      1 ;     C2 - O4    
     3     32      1 ;     C2 - O5    
     3     34      1 ;     C2 - O6    
     4      6      1 ;     H2 - C4    
     4     30      1 ;     H2 - As2    
     5      9      1 ;     C3 - H4    
     5     33      1 ;     C3 - H13   
     5     35      1 ;     C3 - H14   
     6     11      1 ;     C4 - C7    
     6     31      1 ;     C4 - O4    
     6     32      1 ;     C4 - O5    
     6     34      1 ;     C4 - O6    
     7      9      1 ;     H3 - H4    
     7     10      1 ;     H3 - C6    
     7     30      1 ;     H3 - As2    
     8     12      1 ;     C5 - H5    
     8     13      1 ;     C5 - H6    
     8     14      1 ;     C5 - C8    
     8     30      1 ;     C5 - As2    
     9     11      1 ;     H4 - C7    
    10      4      1 ;     C6 - H2    
    10      5      1 ;     C6 - C3    
    10     15      1 ;     C6 - C9    
    10     22      1 ;     C6 - C13   
    11     16      1 ;     C7 - H7    
    11     17      1 ;     C7 - C10   
    11     20      1 ;     C7 - C12   
    11     23      1 ;     C7 - H10   
    12     15      1 ;     H5 - C9    
    12     22      1 ;     H5 - C13   
    13     15      1 ;     H6 - C9    
    13     22      1 ;     H6 - C13   
    14     18      1 ;     C8 - H8    
    14     19      1 ;     C8 - C11   
    14     21      1 ;     C8 - H9    
    15     20      1 ;     C9 - C12   
    15     23      1 ;     C9 - H10   
    15     24      1 ;     C9 - As1    
    16     18      1 ;     H7 - H8    
    16     19      1 ;     H7 - C11   
    16     22      1 ;     H7 - C13   
    17     21      1 ;    C10 - H9    
    17     22      1 ;    C10 - C13   
    17     25      1 ;    C10 - O1    
    17     26      1 ;    C10 - O2    
    17     28      1 ;    C10 - O3    
    18     20      1 ;     H8 - C12   
    18     24      1 ;     H8 - As1    
    19     23      1 ;    C11 - H10   
    19     27      1 ;    C11 - H11   
    19     29      1 ;    C11 - H12   
    20     25      1 ;    C12 - O1    
    20     26      1 ;    C12 - O2    
    20     28      1 ;    C12 - O3    
    21     23      1 ;     H9 - H10   
    21     24      1 ;     H9 - As1    
    22     24      1 ;    C13 - As1    
    25     27      1 ;     O1 - H11   
    25     29      1 ;     O1 - H12   
    26     29      1 ;     O2 - H12   
    27     28      1 ;    H11 - O3    
    31     33      1 ;     O4 - H13   
    31     35      1 ;     O4 - H14   
    32     35      1 ;     O5 - H14   
    33     34      1 ;    H13 - O6    

[ angles ]
;   ai     aj     ak    funct   theta         cth
     1      3      4      1    1.1988e+02    4.0752e+02 ;     C1 - C2     - H2    
     1      3      5      1    1.2002e+02    5.7572e+02 ;     C1 - C2     - C3    
     1     10      8      1    1.2002e+02    5.7572e+02 ;     C1 - C6     - C5    
     1     10     11      1    1.2077e+02    5.4894e+02 ;     C1 - C6     - C7    
     2      1      3      1    1.1988e+02    4.0752e+02 ;     H1 - C1     - C2    
     2      1     10      1    1.1988e+02    4.0752e+02 ;     H1 - C1     - C6    
     3      1     10      1    1.2002e+02    5.7572e+02 ;     C2 - C1     - C6    
     3      5      6      1    1.2002e+02    5.7572e+02 ;     C2 - C3     - C4    
     3      5     30      1    1.1931e+02    7.0040e+02 ;     C2 - C3     - As2    
     4      3      5      1    1.1988e+02    4.0752e+02 ;     H2 - C2     - C3    
     5      6      7      1    1.1988e+02    4.0752e+02 ;     C3 - C4     - H3    
     5      6      8      1    1.2002e+02    5.7572e+02 ;     C3 - C4     - C5    
     5     30     31      1    1.1773e+02    6.8990e+02 ;     C3 - As2     - O4    
     5     30     32      1    1.1134e+02    7.0126e+02 ;     C3 - As2     - O5    
     5     30     34      1    1.1134e+02    7.0126e+02 ;     C3 - As2     - O6    
     6      5     30      1    1.1931e+02    7.0040e+02 ;     C4 - C3     - As2    
     6      8      9      1    1.1988e+02    4.0752e+02 ;     C4 - C5     - H4    
     6      8     10      1    1.2002e+02    5.7572e+02 ;     C4 - C5     - C6    
     7      6      8      1    1.1988e+02    4.0752e+02 ;     H3 - C4     - C5    
     8     10     11      1    1.2077e+02    5.4894e+02 ;     C5 - C6     - C7    
     9      8     10      1    1.1988e+02    4.0752e+02 ;     H4 - C5     - C6    
    10     11     12      1    1.1047e+02    3.9581e+02 ;     C6 - C7     - H5    
    10     11     13      1    1.1047e+02    3.9581e+02 ;     C6 - C7     - H6    
    10     11     14      1    1.1224e+02    5.4894e+02 ;     C6 - C7     - C8    
    11     14     15      1    1.2077e+02    5.4894e+02 ;     C7 - C8     - C9    
    11     14     22      1    1.2077e+02    5.4894e+02 ;     C7 - C8     - C13   
    12     11     13      1    1.0758e+02    3.2635e+02 ;     H5 - C7     - H6    
    12     11     14      1    1.1047e+02    3.9581e+02 ;     H5 - C7     - C8    
    13     11     14      1    1.1047e+02    3.9581e+02 ;     H6 - C7     - C8    
    14     15     16      1    1.1988e+02    4.0752e+02 ;     C8 - C9     - H7    
    14     15     17      1    1.2002e+02    5.7572e+02 ;     C8 - C9     - C10   
    14     22     20      1    1.2002e+02    5.7572e+02 ;     C8 - C13    - C12   
    14     22     23      1    1.1988e+02    4.0752e+02 ;     C8 - C13    - H10   
    15     14     22      1    1.2002e+02    5.7572e+02 ;     C9 - C8     - C13   
    15     17     18      1    1.1988e+02    4.0752e+02 ;     C9 - C10    - H8    
    15     17     19      1    1.2002e+02    5.7572e+02 ;     C9 - C10    - C11   
    16     15     17      1    1.1988e+02    4.0752e+02 ;     H7 - C9     - C10   
    17     19     20      1    1.2002e+02    5.7572e+02 ;    C10 - C11    - C12   
    17     19     24      1    1.1931e+02    7.0040e+02 ;    C10 - C11    - As1    
    18     17     19      1    1.1988e+02    4.0752e+02 ;     H8 - C10    - C11   
    19     20     21      1    1.1988e+02    4.0752e+02 ;    C11 - C12    - H9    
    19     20     22      1    1.2002e+02    5.7572e+02 ;    C11 - C12    - C13   
    19     24     25      1    1.1773e+02    6.8990e+02 ;    C11 - As1     - O1    
    19     24     26      1    1.1134e+02    7.0126e+02 ;    C11 - As1     - O2    
    19     24     28      1    1.1134e+02    7.0126e+02 ;    C11 - As1     - O3    
    20     19     24      1    1.1931e+02    7.0040e+02 ;    C12 - C11    - As1    
    20     22     23      1    1.1988e+02    4.0752e+02 ;    C12 - C13    - H10   
    21     20     22      1    1.1988e+02    4.0752e+02 ;     H9 - C12    - C13   
    24     26     27      1    1.0663e+02    5.2300e+02 ;     As1 - O2     - H11   
    24     28     29      1    1.0663e+02    5.2300e+02 ;     As1 - O3     - H12   
    25     24     26      1    1.2097e+02    8.9370e+02 ;     O1 - As1     - O2    
    25     24     28      1    1.2097e+02    8.9370e+02 ;     O1 - As1     - O3    
    26     24     28      1    1.0819e+02    9.1881e+02 ;     O2 - As1     - O3    
    30     32     33      1    1.0663e+02    5.2300e+02 ;     As2 - O5     - H13   
    30     34     35      1    1.0663e+02    5.2300e+02 ;     As2 - O6     - H14   
    31     30     32      1    1.2097e+02    8.9370e+02 ;     O4 - As2     - O5    
    31     30     34      1    1.2097e+02    8.9370e+02 ;     O4 - As2     - O6    
    32     30     34      1    1.0819e+02    9.1881e+02 ;     O5 - As2     - O6    

[ dihedrals ] ; propers
; for gromacs 4.5 or higher, using funct 9
;    i      j      k      l   func   phase     kd      pn
     1      3      5      6      9   180.00  15.16700   2 ;     C1-    C2-    C3-    C4
     1      3      5     30      9   180.00  15.16700   2 ;     C1-    C2-    C3-    As2
     1     10      8      6      9   180.00  15.16700   2 ;     C1-    C6-    C5-    C4
     1     10      8      9      9   180.00  15.16700   2 ;     C1-    C6-    C5-    H4
     1     10     11     12      9   180.00   0.00000   2 ;     C1-    C6-    C7-    H5
     1     10     11     13      9   180.00   0.00000   2 ;     C1-    C6-    C7-    H6
     1     10     11     14      9   180.00   0.00000   2 ;     C1-    C6-    C7-    C8
     2      1      3      4      9   180.00  15.16700   2 ;     H1-    C1-    C2-    H2
     2      1      3      5      9   180.00  15.16700   2 ;     H1-    C1-    C2-    C3
     2      1     10      8      9   180.00  15.16700   2 ;     H1-    C1-    C6-    C5
     2      1     10     11      9   180.00  15.16700   2 ;     H1-    C1-    C6-    C7
     3      1     10      8      9   180.00  15.16700   2 ;     C2-    C1-    C6-    C5
     3      1     10     11      9   180.00  15.16700   2 ;     C2-    C1-    C6-    C7
     3      5      6      7      9   180.00  15.16700   2 ;     C2-    C3-    C4-    H3
     3      5      6      8      9   180.00  15.16700   2 ;     C2-    C3-    C4-    C5
     3      5     30     31      9     0.00   7.32200   2 ;     C2-    C3-    As2-    O4
     3      5     30     32      9     0.00   7.32200   2 ;     C2-    C3-    As2-    O5
     3      5     30     34      9     0.00   7.32200   2 ;     C2-    C3-    As2-    O6
     4      3      5      6      9   180.00  15.16700   2 ;     H2-    C2-    C3-    C4
     4      3      5     30      9   180.00  15.16700   2 ;     H2-    C2-    C3-    As2
     5      6      8      9      9   180.00  15.16700   2 ;     C3-    C4-    C5-    H4
     5      6      8     10      9   180.00  15.16700   2 ;     C3-    C4-    C5-    C6
     5     30     32     33      9     0.00   1.39467   3 ;     C3-    As2-    O5-   H13
     5     30     34     35      9     0.00   1.39467   3 ;     C3-    As2-    O6-   H14
     6      5     30     31      9     0.00   7.32200   2 ;     C4-    C3-    As2-    O4
     6      5     30     32      9     0.00   7.32200   2 ;     C4-    C3-    As2-    O5
     6      5     30     34      9     0.00   7.32200   2 ;     C4-    C3-    As2-    O6
     6      8     10     11      9   180.00  15.16700   2 ;     C4-    C5-    C6-    C7
     7      6      5     30      9   180.00  15.16700   2 ;     H3-    C4-    C3-    As2
     7      6      8      9      9   180.00  15.16700   2 ;     H3-    C4-    C5-    H4
     7      6      8     10      9   180.00  15.16700   2 ;     H3-    C4-    C5-    C6
     8      6      5     30      9   180.00  15.16700   2 ;     C5-    C4-    C3-    As2
     8     10     11     12      9   180.00   0.00000   2 ;     C5-    C6-    C7-    H5
     8     10     11     13      9   180.00   0.00000   2 ;     C5-    C6-    C7-    H6
     8     10     11     14      9   180.00   0.00000   2 ;     C5-    C6-    C7-    C8
     9      8     10     11      9   180.00  15.16700   2 ;     H4-    C5-    C6-    C7
    10      1      3      4      9   180.00  15.16700   2 ;     C6-    C1-    C2-    H2
    10      1      3      5      9   180.00  15.16700   2 ;     C6-    C1-    C2-    C3
    10     11     14     15      9   180.00   0.00000   2 ;     C6-    C7-    C8-    C9
    10     11     14     22      9   180.00   0.00000   2 ;     C6-    C7-    C8-   C13
    11     14     15     16      9   180.00  15.16700   2 ;     C7-    C8-    C9-    H7
    11     14     15     17      9   180.00  15.16700   2 ;     C7-    C8-    C9-   C10
    11     14     22     20      9   180.00  15.16700   2 ;     C7-    C8-   C13-   C12
    11     14     22     23      9   180.00  15.16700   2 ;     C7-    C8-   C13-   H10
    12     11     14     15      9   180.00   0.00000   2 ;     H5-    C7-    C8-    C9
    12     11     14     22      9   180.00   0.00000   2 ;     H5-    C7-    C8-   C13
    13     11     14     15      9   180.00   0.00000   2 ;     H6-    C7-    C8-    C9
    13     11     14     22      9   180.00   0.00000   2 ;     H6-    C7-    C8-   C13
    14     15     17     18      9   180.00  15.16700   2 ;     C8-    C9-   C10-    H8
    14     15     17     19      9   180.00  15.16700   2 ;     C8-    C9-   C10-   C11
    14     22     20     19      9   180.00  15.16700   2 ;     C8-   C13-   C12-   C11
    14     22     20     21      9   180.00  15.16700   2 ;     C8-   C13-   C12-    H9
    15     14     22     20      9   180.00  15.16700   2 ;     C9-    C8-   C13-   C12
    15     14     22     23      9   180.00  15.16700   2 ;     C9-    C8-   C13-   H10
    15     17     19     20      9   180.00  15.16700   2 ;     C9-   C10-   C11-   C12
    15     17     19     24      9   180.00  15.16700   2 ;     C9-   C10-   C11-    As1
    16     15     14     22      9   180.00  15.16700   2 ;     H7-    C9-    C8-   C13
    16     15     17     18      9   180.00  15.16700   2 ;     H7-    C9-   C10-    H8
    16     15     17     19      9   180.00  15.16700   2 ;     H7-    C9-   C10-   C11
    17     15     14     22      9   180.00  15.16700   2 ;    C10-    C9-    C8-   C13
    17     19     20     21      9   180.00  15.16700   2 ;    C10-   C11-   C12-    H9
    17     19     20     22      9   180.00  15.16700   2 ;    C10-   C11-   C12-   C13
    17     19     24     25      9     0.00   7.32200   2 ;    C10-   C11-    As1-    O1
    17     19     24     26      9     0.00   7.32200   2 ;    C10-   C11-    As1-    O2
    17     19     24     28      9     0.00   7.32200   2 ;    C10-   C11-    As1-    O3
    18     17     19     20      9   180.00  15.16700   2 ;     H8-   C10-   C11-   C12
    18     17     19     24      9   180.00  15.16700   2 ;     H8-   C10-   C11-    As1
    19     20     22     23      9   180.00  15.16700   2 ;    C11-   C12-   C13-   H10
    19     24     26     27      9     0.00   1.39467   3 ;    C11-    As1-    O2-   H11
    19     24     28     29      9     0.00   1.39467   3 ;    C11-    As1-    O3-   H12
    20     19     24     25      9     0.00   7.32200   2 ;    C12-   C11-    As1-    O1
    20     19     24     26      9     0.00   7.32200   2 ;    C12-   C11-    As1-    O2
    20     19     24     28      9     0.00   7.32200   2 ;    C12-   C11-    As1-    O3
    21     20     19     24      9   180.00  15.16700   2 ;     H9-   C12-   C11-    As1
    21     20     22     23      9   180.00  15.16700   2 ;     H9-   C12-   C13-   H10
    22     20     19     24      9   180.00  15.16700   2 ;    C13-   C12-   C11-    As1
    25     24     26     27      9     0.00   1.39467   3 ;     O1-    As1-    O2-   H11
    25     24     28     29      9     0.00   1.39467   3 ;     O1-    As1-    O3-   H12
    26     24     28     29      9     0.00   1.39467   3 ;     O2-    As1-    O3-   H12
    27     26     24     28      9     0.00   1.39467   3 ;    H11-    O2-    As1-    O3
    31     30     32     33      9     0.00   1.39467   3 ;     O4-    As2-    O5-   H13
    31     30     34     35      9     0.00   1.39467   3 ;     O4-    As2-    O6-   H14
    32     30     34     35      9     0.00   1.39467   3 ;     O5-    As2-    O6-   H14
    33     32     30     34      9     0.00   1.39467   3 ;    H13-    O5-    As2-    O6

[ dihedrals ] ; impropers
; treated as propers in GROMACS to use correct AMBER analytical function
;    i      j      k      l   func   phase     kd      pn
     1      5      3      4      4   180.00   4.60240   2 ;     C1-    C3-    C2-    H2
     1      8     10     11      4   180.00   4.60240   2 ;     C1-    C5-    C6-    C7
     2      1     10      3      4   180.00   4.60240   2 ;     H1-    C1-    C6-    C2
     3      6      5     30      4   180.00   4.60240   2 ;     C2-    C4-    C3-    As2
     5      8      6      7      4   180.00   4.60240   2 ;     C3-    C5-    C4-    H3
     6     10      8      9      4   180.00   4.60240   2 ;     C4-    C6-    C5-    H4
    11     15     14     22      4   180.00   4.60240   2 ;     C7-    C9-    C8-   C13
    14     17     15     16      4   180.00   4.60240   2 ;     C8-   C10-    C9-    H7
    14     20     22     23      4   180.00   4.60240   2 ;     C8-   C12-   C13-   H10
    15     19     17     18      4   180.00   4.60240   2 ;     C9-   C11-   C10-    H8
    17     20     19     24      4   180.00   4.60240   2 ;    C10-   C12-   C11-    As1
    19     22     20     21      4   180.00   4.60240   2 ;    C11-   C13-   C12-    H9
