# Supplementary material for: Probing the binding hypothesis of Smad3 modulators by molecular dynamic simulations for Atherosclerosis Cardiovascular Disease (ASCVD)
Source: PLoS One. 2025 Jun 4;20(6):e0324677. doi: 10.1371/journal.pone.0324677 (PMC12136405; doi:10.1371/journal.pone.0324677)
Supplement: S1 MD — (ZIP) [file pone.0324677.s014.zip › MD Supplementary data/Smad3-Ligand Complexes/SM21/S21.gro]

S21.gro created by acpype (v: 2022.3.11) on Wed May 25 01:22:20 2022
 42
    1S21   C1    1   5.628   4.687   3.991
    1S21   H1    2   5.627   4.686   3.885
    1S21   C2    3   5.748   4.698   4.058
    1S21   H2    4   5.839   4.706   4.004
    1S21   C3    5   5.750   4.699   4.197
    1S21   H3    6   5.841   4.707   4.250
    1S21   C4    7   5.630   4.689   4.267
    1S21   C5    8   5.506   4.678   4.201
    1S21   C6    9   5.508   4.676   4.061
    1S21   H4   10   5.418   4.666   4.005
    1S21   C7   11   5.377   4.660   4.282
    1S21   H5   12   5.357   4.749   4.340
    1S21   S1   13   5.236   4.628   4.170
    1S21   C8   14   5.089   4.599   4.260
    1S21   N1   15   4.974   4.646   4.219
    1S21   C9   16   4.874   4.612   4.307
    1S21  C10   17   4.738   4.644   4.295
    1S21   H6   18   4.706   4.701   4.212
    1S21  C11   19   4.648   4.603   4.392
    1S21   H7   20   4.546   4.628   4.383
    1S21  C12   21   4.692   4.528   4.503
    1S21   H8   22   4.622   4.497   4.577
    1S21  C13   23   4.826   4.495   4.516
    1S21   H9   24   4.861   4.438   4.598
    1S21  C14   25   4.915   4.537   4.417
    1S21   S2   26   5.085   4.510   4.409
    1S21   S3   27   5.379   4.514   4.392
    1S21  C15   28   5.436   4.391   4.284
    1S21   N2   29   5.548   4.325   4.298
    1S21  C16   30   5.562   4.235   4.195
    1S21  C17   31   5.670   4.147   4.177
    1S21  H10   32   5.749   4.147   4.246
    1S21  C18   33   5.671   4.061   4.068
    1S21  H11   34   5.752   3.994   4.054
    1S21  C19   35   5.564   4.061   3.976
    1S21  H12   36   5.567   3.994   3.893
    1S21  C20   37   5.458   4.147   3.992
    1S21  H13   38   5.377   4.149   3.924
    1S21  C21   39   5.458   4.234   4.103
    1S21   S4   40   5.339   4.350   4.146
    1S21   O1   41   5.639   4.690   4.403
    1S21  H14   42   5.558   4.725   4.445
   25.90600    15.10600    14.27400
