# Supplementary material for: Probing the binding hypothesis of Smad3 modulators by molecular dynamic simulations for Atherosclerosis Cardiovascular Disease (ASCVD)
Source: PLoS One. 2025 Jun 4;20(6):e0324677. doi: 10.1371/journal.pone.0324677 (PMC12136405; doi:10.1371/journal.pone.0324677)
Supplement: S1 MD — (ZIP) [file pone.0324677.s014.zip › MD Supplementary data/Smad3-Ligand Complexes/SM21/S21.itp]

; S21.itp created by acpype (v: 2022.3.11) on Wed May 25 01:22:20 2022

[ atomtypes ]
;name   bond_type     mass     charge   ptype   sigma         epsilon       Amb
 ca       ca          0.00000  0.00000   A     3.31521e-01   4.13379e-01 ; 1.86  0.0988
 ha       ha          0.00000  0.00000   A     2.62548e-01   6.73624e-02 ; 1.47  0.0161
 c3       c3          0.00000  0.00000   A     3.39771e-01   4.51035e-01 ; 1.91  0.1078
 h2       h2          0.00000  0.00000   A     2.24382e-01   8.70272e-02 ; 1.26  0.0208
 ss       ss          0.00000  0.00000   A     3.53241e-01   1.18156e+00 ; 1.98  0.2824
 cc       cc          0.00000  0.00000   A     3.31521e-01   4.13379e-01 ; 1.86  0.0988
 nd       nd          0.00000  0.00000   A     3.38417e-01   3.93714e-01 ; 1.90  0.0941
 oh       oh          0.00000  0.00000   A     3.24287e-01   3.89112e-01 ; 1.82  0.0930
 ho       ho          0.00000  0.00000   A     5.37925e-02   1.96648e-02 ; 0.30  0.0047

[ moleculetype ]
;name            nrexcl
 S21              3

[ atoms ]
;   nr  type  resi  res  atom  cgnr     charge      mass       ; qtot   bond_type
     1   ca     1   S21    C1    1    -0.153000     12.01000 ; qtot -0.153
     2   ha     1   S21    H1    2     0.142000      1.00800 ; qtot -0.011
     3   ca     1   S21    C2    3    -0.084000     12.01000 ; qtot -0.095
     4   ha     1   S21    H2    4     0.141000      1.00800 ; qtot 0.046
     5   ca     1   S21    C3    5    -0.151000     12.01000 ; qtot -0.105
     6   ha     1   S21    H3    6     0.157000      1.00800 ; qtot 0.052
     7   ca     1   S21    C4    7     0.149100     12.01000 ; qtot 0.201
     8   ca     1   S21    C5    8    -0.158300     12.01000 ; qtot 0.043
     9   ca     1   S21    C6    9    -0.080000     12.01000 ; qtot -0.037
    10   ha     1   S21    H4   10     0.145000      1.00800 ; qtot 0.108
    11   c3     1   S21    C7   11     0.052800     12.01000 ; qtot 0.161
    12   h2     1   S21    H5   12     0.134700      1.00800 ; qtot 0.295
    13   ss     1   S21    S1   13    -0.055300     32.06000 ; qtot 0.240
    14   cc     1   S21    C8   14     0.289600     12.01000 ; qtot 0.530
    15   nd     1   S21    N1   15    -0.461600     14.01000 ; qtot 0.068
    16   ca     1   S21    C9   16     0.063900     12.01000 ; qtot 0.132
    17   ca     1   S21   C10   17    -0.065000     12.01000 ; qtot 0.067
    18   ha     1   S21    H6   18     0.150000      1.00800 ; qtot 0.217
    19   ca     1   S21   C11   19    -0.141500     12.01000 ; qtot 0.075
    20   ha     1   S21    H7   20     0.136000      1.00800 ; qtot 0.211
    21   ca     1   S21   C12   21    -0.108500     12.01000 ; qtot 0.103
    22   ha     1   S21    H8   22     0.134500      1.00800 ; qtot 0.237
    23   ca     1   S21   C13   23    -0.098000     12.01000 ; qtot 0.139
    24   ha     1   S21    H9   24     0.138500      1.00800 ; qtot 0.278
    25   ca     1   S21   C14   25    -0.107100     12.01000 ; qtot 0.171
    26   ss     1   S21    S2   26     0.011900     32.06000 ; qtot 0.183
    27   ss     1   S21    S3   27    -0.055300     32.06000 ; qtot 0.127
    28   cc     1   S21   C15   28     0.289600     12.01000 ; qtot 0.417
    29   nd     1   S21    N2   29    -0.461600     14.01000 ; qtot -0.045
    30   ca     1   S21   C16   30     0.063900     12.01000 ; qtot 0.019
    31   ca     1   S21   C17   31    -0.065000     12.01000 ; qtot -0.046
    32   ha     1   S21   H10   32     0.150000      1.00800 ; qtot 0.104
    33   ca     1   S21   C18   33    -0.141500     12.01000 ; qtot -0.037
    34   ha     1   S21   H11   34     0.136000      1.00800 ; qtot 0.099
    35   ca     1   S21   C19   35    -0.108500     12.01000 ; qtot -0.010
    36   ha     1   S21   H12   36     0.134500      1.00800 ; qtot 0.125
    37   ca     1   S21   C20   37    -0.098000     12.01000 ; qtot 0.027
    38   ha     1   S21   H13   38     0.138500      1.00800 ; qtot 0.165
    39   ca     1   S21   C21   39    -0.107100     12.01000 ; qtot 0.058
    40   ss     1   S21    S4   40     0.011900     32.06000 ; qtot 0.070
    41   oh     1   S21    O1   41    -0.499100     16.00000 ; qtot -0.429
    42   ho     1   S21   H14   42     0.429000      1.00800 ; qtot 0.000

[ bonds ]
;   ai     aj funct   r             k
     1      2   1    1.0860e-01    3.3112e+05 ;     C1 - H1    
     1      3   1    1.3980e-01    3.1681e+05 ;     C1 - C2    
     1      9   1    1.3980e-01    3.1681e+05 ;     C1 - C6    
     3      4   1    1.0860e-01    3.3112e+05 ;     C2 - H2    
     3      5   1    1.3980e-01    3.1681e+05 ;     C2 - C3    
     5      6   1    1.0860e-01    3.3112e+05 ;     C3 - H3    
     5      7   1    1.3980e-01    3.1681e+05 ;     C3 - C4    
     7      8   1    1.3980e-01    3.1681e+05 ;     C4 - C5    
     7     41   1    1.3640e-01    3.0593e+05 ;     C4 - O1    
     8      9   1    1.3980e-01    3.1681e+05 ;     C5 - C6    
     8     11   1    1.5160e-01    2.0945e+05 ;     C5 - C7    
     9     10   1    1.0860e-01    3.3112e+05 ;     C6 - H4    
    11     12   1    1.0960e-01    3.1572e+05 ;     C7 - H5    
    11     13   1    1.8390e-01    1.5313e+05 ;     C7 - S1    
    11     27   1    1.8390e-01    1.5313e+05 ;     C7 - S3    
    13     14   1    1.7560e-01    1.9414e+05 ;     S1 - C8    
    14     15   1    1.3170e-01    3.7715e+05 ;     C8 - N1    
    14     26   1    1.7560e-01    1.9414e+05 ;     C8 - S2    
    15     16   1    1.3520e-01    3.3020e+05 ;     N1 - C9    
    16     17   1    1.3980e-01    3.1681e+05 ;     C9 - C10   
    16     25   1    1.3980e-01    3.1681e+05 ;     C9 - C14   
    17     18   1    1.0860e-01    3.3112e+05 ;    C10 - H6    
    17     19   1    1.3980e-01    3.1681e+05 ;    C10 - C11   
    19     20   1    1.0860e-01    3.3112e+05 ;    C11 - H7    
    19     21   1    1.3980e-01    3.1681e+05 ;    C11 - C12   
    21     22   1    1.0860e-01    3.3112e+05 ;    C12 - H8    
    21     23   1    1.3980e-01    3.1681e+05 ;    C12 - C13   
    23     24   1    1.0860e-01    3.3112e+05 ;    C13 - H9    
    23     25   1    1.3980e-01    3.1681e+05 ;    C13 - C14   
    25     26   1    1.7810e-01    1.8083e+05 ;    C14 - S2    
    27     28   1    1.7560e-01    1.9414e+05 ;     S3 - C15   
    28     29   1    1.3170e-01    3.7715e+05 ;    C15 - N2    
    28     40   1    1.7560e-01    1.9414e+05 ;    C15 - S4    
    29     30   1    1.3520e-01    3.3020e+05 ;     N2 - C16   
    30     31   1    1.3980e-01    3.1681e+05 ;    C16 - C17   
    30     39   1    1.3980e-01    3.1681e+05 ;    C16 - C21   
    31     32   1    1.0860e-01    3.3112e+05 ;    C17 - H10   
    31     33   1    1.3980e-01    3.1681e+05 ;    C17 - C18   
    33     34   1    1.0860e-01    3.3112e+05 ;    C18 - H11   
    33     35   1    1.3980e-01    3.1681e+05 ;    C18 - C19   
    35     36   1    1.0860e-01    3.3112e+05 ;    C19 - H12   
    35     37   1    1.3980e-01    3.1681e+05 ;    C19 - C20   
    37     38   1    1.0860e-01    3.3112e+05 ;    C20 - H13   
    37     39   1    1.3980e-01    3.1681e+05 ;    C20 - C21   
    39     40   1    1.7810e-01    1.8083e+05 ;    C21 - S4    
    41     42   1    9.7300e-02    4.7154e+05 ;     O1 - H14   

[ pairs ]
;   ai     aj    funct
     1      6      1 ;     C1 - H3    
     1      7      1 ;     C1 - C4    
     1     11      1 ;     C1 - C7    
     2      4      1 ;     H1 - H2    
     2      5      1 ;     H1 - C3    
     2      8      1 ;     H1 - C5    
     2     10      1 ;     H1 - H4    
     3      8      1 ;     C2 - C5    
     3     10      1 ;     C2 - H4    
     3     41      1 ;     C2 - O1    
     4      6      1 ;     H2 - H3    
     4      7      1 ;     H2 - C4    
     5     11      1 ;     C3 - C7    
     5     42      1 ;     C3 - H14   
     6      8      1 ;     H3 - C5    
     6     41      1 ;     H3 - O1    
     7     10      1 ;     C4 - H4    
     7     12      1 ;     C4 - H5    
     7     13      1 ;     C4 - S1    
     7     27      1 ;     C4 - S3    
     8     14      1 ;     C5 - C8    
     8     28      1 ;     C5 - C15   
     8     42      1 ;     C5 - H14   
     9      4      1 ;     C6 - H2    
     9      5      1 ;     C6 - C3    
     9     12      1 ;     C6 - H5    
     9     13      1 ;     C6 - S1    
     9     27      1 ;     C6 - S3    
     9     41      1 ;     C6 - O1    
    10     11      1 ;     H4 - C7    
    11     15      1 ;     C7 - N1    
    11     26      1 ;     C7 - S2    
    11     29      1 ;     C7 - N2    
    11     40      1 ;     C7 - S4    
    11     41      1 ;     C7 - O1    
    12     14      1 ;     H5 - C8    
    12     28      1 ;     H5 - C15   
    13     16      1 ;     S1 - C9    
    13     25      1 ;     S1 - C14   
    13     28      1 ;     S1 - C15   
    14     17      1 ;     C8 - C10   
    14     23      1 ;     C8 - C13   
    14     27      1 ;     C8 - S3    
    15     18      1 ;     N1 - H6    
    15     19      1 ;     N1 - C11   
    15     23      1 ;     N1 - C13   
    16     20      1 ;     C9 - H7    
    16     21      1 ;     C9 - C12   
    16     24      1 ;     C9 - H9    
    17     22      1 ;    C10 - H8    
    17     23      1 ;    C10 - C13   
    17     26      1 ;    C10 - S2    
    18     20      1 ;     H6 - H7    
    18     21      1 ;     H6 - C12   
    18     25      1 ;     H6 - C14   
    19     24      1 ;    C11 - H9    
    19     25      1 ;    C11 - C14   
    20     22      1 ;     H7 - H8    
    20     23      1 ;     H7 - C13   
    21     26      1 ;    C12 - S2    
    22     24      1 ;     H8 - H9    
    22     25      1 ;     H8 - C14   
    24     26      1 ;     H9 - S2    
    27     30      1 ;     S3 - C16   
    27     39      1 ;     S3 - C21   
    28     31      1 ;    C15 - C17   
    28     37      1 ;    C15 - C20   
    29     32      1 ;     N2 - H10   
    29     33      1 ;     N2 - C18   
    29     37      1 ;     N2 - C20   
    30     34      1 ;    C16 - H11   
    30     35      1 ;    C16 - C19   
    30     38      1 ;    C16 - H13   
    31     36      1 ;    C17 - H12   
    31     37      1 ;    C17 - C20   
    31     40      1 ;    C17 - S4    
    32     34      1 ;    H10 - H11   
    32     35      1 ;    H10 - C19   
    32     39      1 ;    H10 - C21   
    33     38      1 ;    C18 - H13   
    33     39      1 ;    C18 - C21   
    34     36      1 ;    H11 - H12   
    34     37      1 ;    H11 - C20   
    35     40      1 ;    C19 - S4    
    36     38      1 ;    H12 - H13   
    36     39      1 ;    H12 - C21   
    38     40      1 ;    H13 - S4    

[ angles ]
;   ai     aj     ak    funct   theta         cth
     1      3      4      1    1.1988e+02    4.0752e+02 ;     C1 - C2     - H2    
     1      3      5      1    1.2002e+02    5.7572e+02 ;     C1 - C2     - C3    
     1      9      8      1    1.2002e+02    5.7572e+02 ;     C1 - C6     - C5    
     1      9     10      1    1.1988e+02    4.0752e+02 ;     C1 - C6     - H4    
     2      1      3      1    1.1988e+02    4.0752e+02 ;     H1 - C1     - C2    
     2      1      9      1    1.1988e+02    4.0752e+02 ;     H1 - C1     - C6    
     3      1      9      1    1.2002e+02    5.7572e+02 ;     C2 - C1     - C6    
     3      5      6      1    1.1988e+02    4.0752e+02 ;     C2 - C3     - H3    
     3      5      7      1    1.2002e+02    5.7572e+02 ;     C2 - C3     - C4    
     4      3      5      1    1.1988e+02    4.0752e+02 ;     H2 - C2     - C3    
     5      7      8      1    1.2002e+02    5.7572e+02 ;     C3 - C4     - C5    
     5      7     41      1    1.1990e+02    7.2969e+02 ;     C3 - C4     - O1    
     6      5      7      1    1.1988e+02    4.0752e+02 ;     H3 - C3     - C4    
     7      8      9      1    1.2002e+02    5.7572e+02 ;     C4 - C5     - C6    
     7      8     11      1    1.2077e+02    5.4894e+02 ;     C4 - C5     - C7    
     7     41     42      1    1.0858e+02    4.2426e+02 ;     C4 - O1     - H14   
     8      7     41      1    1.1990e+02    7.2969e+02 ;     C5 - C4     - O1    
     8      9     10      1    1.1988e+02    4.0752e+02 ;     C5 - C6     - H4    
     8     11     12      1    1.0970e+02    3.9748e+02 ;     C5 - C7     - H5    
     8     11     13      1    1.1102e+02    5.2969e+02 ;     C5 - C7     - S1    
     8     11     27      1    1.1102e+02    5.2969e+02 ;     C5 - C7     - S3    
     9      8     11      1    1.2077e+02    5.4894e+02 ;     C6 - C5     - C7    
    11     13     14      1    1.0064e+02    6.0333e+02 ;     C7 - S1     - C8    
    11     27     28      1    1.0064e+02    6.0333e+02 ;     C7 - S3     - C15   
    12     11     13      1    1.0833e+02    3.5564e+02 ;     H5 - C7     - S1    
    12     11     27      1    1.0833e+02    3.5564e+02 ;     H5 - C7     - S3    
    13     11     27      1    1.1144e+02    5.3053e+02 ;     S1 - C7     - S3    
    13     14     15      1    1.1451e+02    6.9705e+02 ;     S1 - C8     - N1    
    13     14     26      1    1.2137e+02    5.3220e+02 ;     S1 - C8     - S2    
    14     15     16      1    1.0488e+02    6.2425e+02 ;     C8 - N1     - C9    
    14     26     25      1    8.9470e+01    6.5103e+02 ;     C8 - S2     - C14   
    15     14     26      1    1.1451e+02    6.9705e+02 ;     N1 - C8     - S2    
    15     16     17      1    1.1972e+02    7.3304e+02 ;     N1 - C9     - C10   
    15     16     25      1    1.1972e+02    7.3304e+02 ;     N1 - C9     - C14   
    16     17     18      1    1.1988e+02    4.0752e+02 ;     C9 - C10    - H6    
    16     17     19      1    1.2002e+02    5.7572e+02 ;     C9 - C10    - C11   
    16     25     23      1    1.2002e+02    5.7572e+02 ;     C9 - C14    - C13   
    16     25     26      1    1.2006e+02    5.3137e+02 ;     C9 - C14    - S2    
    17     16     25      1    1.2002e+02    5.7572e+02 ;    C10 - C9     - C14   
    17     19     20      1    1.1988e+02    4.0752e+02 ;    C10 - C11    - H7    
    17     19     21      1    1.2002e+02    5.7572e+02 ;    C10 - C11    - C12   
    18     17     19      1    1.1988e+02    4.0752e+02 ;     H6 - C10    - C11   
    19     21     22      1    1.1988e+02    4.0752e+02 ;    C11 - C12    - H8    
    19     21     23      1    1.2002e+02    5.7572e+02 ;    C11 - C12    - C13   
    20     19     21      1    1.1988e+02    4.0752e+02 ;     H7 - C11    - C12   
    21     23     24      1    1.1988e+02    4.0752e+02 ;    C12 - C13    - H9    
    21     23     25      1    1.2002e+02    5.7572e+02 ;    C12 - C13    - C14   
    22     21     23      1    1.1988e+02    4.0752e+02 ;     H8 - C12    - C13   
    23     25     26      1    1.2006e+02    5.3137e+02 ;    C13 - C14    - S2    
    24     23     25      1    1.1988e+02    4.0752e+02 ;     H9 - C13    - C14   
    27     28     29      1    1.1451e+02    6.9705e+02 ;     S3 - C15    - N2    
    27     28     40      1    1.2137e+02    5.3220e+02 ;     S3 - C15    - S4    
    28     29     30      1    1.0488e+02    6.2425e+02 ;    C15 - N2     - C16   
    28     40     39      1    8.9470e+01    6.5103e+02 ;    C15 - S4     - C21   
    29     28     40      1    1.1451e+02    6.9705e+02 ;     N2 - C15    - S4    
    29     30     31      1    1.1972e+02    7.3304e+02 ;     N2 - C16    - C17   
    29     30     39      1    1.1972e+02    7.3304e+02 ;     N2 - C16    - C21   
    30     31     32      1    1.1988e+02    4.0752e+02 ;    C16 - C17    - H10   
    30     31     33      1    1.2002e+02    5.7572e+02 ;    C16 - C17    - C18   
    30     39     37      1    1.2002e+02    5.7572e+02 ;    C16 - C21    - C20   
    30     39     40      1    1.2006e+02    5.3137e+02 ;    C16 - C21    - S4    
    31     30     39      1    1.2002e+02    5.7572e+02 ;    C17 - C16    - C21   
    31     33     34      1    1.1988e+02    4.0752e+02 ;    C17 - C18    - H11   
    31     33     35      1    1.2002e+02    5.7572e+02 ;    C17 - C18    - C19   
    32     31     33      1    1.1988e+02    4.0752e+02 ;    H10 - C17    - C18   
    33     35     36      1    1.1988e+02    4.0752e+02 ;    C18 - C19    - H12   
    33     35     37      1    1.2002e+02    5.7572e+02 ;    C18 - C19    - C20   
    34     33     35      1    1.1988e+02    4.0752e+02 ;    H11 - C18    - C19   
    35     37     38      1    1.1988e+02    4.0752e+02 ;    C19 - C20    - H13   
    35     37     39      1    1.2002e+02    5.7572e+02 ;    C19 - C20    - C21   
    36     35     37      1    1.1988e+02    4.0752e+02 ;    H12 - C19    - C20   
    37     39     40      1    1.2006e+02    5.3137e+02 ;    C20 - C21    - S4    
    38     37     39      1    1.1988e+02    4.0752e+02 ;    H13 - C20    - C21   

[ dihedrals ] ; propers
; for gromacs 4.5 or higher, using funct 9
;    i      j      k      l   func   phase     kd      pn
     1      3      5      6      9   180.00  15.16700   2 ;     C1-    C2-    C3-    H3
     1      3      5      7      9   180.00  15.16700   2 ;     C1-    C2-    C3-    C4
     1      9      8      7      9   180.00  15.16700   2 ;     C1-    C6-    C5-    C4
     1      9      8     11      9   180.00  15.16700   2 ;     C1-    C6-    C5-    C7
     2      1      3      4      9   180.00  15.16700   2 ;     H1-    C1-    C2-    H2
     2      1      3      5      9   180.00  15.16700   2 ;     H1-    C1-    C2-    C3
     2      1      9      8      9   180.00  15.16700   2 ;     H1-    C1-    C6-    C5
     2      1      9     10      9   180.00  15.16700   2 ;     H1-    C1-    C6-    H4
     3      1      9      8      9   180.00  15.16700   2 ;     C2-    C1-    C6-    C5
     3      1      9     10      9   180.00  15.16700   2 ;     C2-    C1-    C6-    H4
     3      5      7      8      9   180.00  15.16700   2 ;     C2-    C3-    C4-    C5
     3      5      7     41      9   180.00  15.16700   2 ;     C2-    C3-    C4-    O1
     4      3      5      6      9   180.00  15.16700   2 ;     H2-    C2-    C3-    H3
     4      3      5      7      9   180.00  15.16700   2 ;     H2-    C2-    C3-    C4
     5      7      8      9      9   180.00  15.16700   2 ;     C3-    C4-    C5-    C6
     5      7      8     11      9   180.00  15.16700   2 ;     C3-    C4-    C5-    C7
     5      7     41     42      9   180.00   3.49364   2 ;     C3-    C4-    O1-   H14
     6      5      7      8      9   180.00  15.16700   2 ;     H3-    C3-    C4-    C5
     6      5      7     41      9   180.00  15.16700   2 ;     H3-    C3-    C4-    O1
     7      8      9     10      9   180.00  15.16700   2 ;     C4-    C5-    C6-    H4
     7      8     11     12      9     0.00   0.00000   0 ;     C4-    C5-    C7-    H5
     7      8     11     13      9     0.00   0.00000   0 ;     C4-    C5-    C7-    S1
     7      8     11     27      9     0.00   0.00000   0 ;     C4-    C5-    C7-    S3
     8      7     41     42      9   180.00   3.49364   2 ;     C5-    C4-    O1-   H14
     8     11     13     14      9     0.00   1.39467   3 ;     C5-    C7-    S1-    C8
     8     11     27     28      9     0.00   1.39467   3 ;     C5-    C7-    S3-   C15
     9      1      3      4      9   180.00  15.16700   2 ;     C6-    C1-    C2-    H2
     9      1      3      5      9   180.00  15.16700   2 ;     C6-    C1-    C2-    C3
     9      8      7     41      9   180.00  15.16700   2 ;     C6-    C5-    C4-    O1
     9      8     11     12      9     0.00   0.00000   0 ;     C6-    C5-    C7-    H5
     9      8     11     13      9     0.00   0.00000   0 ;     C6-    C5-    C7-    S1
     9      8     11     27      9     0.00   0.00000   0 ;     C6-    C5-    C7-    S3
    10      9      8     11      9   180.00  15.16700   2 ;     H4-    C6-    C5-    C7
    11      8      7     41      9   180.00  15.16700   2 ;     C7-    C5-    C4-    O1
    11     13     14     15      9   180.00   4.60240   2 ;     C7-    S1-    C8-    N1
    11     13     14     26      9   180.00   4.60240   2 ;     C7-    S1-    C8-    S2
    11     27     28     29      9   180.00   4.60240   2 ;     C7-    S3-   C15-    N2
    11     27     28     40      9   180.00   4.60240   2 ;     C7-    S3-   C15-    S4
    12     11     13     14      9     0.00   1.39467   3 ;     H5-    C7-    S1-    C8
    12     11     27     28      9     0.00   1.39467   3 ;     H5-    C7-    S3-   C15
    13     11     27     28      9     0.00   1.39467   3 ;     S1-    C7-    S3-   C15
    13     14     15     16      9   180.00  19.87400   2 ;     S1-    C8-    N1-    C9
    13     14     26     25      9   180.00   4.60240   2 ;     S1-    C8-    S2-   C14
    14     13     11     27      9     0.00   1.39467   3 ;     C8-    S1-    C7-    S3
    14     15     16     17      9   180.00  20.08320   2 ;     C8-    N1-    C9-   C10
    14     15     16     25      9   180.00  20.08320   2 ;     C8-    N1-    C9-   C14
    14     26     25     16      9   180.00   1.67360   2 ;     C8-    S2-   C14-    C9
    14     26     25     23      9   180.00   1.67360   2 ;     C8-    S2-   C14-   C13
    15     14     26     25      9   180.00   4.60240   2 ;     N1-    C8-    S2-   C14
    15     16     17     18      9   180.00  15.16700   2 ;     N1-    C9-   C10-    H6
    15     16     17     19      9   180.00  15.16700   2 ;     N1-    C9-   C10-   C11
    15     16     25     23      9   180.00  15.16700   2 ;     N1-    C9-   C14-   C13
    15     16     25     26      9   180.00  15.16700   2 ;     N1-    C9-   C14-    S2
    16     15     14     26      9   180.00  19.87400   2 ;     C9-    N1-    C8-    S2
    16     17     19     20      9   180.00  15.16700   2 ;     C9-   C10-   C11-    H7
    16     17     19     21      9   180.00  15.16700   2 ;     C9-   C10-   C11-   C12
    16     25     23     21      9   180.00  15.16700   2 ;     C9-   C14-   C13-   C12
    16     25     23     24      9   180.00  15.16700   2 ;     C9-   C14-   C13-    H9
    17     16     25     23      9   180.00  15.16700   2 ;    C10-    C9-   C14-   C13
    17     16     25     26      9   180.00  15.16700   2 ;    C10-    C9-   C14-    S2
    17     19     21     22      9   180.00  15.16700   2 ;    C10-   C11-   C12-    H8
    17     19     21     23      9   180.00  15.16700   2 ;    C10-   C11-   C12-   C13
    18     17     16     25      9   180.00  15.16700   2 ;     H6-   C10-    C9-   C14
    18     17     19     20      9   180.00  15.16700   2 ;     H6-   C10-   C11-    H7
    18     17     19     21      9   180.00  15.16700   2 ;     H6-   C10-   C11-   C12
    19     17     16     25      9   180.00  15.16700   2 ;    C11-   C10-    C9-   C14
    19     21     23     24      9   180.00  15.16700   2 ;    C11-   C12-   C13-    H9
    19     21     23     25      9   180.00  15.16700   2 ;    C11-   C12-   C13-   C14
    20     19     21     22      9   180.00  15.16700   2 ;     H7-   C11-   C12-    H8
    20     19     21     23      9   180.00  15.16700   2 ;     H7-   C11-   C12-   C13
    21     23     25     26      9   180.00  15.16700   2 ;    C12-   C13-   C14-    S2
    22     21     23     24      9   180.00  15.16700   2 ;     H8-   C12-   C13-    H9
    22     21     23     25      9   180.00  15.16700   2 ;     H8-   C12-   C13-   C14
    24     23     25     26      9   180.00  15.16700   2 ;     H9-   C13-   C14-    S2
    27     28     29     30      9   180.00  19.87400   2 ;     S3-   C15-    N2-   C16
    27     28     40     39      9   180.00   4.60240   2 ;     S3-   C15-    S4-   C21
    28     29     30     31      9   180.00  20.08320   2 ;    C15-    N2-   C16-   C17
    28     29     30     39      9   180.00  20.08320   2 ;    C15-    N2-   C16-   C21
    28     40     39     30      9   180.00   1.67360   2 ;    C15-    S4-   C21-   C16
    28     40     39     37      9   180.00   1.67360   2 ;    C15-    S4-   C21-   C20
    29     28     40     39      9   180.00   4.60240   2 ;     N2-   C15-    S4-   C21
    29     30     31     32      9   180.00  15.16700   2 ;     N2-   C16-   C17-   H10
    29     30     31     33      9   180.00  15.16700   2 ;     N2-   C16-   C17-   C18
    29     30     39     37      9   180.00  15.16700   2 ;     N2-   C16-   C21-   C20
    29     30     39     40      9   180.00  15.16700   2 ;     N2-   C16-   C21-    S4
    30     29     28     40      9   180.00  19.87400   2 ;    C16-    N2-   C15-    S4
    30     31     33     34      9   180.00  15.16700   2 ;    C16-   C17-   C18-   H11
    30     31     33     35      9   180.00  15.16700   2 ;    C16-   C17-   C18-   C19
    30     39     37     35      9   180.00  15.16700   2 ;    C16-   C21-   C20-   C19
    30     39     37     38      9   180.00  15.16700   2 ;    C16-   C21-   C20-   H13
    31     30     39     37      9   180.00  15.16700   2 ;    C17-   C16-   C21-   C20
    31     30     39     40      9   180.00  15.16700   2 ;    C17-   C16-   C21-    S4
    31     33     35     36      9   180.00  15.16700   2 ;    C17-   C18-   C19-   H12
    31     33     35     37      9   180.00  15.16700   2 ;    C17-   C18-   C19-   C20
    32     31     30     39      9   180.00  15.16700   2 ;    H10-   C17-   C16-   C21
    32     31     33     34      9   180.00  15.16700   2 ;    H10-   C17-   C18-   H11
    32     31     33     35      9   180.00  15.16700   2 ;    H10-   C17-   C18-   C19
    33     31     30     39      9   180.00  15.16700   2 ;    C18-   C17-   C16-   C21
    33     35     37     38      9   180.00  15.16700   2 ;    C18-   C19-   C20-   H13
    33     35     37     39      9   180.00  15.16700   2 ;    C18-   C19-   C20-   C21
    34     33     35     36      9   180.00  15.16700   2 ;    H11-   C18-   C19-   H12
    34     33     35     37      9   180.00  15.16700   2 ;    H11-   C18-   C19-   C20
    35     37     39     40      9   180.00  15.16700   2 ;    C19-   C20-   C21-    S4
    36     35     37     38      9   180.00  15.16700   2 ;    H12-   C19-   C20-   H13
    36     35     37     39      9   180.00  15.16700   2 ;    H12-   C19-   C20-   C21
    38     37     39     40      9   180.00  15.16700   2 ;    H13-   C20-   C21-    S4

[ dihedrals ] ; impropers
; treated as propers in GROMACS to use correct AMBER analytical function
;    i      j      k      l   func   phase     kd      pn
     1      5      3      4      4   180.00   4.60240   2 ;     C1-    C3-    C2-    H2
     1      8      9     10      4   180.00   4.60240   2 ;     C1-    C5-    C6-    H4
     2      1      9      3      4   180.00   4.60240   2 ;     H1-    C1-    C6-    C2
     3      7      5      6      4   180.00   4.60240   2 ;     C2-    C4-    C3-    H3
     5      8      7     41      4   180.00   4.60240   2 ;     C3-    C5-    C4-    O1
     7      9      8     11      4   180.00   4.60240   2 ;     C4-    C6-    C5-    C7
    15     13     14     26      4   180.00   4.60240   2 ;     N1-    S1-    C8-    S2
    16     19     17     18      4   180.00   4.60240   2 ;     C9-   C11-   C10-    H6
    16     23     25     26      4   180.00   4.60240   2 ;     C9-   C13-   C14-    S2
    17     21     19     20      4   180.00   4.60240   2 ;    C10-   C12-   C11-    H7
    17     25     16     15      4   180.00   4.60240   2 ;    C10-   C14-    C9-    N1
    19     23     21     22      4   180.00   4.60240   2 ;    C11-   C13-   C12-    H8
    21     25     23     24      4   180.00   4.60240   2 ;    C12-   C14-   C13-    H9
    29     27     28     40      4   180.00   4.60240   2 ;     N2-    S3-   C15-    S4
    30     33     31     32      4   180.00   4.60240   2 ;    C16-   C18-   C17-   H10
    30     37     39     40      4   180.00   4.60240   2 ;    C16-   C20-   C21-    S4
    31     35     33     34      4   180.00   4.60240   2 ;    C17-   C19-   C18-   H11
    31     39     30     29      4   180.00   4.60240   2 ;    C17-   C21-   C16-    N2
    33     37     35     36      4   180.00   4.60240   2 ;    C18-   C20-   C19-   H12
    35     39     37     38      4   180.00   4.60240   2 ;    C19-   C21-   C20-   H13
