# Supplementary material for: Probing the binding hypothesis of Smad3 modulators by molecular dynamic simulations for Atherosclerosis Cardiovascular Disease (ASCVD)
Source: PLoS One. 2025 Jun 4;20(6):e0324677. doi: 10.1371/journal.pone.0324677 (PMC12136405; doi:10.1371/journal.pone.0324677)
Supplement: S1 MD — (ZIP) [file pone.0324677.s014.zip › MD Supplementary data/Smad3-Ligand Complexes/SM22/S22.gro]

S22.gro created by acpype (v: 2022.3.11) on Sun Aug  7 16:04:15 2022
 68
    1S22   C1    1   4.835   4.619   4.596
    1S22   H1    2   4.745   4.604   4.656
    1S22   H2    3   4.845   4.726   4.574
    1S22   H3    4   4.922   4.587   4.653
    1S22   C2    5   4.826   4.538   4.465
    1S22   C3    6   4.799   4.392   4.505
    1S22   H4    7   4.707   4.385   4.562
    1S22   H5    8   4.881   4.354   4.566
    1S22   H6    9   4.789   4.330   4.416
    1S22   C4   10   4.706   4.586   4.382
    1S22   H7   11   4.613   4.571   4.437
    1S22   H8   12   4.702   4.531   4.288
    1S22   H9   13   4.716   4.692   4.359
    1S22   C5   14   4.956   4.556   4.384
    1S22   C6   15   5.079   4.527   4.445
    1S22  H10   16   5.081   4.494   4.545
    1S22   C7   17   5.200   4.539   4.376
    1S22   C8   18   5.199   4.585   4.244
    1S22   C9   19   5.077   4.616   4.183
    1S22  H11   20   5.076   4.651   4.083
    1S22  C10   21   4.957   4.601   4.252
    1S22  H12   22   4.867   4.625   4.202
    1S22  C11   23   5.323   4.606   4.168
    1S22  C12   24   5.390   4.500   4.106
    1S22  C13   25   5.506   4.525   4.033
    1S22  H13   26   5.555   4.444   3.986
    1S22  C14   27   5.559   4.655   4.021
    1S22  C15   28   5.491   4.759   4.085
    1S22  H14   29   5.527   4.858   4.079
    1S22  C16   30   5.375   4.734   4.157
    1S22  H15   31   5.324   4.815   4.204
    1S22  C17   32   5.688   4.686   3.942
    1S22  C18   33   5.669   4.646   3.795
    1S22  H16   34   5.761   4.664   3.739
    1S22  H17   35   5.589   4.704   3.749
    1S22  H18   36   5.643   4.540   3.788
    1S22  C19   37   5.719   4.836   3.952
    1S22  H19   38   5.812   4.859   3.899
    1S22  H20   39   5.730   4.864   4.057
    1S22  H21   40   5.639   4.895   3.908
    1S22  C20   41   5.811   4.610   3.994
    1S22  H22   42   5.899   4.635   3.935
    1S22  H23   43   5.795   4.502   3.987
    1S22  H24   44   5.831   4.637   4.098
    1S22  C21   45   5.338   4.357   4.115
    1S22  H25   46   5.288   4.330   4.023
    1S22  H26   47   5.271   4.350   4.199
    1S22   N1   48   5.455   4.267   4.138
    1S22  C22   49   5.429   4.130   4.089
    1S22  H27   50   5.515   4.069   4.115
    1S22  H28   51   5.419   4.134   3.982
    1S22  H29   52   5.339   4.092   4.136
    1S22  C23   53   5.488   4.265   4.281
    1S22  H30   54   5.574   4.200   4.294
    1S22  H31   55   5.403   4.228   4.336
    1S22  H32   56   5.513   4.366   4.310
    1S22  C24   57   5.334   4.507   4.443
    1S22  H33   58   5.391   4.449   4.372
    1S22  H34   59   5.316   4.453   4.535
    1S22   N2   60   5.407   4.634   4.474
    1S22  C25   61   5.548   4.603   4.500
    1S22  H35   62   5.599   4.697   4.522
    1S22  H36   63   5.590   4.559   4.410
    1S22  H37   64   5.554   4.535   4.584
    1S22  C26   65   5.347   4.698   4.592
    1S22  H38   66   5.402   4.790   4.611
    1S22  H39   67   5.354   4.630   4.676
    1S22  H40   68   5.244   4.720   4.570
   25.71000    16.52400    18.74600
