# Supplementary material for: Probing the binding hypothesis of Smad3 modulators by molecular dynamic simulations for Atherosclerosis Cardiovascular Disease (ASCVD)
Source: PLoS One. 2025 Jun 4;20(6):e0324677. doi: 10.1371/journal.pone.0324677 (PMC12136405; doi:10.1371/journal.pone.0324677)
Supplement: S1 MD — (ZIP) [file pone.0324677.s014.zip › MD Supplementary data/Smad3-Ligand Complexes/SM22/S22.itp]

; S22.itp created by acpype (v: 2022.3.11) on Sun Aug  7 16:04:15 2022

[ atomtypes ]
;name   bond_type     mass     charge   ptype   sigma         epsilon       Amb
 c3       c3          0.00000  0.00000   A     3.39771e-01   4.51035e-01 ; 1.91  0.1078
 hc       hc          0.00000  0.00000   A     2.60018e-01   8.70272e-02 ; 1.46  0.0208
 ca       ca          0.00000  0.00000   A     3.31521e-01   4.13379e-01 ; 1.86  0.0988
 ha       ha          0.00000  0.00000   A     2.62548e-01   6.73624e-02 ; 1.47  0.0161
 cp       cp          0.00000  0.00000   A     3.31521e-01   4.13379e-01 ; 1.86  0.0988
 h1       h1          0.00000  0.00000   A     2.42200e-01   8.70272e-02 ; 1.36  0.0208
 n3       n3          0.00000  0.00000   A     3.36510e-01   3.58987e-01 ; 1.89  0.0858

[ moleculetype ]
;name            nrexcl
 S22              3

[ atoms ]
;   nr  type  resi  res  atom  cgnr     charge      mass       ; qtot   bond_type
     1   c3     1   S22    C1    1    -0.085767     12.01000 ; qtot -0.086
     2   hc     1   S22    H1    2     0.036644      1.00800 ; qtot -0.049
     3   hc     1   S22    H2    3     0.036644      1.00800 ; qtot -0.012
     4   hc     1   S22    H3    4     0.036644      1.00800 ; qtot 0.024
     5   c3     1   S22    C2    5    -0.009200     12.01000 ; qtot 0.015
     6   c3     1   S22    C3    6    -0.085767     12.01000 ; qtot -0.071
     7   hc     1   S22    H4    7     0.036644      1.00800 ; qtot -0.034
     8   hc     1   S22    H5    8     0.036644      1.00800 ; qtot 0.002
     9   hc     1   S22    H6    9     0.036644      1.00800 ; qtot 0.039
    10   c3     1   S22    C4   10    -0.085767     12.01000 ; qtot -0.047
    11   hc     1   S22    H7   11     0.036644      1.00800 ; qtot -0.010
    12   hc     1   S22    H8   12     0.036644      1.00800 ; qtot 0.027
    13   hc     1   S22    H9   13     0.036644      1.00800 ; qtot 0.063
    14   ca     1   S22    C5   14    -0.066300     12.01000 ; qtot -0.003
    15   ca     1   S22    C6   15    -0.122500     12.01000 ; qtot -0.126
    16   ha     1   S22   H10   16     0.138000      1.00800 ; qtot 0.012
    17   ca     1   S22    C7   17    -0.068800     12.01000 ; qtot -0.056
    18   cp     1   S22    C8   18    -0.033500     12.01000 ; qtot -0.090
    19   ca     1   S22    C9   19    -0.113500     12.01000 ; qtot -0.203
    20   ha     1   S22   H11   20     0.142500      1.00800 ; qtot -0.061
    21   ca     1   S22   C10   21    -0.131000     12.01000 ; qtot -0.192
    22   ha     1   S22   H12   22     0.134500      1.00800 ; qtot -0.057
    23   cp     1   S22   C11   23    -0.033500     12.01000 ; qtot -0.091
    24   ca     1   S22   C12   24    -0.068800     12.01000 ; qtot -0.160
    25   ca     1   S22   C13   25    -0.122500     12.01000 ; qtot -0.282
    26   ha     1   S22   H13   26     0.138000      1.00800 ; qtot -0.144
    27   ca     1   S22   C14   27    -0.066300     12.01000 ; qtot -0.210
    28   ca     1   S22   C15   28    -0.131000     12.01000 ; qtot -0.341
    29   ha     1   S22   H14   29     0.134500      1.00800 ; qtot -0.207
    30   ca     1   S22   C16   30    -0.113500     12.01000 ; qtot -0.320
    31   ha     1   S22   H15   31     0.142500      1.00800 ; qtot -0.178
    32   c3     1   S22   C17   32    -0.009200     12.01000 ; qtot -0.187
    33   c3     1   S22   C18   33    -0.085767     12.01000 ; qtot -0.273
    34   hc     1   S22   H16   34     0.036644      1.00800 ; qtot -0.236
    35   hc     1   S22   H17   35     0.036644      1.00800 ; qtot -0.200
    36   hc     1   S22   H18   36     0.036644      1.00800 ; qtot -0.163
    37   c3     1   S22   C19   37    -0.085767     12.01000 ; qtot -0.249
    38   hc     1   S22   H19   38     0.036644      1.00800 ; qtot -0.212
    39   hc     1   S22   H20   39     0.036644      1.00800 ; qtot -0.175
    40   hc     1   S22   H21   40     0.036644      1.00800 ; qtot -0.139
    41   c3     1   S22   C20   41    -0.085767     12.01000 ; qtot -0.225
    42   hc     1   S22   H22   42     0.036644      1.00800 ; qtot -0.188
    43   hc     1   S22   H23   43     0.036644      1.00800 ; qtot -0.151
    44   hc     1   S22   H24   44     0.036644      1.00800 ; qtot -0.115
    45   c3     1   S22   C21   45     0.208100     12.01000 ; qtot 0.093
    46   h1     1   S22   H25   46     0.042200      1.00800 ; qtot 0.136
    47   h1     1   S22   H26   47     0.042200      1.00800 ; qtot 0.178
    48   n3     1   S22    N1   48    -0.732093     14.01000 ; qtot -0.554
    49   c3     1   S22   C22   49     0.153850     12.01000 ; qtot -0.400
    50   h1     1   S22   H27   50     0.031533      1.00800 ; qtot -0.369
    51   h1     1   S22   H28   51     0.031533      1.00800 ; qtot -0.337
    52   h1     1   S22   H29   52     0.031533      1.00800 ; qtot -0.306
    53   c3     1   S22   C23   53     0.153850     12.01000 ; qtot -0.152
    54   h1     1   S22   H30   54     0.031533      1.00800 ; qtot -0.120
    55   h1     1   S22   H31   55     0.031533      1.00800 ; qtot -0.089
    56   h1     1   S22   H32   56     0.031533      1.00800 ; qtot -0.057
    57   c3     1   S22   C24   57     0.208100     12.01000 ; qtot 0.151
    58   h1     1   S22   H33   58     0.042200      1.00800 ; qtot 0.193
    59   h1     1   S22   H34   59     0.042200      1.00800 ; qtot 0.235
    60   n3     1   S22    N2   60    -0.732093     14.01000 ; qtot -0.497
    61   c3     1   S22   C25   61     0.153850     12.01000 ; qtot -0.343
    62   h1     1   S22   H35   62     0.031533      1.00800 ; qtot -0.312
    63   h1     1   S22   H36   63     0.031533      1.00800 ; qtot -0.280
    64   h1     1   S22   H37   64     0.031533      1.00800 ; qtot -0.248
    65   c3     1   S22   C26   65     0.153850     12.01000 ; qtot -0.095
    66   h1     1   S22   H38   66     0.031533      1.00800 ; qtot -0.063
    67   h1     1   S22   H39   67     0.031533      1.00800 ; qtot -0.032
    68   h1     1   S22   H40   68     0.031533      1.00800 ; qtot -0.000

[ bonds ]
;   ai     aj funct   r             k
     1      2   1    1.0970e-01    3.1455e+05 ;     C1 - H1    
     1      3   1    1.0970e-01    3.1455e+05 ;     C1 - H2    
     1      4   1    1.0970e-01    3.1455e+05 ;     C1 - H3    
     1      5   1    1.5380e-01    1.9456e+05 ;     C1 - C2    
     5      6   1    1.5380e-01    1.9456e+05 ;     C2 - C3    
     5     10   1    1.5380e-01    1.9456e+05 ;     C2 - C4    
     5     14   1    1.5160e-01    2.0945e+05 ;     C2 - C5    
     6      7   1    1.0970e-01    3.1455e+05 ;     C3 - H4    
     6      8   1    1.0970e-01    3.1455e+05 ;     C3 - H5    
     6      9   1    1.0970e-01    3.1455e+05 ;     C3 - H6    
    10     11   1    1.0970e-01    3.1455e+05 ;     C4 - H7    
    10     12   1    1.0970e-01    3.1455e+05 ;     C4 - H8    
    10     13   1    1.0970e-01    3.1455e+05 ;     C4 - H9    
    14     15   1    1.3980e-01    3.1681e+05 ;     C5 - C6    
    14     21   1    1.3980e-01    3.1681e+05 ;     C5 - C10   
    15     16   1    1.0860e-01    3.3112e+05 ;     C6 - H10   
    15     17   1    1.3980e-01    3.1681e+05 ;     C6 - C7    
    17     18   1    1.4060e-01    3.0828e+05 ;     C7 - C8    
    17     57   1    1.5160e-01    2.0945e+05 ;     C7 - C24   
    18     19   1    1.4060e-01    3.0828e+05 ;     C8 - C9    
    18     23   1    1.4850e-01    2.3230e+05 ;     C8 - C11   
    19     20   1    1.0860e-01    3.3112e+05 ;     C9 - H11   
    19     21   1    1.3980e-01    3.1681e+05 ;     C9 - C10   
    21     22   1    1.0860e-01    3.3112e+05 ;    C10 - H12   
    23     24   1    1.4060e-01    3.0828e+05 ;    C11 - C12   
    23     30   1    1.4060e-01    3.0828e+05 ;    C11 - C16   
    24     25   1    1.3980e-01    3.1681e+05 ;    C12 - C13   
    24     45   1    1.5160e-01    2.0945e+05 ;    C12 - C21   
    25     26   1    1.0860e-01    3.3112e+05 ;    C13 - H13   
    25     27   1    1.3980e-01    3.1681e+05 ;    C13 - C14   
    27     28   1    1.3980e-01    3.1681e+05 ;    C14 - C15   
    27     32   1    1.5160e-01    2.0945e+05 ;    C14 - C17   
    28     29   1    1.0860e-01    3.3112e+05 ;    C15 - H14   
    28     30   1    1.3980e-01    3.1681e+05 ;    C15 - C16   
    30     31   1    1.0860e-01    3.3112e+05 ;    C16 - H15   
    32     33   1    1.5380e-01    1.9456e+05 ;    C17 - C18   
    32     37   1    1.5380e-01    1.9456e+05 ;    C17 - C19   
    32     41   1    1.5380e-01    1.9456e+05 ;    C17 - C20   
    33     34   1    1.0970e-01    3.1455e+05 ;    C18 - H16   
    33     35   1    1.0970e-01    3.1455e+05 ;    C18 - H17   
    33     36   1    1.0970e-01    3.1455e+05 ;    C18 - H18   
    37     38   1    1.0970e-01    3.1455e+05 ;    C19 - H19   
    37     39   1    1.0970e-01    3.1455e+05 ;    C19 - H20   
    37     40   1    1.0970e-01    3.1455e+05 ;    C19 - H21   
    41     42   1    1.0970e-01    3.1455e+05 ;    C20 - H22   
    41     43   1    1.0970e-01    3.1455e+05 ;    C20 - H23   
    41     44   1    1.0970e-01    3.1455e+05 ;    C20 - H24   
    45     46   1    1.0970e-01    3.1455e+05 ;    C21 - H25   
    45     47   1    1.0970e-01    3.1455e+05 ;    C21 - H26   
    45     48   1    1.4650e-01    2.1857e+05 ;    C21 - N1    
    48     49   1    1.4650e-01    2.1857e+05 ;     N1 - C22   
    48     53   1    1.4650e-01    2.1857e+05 ;     N1 - C23   
    49     50   1    1.0970e-01    3.1455e+05 ;    C22 - H27   
    49     51   1    1.0970e-01    3.1455e+05 ;    C22 - H28   
    49     52   1    1.0970e-01    3.1455e+05 ;    C22 - H29   
    53     54   1    1.0970e-01    3.1455e+05 ;    C23 - H30   
    53     55   1    1.0970e-01    3.1455e+05 ;    C23 - H31   
    53     56   1    1.0970e-01    3.1455e+05 ;    C23 - H32   
    57     58   1    1.0970e-01    3.1455e+05 ;    C24 - H33   
    57     59   1    1.0970e-01    3.1455e+05 ;    C24 - H34   
    57     60   1    1.4650e-01    2.1857e+05 ;    C24 - N2    
    60     61   1    1.4650e-01    2.1857e+05 ;     N2 - C25   
    60     65   1    1.4650e-01    2.1857e+05 ;     N2 - C26   
    61     62   1    1.0970e-01    3.1455e+05 ;    C25 - H35   
    61     63   1    1.0970e-01    3.1455e+05 ;    C25 - H36   
    61     64   1    1.0970e-01    3.1455e+05 ;    C25 - H37   
    65     66   1    1.0970e-01    3.1455e+05 ;    C26 - H38   
    65     67   1    1.0970e-01    3.1455e+05 ;    C26 - H39   
    65     68   1    1.0970e-01    3.1455e+05 ;    C26 - H40   

[ pairs ]
;   ai     aj    funct
     1      7      1 ;     C1 - H4    
     1      8      1 ;     C1 - H5    
     1      9      1 ;     C1 - H6    
     1     11      1 ;     C1 - H7    
     1     12      1 ;     C1 - H8    
     1     13      1 ;     C1 - H9    
     1     15      1 ;     C1 - C6    
     1     21      1 ;     C1 - C10   
     2      6      1 ;     H1 - C3    
     2     10      1 ;     H1 - C4    
     2     14      1 ;     H1 - C5    
     3      6      1 ;     H2 - C3    
     3     10      1 ;     H2 - C4    
     3     14      1 ;     H2 - C5    
     4      6      1 ;     H3 - C3    
     4     10      1 ;     H3 - C4    
     4     14      1 ;     H3 - C5    
     5     16      1 ;     C2 - H10   
     5     17      1 ;     C2 - C7    
     5     19      1 ;     C2 - C9    
     5     22      1 ;     C2 - H12   
     6     11      1 ;     C3 - H7    
     6     12      1 ;     C3 - H8    
     6     13      1 ;     C3 - H9    
     6     15      1 ;     C3 - C6    
     6     21      1 ;     C3 - C10   
     7     10      1 ;     H4 - C4    
     7     14      1 ;     H4 - C5    
     8     10      1 ;     H5 - C4    
     8     14      1 ;     H5 - C5    
     9     10      1 ;     H6 - C4    
     9     14      1 ;     H6 - C5    
    10     15      1 ;     C4 - C6    
    10     21      1 ;     C4 - C10   
    11     14      1 ;     H7 - C5    
    12     14      1 ;     H8 - C5    
    13     14      1 ;     H9 - C5    
    14     18      1 ;     C5 - C8    
    14     20      1 ;     C5 - H11   
    14     57      1 ;     C5 - C24   
    15     19      1 ;     C6 - C9    
    15     22      1 ;     C6 - H12   
    15     23      1 ;     C6 - C11   
    15     58      1 ;     C6 - H33   
    15     59      1 ;     C6 - H34   
    15     60      1 ;     C6 - N2    
    16     18      1 ;    H10 - C8    
    16     21      1 ;    H10 - C10   
    16     57      1 ;    H10 - C24   
    17     20      1 ;     C7 - H11   
    17     21      1 ;     C7 - C10   
    17     24      1 ;     C7 - C12   
    17     30      1 ;     C7 - C16   
    17     61      1 ;     C7 - C25   
    17     65      1 ;     C7 - C26   
    18     22      1 ;     C8 - H12   
    18     25      1 ;     C8 - C13   
    18     28      1 ;     C8 - C15   
    18     31      1 ;     C8 - H15   
    18     45      1 ;     C8 - C21   
    18     58      1 ;     C8 - H33   
    18     59      1 ;     C8 - H34   
    18     60      1 ;     C8 - N2    
    19     24      1 ;     C9 - C12   
    19     30      1 ;     C9 - C16   
    19     57      1 ;     C9 - C24   
    20     22      1 ;    H11 - H12   
    20     23      1 ;    H11 - C11   
    21     23      1 ;    C10 - C11   
    23     26      1 ;    C11 - H13   
    23     27      1 ;    C11 - C14   
    23     29      1 ;    C11 - H14   
    23     46      1 ;    C11 - H25   
    23     47      1 ;    C11 - H26   
    23     48      1 ;    C11 - N1    
    23     57      1 ;    C11 - C24   
    24     28      1 ;    C12 - C15   
    24     31      1 ;    C12 - H15   
    24     32      1 ;    C12 - C17   
    24     49      1 ;    C12 - C22   
    24     53      1 ;    C12 - C23   
    25     29      1 ;    C13 - H14   
    25     30      1 ;    C13 - C16   
    25     33      1 ;    C13 - C18   
    25     37      1 ;    C13 - C19   
    25     41      1 ;    C13 - C20   
    25     46      1 ;    C13 - H25   
    25     47      1 ;    C13 - H26   
    25     48      1 ;    C13 - N1    
    26     28      1 ;    H13 - C15   
    26     32      1 ;    H13 - C17   
    26     45      1 ;    H13 - C21   
    27     31      1 ;    C14 - H15   
    27     34      1 ;    C14 - H16   
    27     35      1 ;    C14 - H17   
    27     36      1 ;    C14 - H18   
    27     38      1 ;    C14 - H19   
    27     39      1 ;    C14 - H20   
    27     40      1 ;    C14 - H21   
    27     42      1 ;    C14 - H22   
    27     43      1 ;    C14 - H23   
    27     44      1 ;    C14 - H24   
    27     45      1 ;    C14 - C21   
    28     33      1 ;    C15 - C18   
    28     37      1 ;    C15 - C19   
    28     41      1 ;    C15 - C20   
    29     31      1 ;    H14 - H15   
    29     32      1 ;    H14 - C17   
    30     32      1 ;    C16 - C17   
    30     45      1 ;    C16 - C21   
    33     38      1 ;    C18 - H19   
    33     39      1 ;    C18 - H20   
    33     40      1 ;    C18 - H21   
    33     42      1 ;    C18 - H22   
    33     43      1 ;    C18 - H23   
    33     44      1 ;    C18 - H24   
    34     37      1 ;    H16 - C19   
    34     41      1 ;    H16 - C20   
    35     37      1 ;    H17 - C19   
    35     41      1 ;    H17 - C20   
    36     37      1 ;    H18 - C19   
    36     41      1 ;    H18 - C20   
    37     42      1 ;    C19 - H22   
    37     43      1 ;    C19 - H23   
    37     44      1 ;    C19 - H24   
    38     41      1 ;    H19 - C20   
    39     41      1 ;    H20 - C20   
    40     41      1 ;    H21 - C20   
    45     50      1 ;    C21 - H27   
    45     51      1 ;    C21 - H28   
    45     52      1 ;    C21 - H29   
    45     54      1 ;    C21 - H30   
    45     55      1 ;    C21 - H31   
    45     56      1 ;    C21 - H32   
    46     49      1 ;    H25 - C22   
    46     53      1 ;    H25 - C23   
    47     49      1 ;    H26 - C22   
    47     53      1 ;    H26 - C23   
    49     54      1 ;    C22 - H30   
    49     55      1 ;    C22 - H31   
    49     56      1 ;    C22 - H32   
    50     53      1 ;    H27 - C23   
    51     53      1 ;    H28 - C23   
    52     53      1 ;    H29 - C23   
    57     62      1 ;    C24 - H35   
    57     63      1 ;    C24 - H36   
    57     64      1 ;    C24 - H37   
    57     66      1 ;    C24 - H38   
    57     67      1 ;    C24 - H39   
    57     68      1 ;    C24 - H40   
    58     61      1 ;    H33 - C25   
    58     65      1 ;    H33 - C26   
    59     61      1 ;    H34 - C25   
    59     65      1 ;    H34 - C26   
    61     66      1 ;    C25 - H38   
    61     67      1 ;    C25 - H39   
    61     68      1 ;    C25 - H40   
    62     65      1 ;    H35 - C26   
    63     65      1 ;    H36 - C26   
    64     65      1 ;    H37 - C26   

[ angles ]
;   ai     aj     ak    funct   theta         cth
     1      5      6      1    1.1151e+02    5.4308e+02 ;     C1 - C2     - C3    
     1      5     10      1    1.1151e+02    5.4308e+02 ;     C1 - C2     - C4    
     1      5     14      1    1.1207e+02    5.4559e+02 ;     C1 - C2     - C5    
     2      1      3      1    1.0758e+02    3.2635e+02 ;     H1 - C1     - H2    
     2      1      4      1    1.0758e+02    3.2635e+02 ;     H1 - C1     - H3    
     2      1      5      1    1.0980e+02    3.9162e+02 ;     H1 - C1     - C2    
     3      1      4      1    1.0758e+02    3.2635e+02 ;     H2 - C1     - H3    
     3      1      5      1    1.0980e+02    3.9162e+02 ;     H2 - C1     - C2    
     4      1      5      1    1.0980e+02    3.9162e+02 ;     H3 - C1     - C2    
     5      6      7      1    1.0980e+02    3.9162e+02 ;     C2 - C3     - H4    
     5      6      8      1    1.0980e+02    3.9162e+02 ;     C2 - C3     - H5    
     5      6      9      1    1.0980e+02    3.9162e+02 ;     C2 - C3     - H6    
     5     10     11      1    1.0980e+02    3.9162e+02 ;     C2 - C4     - H7    
     5     10     12      1    1.0980e+02    3.9162e+02 ;     C2 - C4     - H8    
     5     10     13      1    1.0980e+02    3.9162e+02 ;     C2 - C4     - H9    
     5     14     15      1    1.2077e+02    5.4894e+02 ;     C2 - C5     - C6    
     5     14     21      1    1.2077e+02    5.4894e+02 ;     C2 - C5     - C10   
     6      5     10      1    1.1151e+02    5.4308e+02 ;     C3 - C2     - C4    
     6      5     14      1    1.1207e+02    5.4559e+02 ;     C3 - C2     - C5    
     7      6      8      1    1.0758e+02    3.2635e+02 ;     H4 - C3     - H5    
     7      6      9      1    1.0758e+02    3.2635e+02 ;     H4 - C3     - H6    
     8      6      9      1    1.0758e+02    3.2635e+02 ;     H5 - C3     - H6    
    10      5     14      1    1.1207e+02    5.4559e+02 ;     C4 - C2     - C5    
    11     10     12      1    1.0758e+02    3.2635e+02 ;     H7 - C4     - H8    
    11     10     13      1    1.0758e+02    3.2635e+02 ;     H7 - C4     - H9    
    12     10     13      1    1.0758e+02    3.2635e+02 ;     H8 - C4     - H9    
    14     15     16      1    1.1988e+02    4.0752e+02 ;     C5 - C6     - H10   
    14     15     17      1    1.2002e+02    5.7572e+02 ;     C5 - C6     - C7    
    14     21     19      1    1.2002e+02    5.7572e+02 ;     C5 - C10    - C9    
    14     21     22      1    1.1988e+02    4.0752e+02 ;     C5 - C10    - H12   
    15     14     21      1    1.2002e+02    5.7572e+02 ;     C6 - C5     - C10   
    15     17     18      1    1.2069e+02    5.7237e+02 ;     C6 - C7     - C8    
    15     17     57      1    1.2077e+02    5.4894e+02 ;     C6 - C7     - C24   
    16     15     17      1    1.1988e+02    4.0752e+02 ;    H10 - C6     - C7    
    17     18     19      1    1.1838e+02    5.7656e+02 ;     C7 - C8     - C9    
    17     18     23      1    1.2111e+02    5.5312e+02 ;     C7 - C8     - C11   
    17     57     58      1    1.0956e+02    3.9748e+02 ;     C7 - C24    - H33   
    17     57     59      1    1.0956e+02    3.9748e+02 ;     C7 - C24    - H34   
    17     57     60      1    1.1216e+02    6.9873e+02 ;     C7 - C24    - N2    
    18     17     57      1    1.2063e+02    5.4810e+02 ;     C8 - C7     - C24   
    18     19     20      1    1.1986e+02    4.0585e+02 ;     C8 - C9     - H11   
    18     19     21      1    1.2069e+02    5.7237e+02 ;     C8 - C9     - C10   
    18     23     24      1    1.2111e+02    5.5312e+02 ;     C8 - C11    - C12   
    18     23     30      1    1.2111e+02    5.5312e+02 ;     C8 - C11    - C16   
    19     18     23      1    1.2111e+02    5.5312e+02 ;     C9 - C8     - C11   
    19     21     22      1    1.1988e+02    4.0752e+02 ;     C9 - C10    - H12   
    20     19     21      1    1.1988e+02    4.0752e+02 ;    H11 - C9     - C10   
    23     24     25      1    1.2069e+02    5.7237e+02 ;    C11 - C12    - C13   
    23     24     45      1    1.2063e+02    5.4810e+02 ;    C11 - C12    - C21   
    23     30     28      1    1.2069e+02    5.7237e+02 ;    C11 - C16    - C15   
    23     30     31      1    1.1986e+02    4.0585e+02 ;    C11 - C16    - H15   
    24     23     30      1    1.1838e+02    5.7656e+02 ;    C12 - C11    - C16   
    24     25     26      1    1.1988e+02    4.0752e+02 ;    C12 - C13    - H13   
    24     25     27      1    1.2002e+02    5.7572e+02 ;    C12 - C13    - C14   
    24     45     46      1    1.0956e+02    3.9748e+02 ;    C12 - C21    - H25   
    24     45     47      1    1.0956e+02    3.9748e+02 ;    C12 - C21    - H26   
    24     45     48      1    1.1216e+02    6.9873e+02 ;    C12 - C21    - N1    
    25     24     45      1    1.2077e+02    5.4894e+02 ;    C13 - C12    - C21   
    25     27     28      1    1.2002e+02    5.7572e+02 ;    C13 - C14    - C15   
    25     27     32      1    1.2077e+02    5.4894e+02 ;    C13 - C14    - C17   
    26     25     27      1    1.1988e+02    4.0752e+02 ;    H13 - C13    - C14   
    27     28     29      1    1.1988e+02    4.0752e+02 ;    C14 - C15    - H14   
    27     28     30      1    1.2002e+02    5.7572e+02 ;    C14 - C15    - C16   
    27     32     33      1    1.1207e+02    5.4559e+02 ;    C14 - C17    - C18   
    27     32     37      1    1.1207e+02    5.4559e+02 ;    C14 - C17    - C19   
    27     32     41      1    1.1207e+02    5.4559e+02 ;    C14 - C17    - C20   
    28     27     32      1    1.2077e+02    5.4894e+02 ;    C15 - C14    - C17   
    28     30     31      1    1.1988e+02    4.0752e+02 ;    C15 - C16    - H15   
    29     28     30      1    1.1988e+02    4.0752e+02 ;    H14 - C15    - C16   
    32     33     34      1    1.0980e+02    3.9162e+02 ;    C17 - C18    - H16   
    32     33     35      1    1.0980e+02    3.9162e+02 ;    C17 - C18    - H17   
    32     33     36      1    1.0980e+02    3.9162e+02 ;    C17 - C18    - H18   
    32     37     38      1    1.0980e+02    3.9162e+02 ;    C17 - C19    - H19   
    32     37     39      1    1.0980e+02    3.9162e+02 ;    C17 - C19    - H20   
    32     37     40      1    1.0980e+02    3.9162e+02 ;    C17 - C19    - H21   
    32     41     42      1    1.0980e+02    3.9162e+02 ;    C17 - C20    - H22   
    32     41     43      1    1.0980e+02    3.9162e+02 ;    C17 - C20    - H23   
    32     41     44      1    1.0980e+02    3.9162e+02 ;    C17 - C20    - H24   
    33     32     37      1    1.1151e+02    5.4308e+02 ;    C18 - C17    - C19   
    33     32     41      1    1.1151e+02    5.4308e+02 ;    C18 - C17    - C20   
    34     33     35      1    1.0758e+02    3.2635e+02 ;    H16 - C18    - H17   
    34     33     36      1    1.0758e+02    3.2635e+02 ;    H16 - C18    - H18   
    35     33     36      1    1.0758e+02    3.2635e+02 ;    H17 - C18    - H18   
    37     32     41      1    1.1151e+02    5.4308e+02 ;    C19 - C17    - C20   
    38     37     39      1    1.0758e+02    3.2635e+02 ;    H19 - C19    - H20   
    38     37     40      1    1.0758e+02    3.2635e+02 ;    H19 - C19    - H21   
    39     37     40      1    1.0758e+02    3.2635e+02 ;    H20 - C19    - H21   
    42     41     43      1    1.0758e+02    3.2635e+02 ;    H22 - C20    - H23   
    42     41     44      1    1.0758e+02    3.2635e+02 ;    H22 - C20    - H24   
    43     41     44      1    1.0758e+02    3.2635e+02 ;    H23 - C20    - H24   
    45     48     49      1    1.1235e+02    5.4978e+02 ;    C21 - N1     - C22   
    45     48     53      1    1.1235e+02    5.4978e+02 ;    C21 - N1     - C23   
    46     45     47      1    1.0846e+02    3.2468e+02 ;    H25 - C21    - H26   
    46     45     48      1    1.0988e+02    5.1212e+02 ;    H25 - C21    - N1    
    47     45     48      1    1.0988e+02    5.1212e+02 ;    H26 - C21    - N1    
    48     49     50      1    1.0988e+02    5.1212e+02 ;     N1 - C22    - H27   
    48     49     51      1    1.0988e+02    5.1212e+02 ;     N1 - C22    - H28   
    48     49     52      1    1.0988e+02    5.1212e+02 ;     N1 - C22    - H29   
    48     53     54      1    1.0988e+02    5.1212e+02 ;     N1 - C23    - H30   
    48     53     55      1    1.0988e+02    5.1212e+02 ;     N1 - C23    - H31   
    48     53     56      1    1.0988e+02    5.1212e+02 ;     N1 - C23    - H32   
    49     48     53      1    1.1235e+02    5.4978e+02 ;    C22 - N1     - C23   
    50     49     51      1    1.0846e+02    3.2468e+02 ;    H27 - C22    - H28   
    50     49     52      1    1.0846e+02    3.2468e+02 ;    H27 - C22    - H29   
    51     49     52      1    1.0846e+02    3.2468e+02 ;    H28 - C22    - H29   
    54     53     55      1    1.0846e+02    3.2468e+02 ;    H30 - C23    - H31   
    54     53     56      1    1.0846e+02    3.2468e+02 ;    H30 - C23    - H32   
    55     53     56      1    1.0846e+02    3.2468e+02 ;    H31 - C23    - H32   
    57     60     61      1    1.1235e+02    5.4978e+02 ;    C24 - N2     - C25   
    57     60     65      1    1.1235e+02    5.4978e+02 ;    C24 - N2     - C26   
    58     57     59      1    1.0846e+02    3.2468e+02 ;    H33 - C24    - H34   
    58     57     60      1    1.0988e+02    5.1212e+02 ;    H33 - C24    - N2    
    59     57     60      1    1.0988e+02    5.1212e+02 ;    H34 - C24    - N2    
    60     61     62      1    1.0988e+02    5.1212e+02 ;     N2 - C25    - H35   
    60     61     63      1    1.0988e+02    5.1212e+02 ;     N2 - C25    - H36   
    60     61     64      1    1.0988e+02    5.1212e+02 ;     N2 - C25    - H37   
    60     65     66      1    1.0988e+02    5.1212e+02 ;     N2 - C26    - H38   
    60     65     67      1    1.0988e+02    5.1212e+02 ;     N2 - C26    - H39   
    60     65     68      1    1.0988e+02    5.1212e+02 ;     N2 - C26    - H40   
    61     60     65      1    1.1235e+02    5.4978e+02 ;    C25 - N2     - C26   
    62     61     63      1    1.0846e+02    3.2468e+02 ;    H35 - C25    - H36   
    62     61     64      1    1.0846e+02    3.2468e+02 ;    H35 - C25    - H37   
    63     61     64      1    1.0846e+02    3.2468e+02 ;    H36 - C25    - H37   
    66     65     67      1    1.0846e+02    3.2468e+02 ;    H38 - C26    - H39   
    66     65     68      1    1.0846e+02    3.2468e+02 ;    H38 - C26    - H40   
    67     65     68      1    1.0846e+02    3.2468e+02 ;    H39 - C26    - H40   

[ dihedrals ] ; propers
; for gromacs 4.5 or higher, using funct 9
;    i      j      k      l   func   phase     kd      pn
     1      5      6      7      9     0.00   0.33472   3 ;     C1-    C2-    C3-    H4
     1      5      6      8      9     0.00   0.33472   3 ;     C1-    C2-    C3-    H5
     1      5      6      9      9     0.00   0.33472   3 ;     C1-    C2-    C3-    H6
     1      5     10     11      9     0.00   0.33472   3 ;     C1-    C2-    C4-    H7
     1      5     10     12      9     0.00   0.33472   3 ;     C1-    C2-    C4-    H8
     1      5     10     13      9     0.00   0.33472   3 ;     C1-    C2-    C4-    H9
     1      5     14     15      9   180.00   1.02508   2 ;     C1-    C2-    C5-    C6
     1      5     14     21      9   180.00   1.02508   2 ;     C1-    C2-    C5-   C10
     2      1      5      6      9     0.00   0.33472   3 ;     H1-    C1-    C2-    C3
     2      1      5     10      9     0.00   0.33472   3 ;     H1-    C1-    C2-    C4
     2      1      5     14      9     0.00   0.65084   3 ;     H1-    C1-    C2-    C5
     3      1      5      6      9     0.00   0.33472   3 ;     H2-    C1-    C2-    C3
     3      1      5     10      9     0.00   0.33472   3 ;     H2-    C1-    C2-    C4
     3      1      5     14      9     0.00   0.65084   3 ;     H2-    C1-    C2-    C5
     4      1      5      6      9     0.00   0.33472   3 ;     H3-    C1-    C2-    C3
     4      1      5     10      9     0.00   0.33472   3 ;     H3-    C1-    C2-    C4
     4      1      5     14      9     0.00   0.65084   3 ;     H3-    C1-    C2-    C5
     5     14     15     16      9   180.00  15.16700   2 ;     C2-    C5-    C6-   H10
     5     14     15     17      9   180.00  15.16700   2 ;     C2-    C5-    C6-    C7
     5     14     21     19      9   180.00  15.16700   2 ;     C2-    C5-   C10-    C9
     5     14     21     22      9   180.00  15.16700   2 ;     C2-    C5-   C10-   H12
     6      5     10     11      9     0.00   0.33472   3 ;     C3-    C2-    C4-    H7
     6      5     10     12      9     0.00   0.33472   3 ;     C3-    C2-    C4-    H8
     6      5     10     13      9     0.00   0.33472   3 ;     C3-    C2-    C4-    H9
     6      5     14     15      9   180.00   1.02508   2 ;     C3-    C2-    C5-    C6
     6      5     14     21      9   180.00   1.02508   2 ;     C3-    C2-    C5-   C10
     7      6      5     10      9     0.00   0.33472   3 ;     H4-    C3-    C2-    C4
     7      6      5     14      9     0.00   0.65084   3 ;     H4-    C3-    C2-    C5
     8      6      5     10      9     0.00   0.33472   3 ;     H5-    C3-    C2-    C4
     8      6      5     14      9     0.00   0.65084   3 ;     H5-    C3-    C2-    C5
     9      6      5     10      9     0.00   0.33472   3 ;     H6-    C3-    C2-    C4
     9      6      5     14      9     0.00   0.65084   3 ;     H6-    C3-    C2-    C5
    10      5     14     15      9   180.00   1.02508   2 ;     C4-    C2-    C5-    C6
    10      5     14     21      9   180.00   1.02508   2 ;     C4-    C2-    C5-   C10
    11     10      5     14      9     0.00   0.65084   3 ;     H7-    C4-    C2-    C5
    12     10      5     14      9     0.00   0.65084   3 ;     H8-    C4-    C2-    C5
    13     10      5     14      9     0.00   0.65084   3 ;     H9-    C4-    C2-    C5
    14     15     17     18      9   180.00  15.16700   2 ;     C5-    C6-    C7-    C8
    14     15     17     57      9   180.00  15.16700   2 ;     C5-    C6-    C7-   C24
    14     21     19     18      9   180.00  15.16700   2 ;     C5-   C10-    C9-    C8
    14     21     19     20      9   180.00  15.16700   2 ;     C5-   C10-    C9-   H11
    15     14     21     19      9   180.00  15.16700   2 ;     C6-    C5-   C10-    C9
    15     14     21     22      9   180.00  15.16700   2 ;     C6-    C5-   C10-   H12
    15     17     18     19      9   180.00  15.16700   2 ;     C6-    C7-    C8-    C9
    15     17     18     23      9   180.00  15.16700   2 ;     C6-    C7-    C8-   C11
    15     17     57     58      9     0.00   0.00000   0 ;     C6-    C7-   C24-   H33
    15     17     57     59      9     0.00   0.00000   0 ;     C6-    C7-   C24-   H34
    15     17     57     60      9     0.00   0.00000   0 ;     C6-    C7-   C24-    N2
    16     15     14     21      9   180.00  15.16700   2 ;    H10-    C6-    C5-   C10
    16     15     17     18      9   180.00  15.16700   2 ;    H10-    C6-    C7-    C8
    16     15     17     57      9   180.00  15.16700   2 ;    H10-    C6-    C7-   C24
    17     15     14     21      9   180.00  15.16700   2 ;     C7-    C6-    C5-   C10
    17     18     19     20      9   180.00  15.16700   2 ;     C7-    C8-    C9-   H11
    17     18     19     21      9   180.00  15.16700   2 ;     C7-    C8-    C9-   C10
    17     18     23     24      9   180.00   3.32628   2 ;     C7-    C8-   C11-   C12
    17     18     23     30      9   180.00   3.32628   2 ;     C7-    C8-   C11-   C16
    17     57     60     61      9     0.00   1.25520   3 ;     C7-   C24-    N2-   C25
    17     57     60     65      9     0.00   1.25520   3 ;     C7-   C24-    N2-   C26
    18     17     57     58      9     0.00   0.00000   0 ;     C8-    C7-   C24-   H33
    18     17     57     59      9     0.00   0.00000   0 ;     C8-    C7-   C24-   H34
    18     17     57     60      9     0.00   0.00000   0 ;     C8-    C7-   C24-    N2
    18     19     21     22      9   180.00  15.16700   2 ;     C8-    C9-   C10-   H12
    18     23     24     25      9   180.00  15.16700   2 ;     C8-   C11-   C12-   C13
    18     23     24     45      9   180.00  15.16700   2 ;     C8-   C11-   C12-   C21
    18     23     30     28      9   180.00  15.16700   2 ;     C8-   C11-   C16-   C15
    18     23     30     31      9   180.00  15.16700   2 ;     C8-   C11-   C16-   H15
    19     18     17     57      9   180.00  15.16700   2 ;     C9-    C8-    C7-   C24
    19     18     23     24      9   180.00   3.32628   2 ;     C9-    C8-   C11-   C12
    19     18     23     30      9   180.00   3.32628   2 ;     C9-    C8-   C11-   C16
    20     19     18     23      9   180.00  15.16700   2 ;    H11-    C9-    C8-   C11
    20     19     21     22      9   180.00  15.16700   2 ;    H11-    C9-   C10-   H12
    21     19     18     23      9   180.00  15.16700   2 ;    C10-    C9-    C8-   C11
    23     18     17     57      9   180.00  15.16700   2 ;    C11-    C8-    C7-   C24
    23     24     25     26      9   180.00  15.16700   2 ;    C11-   C12-   C13-   H13
    23     24     25     27      9   180.00  15.16700   2 ;    C11-   C12-   C13-   C14
    23     24     45     46      9     0.00   0.00000   0 ;    C11-   C12-   C21-   H25
    23     24     45     47      9     0.00   0.00000   0 ;    C11-   C12-   C21-   H26
    23     24     45     48      9     0.00   0.00000   0 ;    C11-   C12-   C21-    N1
    23     30     28     27      9   180.00  15.16700   2 ;    C11-   C16-   C15-   C14
    23     30     28     29      9   180.00  15.16700   2 ;    C11-   C16-   C15-   H14
    24     23     30     28      9   180.00  15.16700   2 ;    C12-   C11-   C16-   C15
    24     23     30     31      9   180.00  15.16700   2 ;    C12-   C11-   C16-   H15
    24     25     27     28      9   180.00  15.16700   2 ;    C12-   C13-   C14-   C15
    24     25     27     32      9   180.00  15.16700   2 ;    C12-   C13-   C14-   C17
    24     45     48     49      9     0.00   1.25520   3 ;    C12-   C21-    N1-   C22
    24     45     48     53      9     0.00   1.25520   3 ;    C12-   C21-    N1-   C23
    25     24     23     30      9   180.00  15.16700   2 ;    C13-   C12-   C11-   C16
    25     24     45     46      9     0.00   0.00000   0 ;    C13-   C12-   C21-   H25
    25     24     45     47      9     0.00   0.00000   0 ;    C13-   C12-   C21-   H26
    25     24     45     48      9     0.00   0.00000   0 ;    C13-   C12-   C21-    N1
    25     27     28     29      9   180.00  15.16700   2 ;    C13-   C14-   C15-   H14
    25     27     28     30      9   180.00  15.16700   2 ;    C13-   C14-   C15-   C16
    25     27     32     33      9   180.00   1.02508   2 ;    C13-   C14-   C17-   C18
    25     27     32     37      9   180.00   1.02508   2 ;    C13-   C14-   C17-   C19
    25     27     32     41      9   180.00   1.02508   2 ;    C13-   C14-   C17-   C20
    26     25     24     45      9   180.00  15.16700   2 ;    H13-   C13-   C12-   C21
    26     25     27     28      9   180.00  15.16700   2 ;    H13-   C13-   C14-   C15
    26     25     27     32      9   180.00  15.16700   2 ;    H13-   C13-   C14-   C17
    27     25     24     45      9   180.00  15.16700   2 ;    C14-   C13-   C12-   C21
    27     28     30     31      9   180.00  15.16700   2 ;    C14-   C15-   C16-   H15
    27     32     33     34      9     0.00   0.65084   3 ;    C14-   C17-   C18-   H16
    27     32     33     35      9     0.00   0.65084   3 ;    C14-   C17-   C18-   H17
    27     32     33     36      9     0.00   0.65084   3 ;    C14-   C17-   C18-   H18
    27     32     37     38      9     0.00   0.65084   3 ;    C14-   C17-   C19-   H19
    27     32     37     39      9     0.00   0.65084   3 ;    C14-   C17-   C19-   H20
    27     32     37     40      9     0.00   0.65084   3 ;    C14-   C17-   C19-   H21
    27     32     41     42      9     0.00   0.65084   3 ;    C14-   C17-   C20-   H22
    27     32     41     43      9     0.00   0.65084   3 ;    C14-   C17-   C20-   H23
    27     32     41     44      9     0.00   0.65084   3 ;    C14-   C17-   C20-   H24
    28     27     32     33      9   180.00   1.02508   2 ;    C15-   C14-   C17-   C18
    28     27     32     37      9   180.00   1.02508   2 ;    C15-   C14-   C17-   C19
    28     27     32     41      9   180.00   1.02508   2 ;    C15-   C14-   C17-   C20
    29     28     27     32      9   180.00  15.16700   2 ;    H14-   C15-   C14-   C17
    29     28     30     31      9   180.00  15.16700   2 ;    H14-   C15-   C16-   H15
    30     23     24     45      9   180.00  15.16700   2 ;    C16-   C11-   C12-   C21
    30     28     27     32      9   180.00  15.16700   2 ;    C16-   C15-   C14-   C17
    33     32     37     38      9     0.00   0.33472   3 ;    C18-   C17-   C19-   H19
    33     32     37     39      9     0.00   0.33472   3 ;    C18-   C17-   C19-   H20
    33     32     37     40      9     0.00   0.33472   3 ;    C18-   C17-   C19-   H21
    33     32     41     42      9     0.00   0.33472   3 ;    C18-   C17-   C20-   H22
    33     32     41     43      9     0.00   0.33472   3 ;    C18-   C17-   C20-   H23
    33     32     41     44      9     0.00   0.33472   3 ;    C18-   C17-   C20-   H24
    34     33     32     37      9     0.00   0.33472   3 ;    H16-   C18-   C17-   C19
    34     33     32     41      9     0.00   0.33472   3 ;    H16-   C18-   C17-   C20
    35     33     32     37      9     0.00   0.33472   3 ;    H17-   C18-   C17-   C19
    35     33     32     41      9     0.00   0.33472   3 ;    H17-   C18-   C17-   C20
    36     33     32     37      9     0.00   0.33472   3 ;    H18-   C18-   C17-   C19
    36     33     32     41      9     0.00   0.33472   3 ;    H18-   C18-   C17-   C20
    37     32     41     42      9     0.00   0.33472   3 ;    C19-   C17-   C20-   H22
    37     32     41     43      9     0.00   0.33472   3 ;    C19-   C17-   C20-   H23
    37     32     41     44      9     0.00   0.33472   3 ;    C19-   C17-   C20-   H24
    38     37     32     41      9     0.00   0.33472   3 ;    H19-   C19-   C17-   C20
    39     37     32     41      9     0.00   0.33472   3 ;    H20-   C19-   C17-   C20
    40     37     32     41      9     0.00   0.33472   3 ;    H21-   C19-   C17-   C20
    45     48     49     50      9     0.00   0.94140   3 ;    C21-    N1-   C22-   H27
    45     48     49     51      9     0.00   0.94140   3 ;    C21-    N1-   C22-   H28
    45     48     49     52      9     0.00   0.94140   3 ;    C21-    N1-   C22-   H29
    45     48     53     54      9     0.00   0.94140   3 ;    C21-    N1-   C23-   H30
    45     48     53     55      9     0.00   0.94140   3 ;    C21-    N1-   C23-   H31
    45     48     53     56      9     0.00   0.94140   3 ;    C21-    N1-   C23-   H32
    46     45     48     49      9     0.00   0.94140   3 ;    H25-   C21-    N1-   C22
    46     45     48     53      9     0.00   0.94140   3 ;    H25-   C21-    N1-   C23
    47     45     48     49      9     0.00   0.94140   3 ;    H26-   C21-    N1-   C22
    47     45     48     53      9     0.00   0.94140   3 ;    H26-   C21-    N1-   C23
    49     48     53     54      9     0.00   0.94140   3 ;    C22-    N1-   C23-   H30
    49     48     53     55      9     0.00   0.94140   3 ;    C22-    N1-   C23-   H31
    49     48     53     56      9     0.00   0.94140   3 ;    C22-    N1-   C23-   H32
    50     49     48     53      9     0.00   0.94140   3 ;    H27-   C22-    N1-   C23
    51     49     48     53      9     0.00   0.94140   3 ;    H28-   C22-    N1-   C23
    52     49     48     53      9     0.00   0.94140   3 ;    H29-   C22-    N1-   C23
    57     60     61     62      9     0.00   0.94140   3 ;    C24-    N2-   C25-   H35
    57     60     61     63      9     0.00   0.94140   3 ;    C24-    N2-   C25-   H36
    57     60     61     64      9     0.00   0.94140   3 ;    C24-    N2-   C25-   H37
    57     60     65     66      9     0.00   0.94140   3 ;    C24-    N2-   C26-   H38
    57     60     65     67      9     0.00   0.94140   3 ;    C24-    N2-   C26-   H39
    57     60     65     68      9     0.00   0.94140   3 ;    C24-    N2-   C26-   H40
    58     57     60     61      9     0.00   0.94140   3 ;    H33-   C24-    N2-   C25
    58     57     60     65      9     0.00   0.94140   3 ;    H33-   C24-    N2-   C26
    59     57     60     61      9     0.00   0.94140   3 ;    H34-   C24-    N2-   C25
    59     57     60     65      9     0.00   0.94140   3 ;    H34-   C24-    N2-   C26
    61     60     65     66      9     0.00   0.94140   3 ;    C25-    N2-   C26-   H38
    61     60     65     67      9     0.00   0.94140   3 ;    C25-    N2-   C26-   H39
    61     60     65     68      9     0.00   0.94140   3 ;    C25-    N2-   C26-   H40
    62     61     60     65      9     0.00   0.94140   3 ;    H35-   C25-    N2-   C26
    63     61     60     65      9     0.00   0.94140   3 ;    H36-   C25-    N2-   C26
    64     61     60     65      9     0.00   0.94140   3 ;    H37-   C25-    N2-   C26

[ dihedrals ] ; impropers
; treated as propers in GROMACS to use correct AMBER analytical function
;    i      j      k      l   func   phase     kd      pn
    14     17     15     16      4   180.00   4.60240   2 ;     C5-    C7-    C6-   H10
    14     19     21     22      4   180.00   4.60240   2 ;     C5-    C9-   C10-   H12
    15     21     14      5      4   180.00   4.60240   2 ;     C6-   C10-    C5-    C2
    17     19     18     23      4   180.00   4.60240   2 ;     C7-    C9-    C8-   C11
    21     18     19     20      4   180.00   4.60240   2 ;    C10-    C8-    C9-   H11
    24     27     25     26      4   180.00   4.60240   2 ;    C12-   C14-   C13-   H13
    24     30     23     18      4   180.00   4.60240   2 ;    C12-   C16-   C11-    C8
    27     30     28     29      4   180.00   4.60240   2 ;    C14-   C16-   C15-   H14
    28     23     30     31      4   180.00   4.60240   2 ;    C15-   C11-   C16-   H15
    32     25     27     28      4   180.00   4.60240   2 ;    C17-   C13-   C14-   C15
    45     25     24     23      4   180.00   4.60240   2 ;    C21-   C13-   C12-   C11
    57     15     17     18      4   180.00   4.60240   2 ;    C24-    C6-    C7-    C8
