# Supplementary material for: Probing the binding hypothesis of Smad3 modulators by molecular dynamic simulations for Atherosclerosis Cardiovascular Disease (ASCVD)
Source: PLoS One. 2025 Jun 4;20(6):e0324677. doi: 10.1371/journal.pone.0324677 (PMC12136405; doi:10.1371/journal.pone.0324677)
Supplement: S1 MD — (ZIP) [file pone.0324677.s014.zip › MD Supplementary data/Smad3-Ligand Complexes/SM23/S23.gro]

S23_GMX.gro created by acpype (v: 2022.3.11) on Wed Aug 10 13:18:24 2022
 40
    1S23   C1    1   5.433   4.226   4.091
    1S23   H1    2   5.444   4.121   4.095
    1S23   C2    3   5.509   4.301   4.005
    1S23   H2    4   5.579   4.253   3.941
    1S23   C3    5   5.495   4.442   4.000
    1S23   C4    6   5.406   4.508   4.090
    1S23   C5    7   5.323   4.426   4.175
    1S23   C6    8   5.339   4.289   4.174
    1S23   H3    9   5.279   4.229   4.238
    1S23   C7   10   5.216   4.480   4.258
    1S23   C8   11   5.096   4.506   4.195
    1S23   H4   12   5.087   4.490   4.090
    1S23   C9   13   4.984   4.552   4.266
    1S23   H5   14   4.893   4.571   4.214
    1S23  C10   15   4.992   4.570   4.401
    1S23   H6   16   4.907   4.604   4.455
    1S23  C11   17   5.113   4.544   4.471
    1S23  C12   18   5.229   4.502   4.400
    1S23  C13   19   5.351   4.484   4.477
    1S23  C14   20   5.348   4.498   4.615
    1S23   H7   21   5.436   4.482   4.671
    1S23  C15   22   5.231   4.535   4.682
    1S23   H8   23   5.232   4.546   4.788
    1S23  C16   24   5.116   4.559   4.612
    1S23   H9   25   5.027   4.588   4.663
    1S23  C17   26   5.480   4.452   4.418
    1S23   O1   27   5.527   4.340   4.409
    1S23   O2   28   5.564   4.544   4.377
    1S23  H10   29   5.636   4.488   4.344
    1S23  C18   30   5.405   4.653   4.087
    1S23  C19   31   5.478   4.721   3.991
    1S23  H11   32   5.474   4.827   3.986
    1S23  C20   33   5.560   4.652   3.899
    1S23  H12   34   5.615   4.707   3.827
    1S23  C21   35   5.569   4.516   3.905
    1S23  H13   36   5.632   4.464   3.837
    1S23  C22   37   5.332   4.735   4.183
    1S23   O3   38   5.367   4.766   4.295
    1S23   O4   39   5.219   4.792   4.150
    1S23  H14   40   5.254   4.861   4.090
   14.85600    14.80800    19.20800
