# Supplementary material for: Probing the binding hypothesis of Smad3 modulators by molecular dynamic simulations for Atherosclerosis Cardiovascular Disease (ASCVD)
Source: PLoS One. 2025 Jun 4;20(6):e0324677. doi: 10.1371/journal.pone.0324677 (PMC12136405; doi:10.1371/journal.pone.0324677)
Supplement: S1 MD — (ZIP) [file pone.0324677.s014.zip › MD Supplementary data/Smad3-Ligand Complexes/SM23/S23.itp]

; S23.itp created by acpype (v: 2022.3.11) on Wed Aug 10 13:18:24 2022

[ atomtypes ]
;name   bond_type     mass     charge   ptype   sigma         epsilon       Amb
 ca       ca          0.00000  0.00000   A     3.31521e-01   4.13379e-01 ; 1.86  0.0988
 ha       ha          0.00000  0.00000   A     2.62548e-01   6.73624e-02 ; 1.47  0.0161
 cp       cp          0.00000  0.00000   A     3.31521e-01   4.13379e-01 ; 1.86  0.0988
 c        c           0.00000  0.00000   A     3.31521e-01   4.13379e-01 ; 1.86  0.0988
 o        o           0.00000  0.00000   A     3.04812e-01   6.12119e-01 ; 1.71  0.1463
 oh       oh          0.00000  0.00000   A     3.24287e-01   3.89112e-01 ; 1.82  0.0930
 ho       ho          0.00000  0.00000   A     5.37925e-02   1.96648e-02 ; 0.30  0.0047

[ moleculetype ]
;name            nrexcl
 S23              3

[ atoms ]
;   nr  type  resi  res  atom  cgnr     charge      mass       ; qtot   bond_type
     1   ca     1   S23    C1    1    -0.122500     12.01000 ; qtot -0.122
     2   ha     1   S23    H1    2     0.141000      1.00800 ; qtot 0.018
     3   ca     1   S23    C2    3    -0.104000     12.01000 ; qtot -0.086
     4   ha     1   S23    H2    4     0.136500      1.00800 ; qtot 0.051
     5   ca     1   S23    C3    5    -0.046500     12.01000 ; qtot 0.005
     6   ca     1   S23    C4    6     0.022000     12.01000 ; qtot 0.027
     7   cp     1   S23    C5    7    -0.057500     12.01000 ; qtot -0.031
     8   ca     1   S23    C6    8    -0.092500     12.01000 ; qtot -0.123
     9   ha     1   S23    H3    9     0.141000      1.00800 ; qtot 0.017
    10   cp     1   S23    C7   10    -0.057500     12.01000 ; qtot -0.040
    11   ca     1   S23    C8   11    -0.092500     12.01000 ; qtot -0.133
    12   ha     1   S23    H4   12     0.141000      1.00800 ; qtot 0.008
    13   ca     1   S23    C9   13    -0.122500     12.01000 ; qtot -0.114
    14   ha     1   S23    H5   14     0.141000      1.00800 ; qtot 0.027
    15   ca     1   S23   C10   15    -0.104000     12.01000 ; qtot -0.077
    16   ha     1   S23    H6   16     0.136500      1.00800 ; qtot 0.059
    17   ca     1   S23   C11   17    -0.046500     12.01000 ; qtot 0.013
    18   ca     1   S23   C12   18     0.022000     12.01000 ; qtot 0.035
    19   ca     1   S23   C13   19    -0.125600     12.01000 ; qtot -0.091
    20   ca     1   S23   C14   20    -0.074000     12.01000 ; qtot -0.165
    21   ha     1   S23    H7   21     0.147500      1.00800 ; qtot -0.017
    22   ca     1   S23   C15   22    -0.137000     12.01000 ; qtot -0.154
    23   ha     1   S23    H8   23     0.142000      1.00800 ; qtot -0.012
    24   ca     1   S23   C16   24    -0.091500     12.01000 ; qtot -0.104
    25   ha     1   S23    H9   25     0.138000      1.00800 ; qtot 0.034
    26    c     1   S23   C17   26     0.647200     12.01000 ; qtot 0.682
    27    o     1   S23    O1   27    -0.511500     16.00000 ; qtot 0.170
    28   oh     1   S23    O2   28    -0.586100     16.00000 ; qtot -0.416
    29   ho     1   S23   H10   29     0.433500      1.00800 ; qtot 0.017
    30   ca     1   S23   C18   30    -0.125600     12.01000 ; qtot -0.108
    31   ca     1   S23   C19   31    -0.074000     12.01000 ; qtot -0.182
    32   ha     1   S23   H11   32     0.147500      1.00800 ; qtot -0.035
    33   ca     1   S23   C20   33    -0.137000     12.01000 ; qtot -0.172
    34   ha     1   S23   H12   34     0.142000      1.00800 ; qtot -0.030
    35   ca     1   S23   C21   35    -0.091500     12.01000 ; qtot -0.121
    36   ha     1   S23   H13   36     0.138000      1.00800 ; qtot 0.017
    37    c     1   S23   C22   37     0.647200     12.01000 ; qtot 0.664
    38    o     1   S23    O3   38    -0.511500     16.00000 ; qtot 0.153
    39   oh     1   S23    O4   39    -0.586100     16.00000 ; qtot -0.433
    40   ho     1   S23   H14   40     0.433500      1.00800 ; qtot 0.000

[ bonds ]
;   ai     aj funct   r             k
     1      2   1    1.0860e-01    3.3112e+05 ;     C1 - H1    
     1      3   1    1.3980e-01    3.1681e+05 ;     C1 - C2    
     1      8   1    1.3980e-01    3.1681e+05 ;     C1 - C6    
     3      4   1    1.0860e-01    3.3112e+05 ;     C2 - H2    
     3      5   1    1.3980e-01    3.1681e+05 ;     C2 - C3    
     5      6   1    1.3980e-01    3.1681e+05 ;     C3 - C4    
     5     35   1    1.3980e-01    3.1681e+05 ;     C3 - C21   
     6      7   1    1.4060e-01    3.0828e+05 ;     C4 - C5    
     6     30   1    1.3980e-01    3.1681e+05 ;     C4 - C18   
     7      8   1    1.4060e-01    3.0828e+05 ;     C5 - C6    
     7     10   1    1.4850e-01    2.3230e+05 ;     C5 - C7    
     8      9   1    1.0860e-01    3.3112e+05 ;     C6 - H3    
    10     11   1    1.4060e-01    3.0828e+05 ;     C7 - C8    
    10     18   1    1.4060e-01    3.0828e+05 ;     C7 - C12   
    11     12   1    1.0860e-01    3.3112e+05 ;     C8 - H4    
    11     13   1    1.3980e-01    3.1681e+05 ;     C8 - C9    
    13     14   1    1.0860e-01    3.3112e+05 ;     C9 - H5    
    13     15   1    1.3980e-01    3.1681e+05 ;     C9 - C10   
    15     16   1    1.0860e-01    3.3112e+05 ;    C10 - H6    
    15     17   1    1.3980e-01    3.1681e+05 ;    C10 - C11   
    17     18   1    1.3980e-01    3.1681e+05 ;    C11 - C12   
    17     24   1    1.3980e-01    3.1681e+05 ;    C11 - C16   
    18     19   1    1.3980e-01    3.1681e+05 ;    C12 - C13   
    19     20   1    1.3980e-01    3.1681e+05 ;    C13 - C14   
    19     26   1    1.4910e-01    2.2820e+05 ;    C13 - C17   
    20     21   1    1.0860e-01    3.3112e+05 ;    C14 - H7    
    20     22   1    1.3980e-01    3.1681e+05 ;    C14 - C15   
    22     23   1    1.0860e-01    3.3112e+05 ;    C15 - H8    
    22     24   1    1.3980e-01    3.1681e+05 ;    C15 - C16   
    24     25   1    1.0860e-01    3.3112e+05 ;    C16 - H9    
    26     27   1    1.2180e-01    5.4610e+05 ;    C17 - O1    
    26     28   1    1.3510e-01    3.2058e+05 ;    C17 - O2    
    28     29   1    9.7300e-02    4.7154e+05 ;     O2 - H10   
    30     31   1    1.3980e-01    3.1681e+05 ;    C18 - C19   
    30     37   1    1.4910e-01    2.2820e+05 ;    C18 - C22   
    31     32   1    1.0860e-01    3.3112e+05 ;    C19 - H11   
    31     33   1    1.3980e-01    3.1681e+05 ;    C19 - C20   
    33     34   1    1.0860e-01    3.3112e+05 ;    C20 - H12   
    33     35   1    1.3980e-01    3.1681e+05 ;    C20 - C21   
    35     36   1    1.0860e-01    3.3112e+05 ;    C21 - H13   
    37     38   1    1.2180e-01    5.4610e+05 ;    C22 - O3    
    37     39   1    1.3510e-01    3.2058e+05 ;    C22 - O4    
    39     40   1    9.7300e-02    4.7154e+05 ;     O4 - H14   

[ pairs ]
;   ai     aj    funct
     1      6      1 ;     C1 - C4    
     1     10      1 ;     C1 - C7    
     1     35      1 ;     C1 - C21   
     2      4      1 ;     H1 - H2    
     2      5      1 ;     H1 - C3    
     2      7      1 ;     H1 - C5    
     2      9      1 ;     H1 - H3    
     3      7      1 ;     C2 - C5    
     3      9      1 ;     C2 - H3    
     3     30      1 ;     C2 - C18   
     3     33      1 ;     C2 - C20   
     3     36      1 ;     C2 - H13   
     4      6      1 ;     H2 - C4    
     4     35      1 ;     H2 - C21   
     5     10      1 ;     C3 - C7    
     5     31      1 ;     C3 - C19   
     5     34      1 ;     C3 - H12   
     5     37      1 ;     C3 - C22   
     6      9      1 ;     C4 - H3    
     6     11      1 ;     C4 - C8    
     6     18      1 ;     C4 - C12   
     6     32      1 ;     C4 - H11   
     6     33      1 ;     C4 - C20   
     6     36      1 ;     C4 - H13   
     6     38      1 ;     C4 - O3    
     6     39      1 ;     C4 - O4    
     7     12      1 ;     C5 - H4    
     7     13      1 ;     C5 - C9    
     7     17      1 ;     C5 - C11   
     7     19      1 ;     C5 - C13   
     7     31      1 ;     C5 - C19   
     7     35      1 ;     C5 - C21   
     7     37      1 ;     C5 - C22   
     8      4      1 ;     C6 - H2    
     8      5      1 ;     C6 - C3    
     8     11      1 ;     C6 - C8    
     8     18      1 ;     C6 - C12   
     8     30      1 ;     C6 - C18   
     9     10      1 ;     H3 - C7    
    10     14      1 ;     C7 - H5    
    10     15      1 ;     C7 - C10   
    10     20      1 ;     C7 - C14   
    10     24      1 ;     C7 - C16   
    10     26      1 ;     C7 - C17   
    10     30      1 ;     C7 - C18   
    11     16      1 ;     C8 - H6    
    11     17      1 ;     C8 - C11   
    11     19      1 ;     C8 - C13   
    12     14      1 ;     H4 - H5    
    12     15      1 ;     H4 - C10   
    12     18      1 ;     H4 - C12   
    13     18      1 ;     C9 - C12   
    13     24      1 ;     C9 - C16   
    14     16      1 ;     H5 - H6    
    14     17      1 ;     H5 - C11   
    15     19      1 ;    C10 - C13   
    15     22      1 ;    C10 - C15   
    15     25      1 ;    C10 - H9    
    16     18      1 ;     H6 - C12   
    16     24      1 ;     H6 - C16   
    17     20      1 ;    C11 - C14   
    17     23      1 ;    C11 - H8    
    17     26      1 ;    C11 - C17   
    18     21      1 ;    C12 - H7    
    18     22      1 ;    C12 - C15   
    18     25      1 ;    C12 - H9    
    18     27      1 ;    C12 - O1    
    18     28      1 ;    C12 - O2    
    19     23      1 ;    C13 - H8    
    19     24      1 ;    C13 - C16   
    19     29      1 ;    C13 - H10   
    20     25      1 ;    C14 - H9    
    20     27      1 ;    C14 - O1    
    20     28      1 ;    C14 - O2    
    21     23      1 ;     H7 - H8    
    21     24      1 ;     H7 - C16   
    21     26      1 ;     H7 - C17   
    22     26      1 ;    C15 - C17   
    23     25      1 ;     H8 - H9    
    27     29      1 ;     O1 - H10   
    30     34      1 ;    C18 - H12   
    30     35      1 ;    C18 - C21   
    30     40      1 ;    C18 - H14   
    31     36      1 ;    C19 - H13   
    31     38      1 ;    C19 - O3    
    31     39      1 ;    C19 - O4    
    32     34      1 ;    H11 - H12   
    32     35      1 ;    H11 - C21   
    32     37      1 ;    H11 - C22   
    33     37      1 ;    C20 - C22   
    34     36      1 ;    H12 - H13   
    38     40      1 ;     O3 - H14   

[ angles ]
;   ai     aj     ak    funct   theta         cth
     1      3      4      1    1.1988e+02    4.0752e+02 ;     C1 - C2     - H2    
     1      3      5      1    1.2002e+02    5.7572e+02 ;     C1 - C2     - C3    
     1      8      7      1    1.2069e+02    5.7237e+02 ;     C1 - C6     - C5    
     1      8      9      1    1.1988e+02    4.0752e+02 ;     C1 - C6     - H3    
     2      1      3      1    1.1988e+02    4.0752e+02 ;     H1 - C1     - C2    
     2      1      8      1    1.1988e+02    4.0752e+02 ;     H1 - C1     - C6    
     3      1      8      1    1.2002e+02    5.7572e+02 ;     C2 - C1     - C6    
     3      5      6      1    1.2002e+02    5.7572e+02 ;     C2 - C3     - C4    
     3      5     35      1    1.2002e+02    5.7572e+02 ;     C2 - C3     - C21   
     4      3      5      1    1.1988e+02    4.0752e+02 ;     H2 - C2     - C3    
     5      6      7      1    1.2069e+02    5.7237e+02 ;     C3 - C4     - C5    
     5      6     30      1    1.2002e+02    5.7572e+02 ;     C3 - C4     - C18   
     5     35     33      1    1.2002e+02    5.7572e+02 ;     C3 - C21    - C20   
     5     35     36      1    1.1988e+02    4.0752e+02 ;     C3 - C21    - H13   
     6      5     35      1    1.2002e+02    5.7572e+02 ;     C4 - C3     - C21   
     6      7      8      1    1.1838e+02    5.7656e+02 ;     C4 - C5     - C6    
     6      7     10      1    1.2111e+02    5.5312e+02 ;     C4 - C5     - C7    
     6     30     31      1    1.2002e+02    5.7572e+02 ;     C4 - C18    - C19   
     6     30     37      1    1.2033e+02    5.5564e+02 ;     C4 - C18    - C22   
     7      6     30      1    1.2069e+02    5.7237e+02 ;     C5 - C4     - C18   
     7      8      9      1    1.1986e+02    4.0585e+02 ;     C5 - C6     - H3    
     7     10     11      1    1.2111e+02    5.5312e+02 ;     C5 - C7     - C8    
     7     10     18      1    1.2111e+02    5.5312e+02 ;     C5 - C7     - C12   
     8      7     10      1    1.2111e+02    5.5312e+02 ;     C6 - C5     - C7    
    10     11     12      1    1.1986e+02    4.0585e+02 ;     C7 - C8     - H4    
    10     11     13      1    1.2069e+02    5.7237e+02 ;     C7 - C8     - C9    
    10     18     17      1    1.2069e+02    5.7237e+02 ;     C7 - C12    - C11   
    10     18     19      1    1.2069e+02    5.7237e+02 ;     C7 - C12    - C13   
    11     10     18      1    1.1838e+02    5.7656e+02 ;     C8 - C7     - C12   
    11     13     14      1    1.1988e+02    4.0752e+02 ;     C8 - C9     - H5    
    11     13     15      1    1.2002e+02    5.7572e+02 ;     C8 - C9     - C10   
    12     11     13      1    1.1988e+02    4.0752e+02 ;     H4 - C8     - C9    
    13     15     16      1    1.1988e+02    4.0752e+02 ;     C9 - C10    - H6    
    13     15     17      1    1.2002e+02    5.7572e+02 ;     C9 - C10    - C11   
    14     13     15      1    1.1988e+02    4.0752e+02 ;     H5 - C9     - C10   
    15     17     18      1    1.2002e+02    5.7572e+02 ;    C10 - C11    - C12   
    15     17     24      1    1.2002e+02    5.7572e+02 ;    C10 - C11    - C16   
    16     15     17      1    1.1988e+02    4.0752e+02 ;     H6 - C10    - C11   
    17     18     19      1    1.2002e+02    5.7572e+02 ;    C11 - C12    - C13   
    17     24     22      1    1.2002e+02    5.7572e+02 ;    C11 - C16    - C15   
    17     24     25      1    1.1988e+02    4.0752e+02 ;    C11 - C16    - H9    
    18     17     24      1    1.2002e+02    5.7572e+02 ;    C12 - C11    - C16   
    18     19     20      1    1.2002e+02    5.7572e+02 ;    C12 - C13    - C14   
    18     19     26      1    1.2033e+02    5.5564e+02 ;    C12 - C13    - C17   
    19     20     21      1    1.1988e+02    4.0752e+02 ;    C13 - C14    - H7    
    19     20     22      1    1.2002e+02    5.7572e+02 ;    C13 - C14    - C15   
    19     26     27      1    1.2260e+02    7.2132e+02 ;    C13 - C17    - O1    
    19     26     28      1    1.1345e+02    7.2551e+02 ;    C13 - C17    - O2    
    20     19     26      1    1.2033e+02    5.5564e+02 ;    C14 - C13    - C17   
    20     22     23      1    1.1988e+02    4.0752e+02 ;    C14 - C15    - H8    
    20     22     24      1    1.2002e+02    5.7572e+02 ;    C14 - C15    - C16   
    21     20     22      1    1.1988e+02    4.0752e+02 ;     H7 - C14    - C15   
    22     24     25      1    1.1988e+02    4.0752e+02 ;    C15 - C16    - H9    
    23     22     24      1    1.1988e+02    4.0752e+02 ;     H8 - C15    - C16   
    26     28     29      1    1.0655e+02    4.3179e+02 ;    C17 - O2     - H10   
    27     26     28      1    1.2210e+02    9.6818e+02 ;     O1 - C17    - O2    
    30     31     32      1    1.1988e+02    4.0752e+02 ;    C18 - C19    - H11   
    30     31     33      1    1.2002e+02    5.7572e+02 ;    C18 - C19    - C20   
    30     37     38      1    1.2260e+02    7.2132e+02 ;    C18 - C22    - O3    
    30     37     39      1    1.1345e+02    7.2551e+02 ;    C18 - C22    - O4    
    31     30     37      1    1.2033e+02    5.5564e+02 ;    C19 - C18    - C22   
    31     33     34      1    1.1988e+02    4.0752e+02 ;    C19 - C20    - H12   
    31     33     35      1    1.2002e+02    5.7572e+02 ;    C19 - C20    - C21   
    32     31     33      1    1.1988e+02    4.0752e+02 ;    H11 - C19    - C20   
    33     35     36      1    1.1988e+02    4.0752e+02 ;    C20 - C21    - H13   
    34     33     35      1    1.1988e+02    4.0752e+02 ;    H12 - C20    - C21   
    37     39     40      1    1.0655e+02    4.3179e+02 ;    C22 - O4     - H14   
    38     37     39      1    1.2210e+02    9.6818e+02 ;     O3 - C22    - O4    

[ dihedrals ] ; propers
; for gromacs 4.5 or higher, using funct 9
;    i      j      k      l   func   phase     kd      pn
     1      3      5      6      9   180.00  15.16700   2 ;     C1-    C2-    C3-    C4
     1      3      5     35      9   180.00  15.16700   2 ;     C1-    C2-    C3-   C21
     1      8      7      6      9   180.00  15.16700   2 ;     C1-    C6-    C5-    C4
     1      8      7     10      9   180.00  15.16700   2 ;     C1-    C6-    C5-    C7
     2      1      3      4      9   180.00  15.16700   2 ;     H1-    C1-    C2-    H2
     2      1      3      5      9   180.00  15.16700   2 ;     H1-    C1-    C2-    C3
     2      1      8      7      9   180.00  15.16700   2 ;     H1-    C1-    C6-    C5
     2      1      8      9      9   180.00  15.16700   2 ;     H1-    C1-    C6-    H3
     3      1      8      7      9   180.00  15.16700   2 ;     C2-    C1-    C6-    C5
     3      1      8      9      9   180.00  15.16700   2 ;     C2-    C1-    C6-    H3
     3      5      6      7      9   180.00  15.16700   2 ;     C2-    C3-    C4-    C5
     3      5      6     30      9   180.00  15.16700   2 ;     C2-    C3-    C4-   C18
     3      5     35     33      9   180.00  15.16700   2 ;     C2-    C3-   C21-   C20
     3      5     35     36      9   180.00  15.16700   2 ;     C2-    C3-   C21-   H13
     4      3      5      6      9   180.00  15.16700   2 ;     H2-    C2-    C3-    C4
     4      3      5     35      9   180.00  15.16700   2 ;     H2-    C2-    C3-   C21
     5      6      7      8      9   180.00  15.16700   2 ;     C3-    C4-    C5-    C6
     5      6      7     10      9   180.00  15.16700   2 ;     C3-    C4-    C5-    C7
     5      6     30     31      9   180.00  15.16700   2 ;     C3-    C4-   C18-   C19
     5      6     30     37      9   180.00  15.16700   2 ;     C3-    C4-   C18-   C22
     5     35     33     31      9   180.00  15.16700   2 ;     C3-   C21-   C20-   C19
     5     35     33     34      9   180.00  15.16700   2 ;     C3-   C21-   C20-   H12
     6      5     35     33      9   180.00  15.16700   2 ;     C4-    C3-   C21-   C20
     6      5     35     36      9   180.00  15.16700   2 ;     C4-    C3-   C21-   H13
     6      7      8      9      9   180.00  15.16700   2 ;     C4-    C5-    C6-    H3
     6      7     10     11      9   180.00   3.32628   2 ;     C4-    C5-    C7-    C8
     6      7     10     18      9   180.00   3.32628   2 ;     C4-    C5-    C7-   C12
     6     30     31     32      9   180.00  15.16700   2 ;     C4-   C18-   C19-   H11
     6     30     31     33      9   180.00  15.16700   2 ;     C4-   C18-   C19-   C20
     6     30     37     38      9   180.00   2.18614   2 ;     C4-   C18-   C22-    O3
     6     30     37     39      9   180.00   4.18400   2 ;     C4-   C18-   C22-    O4
     7      6      5     35      9   180.00  15.16700   2 ;     C5-    C4-    C3-   C21
     7      6     30     31      9   180.00  15.16700   2 ;     C5-    C4-   C18-   C19
     7      6     30     37      9   180.00  15.16700   2 ;     C5-    C4-   C18-   C22
     7     10     11     12      9   180.00  15.16700   2 ;     C5-    C7-    C8-    H4
     7     10     11     13      9   180.00  15.16700   2 ;     C5-    C7-    C8-    C9
     7     10     18     17      9   180.00  15.16700   2 ;     C5-    C7-   C12-   C11
     7     10     18     19      9   180.00  15.16700   2 ;     C5-    C7-   C12-   C13
     8      1      3      4      9   180.00  15.16700   2 ;     C6-    C1-    C2-    H2
     8      1      3      5      9   180.00  15.16700   2 ;     C6-    C1-    C2-    C3
     8      7      6     30      9   180.00  15.16700   2 ;     C6-    C5-    C4-   C18
     8      7     10     11      9   180.00   3.32628   2 ;     C6-    C5-    C7-    C8
     8      7     10     18      9   180.00   3.32628   2 ;     C6-    C5-    C7-   C12
     9      8      7     10      9   180.00  15.16700   2 ;     H3-    C6-    C5-    C7
    10      7      6     30      9   180.00  15.16700   2 ;     C7-    C5-    C4-   C18
    10     11     13     14      9   180.00  15.16700   2 ;     C7-    C8-    C9-    H5
    10     11     13     15      9   180.00  15.16700   2 ;     C7-    C8-    C9-   C10
    10     18     17     15      9   180.00  15.16700   2 ;     C7-   C12-   C11-   C10
    10     18     17     24      9   180.00  15.16700   2 ;     C7-   C12-   C11-   C16
    10     18     19     20      9   180.00  15.16700   2 ;     C7-   C12-   C13-   C14
    10     18     19     26      9   180.00  15.16700   2 ;     C7-   C12-   C13-   C17
    11     10     18     17      9   180.00  15.16700   2 ;     C8-    C7-   C12-   C11
    11     10     18     19      9   180.00  15.16700   2 ;     C8-    C7-   C12-   C13
    11     13     15     16      9   180.00  15.16700   2 ;     C8-    C9-   C10-    H6
    11     13     15     17      9   180.00  15.16700   2 ;     C8-    C9-   C10-   C11
    12     11     10     18      9   180.00  15.16700   2 ;     H4-    C8-    C7-   C12
    12     11     13     14      9   180.00  15.16700   2 ;     H4-    C8-    C9-    H5
    12     11     13     15      9   180.00  15.16700   2 ;     H4-    C8-    C9-   C10
    13     11     10     18      9   180.00  15.16700   2 ;     C9-    C8-    C7-   C12
    13     15     17     18      9   180.00  15.16700   2 ;     C9-   C10-   C11-   C12
    13     15     17     24      9   180.00  15.16700   2 ;     C9-   C10-   C11-   C16
    14     13     15     16      9   180.00  15.16700   2 ;     H5-    C9-   C10-    H6
    14     13     15     17      9   180.00  15.16700   2 ;     H5-    C9-   C10-   C11
    15     17     18     19      9   180.00  15.16700   2 ;    C10-   C11-   C12-   C13
    15     17     24     22      9   180.00  15.16700   2 ;    C10-   C11-   C16-   C15
    15     17     24     25      9   180.00  15.16700   2 ;    C10-   C11-   C16-    H9
    16     15     17     18      9   180.00  15.16700   2 ;     H6-   C10-   C11-   C12
    16     15     17     24      9   180.00  15.16700   2 ;     H6-   C10-   C11-   C16
    17     18     19     20      9   180.00  15.16700   2 ;    C11-   C12-   C13-   C14
    17     18     19     26      9   180.00  15.16700   2 ;    C11-   C12-   C13-   C17
    17     24     22     20      9   180.00  15.16700   2 ;    C11-   C16-   C15-   C14
    17     24     22     23      9   180.00  15.16700   2 ;    C11-   C16-   C15-    H8
    18     17     24     22      9   180.00  15.16700   2 ;    C12-   C11-   C16-   C15
    18     17     24     25      9   180.00  15.16700   2 ;    C12-   C11-   C16-    H9
    18     19     20     21      9   180.00  15.16700   2 ;    C12-   C13-   C14-    H7
    18     19     20     22      9   180.00  15.16700   2 ;    C12-   C13-   C14-   C15
    18     19     26     27      9   180.00   2.18614   2 ;    C12-   C13-   C17-    O1
    18     19     26     28      9   180.00   4.18400   2 ;    C12-   C13-   C17-    O2
    19     18     17     24      9   180.00  15.16700   2 ;    C13-   C12-   C11-   C16
    19     20     22     23      9   180.00  15.16700   2 ;    C13-   C14-   C15-    H8
    19     20     22     24      9   180.00  15.16700   2 ;    C13-   C14-   C15-   C16
    19     26     28     29      9   180.00   9.62320   2 ;    C13-   C17-    O2-   H10
    20     19     26     27      9   180.00   2.18614   2 ;    C14-   C13-   C17-    O1
    20     19     26     28      9   180.00   4.18400   2 ;    C14-   C13-   C17-    O2
    20     22     24     25      9   180.00  15.16700   2 ;    C14-   C15-   C16-    H9
    21     20     19     26      9   180.00  15.16700   2 ;     H7-   C14-   C13-   C17
    21     20     22     23      9   180.00  15.16700   2 ;     H7-   C14-   C15-    H8
    21     20     22     24      9   180.00  15.16700   2 ;     H7-   C14-   C15-   C16
    22     20     19     26      9   180.00  15.16700   2 ;    C15-   C14-   C13-   C17
    23     22     24     25      9   180.00  15.16700   2 ;     H8-   C15-   C16-    H9
    27     26     28     29      9     0.00   7.94960   1 ;     O1-   C17-    O2-   H10
    27     26     28     29      9   180.00   9.62320   2 ;     O1-   C17-    O2-   H10
    30      6      5     35      9   180.00  15.16700   2 ;    C18-    C4-    C3-   C21
    30     31     33     34      9   180.00  15.16700   2 ;    C18-   C19-   C20-   H12
    30     31     33     35      9   180.00  15.16700   2 ;    C18-   C19-   C20-   C21
    30     37     39     40      9   180.00   9.62320   2 ;    C18-   C22-    O4-   H14
    31     30     37     38      9   180.00   2.18614   2 ;    C19-   C18-   C22-    O3
    31     30     37     39      9   180.00   4.18400   2 ;    C19-   C18-   C22-    O4
    31     33     35     36      9   180.00  15.16700   2 ;    C19-   C20-   C21-   H13
    32     31     30     37      9   180.00  15.16700   2 ;    H11-   C19-   C18-   C22
    32     31     33     34      9   180.00  15.16700   2 ;    H11-   C19-   C20-   H12
    32     31     33     35      9   180.00  15.16700   2 ;    H11-   C19-   C20-   C21
    33     31     30     37      9   180.00  15.16700   2 ;    C20-   C19-   C18-   C22
    34     33     35     36      9   180.00  15.16700   2 ;    H12-   C20-   C21-   H13
    38     37     39     40      9     0.00   7.94960   1 ;     O3-   C22-    O4-   H14
    38     37     39     40      9   180.00   9.62320   2 ;     O3-   C22-    O4-   H14

[ dihedrals ] ; impropers
; treated as propers in GROMACS to use correct AMBER analytical function
;    i      j      k      l   func   phase     kd      pn
     1      5      3      4      4   180.00   4.60240   2 ;     C1-    C3-    C2-    H2
     1      7      8      9      4   180.00   4.60240   2 ;     C1-    C5-    C6-    H3
     2      1      8      3      4   180.00   4.60240   2 ;     H1-    C1-    C6-    C2
     3      6      5     35      4   180.00   4.60240   2 ;     C2-    C4-    C3-   C21
     5     30      6      7      4   180.00   4.60240   2 ;     C3-   C18-    C4-    C5
     5     33     35     36      4   180.00   4.60240   2 ;     C3-   C20-   C21-   H13
     6      8      7     10      4   180.00   4.60240   2 ;     C4-    C6-    C5-    C7
    11     15     13     14      4   180.00   4.60240   2 ;     C8-   C10-    C9-    H5
    11     18     10      7      4   180.00   4.60240   2 ;     C8-   C12-    C7-    C5
    13     10     11     12      4   180.00   4.60240   2 ;     C9-    C7-    C8-    H4
    13     17     15     16      4   180.00   4.60240   2 ;     C9-   C11-   C10-    H6
    15     18     17     24      4   180.00   4.60240   2 ;    C10-   C12-   C11-   C16
    17     19     18     10      4   180.00   4.60240   2 ;    C11-   C13-   C12-    C7
    17     22     24     25      4   180.00   4.60240   2 ;    C11-   C15-   C16-    H9
    19     22     20     21      4   180.00   4.60240   2 ;    C13-   C15-   C14-    H7
    19     27     26     28      4   180.00   4.60240   2 ;    C13-    O1-   C17-    O2
    20     24     22     23      4   180.00   4.60240   2 ;    C14-   C16-   C15-    H8
    26     18     19     20      4   180.00   4.60240   2 ;    C17-   C12-   C13-   C14
    30     33     31     32      4   180.00   4.60240   2 ;    C18-   C20-   C19-   H11
    30     38     37     39      4   180.00   4.60240   2 ;    C18-    O3-   C22-    O4
    31     35     33     34      4   180.00   4.60240   2 ;    C19-   C21-   C20-   H12
    37      6     30     31      4   180.00   4.60240   2 ;    C22-    C4-   C18-   C19
